# Supplementary material for: Global distribution of DNA hydroxymethylation and DNA methylation in chronic lymphocytic leukemia
Source: Epigenetics Chromatin. 2019 Jan 7;12:4. doi: 10.1186/s13072-018-0252-7 (PMC6322269; doi:10.1186/s13072-018-0252-7)
Supplement: Supplementary file 2 — Additional file 2. Clinical and molecular data of patient samples and summary of obtained reads from global data [file 13072_2018_252_MOESM2_ESM.xlsx]

## Sheet: Supplementary data file 1A
Supplementary table 1
S.No	Gender	Age at diagnosis (Years)	Percentage of Homology	IGHV mutational status M-CLL/U-CLL	Tumor %	FISH data	Survival status	Treated (Yes/No)
CLL Pt1*§~	Male	74	97.5	M-CLL	0.9	Normal	Alive	No
CLL Pt2*§	Female	44	91.3	M-CLL	0.88	13q14.3 70%	Alive	No
CLL Pt3*§	Male	54	94.2	M-CLL	0.73	13q14.3 25% , Tp53 and ATM 5-6%	Alive	Yes (FCR)
CLL Pt4*§	Female	43	93.1	M-CLL	0.9	ND	Alive	No
CLL Pt5*	Male	66	93.91	M-CLL	0.8	Normal	Alive	No
CLL Pt6*~	Male	66	94.4	M-CLL	0.93	Normal	Alive	No
CLL Pt7*~	Female	86	94.04	M-CLL	0.95	ND	Dead	No
CLL Pt8*~	Male	64	92.36	M-CLL	0.95	13q14.3 47%	Alive	No
CLL Pt9*	Female	55	93.6	M-CLL	0.6	Normal	Alive	No
CLL Pt10*§	Male	70	89.6	M-CLL	0.83	trisomy12 85%	Alive	Yes (BR)
CLL Pt11*§~	Male	71	100	U-CLL	0.88	13q14.3 & 11q 75%	Dead	Yes (multiple)
CLL Pt12*§~	Male	72	100	U-CLL	0.94	13q14.3 14% and ATM 94%	Dead	Yes (multiple)
CLL Pt13*§~	Male	64	100	U-CLL	0.85	TP53 23%, 13q14.3 12% & T12 63%	Dead	Yes (multiple)
CLL Pt14*	Male	55	100	U-CLL	0.79	Normal	ND	ND
CLL Pt15*	Male	73	100	U-CLL	0.87	17p del 18%	Alive	Yes (ibrutinib)
CLL Pt16~	Male	72	100	U-CLL	0.87	ND	ND	ND
All samples were used for hMe-DIP and Me-DIP seq.* Samples used for RNA seq and § Samples used for ChIP seq ~ Samples used for Mass Spectrometry
FCR - fludarabin/cyclophosphamide/rituximab, BR - bendamustin/rituximab, multiple - multiple regimes.

## Sheet: Supplementary data file 1B
ALIGNMENT AND SAMPLE STATISTICS
MeDIP	Raw reads	Aligned reads	Uniquely mapped reads	Level of repetitive regions
M1	40562506	10332541	0.254731	0.745269
M2	45777340	12645528	0.27624	0.72376
M3	48288588	16714844	0.346145	0.653855
M4	50704452	16564655	0.32669	0.67331
M5	49145529	21209650	0.431568	0.568432
M6	58528414	20090367	0.343258	0.656742
M7	31965728	17390005	0.54402	0.45598
M8	37636674	19745453	0.524633	0.475367
M9	27572827	16362287	0.593421	0.406579
M10	39287882	20381332	0.518769	0.481231
UM1	46713078	17073908	0.365506	0.634494
UM2	49913725	17357159	0.347743	0.652257
UM3	79411430	27533272	0.346717	0.653283
UM5	40121351	18767149	0.46776	0.53224
UM7	55149509	35632037	0.646099	0.353901
MemB	28161941	8418763	0.298941	0.701059
MarB	29565820	10192992	0.344756	0.655244
NaiveB	30783571	9760757	0.317077	0.682923
Bcell	41091247	18865412	0.45911	0.54089
Input samples for h/MeDIP-seq
MemB	33271693	24466282	0.735348	0.264652
MarB	31940364	23108671	0.723494	0.276506
NaiveB	38324242	28906210	0.754254	0.245746
Bcell	31690590	22629891	0.714089	0.285911
MCLL	34009662	25532247	0.750735	0.249265
UMCLL	43789675	32965835	0.752822	0.247178
hMeDIP	Raw reads	Aligned reads	Uniquely mapped reads
M1	53544992	26867955	0.501783	0.498217
M2	43414508	23904262	0.550605	0.449395
M3	45266945	22901768	0.505927	0.494073
M4	45684256	19558843	0.428131	0.571869
M5	48485337	24181608	0.498741	0.501259
M6	51498571	27662346	0.537148	0.462852
M7	43077303	21462019	0.498221	0.501779
M8	53387911	29285636	0.548544	0.451456
M9	37461254	19705608	0.526026	0.473974
M10	43427424	21322018	0.49098	0.50902
UM1	45171444	25744505	0.569929	0.430071
UM2	36733235	17773735	0.48386	0.51614
UM3	45386263	26116434	0.575426	0.424574
UM5	71910220	38203183	0.531262	0.468738
UM7	40243821	20459407	0.508386	0.491614
MemB	25480979	12231356	0.480019	0.519981
MarB	25206014	12435507	0.493355	0.506645
NaiveB	23192769	11065446	0.477108	0.522892
Bcell	37220290	19630208	0.527406	0.472594
H3K27ac	Raw reads	Aligned reads	Uniquely mapped reads
M1	44539842	34560310	0.775941	0.224059
M2	51846732	38887826	0.750054	0.249946
M3	50548521	40363589	0.798512	0.201488
M4	46833571	35724234	0.762791	0.237209
M6	42005416	33446542	0.796244	0.203756
UM1	49326793	37866596	0.767668	0.232332
UM2	45605079	35206432	0.771985	0.228015
UM3	50612661	39654902	0.783498	0.216502
Input samples for ChIP-seq
MCLL	63369767	46884044	0.739849	0.260151
UMCLL	52625414	38934176	0.739836	0.260164
H3K4me1	Raw reads	Aligned reads	Uniquely mapped reads
M1	51482435	41235216	0.800957	0.199043
M3	47992750	38952036	0.811623	0.188377
M4	56400283	44320728	0.785825	0.214175
M6	36488205	28967193	0.793878	0.206122
UM1	49608883	39248288	0.791154	0.208846
UM2	48151628	37864678	0.786363	0.213637
UM3	39055218	31307287	0.801616	0.198384
RNA-seq	Raw reads	Aligned reads	Uniquely mapped reads
M1	36411838	29828749	0.819205	0.180795
M2	36373472	29735936	0.817517	0.182483
M3	36430990	29181594	0.80101	0.19899
M4	36453691	29940733	0.821336	0.178664
M6	36422795	30449534	0.836002	0.163998
M7	45787069	37037079	0.808898	0.191102
M8	55203219	44372937	0.803811	0.196189
M9	41550308	33707759	0.811252	0.188748
M10	50370134	40880320	0.811598	0.188402
UM1	36445946	29539469	0.810501	0.189499
UM2	36089696	28730374	0.796082	0.203918
UM3	36341261	29410220	0.809279	0.190721
UM7	50440312	41367846	0.820135	0.179865
MemB	44607396	34853632	0.781342	0.218658
MarB	52218011	38616232	0.739519	0.260481
NaiveB	60204423	46248897	0.768198	0.231802
Bcell1	69347905	48085283	0.693392	0.306608
Bcell2	76839024	48798580	0.635075	0.364925
Bcell3	82769766	44295908	0.53517	0.46483
Bcell4	72759729	46485418	0.638889	0.361111
Bcell5	74601877	40190049	0.538727	0.461273
Bcell6	49959440	39182736	0.784291	0.215709
