# Supplementary material for: Global distribution of DNA hydroxymethylation and DNA methylation in chronic lymphocytic leukemia
Source: Epigenetics Chromatin. 2019 Jan 7;12:4. doi: 10.1186/s13072-018-0252-7 (PMC6322269; doi:10.1186/s13072-018-0252-7)
Supplement: Supplementary file 3 — Additional file 3. List of common, hyper and hypo DhMRS between CLL samples and normal controls comparisons [file 13072_2018_252_MOESM3_ESM.xlsx]

## Sheet: Supplementary data file 2A
CLL samples vs Normal sorted Bcells_common DhMRS
Geneid	Chr	Strand	GeneName	GeneClassification	Nearest PromoterID	Peak Score	Annotation
ENSG00000231949.1	chr1		RP4-591L5.2	lincRNA	ENST00000420354.1	2.828	Intergenic
ENSG00000277282.1	chr21	-	IGHV1OR21-1	IG_V_gene	ENST00000622028.1	2.69143	Intergenic
ENSG00000138640.14	chr4	-	FAM13A	protein_coding	ENST00000264344.9	2.67239	intron (ENST00000264344.9, intron 7 of 23)
ENSG00000226770.1	chr7		AC000124.1	lincRNA	ENST00000448311.1	2.61091	Intergenic
ENSG00000248574.1	chr4		ADAM20P2	processed_pseudogene	ENST00000515830.1	2.60849	Intergenic
ENSG00000261070.1	chr11	-	RP11-554A11.8	lincRNA	ENST00000562772.1	2.60253	Intergenic
ENSG00000138594.12	chr15		TMOD3	nonsense_mediated_decay	ENST00000560549.5	2.60049	intron (ENST00000560549.5, intron 5 of 11)
ENSG00000141542.10	chr17	-	RAB40B	processed_transcript	ENST00000572603.1	2.59604	intron (ENST00000572603.1, intron 1 of 2)
ENSG00000259503.1	chr15		RP11-543G18.1	lincRNA	ENST00000558226.1	2.58872	TTS (ENST00000558226.1)
ENSG00000214643.5	chr6	-	DEFB133	processed_transcript	ENST00000620560.2	2.57934	Intergenic
ENSG00000171812.11	chr1	-	COL8A2	protein_coding	ENST00000397799.1	2.5767	Intergenic
ENSG00000207941.1	chr1	-	MIR552	miRNA	ENST00000385206.1	2.56847	Intergenic
ENSG00000133627.17	chr7		ACTR3B	retained_intron	ENST00000479402.1	2.56789	Intergenic
ENSG00000151353.14	chr2	-	TMEM18	retained_intron	ENST00000497508.1	2.5644	Intergenic
ENSG00000233786.1	chr2		CDC27P1	processed_pseudogene	ENST00000445384.1	2.56241	Intergenic
ENSG00000139324.11	chr12		TMTC3	protein_coding	ENST00000551088.1	2.55615	Intergenic
ENSG00000254241.1	chr8	-	RP11-946L20.1	processed_pseudogene	ENST00000523889.1	2.54374	Intergenic
ENSG00000225826.1	chr1		LINC00626	lincRNA	ENST00000420691.1	2.54257	Intergenic
ENSG00000146426.17	chr6		TIAM2	protein_coding	ENST00000535231.5	2.53602	intron (ENST00000535231.5, intron 2 of 4)
ENSG00000009724.16	chr1	-	MASP2	retained_intron	ENST00000478645.1	2.53339	intron (ENST00000478645.1, intron 1 of 1)
ENSG00000187775.16	chr17	-	DNAH17	protein_coding	ENST00000585328.5	2.52932	intron (ENST00000585328.5, intron 51 of 80)
ENSG00000198670.11	chr6	-	LPA	protein_coding	ENST00000316300.9	2.52174	intron (ENST00000316300.9, intron 37 of 38)
ENSG00000248137.1	chr5	-	RP11-468D11.1	lincRNA	ENST00000509745.1	2.51757	Intergenic
ENSG00000184185.9	chr17		KCNJ12	protein_coding	ENST00000583088.5	2.51161	Intergenic
ENSG00000166448.14	chr7	-	TMEM130	protein_coding	ENST00000450876.5	2.51017	TTS (ENST00000445790.1)
ENSG00000198286.9	chr7	-	CARD11	protein_coding	ENST00000396946.8	2.50245	Intergenic
ENSG00000132842.13	chr5	-	AP3B1	protein_coding	ENST00000522901.1	2.49926	intron (ENST00000522901.1, intron 2 of 4)
ENSG00000163288.13	chr4		GABRB1	protein_coding	ENST00000513567.5	2.49469	intron (ENST00000513567.5, intron 1 of 3)
ENSG00000231252.2	chr1	-	RP11-436K8.1	lincRNA	ENST00000634701.1	2.49421	intron (ENST00000634701.1, intron 7 of 9)
ENSG00000272736.5	chr17		RP11-799N11.1	antisense	ENST00000399342.6	2.48134	intron (ENST00000399342.6, intron 2 of 3)
ENSG00000253701.2	chr14	-	AL928768.3	lincRNA	ENST00000497872.3	2.48018	Intergenic
ENSG00000255388.5	chr11	-	RP11-124G5.3	lincRNA	ENST00000526978.5	2.47952	intron (ENST00000526978.5, intron 2 of 6)
ENSG00000119042.16	chr2	-	SATB2	protein_coding	ENST00000260926.9	2.47878	intron (ENST00000260926.9, intron 8 of 11)
ENSG00000058091.16	chr7		CDK14	protein_coding	ENST00000380050.7	2.47784	intron (ENST00000380050.7, intron 13 of 14)
ENSG00000250865.1	chr4	-	RP11-780O17.1	lincRNA	ENST00000511234.1	2.47485	Intergenic
ENSG00000276308.1	chr12	-	RP11-116D17.4	lincRNA	ENST00000617627.1	2.47479	Intergenic
ENSG00000064393.15	chr7	-	HIPK2	protein_coding	ENST00000406875.7	2.47396	intron (ENST00000406875.7, intron 2 of 14)
ENSG00000148225.15	chr9	-	WDR31	protein_coding	ENST00000374195.7	2.47125	intron (ENST00000374195.7, intron 5 of 12)
ENSG00000155093.17	chr7	-	PTPRN2	protein_coding	ENST00000389416.8	2.47034	intron (ENST00000389416.8, intron 8 of 21)
ENSG00000137033.11	chr9		IL33	protein_coding	ENST00000417746.6	2.4703	intron (ENST00000417746.6, intron 1 of 4)
ENSG00000169139.11	chr8		UBE2V2	protein_coding	ENST00000523111.6	2.46977	Intergenic
ENSG00000263433.1	chr17		RP11-260A9.1	processed_pseudogene	ENST00000580677.1	2.46833	Intergenic
ENSG00000224778.1	chr13		CENPIP1	unprocessed_pseudogene	ENST00000425713.1	2.46177	intron (ENST00000425713.1, intron 6 of 6)
ENSG00000221369.1	chr4	-	MIR548G	miRNA	ENST00000408442.1	2.46086	Intergenic
ENSG00000271611.1	chr7		RP4-813F11.3	processed_pseudogene	ENST00000603082.1	2.45469	Intergenic
ENSG00000251039.2	chr2		IGKV2D-40	IG_V_gene	ENST00000429992.2	2.45325	Intergenic
ENSG00000115648.13	chr2		MLPH	protein_coding	ENST00000422695.5	2.45237	Intergenic
ENSG00000120251.18	chr4		GRIA2	protein_coding	ENST00000507898.5	2.45169	intron (ENST00000507898.5, intron 2 of 15)
ENSG00000218336.7	chr4		TENM3	protein_coding	ENST00000511685.5	2.44988	intron (ENST00000511685.5, intron 3 of 27)
ENSG00000253670.1	chr8	-	RP11-429O2.1	processed_pseudogene	ENST00000519036.1	2.44827	Intergenic
ENSG00000140015.19	chr14	-	KCNH5	protein_coding	ENST00000394968.2	2.44804	intron (ENST00000394968.2, intron 10 of 10)
ENSG00000163762.6	chr3	-	TM4SF18	protein_coding	ENST00000474754.1	2.4431	Intergenic
ENSG00000154415.7	chr7	-	PPP1R3A	protein_coding	ENST00000449795.5	2.43783	intron (ENST00000449795.5, intron 1 of 3)
ENSG00000278424.1	chr7		RP11-745H7.1	unprocessed_pseudogene	ENST00000612027.1	2.43745	Intergenic
ENSG00000107165.12	chr9		TYRP1	protein_coding	ENST00000473763.1	2.43447	Intergenic
ENSG00000162415.6	chr1	-	ZSWIM5	processed_transcript	ENST00000464588.1	2.43431	intron (ENST00000464588.1, intron 2 of 2)
ENSG00000176124.11	chr13		DLEU1	processed_transcript	ENST00000463474.6	2.43371	intron (ENST00000463474.6, intron 3 of 5)
ENSG00000168129.8	chr2		AC098817.5	processed_pseudogene	ENST00000455595.1	2.43301	Intergenic
ENSG00000115318.11	chr2	-	LOXL3	protein_coding	ENST00000409549.5	2.43206	promoter-TSS (ENST00000484369.1)
ENSG00000258401.1	chr14		RP11-326E7.1	processed_pseudogene	ENST00000554200.1	2.4302	Intergenic
ENSG00000174358.15	chr5		SLC6A19	nonsense_mediated_decay	ENST00000515652.5	2.42458	Intergenic
ENSG00000261192.1	chr17		RNF126P1	processed_transcript	ENST00000567452.1	2.42223	Intergenic
ENSG00000179399.14	chr13		GPC5	protein_coding	ENST00000377067.8	2.4162	intron (ENST00000377067.8, intron 6 of 7)
ENSG00000100284.20	chr22		TOM1	protein_coding	ENST00000447733.5	2.41256	intron (ENST00000447733.5, intron 12 of 14)
ENSG00000251039.2	chr2		IGKV2D-40	IG_V_gene	ENST00000429992.2	2.41156	Intergenic
ENSG00000277282.1	chr21	-	IGHV1OR21-1	IG_V_gene	ENST00000622028.1	2.4102	Intergenic
ENSG00000133805.15	chr11		AMPD3	protein_coding	ENST00000532250.5	2.40949	intron (ENST00000532250.5, intron 2 of 3)
ENSG00000155816.19	chr1		FMN2	protein_coding	ENST00000447095.5	2.40459	intron (ENST00000447095.5, intron 1 of 6)
ENSG00000225535.6	chr7		LINC01393	lincRNA	ENST00000435981.5	2.40348	Intergenic
ENSG00000236437.1	chr11	-	AP001891.1	lincRNA	ENST00000452629.1	2.40258	Intergenic
ENSG00000164330.16	chr5	-	EBF1	processed_transcript	ENST00000518836.5	2.39805	intron (ENST00000518836.5, intron 2 of 16)
ENSG00000153823.18	chr2	-	PID1	protein_coding	ENST00000392055.7	2.39801	intron (ENST00000392055.7, intron 1 of 2)
ENSG00000120158.11	chr9		RCL1	protein_coding	ENST00000381732.3	2.39705	intron (ENST00000381732.3, intron 1 of 2)
ENSG00000233997.5	chr21		LINC01425	lincRNA	ENST00000430060.1	2.39475	intron (ENST00000430060.1, intron 2 of 4)
ENSG00000183098.10	chr13		GPC6	protein_coding	ENST00000617456.1	2.39197	intron (ENST00000617456.1, intron 2 of 4)
ENSG00000253407.1	chr8	-	RP11-381I15.1	lincRNA	ENST00000521490.1	2.39133	Intergenic
ENSG00000173728.10	chr1		C1orf100	protein_coding	ENST00000308105.4	2.39055	intron (ENST00000308105.4, intron 1 of 4)
ENSG00000250347.1	chr5	-	AC005740.4	processed_pseudogene	ENST00000511085.1	2.38814	Intergenic
ENSG00000151338.18	chr14		MIPOL1	protein_coding	ENST00000545536.5	2.38718	intron (ENST00000545536.5, intron 3 of 13)
ENSG00000118972.1	chr12	-	FGF23	protein_coding	ENST00000237837.1	2.38711	Intergenic
ENSG00000159685.10	chr3		CHCHD6	processed_transcript	ENST00000515867.1	2.38331	intron (ENST00000515867.1, intron 1 of 2)
ENSG00000251395.1	chr5		FTH1P9	processed_pseudogene	ENST00000513251.1	2.38241	Intergenic
ENSG00000196092.12	chr9	-	PAX5	protein_coding	ENST00000414447.5	2.38141	intron (ENST00000414447.5, intron 4 of 8)
ENSG00000265380.1	chr18	-	RP11-126K15.1	lincRNA	ENST00000578740.1	2.37989	Intergenic
ENSG00000235620.1	chr7	-	AC020743.4	lincRNA	ENST00000440351.1	2.37397	Intergenic
ENSG00000151693.9	chr2		ASAP2	protein_coding	ENST00000281419.7	2.37252	intron (ENST00000281419.7, intron 3 of 27)
ENSG00000259772.6	chr15	-	RP11-16E12.2	lincRNA	ENST00000558388.6	2.371	Intergenic
ENSG00000143771.11	chr1		CNIH4	protein_coding	ENST00000366858.7	2.36919	intron (ENST00000366858.7, intron 3 of 3)
ENSG00000120519.14	chr4	-	SLC10A7	processed_transcript	ENST00000507560.5	2.36916	intron (ENST00000507560.5, intron 2 of 3)
ENSG00000148408.12	chr9		CACNA1B	protein_coding	ENST00000371357.5	2.36492	intron (ENST00000371357.5, intron 3 of 45)
ENSG00000225293.1	chr22		ABCD1P4	unprocessed_pseudogene	ENST00000399687.3	2.36314	Intergenic
ENSG00000218512.2	chr6	-	SPTLC1P2	processed_pseudogene	ENST00000407089.2	2.35936	Intergenic
ENSG00000171791.12	chr18	-	BCL2	protein_coding	ENST00000398117.1	2.35893	intron (ENST00000398117.1, intron 1 of 1)
ENSG00000253901.1	chr8	-	RP11-122C21.1	lincRNA	ENST00000518416.1	2.35712	intron (ENST00000518416.1, intron 1 of 3)
ENSG00000162961.13	chr2	-	DPY30	processed_transcript	ENST00000446765.5	2.35573	intron (ENST00000446765.5, intron 2 of 9)
ENSG00000235548.1	chr2	-	AC073551.1	processed_pseudogene	ENST00000450741.1	2.35488	Intergenic
ENSG00000261003.1	chr6		RP1-140C12.2	sense_overlapping	ENST00000564198.1	2.35241	Intergenic
ENSG00000129521.13	chr14	-	EGLN3	retained_intron	ENST00000556785.1	2.35038	Intergenic
ENSG00000082929.8	chr4		LINC01587	lincRNA	ENST00000504943.1	2.34652	TTS (ENST00000504943.1)
ENSG00000196498.13	chr12	-	NCOR2	protein_coding	ENST00000404621.5	2.3463	intron (ENST00000404621.5, intron 8 of 46)
ENSG00000270359.1	chr14	-	RP11-2G1.3	processed_pseudogene	ENST00000604678.1	2.34459	Intergenic
ENSG00000128641.18	chr2		MYO1B	protein_coding	ENST00000420448.1	2.34415	intron (ENST00000420448.1, intron 1 of 2)
ENSG00000223351.5	chr3		ZNF385D-AS2	lincRNA	ENST00000436306.1	2.34332	intron (ENST00000436306.1, intron 2 of 3)
ENSG00000227110.6	chr3	-	LMCD1-AS1	antisense	ENST00000446281.5	2.3397	intron (ENST00000446281.5, intron 3 of 5)
ENSG00000259156.7	chr15		CHEK2P2	transcribed_unprocessed_pseudogene	ENST00000554701.2	2.33818	Intergenic
ENSG00000277282.1	chr21	-	IGHV1OR21-1	IG_V_gene	ENST00000622028.1	2.3376	Intergenic
ENSG00000117868.15	chr7	-	ESYT2	protein_coding	ENST00000275418.11	2.33553	intron (ENST00000275418.11, intron 6 of 22)
ENSG00000139734.17	chr13	-	DIAPH3	protein_coding	ENST00000465066.5	2.33488	intron (ENST00000465066.5, intron 14 of 20)
ENSG00000223811.1	chr6	-	RP11-437J19.1	lincRNA	ENST00000445974.1	2.33085	Intergenic
ENSG00000234593.2	chr1	-	RP4-704D23.1	lincRNA	ENST00000447908.2	2.32958	Intergenic
ENSG00000215547.1	chr20		DEFB115	protein_coding	ENST00000400552.1	2.32749	Intergenic
ENSG00000239185.1	chr2	-	RNU7-190P	snRNA	ENST00000459241.1	2.32739	Intergenic
ENSG00000225334.1	chr1		RP11-449J1.1	antisense	ENST00000416908.1	2.32498	Intergenic
ENSG00000163933.9	chr3	-	RFT1	protein_coding	ENST00000296292.7	2.32304	Intergenic
ENSG00000145526.11	chr5	-	CDH18	protein_coding	ENST00000511273.1	2.31994	intron (ENST00000511273.1, intron 7 of 9)
ENSG00000102780.16	chr13		DGKH	protein_coding	ENST00000337343.8	2.31973	intron (ENST00000337343.8, intron 1 of 29)
ENSG00000109189.12	chr4	-	USP46	retained_intron	ENST00000502443.1	2.31637	Intergenic
ENSG00000239532.1	chr4		RP11-9D8.1	processed_pseudogene	ENST00000493466.1	2.31458	Intergenic
ENSG00000155093.17	chr7	-	PTPRN2	protein_coding	ENST00000389416.8	2.31456	intron (ENST00000389416.8, intron 11 of 21)
ENSG00000198542.13	chr13		ITGBL1	protein_coding	ENST00000376180.7	2.31322	intron (ENST00000376180.7, intron 7 of 10)
ENSG00000178568.13	chr2	-	ERBB4	protein_coding	ENST00000342788.8	2.31264	intron (ENST00000342788.8, intron 20 of 27)
ENSG00000157985.18	chr2		AGAP1	protein_coding	ENST00000409457.5	2.31062	Intergenic
ENSG00000148484.17	chr10	-	RSU1	processed_transcript	ENST00000464074.6	2.3093	intron (ENST00000464074.6, intron 7 of 7)
ENSG00000230400.2	chr20	-	RP11-359G22.2	lincRNA	ENST00000441568.1	2.3085	Intergenic
ENSG00000235954.6	chr22		TTC28-AS1	antisense	ENST00000435348.5	2.30845	intron (ENST00000435348.5, intron 3 of 3)
ENSG00000135387.19	chr11		CAPRIN1	protein_coding	ENST00000341394.8	2.3076	Intergenic
ENSG00000120029.12	chr10	-	C10orf76	protein_coding	ENST00000370033.8	2.30599	intron (ENST00000370033.8, intron 1 of 25)
ENSG00000207986.1	chr16		AC136932.1	miRNA	ENST00000385251.1	2.30411	Intergenic
ENSG00000221201.2	chr20	-	AL049691.1	miRNA	ENST00000408274.2	2.30306	Intergenic
ENSG00000138814.16	chr4	-	PPP3CA	protein_coding	ENST00000507176.5	2.30245	intron (ENST00000507176.5, intron 5 of 12)
ENSG00000184661.13	chr8		CDCA2	processed_transcript	ENST00000521098.2	2.29946	intron (ENST00000521098.2, intron 7 of 8)
ENSG00000146555.18	chr7		SDK1	processed_transcript	ENST00000466611.1	2.29936	intron (ENST00000466611.1, intron 1 of 5)
ENSG00000283069.1	chr20		DUX4L32	unprocessed_pseudogene	ENST00000635219.1	2.29924	Intergenic
ENSG00000264698.1	chr1		MIR4255	miRNA	ENST00000579351.1	2.29588	Intergenic
ENSG00000235450.1	chr7	-	RP11-142A5.1	lincRNA	ENST00000456952.1	2.29534	intron (ENST00000456952.1, intron 1 of 1)
ENSG00000128567.16	chr7	-	PODXL	processed_transcript	ENST00000465001.1	2.29521	Intergenic
ENSG00000227954.6	chr6	-	TARID	antisense	ENST00000607573.5	2.29301	intron (ENST00000607573.5, intron 2 of 3)
ENSG00000122584.12	chr7		NXPH1	protein_coding	ENST00000405863.5	2.29285	Intergenic
ENSG00000281532.1	chr10		AL158210.1	miRNA	ENST00000625719.1	2.29246	Intergenic
ENSG00000234275.1	chr2	-	AC017053.1	lincRNA	ENST00000425125.1	2.29088	Intergenic
ENSG00000153707.15	chr9	-	PTPRD	protein_coding	ENST00000463477.5	2.28937	intron (ENST00000463477.5, intron 6 of 16)
ENSG00000269667.1	chr16		RP11-542M13.2	lincRNA	ENST00000599411.1	2.28875	Intergenic
ENSG00000226722.3	chr13	-	LINC00424	lincRNA	ENST00000624644.1	2.2877	Intergenic
ENSG00000267558.2	chr18		RP11-618K16.4	processed_pseudogene	ENST00000587507.2	2.28676	Intergenic
ENSG00000232046.6	chr2		AC007392.3	lincRNA	ENST00000433396.5	2.28623	intron (ENST00000433396.5, intron 1 of 5)
ENSG00000239323.1	chr14	-	CTD-2213F21.1	processed_pseudogene	ENST00000484753.1	2.27831	Intergenic
ENSG00000234840.1	chr9		LINC01239	lincRNA	ENST00000436786.1	2.27674	intron (ENST00000436786.1, intron 4 of 5)
ENSG00000235608.1	chr4	-	NKX1-1	protein_coding	ENST00000422806.1	2.2764	Intergenic
ENSG00000163995.18	chr4	-	ABLIM2	protein_coding	ENST00000505872.5	2.27527	intron (ENST00000505872.5, intron 11 of 17)
ENSG00000215912.11	chr1	-	TTC34	protein_coding	ENST00000401095.7	2.2743	intron (ENST00000401095.7, intron 1 of 6)
ENSG00000252700.1	chr3		RNU7-110P	snRNA	ENST00000516891.1	2.27153	TTS (ENST00000516891.1)
ENSG00000277282.1	chr21	-	IGHV1OR21-1	IG_V_gene	ENST00000622028.1	2.27123	Intergenic
ENSG00000249882.1	chr4		RP11-665I14.1	lincRNA	ENST00000510420.1	2.26874	intron (ENST00000510420.1, intron 1 of 2)
ENSG00000164659.14	chr7	-	KIAA1324L	protein_coding	ENST00000444627.5	2.26817	intron (ENST00000444627.5, intron 18 of 21)
ENSG00000237877.6	chr2	-	LINC01473	lincRNA	ENST00000419719.1	2.26644	intron (ENST00000419719.1, intron 2 of 4)
ENSG00000187815.9	chr1		ZFP69	protein_coding	ENST00000372705.3	2.26482	intron (ENST00000372705.3, intron 3 of 5)
ENSG00000156239.11	chr21	-	N6AMT1	protein_coding	ENST00000303775.9	2.26479	intron (ENST00000303775.9, intron 5 of 5)
ENSG00000253821.1	chr8		RP11-246K15.1	lincRNA	ENST00000520370.1	2.26453	Intergenic
ENSG00000224476.3	chr19		RPL36P16	processed_pseudogene	ENST00000496996.1	2.26309	Intergenic
ENSG00000205592.13	chr12		MUC19	retained_intron	ENST00000474954.5	2.26205	intron (ENST00000474954.5, intron 8 of 14)
ENSG00000272068.1	chr1	-	RP11-284F21.9	lincRNA	ENST00000606343.1	2.26131	Intergenic
ENSG00000233248.1	chr2	-	MTND6P9	processed_pseudogene	ENST00000458075.1	2.26018	promoter-TSS (ENST00000431021.1)
ENSG00000185052.11	chr20		SLC24A3	protein_coding	ENST00000328041.10	2.25874	intron (ENST00000328041.10, intron 2 of 16)
ENSG00000105738.10	chr19		SIPA1L3	processed_transcript	ENST00000476317.2	2.25494	intron (ENST00000476317.2, intron 2 of 2)
ENSG00000130600.15	chr11	-	H19	lincRNA	ENST00000428066.5	2.25455	Intergenic
ENSG00000185127.6	chr6		C6orf120	protein_coding	ENST00000332290.3	2.25372	TTS (ENST00000480008.1)
ENSG00000259223.2	chr15	-	RP11-82L7.4	lincRNA	ENST00000560503.2	2.2537	Intergenic
ENSG00000255450.1	chr11		CTD-2063L20.1	processed_pseudogene	ENST00000525759.1	2.25336	Intergenic
ENSG00000196810.4	chr4		CTBP1-AS2	antisense	ENST00000578730.1	2.25295	intron (ENST00000578730.1, intron 1 of 2)
ENSG00000111837.11	chr6	-	MAK	protein_coding	ENST00000354489.6	2.25281	intron (ENST00000354489.6, intron 11 of 14)
ENSG00000170903.10	chr11	-	MSANTD4	processed_transcript	ENST00000529805.1	2.25171	intron (ENST00000529805.1, intron 1 of 2)
ENSG00000151789.10	chr3	-	ZNF385D	processed_transcript	ENST00000494118.5	2.25111	intron (ENST00000494118.5, intron 3 of 6)
ENSG00000259509.2	chr15		RP11-627D16.2	processed_pseudogene	ENST00000560476.2	2.25085	Intergenic
ENSG00000168014.16	chr11	-	C2CD3	processed_transcript	ENST00000542452.1	2.2508	intron (ENST00000542452.1, intron 2 of 3)
ENSG00000168646.12	chr17	-	AXIN2	retained_intron	ENST00000578251.1	2.24965	Intergenic
ENSG00000135365.15	chr11	-	PHF21A	protein_coding	ENST00000529734.5	2.24779	intron (ENST00000529734.5, intron 1 of 4)
ENSG00000234080.3	chr1		RP11-183G22.1	processed_pseudogene	ENST00000423464.1	2.24688	Intergenic
ENSG00000201231.1	chr8	-	RNU4-50P	snRNA	ENST00000364361.1	2.24613	Intergenic
ENSG00000157542.9	chr21	-	KCNJ6	protein_coding	ENST00000609713.1	2.24543	intron (ENST00000609713.1, intron 3 of 3)
ENSG00000235749.2	chr1		RP11-634B7.4	antisense	ENST00000449298.1	2.24471	intron (ENST00000449298.1, intron 1 of 1)
ENSG00000198796.6	chr18	-	ALPK2	protein_coding	ENST00000361673.3	2.24418	promoter-TSS (ENST00000361673.3)
ENSG00000139734.17	chr13	-	DIAPH3	protein_coding	ENST00000400320.5	2.24321	intron (ENST00000400320.5, intron 1 of 25)
ENSG00000272362.1	chr1		RP4-781K5.9	lincRNA	ENST00000607759.1	2.24178	Intergenic
ENSG00000263433.1	chr17		RP11-260A9.1	processed_pseudogene	ENST00000580677.1	2.24078	Intergenic
ENSG00000023171.14	chr11		GRAMD1B	protein_coding	ENST00000456860.6	2.24014	intron (ENST00000456860.6, intron 4 of 20)
ENSG00000207986.1	chr16		AC136932.1	miRNA	ENST00000385251.1	2.2383	Intergenic
ENSG00000167632.14	chr8	-	TRAPPC9	processed_transcript	ENST00000519482.1	2.23735	intron (ENST00000519482.1, intron 1 of 2)
ENSG00000106346.11	chr7		USP42	nonsense_mediated_decay	ENST00000404008.6	2.23677	intron (ENST00000404008.6, intron 1 of 11)
ENSG00000132549.18	chr8		VPS13B	protein_coding	ENST00000357162.6	2.23591	intron (ENST00000357162.6, intron 35 of 61)
ENSG00000187605.15	chr2		TET3	protein_coding	ENST00000409262.7	2.23556	intron (ENST00000409262.7, intron 3 of 10)
ENSG00000254951.7	chr11	-	RP11-494M8.4	sense_overlapping	ENST00000529488.5	2.23342	intron (ENST00000529488.5, intron 5 of 5)
ENSG00000124198.8	chr20		ARFGEF2	protein_coding	ENST00000371917.4	2.2301	Intergenic
ENSG00000251452.2	chr4	-	RP13-539F13.2	processed_pseudogene	ENST00000509609.2	2.22876	Intergenic
ENSG00000222262.1	chr4	-	AC092846.1	miRNA	ENST00000410330.1	2.22728	Intergenic
ENSG00000267498.1	chr19		CTB-32O4.2	lincRNA	ENST00000587859.1	2.22689	TTS (ENST00000304863.5)
ENSG00000236948.1	chr1	-	RP11-154H17.1	lincRNA	ENST00000413887.1	2.22521	intron (ENST00000413887.1, intron 1 of 1)
ENSG00000124749.16	chr6	-	COL21A1	protein_coding	ENST00000370819.5	2.22185	intron (ENST00000370819.5, intron 1 of 28)
ENSG00000253317.1	chr8		RP11-142A23.1	lincRNA	ENST00000523602.1	2.22157	Intergenic
ENSG00000021762.19	chr11	-	OSBPL5	retained_intron	ENST00000534491.5	2.22067	Intergenic
ENSG00000260458.3	chr17		KCNJ18	protein_coding	ENST00000567955.3	2.21988	Intergenic
ENSG00000049323.15	chr2		LTBP1	protein_coding	ENST00000404816.6	2.21969	intron (ENST00000404816.6, intron 2 of 33)
ENSG00000149972.10	chr11		CNTN5	protein_coding	ENST00000524871.5	2.21889	intron (ENST00000524871.5, intron 2 of 24)
ENSG00000257998.1	chr12	-	RP11-361A23.3	processed_pseudogene	ENST00000547218.1	2.21831	Intergenic
ENSG00000196295.11	chr7	-	AC005154.6	antisense	ENST00000631229.2	2.21581	intron (ENST00000631229.2, intron 3 of 3)
ENSG00000226905.1	chr2		AC005040.3	processed_pseudogene	ENST00000437783.1	2.21558	Intergenic
ENSG00000254321.1	chr8	-	RP11-495O10.1	lincRNA	ENST00000521511.1	2.21547	Intergenic
ENSG00000171103.10	chr2	-	TRMT61B	protein_coding	ENST00000306108.9	2.21176	Intergenic
ENSG00000117834.12	chr1		SLC5A9	protein_coding	ENST00000236495.9	2.21144	intron (ENST00000236495.9, intron 9 of 14)
ENSG00000260658.5	chr16	-	RP11-368L12.1	lincRNA	ENST00000568932.5	2.21114	intron (ENST00000568932.5, intron 2 of 3)
ENSG00000234269.2	chr9		RP11-338N12.1	processed_pseudogene	ENST00000430854.2	2.20948	Intergenic
ENSG00000050730.15	chr4	-	TNIP3	protein_coding	ENST00000509841.1	2.20772	intron (ENST00000509841.1, intron 1 of 12)
ENSG00000253510.1	chr8	-	RP5-991O23.1	lincRNA	ENST00000517807.1	2.20542	Intergenic
ENSG00000150361.11	chr13	-	KLHL1	protein_coding	ENST00000377844.8	2.20508	intron (ENST00000377844.8, intron 1 of 10)
ENSG00000125246.15	chr13		CLYBL	protein_coding	ENST00000339105.8	2.20365	intron (ENST00000339105.8, intron 1 of 8)
ENSG00000118997.13	chr2	-	DNAH7	protein_coding	ENST00000312428.10	2.20307	intron (ENST00000312428.10, intron 5 of 64)
ENSG00000199698.1	chr21	-	Y_RNA	misc_RNA	ENST00000362828.1	2.20135	Intergenic
ENSG00000228902.1	chr2	-	ST6GALNAC2P1	processed_pseudogene	ENST00000451049.1	2.20119	Intergenic
ENSG00000251170.5	chr4		RP11-729M20.1	lincRNA	ENST00000514327.5	2.2007	intron (ENST00000514327.5, intron 2 of 5)
ENSG00000255388.5	chr11	-	RP11-124G5.3	lincRNA	ENST00000526978.5	2.20001	intron (ENST00000526978.5, intron 5 of 6)
ENSG00000233215.5	chr21	-	AP000472.2	lincRNA	ENST00000420255.1	2.19772	intron (ENST00000420255.1, intron 4 of 5)
ENSG00000242399.1	chr8	-	RPS20P23	processed_pseudogene	ENST00000461683.1	2.19715	Intergenic
ENSG00000166326.6	chr11		TRIM44	protein_coding	ENST00000299413.6	2.19708	exon (ENST00000299413.6, exon 1 of 5)
ENSG00000262801.5	chr16		U91319.1	lincRNA	ENST00000571619.5	2.196	intron (ENST00000571619.5, intron 2 of 4)
ENSG00000226674.8	chr2		TEX41	lincRNA	ENST00000626404.1	2.19594	intron (ENST00000626404.1, intron 1 of 1)
ENSG00000013297.10	chr3		CLDN11	protein_coding	ENST00000486975.1	2.19581	intron (ENST00000486975.1, intron 3 of 3)
ENSG00000233832.1	chr10		RP11-96F8.1	processed_pseudogene	ENST00000427864.1	2.19511	Intergenic
ENSG00000115239.21	chr2	-	ASB3	protein_coding	ENST00000406053.5	2.19335	intron (ENST00000406053.5, intron 8 of 9)
ENSG00000212219.1	chr7		RNU6-604P	snRNA	ENST00000390917.1	2.19272	Intergenic
ENSG00000215547.1	chr20		DEFB115	protein_coding	ENST00000400552.1	2.19176	Intergenic
ENSG00000151320.10	chr14		AKAP6	protein_coding	ENST00000557354.5	2.19144	intron (ENST00000557354.5, intron 2 of 9)
ENSG00000259754.1	chr15		RP11-208K4.1	lincRNA	ENST00000560900.1	2.19121	intron (ENST00000560900.1, intron 1 of 2)
ENSG00000122254.6	chr16		HS3ST2	protein_coding	ENST00000261374.3	2.1906	Intergenic
ENSG00000154162.13	chr5	-	CDH12	processed_transcript	ENST00000520668.1	2.18927	intron (ENST00000520668.1, intron 3 of 3)
ENSG00000084112.14	chr12	-	SSH1	protein_coding	ENST00000326495.9	2.18861	intron (ENST00000326495.9, intron 2 of 14)
ENSG00000223530.1	chr2	-	AC012506.1	lincRNA	ENST00000423706.1	2.18716	Intergenic
ENSG00000184178.15	chr4	-	SCFD2	protein_coding	ENST00000401642.7	2.18596	intron (ENST00000401642.7, intron 5 of 8)
ENSG00000182816.7	chr21	-	KRTAP13-2	protein_coding	ENST00000613611.1	2.18575	intron (ENST00000613611.1, intron 2 of 2)
ENSG00000235243.1	chr7	-	AC093716.1	processed_pseudogene	ENST00000435923.1	2.18338	Intergenic
ENSG00000115756.12	chr2		HPCAL1	protein_coding	ENST00000381765.7	2.18293	intron (ENST00000381765.7, intron 1 of 5)
ENSG00000180357.9	chr15		ZNF609	processed_transcript	ENST00000559364.1	2.18263	intron (ENST00000559364.1, intron 1 of 3)
ENSG00000198597.8	chr19		ZNF536	protein_coding	ENST00000355537.3	2.18239	intron (ENST00000355537.3, intron 2 of 4)
ENSG00000263253.1	chr16		RP11-204E4.3	lincRNA	ENST00000570859.1	2.18105	Intergenic
ENSG00000222612.1	chr20		RNU2-52P	snRNA	ENST00000410680.1	2.18013	Intergenic
ENSG00000273330.1	chr19	-	CYP4F36P	unprocessed_pseudogene	ENST00000589193.2	2.17994	Intergenic
ENSG00000083067.22	chr9	-	TRPM3	protein_coding	ENST00000408909.6	2.17993	intron (ENST00000408909.6, intron 4 of 23)
ENSG00000252185.1	chr5	-	RNU6-752P	snRNA	ENST00000516376.1	2.17882	Intergenic
ENSG00000102678.6	chr13		FGF9	processed_transcript	ENST00000478546.1	2.17868	intron (ENST00000478546.1, intron 1 of 1)
ENSG00000260041.5	chr16		RP11-355E10.1	lincRNA	ENST00000564102.1	2.17831	intron (ENST00000564102.1, intron 2 of 2)
ENSG00000207201.1	chr8	-	RNU1-148P	snRNA	ENST00000384472.1	2.17584	TTS (ENST00000384472.1)
ENSG00000223634.1	chr2	-	AC012506.3	lincRNA	ENST00000426527.1	2.17478	Intergenic
ENSG00000237856.1	chr2		AC062020.2	lincRNA	ENST00000435441.1	2.17402	Intergenic
ENSG00000277282.1	chr21	-	IGHV1OR21-1	IG_V_gene	ENST00000622028.1	2.17389	Intergenic
ENSG00000253507.5	chr8		CTD-2501M5.1	lincRNA	ENST00000519005.1	2.17238	Intergenic
ENSG00000112818.9	chr6		MEP1A	protein_coding	ENST00000611727.1	2.17222	intron (ENST00000611727.1, intron 4 of 12)
ENSG00000221236.2	chr14		AL137190.1	miRNA	ENST00000408309.2	2.17172	Intergenic
ENSG00000267461.1	chr17		RP11-120M18.5	lincRNA	ENST00000589826.1	2.17023	intron (ENST00000589826.1, intron 1 of 2)
ENSG00000114956.19	chr2		DGUOK	protein_coding	ENST00000629438.2	2.16926	intron (ENST00000629438.2, intron 1 of 5)
ENSG00000277097.1	chr13	-	AL356253.1	miRNA	ENST00000613076.1	2.16806	Intergenic
ENSG00000137962.12	chr1	-	ARHGAP29	nonsense_mediated_decay	ENST00000552844.5	2.16788	intron (ENST00000552844.5, intron 1 of 25)
ENSG00000248762.2	chr8	-	RP11-31K23.2	lincRNA	ENST00000505564.2	2.16721	Intergenic
ENSG00000074755.14	chr17	-	ZZEF1	nonsense_mediated_decay	ENST00000571436.5	2.16422	intron (ENST00000571436.5, intron 2 of 14)
ENSG00000091137.11	chr7		SLC26A4	protein_coding	ENST00000265715.7	2.16288	intron (ENST00000265715.7, intron 3 of 20)
ENSG00000277268.1	chr17	-	RP11-445F12.1	antisense	ENST00000616341.1	2.16215	intron (ENST00000616341.1, intron 1 of 2)
ENSG00000146038.11	chr6	-	DCDC2	protein_coding	ENST00000378454.7	2.16107	intron (ENST00000378454.7, intron 2 of 9)
ENSG00000251209.7	chr15	-	LINC00923	lincRNA	ENST00000615399.1	2.16102	intron (ENST00000615399.1, intron 3 of 4)
ENSG00000229834.1	chr9		RP11-48L13.1	processed_pseudogene	ENST00000458047.1	2.15865	Intergenic
ENSG00000256494.1	chr12	-	RP5-944M2.1	lincRNA	ENST00000536422.1	2.15563	Intergenic
ENSG00000163050.16	chr1		ADCK3	processed_transcript	ENST00000489044.1	2.15492	intron (ENST00000489044.1, intron 1 of 4)
ENSG00000267661.1	chr18		RP11-820I16.2	processed_pseudogene	ENST00000588718.1	2.15353	Intergenic
ENSG00000231027.1	chr17	-	AC079325.6	unprocessed_pseudogene	ENST00000425002.1	2.15284	intron (ENST00000425002.1, intron 3 of 3)
ENSG00000170142.11	chr3		UBE2E1	protein_coding	ENST00000442670.5	2.15139	intron (ENST00000442670.5, intron 2 of 3)
ENSG00000236790.5	chr2	-	LINC00299	lincRNA	ENST00000430192.5	2.15106	intron (ENST00000430192.5, intron 6 of 7)
ENSG00000176771.15	chr2	-	NCKAP5	protein_coding	ENST00000405974.7	2.15096	intron (ENST00000405974.7, intron 2 of 18)
ENSG00000246982.6	chr6	-	RP1-179N16.6	antisense	ENST00000499560.2	2.15093	intron (ENST00000499560.2, intron 3 of 3)
ENSG00000260458.3	chr17		KCNJ18	protein_coding	ENST00000567955.3	2.15087	Intergenic
ENSG00000117000.8	chr1		RLF	protein_coding	ENST00000372771.4	2.15037	Intergenic
ENSG00000228887.3	chr19		EEF1DP1	processed_pseudogene	ENST00000585891.1	2.15026	promoter-TSS (ENST00000585891.1)
ENSG00000273238.1	chr4	-	RP11-1263C18.1	lincRNA	ENST00000610212.1	2.14835	Intergenic
ENSG00000261117.1	chr2		RP11-333O1.1	lincRNA	ENST00000569860.1	2.14757	Intergenic
ENSG00000106571.12	chr7	-	GLI3	retained_intron	ENST00000428534.1	2.14719	Intergenic
ENSG00000166477.12	chr15	-	LEO1	protein_coding	ENST00000315141.5	2.14662	intron (ENST00000315141.5, intron 1 of 9)
ENSG00000221359.1	chr10		AL355512.1	miRNA	ENST00000408432.1	2.14635	Intergenic
ENSG00000148219.16	chr9	-	ASTN2	protein_coding	ENST00000361209.6	2.14612	intron (ENST00000361209.6, intron 4 of 21)
ENSG00000282894.1	chr20		DUX4L33	unprocessed_pseudogene	ENST00000635217.1	2.1459	TTS (ENST00000635217.1)
ENSG00000140945.15	chr16		CDH13	protein_coding	ENST00000622885.4	2.14529	intron (ENST00000622885.4, intron 2 of 11)
ENSG00000154646.8	chr21	-	TMPRSS15	protein_coding	ENST00000474775.1	2.14522	intron (ENST00000474775.1, intron 1 of 3)
ENSG00000272103.1	chr5	-	CTD-2653M23.3	lincRNA	ENST00000605892.1	2.14509	Intergenic
ENSG00000100239.15	chr22		PPP6R2	protein_coding	ENST00000395741.7	2.14488	intron (ENST00000395741.7, intron 1 of 22)
ENSG00000100600.14	chr14	-	LGMN	retained_intron	ENST00000556790.1	2.14414	Intergenic
ENSG00000261446.2	chr13	-	LINC00559	lincRNA	ENST00000569476.2	2.14221	intron (ENST00000569476.2, intron 4 of 5)
ENSG00000259815.1	chr1	-	RP11-565N2.2	lincRNA	ENST00000567538.1	2.14124	Intergenic
ENSG00000259639.5	chr15	-	RP11-184D12.1	lincRNA	ENST00000561394.1	2.14052	intron (ENST00000561394.1, intron 2 of 4)
ENSG00000120318.15	chr5	-	ARAP3	protein_coding	ENST00000239440.8	2.1403	intron (ENST00000239440.8, intron 4 of 32)
ENSG00000183775.10	chr5		KCTD16	protein_coding	ENST00000507359.3	2.14023	intron (ENST00000507359.3, intron 2 of 2)
ENSG00000188026.11	chr12	-	RILPL1	protein_coding	ENST00000376874.8	2.13923	intron (ENST00000376874.8, intron 5 of 6)
ENSG00000233832.1	chr10		RP11-96F8.1	processed_pseudogene	ENST00000427864.1	2.13857	Intergenic
ENSG00000264622.1	chr17	-	RP11-642M2.1	lincRNA	ENST00000579327.1	2.13821	Intergenic
ENSG00000249489.1	chr11	-	GAPDHP70	processed_pseudogene	ENST00000515281.1	2.13747	Intergenic
ENSG00000079308.16	chr2	-	TNS1	retained_intron	ENST00000480416.1	2.13681	Intergenic
ENSG00000204929.11	chr2		AC074391.1	lincRNA	ENST00000606978.5	2.13659	intron (ENST00000606978.5, intron 6 of 9)
ENSG00000104450.12	chr8		SPAG1	protein_coding	ENST00000251809.4	2.13646	intron (ENST00000251809.4, intron 3 of 18)
ENSG00000233711.1	chr20	-	EIF4EBP2P1	processed_pseudogene	ENST00000450009.1	2.13584	Intergenic
ENSG00000229485.1	chr10	-	KSR1P1	processed_pseudogene	ENST00000446298.1	2.13341	Intergenic
ENSG00000280639.1	chr15	-	RP11-96C21.2	lincRNA	ENST00000630447.1	2.1325	Intergenic
ENSG00000224467.1	chr2	-	AC009313.1	antisense	ENST00000425470.1	2.1322	intron (ENST00000425470.1, intron 2 of 2)
ENSG00000156110.13	chr10		ADK	protein_coding	ENST00000539909.5	2.13207	intron (ENST00000539909.5, intron 3 of 9)
ENSG00000255171.5	chr11		LINC01499	lincRNA	ENST00000528720.5	2.13172	intron (ENST00000528720.5, intron 2 of 5)
ENSG00000213390.10	chr10	-	ARHGAP19	protein_coding	ENST00000358308.7	2.13101	intron (ENST00000358308.7, intron 5 of 10)
ENSG00000110079.16	chr11		MS4A4A	protein_coding	ENST00000532114.5	2.13017	Intergenic
ENSG00000147613.7	chr8	-	PSKH2	protein_coding	ENST00000276616.2	2.1297	intron (ENST00000276616.2, intron 2 of 2)
ENSG00000237442.3	chr2		HNRNPA1P57	transcribed_processed_pseudogene	ENST00000452488.1	2.12864	Intergenic
ENSG00000227564.2	chr13	-	LINC00376	lincRNA	ENST00000439454.2	2.12834	Intergenic
ENSG00000181355.20	chr6	-	OFCC1	processed_transcript	ENST00000460066.5	2.12772	intron (ENST00000460066.5, intron 4 of 6)
ENSG00000175267.14	chr16		VWA3A	retained_intron	ENST00000566668.1	2.12766	intron (ENST00000566668.1, intron 8 of 19)
ENSG00000180251.4	chr2		SLC9A4	protein_coding	ENST00000295269.4	2.12594	Intergenic
ENSG00000264370.1	chr2		MIR3125	miRNA	ENST00000579927.1	2.12514	Intergenic
ENSG00000265233.1	chr17	-	AC144838.2	processed_pseudogene	ENST00000580930.1	2.12407	Intergenic
ENSG00000267677.1	chr18		RP11-27G24.1	lincRNA	ENST00000591331.1	2.12401	Intergenic
ENSG00000171502.14	chr1	-	COL24A1	protein_coding	ENST00000370571.6	2.12353	intron (ENST00000370571.6, intron 5 of 59)
ENSG00000196581.10	chr1		AJAP1	protein_coding	ENST00000378190.7	2.12209	Intergenic
ENSG00000248338.1	chr4		RP11-472K22.2	lincRNA	ENST00000512268.1	2.12086	Intergenic
ENSG00000257781.1	chr12		RP11-110L15.1	lincRNA	ENST00000549163.1	2.11971	intron (ENST00000549163.1, intron 1 of 2)
ENSG00000224338.2	chr1	-	RP11-149P14.1	processed_pseudogene	ENST00000435243.2	2.11944	Intergenic
ENSG00000216045.2	chr1	-	AL356693.1	miRNA	ENST00000401226.2	2.11942	Intergenic
ENSG00000153064.11	chr4		BANK1	protein_coding	ENST00000322953.8	2.1192	intron (ENST00000322953.8, intron 2 of 16)
ENSG00000135220.10	chr4	-	UGT2A3	nonsense_mediated_decay	ENST00000503012.1	2.11859	intron (ENST00000503012.1, intron 1 of 6)
ENSG00000255424.1	chr11	-	RP11-589F4.2	unprocessed_pseudogene	ENST00000532323.1	2.11849	Intergenic
ENSG00000248329.5	chr4		APELA	protein_coding	ENST00000507152.5	2.11845	Intergenic
ENSG00000172264.16	chr20		MACROD2	processed_transcript	ENST00000494602.5	2.11675	intron (ENST00000494602.5, intron 3 of 4)
ENSG00000230448.5	chr2	-	LINC00276	lincRNA	ENST00000417751.5	2.11598	intron (ENST00000417751.5, intron 2 of 4)
ENSG00000225158.2	chr1		HSPE1P24	processed_pseudogene	ENST00000450782.2	2.11568	Intergenic
ENSG00000003402.19	chr2		CFLAR	protein_coding	ENST00000425030.1	2.11565	intron (ENST00000425030.1, intron 1 of 1)
ENSG00000218208.1	chr6		RP11-367G18.2	processed_pseudogene	ENST00000402798.1	2.11477	Intergenic
ENSG00000115896.15	chr2		PLCL1	processed_transcript	ENST00000472193.1	2.11435	intron (ENST00000472193.1, intron 3 of 4)
ENSG00000255353.1	chr11		RP11-382M14.1	processed_pseudogene	ENST00000526512.1	2.11324	Intergenic
ENSG00000204767.3	chr5	-	FAM196B	processed_transcript	ENST00000523970.1	2.1132	intron (ENST00000523970.1, intron 1 of 1)
ENSG00000264502.1	chr16	-	AC024590.1	miRNA	ENST00000583568.1	2.11231	Intergenic
ENSG00000254406.1	chr11	-	RP11-215D10.1	processed_pseudogene	ENST00000527539.1	2.11213	Intergenic
ENSG00000197826.11	chr4		C4orf22	nonsense_mediated_decay	ENST00000513920.5	2.11175	intron (ENST00000513920.5, intron 4 of 5)
ENSG00000155052.14	chr2		CNTNAP5	protein_coding	ENST00000431078.1	2.11131	intron (ENST00000431078.1, intron 11 of 23)
ENSG00000145864.12	chr5	-	GABRB2	protein_coding	ENST00000353437.10	2.11083	intron (ENST00000353437.10, intron 6 of 9)
ENSG00000131386.17	chr3		GALNT15	nonsense_mediated_decay	ENST00000430410.1	2.10934	intron (ENST00000430410.1, intron 1 of 3)
ENSG00000141252.19	chr17	-	VPS53	protein_coding	ENST00000291074.9	2.1092	intron (ENST00000291074.9, intron 16 of 17)
ENSG00000115904.12	chr2	-	SOS1	protein_coding	ENST00000426016.5	2.10868	intron (ENST00000426016.5, intron 7 of 23)
ENSG00000226483.2	chr1		RP5-964H19.2	processed_pseudogene	ENST00000428364.2	2.10859	Intergenic
ENSG00000175262.14	chr1	-	C1orf127	protein_coding	ENST00000377004.8	2.10723	Intergenic
ENSG00000265233.1	chr17	-	AC144838.2	processed_pseudogene	ENST00000580930.1	2.10655	Intergenic
ENSG00000124813.20	chr6		RUNX2	nonsense_mediated_decay	ENST00000478660.6	2.1064	intron (ENST00000478660.6, intron 3 of 5)
ENSG00000174243.9	chr12	-	DDX23	retained_intron	ENST00000547842.1	2.10632	TTS (ENST00000547842.1)
ENSG00000173852.13	chr7	-	DPY19L1	processed_transcript	ENST00000463538.1	2.10502	intron (ENST00000463538.1, intron 2 of 2)
ENSG00000115159.15	chr2		GPD2	processed_transcript	ENST00000496190.1	2.10318	Intergenic
ENSG00000206718.1	chr2		RNU6-546P	snRNA	ENST00000383991.1	2.10273	Intergenic
ENSG00000202001.2	chr8	-	Y_RNA	misc_RNA	ENST00000365131.2	2.1022	Intergenic
ENSG00000231649.3	chr9	-	SPATA31B1P	unprocessed_pseudogene	ENST00000434692.2	2.10208	Intergenic
ENSG00000279083.1	chr9	-	RP11-395N21.2	TEC	ENST00000623623.1	2.1012	promoter-TSS (ENST00000623623.1)
ENSG00000255693.1	chr12		RP11-766N7.3	lincRNA	ENST00000540024.1	2.1003	intron (ENST00000540024.1, intron 3 of 4)
ENSG00000132622.10	chr20		HSPA12B	protein_coding	ENST00000254963.6	2.09927	Intergenic
ENSG00000273118.1	chr2	-	AC079610.1	sense_overlapping	ENST00000415387.1	2.09875	intron (ENST00000415387.1, intron 4 of 4)
ENSG00000151276.23	chr3	-	MAGI1	protein_coding	ENST00000460329.6	2.09852	intron (ENST00000460329.6, intron 4 of 21)
ENSG00000130600.15	chr11	-	H19	lincRNA	ENST00000428066.5	2.09809	Intergenic
ENSG00000196104.10	chr4	-	SPOCK3	protein_coding	ENST00000357154.7	2.09735	intron (ENST00000357154.7, intron 2 of 11)
ENSG00000258205.1	chr12		RP11-248E9.1	processed_pseudogene	ENST00000547460.1	2.09628	Intergenic
ENSG00000133216.16	chr1		EPHB2	protein_coding	ENST00000544305.5	2.09623	Intergenic
ENSG00000228884.2	chr2		RPL23AP26	processed_pseudogene	ENST00000412728.1	2.09573	Intergenic
ENSG00000154764.5	chr3	-	WNT7A	processed_transcript	ENST00000489346.1	2.09524	intron (ENST00000489346.1, intron 1 of 1)
ENSG00000264148.1	chr17	-	RP11-848P1.7	processed_pseudogene	ENST00000585289.1	2.09379	Intergenic
ENSG00000117707.15	chr1		PROX1	protein_coding	ENST00000607425.1	2.09325	intron (ENST00000607425.1, intron 1 of 1)
ENSG00000254132.1	chr5	-	MTND6P3	processed_pseudogene	ENST00000520612.1	2.0931	promoter-TSS (ENST00000503630.1)
ENSG00000139890.9	chr14		REM2	protein_coding	ENST00000267396.8	2.09297	intron (ENST00000267396.8, intron 1 of 4)
ENSG00000253766.1	chr5		RP11-804N13.1	antisense	ENST00000522350.1	2.09296	intron (ENST00000522350.1, intron 2 of 3)
ENSG00000232784.1	chr2		AC067961.1	lincRNA	ENST00000431435.1	2.09174	Intergenic
ENSG00000234477.1	chr17		AC004231.2	antisense	ENST00000418393.1	2.08967	intron (ENST00000418393.1, intron 3 of 3)
ENSG00000219582.3	chr6		HNRNPA1P58	processed_pseudogene	ENST00000403629.3	2.08963	Intergenic
ENSG00000246859.2	chr5		STARD4-AS1	antisense	ENST00000500779.2	2.08926	intron (ENST00000500779.2, intron 1 of 6)
ENSG00000148357.16	chr9		HMCN2	protein_coding	ENST00000624552.3	2.08862	intron (ENST00000624552.3, intron 40 of 97)
ENSG00000196951.10	chr4	-	SCOC-AS1	antisense	ENST00000512692.6	2.08785	intron (ENST00000512692.6, intron 4 of 4)
ENSG00000228173.1	chr7	-	AC091770.3	lincRNA	ENST00000456513.1	2.08729	Intergenic
ENSG00000188352.12	chr9		FOCAD	protein_coding	ENST00000338382.10	2.08627	intron (ENST00000338382.10, intron 3 of 42)
ENSG00000279778.1	chr1	-	RP11-60A14.1	TEC	ENST00000623157.1	2.08587	Intergenic
ENSG00000059378.12	chr7	-	PARP12	protein_coding	ENST00000489809.5	2.08541	intron (ENST00000489809.5, intron 2 of 5)
ENSG00000263433.1	chr17		RP11-260A9.1	processed_pseudogene	ENST00000580677.1	2.08435	Intergenic
ENSG00000259994.1	chr10	-	RP11-305E6.4	sense_overlapping	ENST00000561542.1	2.08432	exon (ENST00000561542.1, exon 1 of 1)
ENSG00000253685.1	chr8	-	MTND5P41	unprocessed_pseudogene	ENST00000517498.1	2.08426	promoter-TSS (ENST00000517463.1)
ENSG00000104413.15	chr8		ESRP1	protein_coding	ENST00000522756.5	2.08413	intron (ENST00000522756.5, intron 2 of 5)
ENSG00000225458.1	chr20		RP5-1121H13.4	antisense	ENST00000431589.1	2.08378	intron (ENST00000431589.1, intron 1 of 1)
ENSG00000233960.1	chr7	-	RP11-153N17.1	lincRNA	ENST00000441295.1	2.08228	Intergenic
ENSG00000111961.16	chr6		SASH1	protein_coding	ENST00000367469.5	2.07954	intron (ENST00000367469.5, intron 1 of 3)
ENSG00000145506.13	chr5		NKD2	retained_intron	ENST00000513296.2	2.07911	Intergenic
ENSG00000251039.2	chr2		IGKV2D-40	IG_V_gene	ENST00000429992.2	2.07899	Intergenic
ENSG00000148948.7	chr11	-	LRRC4C	protein_coding	ENST00000619527.4	2.07838	intron (ENST00000619527.4, intron 1 of 2)
ENSG00000109756.8	chr4		RAPGEF2	protein_coding	ENST00000505478.5	2.07801	Intergenic
ENSG00000199735.1	chr17		RNU6-227P	snRNA	ENST00000362865.1	2.0771	Intergenic
ENSG00000137693.13	chr11		YAP1	protein_coding	ENST00000526343.5	2.07699	intron (ENST00000526343.5, intron 3 of 6)
ENSG00000111912.19	chr6		NCOA7	protein_coding	ENST00000229634.13	2.07696	intron (ENST00000229634.13, intron 2 of 14)
ENSG00000256513.1	chr12	-	RP11-977P2.1	lincRNA	ENST00000537327.1	2.07606	Intergenic
ENSG00000120686.11	chr13		UFM1	retained_intron	ENST00000494372.1	2.07531	Intergenic
ENSG00000179981.9	chr18		TSHZ1	protein_coding	ENST00000580243.1	2.07455	intron (ENST00000580243.1, intron 1 of 1)
ENSG00000162618.12	chr1	-	ADGRL4	protein_coding	ENST00000370742.3	2.07319	intron (ENST00000370742.3, intron 2 of 14)
ENSG00000152969.16	chr4	-	JAKMIP1	protein_coding	ENST00000282924.9	2.0721	intron (ENST00000282924.9, intron 1 of 12)
ENSG00000241593.5	chr3	-	RP11-520D19.2	lincRNA	ENST00000464131.1	2.07091	Intergenic
ENSG00000272383.1	chr17	-	RP11-556O9.4	processed_pseudogene	ENST00000605967.1	2.07003	promoter-TSS (ENST00000605967.1)
ENSG00000215386.10	chr21		MIR99AHG	lincRNA	ENST00000602505.5	2.06902	intron (ENST00000602505.5, intron 1 of 2)
ENSG00000227630.2	chr1		LINC01132	lincRNA	ENST00000437601.2	2.06844	intron (ENST00000437601.2, intron 1 of 2)
ENSG00000261617.1	chr16		RP11-243A14.1	lincRNA	ENST00000564305.1	2.06837	intron (ENST00000564305.1, intron 1 of 2)
ENSG00000277282.1	chr21	-	IGHV1OR21-1	IG_V_gene	ENST00000622028.1	2.06746	Intergenic
ENSG00000243050.1	chr8		RPL30P10	processed_pseudogene	ENST00000488148.1	2.06731	Intergenic
ENSG00000155897.9	chr8	-	ADCY8	protein_coding	ENST00000286355.9	2.06725	Intergenic
ENSG00000230585.2	chr1		PHBP12	processed_pseudogene	ENST00000453979.2	2.06666	promoter-TSS (ENST00000453979.2)
ENSG00000196090.12	chr20	-	PTPRT	protein_coding	ENST00000612229.4	2.06579	intron (ENST00000612229.4, intron 9 of 23)
ENSG00000137251.15	chr6		TINAG	protein_coding	ENST00000370869.7	2.0645	intron (ENST00000370869.7, intron 2 of 5)
ENSG00000249484.8	chr5	-	LINC01470	lincRNA	ENST00000503048.1	2.06439	intron (ENST00000503048.1, intron 1 of 3)
ENSG00000104835.14	chr19	-	SARS2	retained_intron	ENST00000602034.1	2.06275	promoter-TSS (ENST00000598563.5)
ENSG00000183117.18	chr8	-	CSMD1	protein_coding	ENST00000602723.5	2.062	intron (ENST00000602723.5, intron 7 of 67)
ENSG00000143951.15	chr2	-	WDPCP	processed_transcript	ENST00000409835.5	2.06131	intron (ENST00000409835.5, intron 12 of 12)
ENSG00000153253.15	chr2	-	SCN3A	processed_transcript	ENST00000484898.1	2.06108	intron (ENST00000484898.1, intron 1 of 1)
ENSG00000170634.12	chr2		ACYP2	protein_coding	ENST00000422521.2	2.06052	intron (ENST00000422521.2, intron 2 of 4)
ENSG00000104921.14	chr19	-	FCER2	protein_coding	ENST00000360067.8	2.06038	intron (ENST00000360067.8, intron 7 of 9)
ENSG00000151413.16	chr14		NUBPL	processed_transcript	ENST00000551015.1	2.05999	intron (ENST00000551015.1, intron 1 of 3)
ENSG00000235774.1	chr2		AC023347.1	lincRNA	ENST00000435352.1	2.0596	Intergenic
ENSG00000207192.1	chr2		RNU6-649P	snRNA	ENST00000384463.1	2.05929	Intergenic
ENSG00000211890.3	chr14	-	IGHA2	IG_C_gene	ENST00000390539.2	2.05927	Intergenic
ENSG00000186094.16	chr1	-	AGBL4	protein_coding	ENST00000371838.5	2.05926	intron (ENST00000371838.5, intron 5 of 8)
ENSG00000018236.14	chr12		CNTN1	protein_coding	ENST00000547702.5	2.05824	Intergenic
ENSG00000275108.1	chr3		U7	snRNA	ENST00000614961.1	2.05786	Intergenic
ENSG00000254830.1	chr11	-	RP11-99C10.1	lincRNA	ENST00000527345.1	2.05746	Intergenic
ENSG00000266450.1	chr18		CTD-2015H3.2	lincRNA	ENST00000580524.1	2.05733	intron (ENST00000580524.1, intron 2 of 2)
ENSG00000198838.12	chr15		RYR3	protein_coding	ENST00000634750.1	2.05667	intron (ENST00000634750.1, intron 1 of 1)
ENSG00000205449.11	chr5		NBPF22P	processed_transcript	ENST00000590707.5	2.05645	Intergenic
ENSG00000164303.10	chr4	-	ENPP6	protein_coding	ENST00000296741.6	2.05599	intron (ENST00000296741.6, intron 1 of 7)
ENSG00000227498.2	chr3	-	AC018359.3	lincRNA	ENST00000442567.2	2.05566	Intergenic
ENSG00000271893.1	chr2	-	RP11-762E8.1	lincRNA	ENST00000606986.1	2.05502	intron (ENST00000606986.1, intron 1 of 2)
ENSG00000230142.2	chr13		LINC01075	lincRNA	ENST00000455977.2	2.05502	intron (ENST00000455977.2, intron 3 of 3)
ENSG00000232662.2	chr13		LDHBP1	processed_pseudogene	ENST00000455730.2	2.05293	Intergenic
ENSG00000235768.1	chr13	-	BRD7P5	processed_pseudogene	ENST00000299197.6	2.05163	Intergenic
ENSG00000225904.1	chr1	-	MORF4L1P7	processed_pseudogene	ENST00000426038.1	2.05107	Intergenic
ENSG00000237772.1	chr2		AC092620.3	lincRNA	ENST00000453636.1	2.05005	Intergenic
ENSG00000257588.1	chr12	-	RP11-469H8.6	antisense	ENST00000550214.1	2.04996	intron (ENST00000550214.1, intron 1 of 1)
ENSG00000224219.1	chr2	-	AC074290.1	processed_pseudogene	ENST00000448883.1	2.04978	Intergenic
ENSG00000271239.1	chr17	-	RP11-238F2.1	lincRNA	ENST00000605009.1	2.0494	Intergenic
ENSG00000251895.1	chr14		RNU6-976P	snRNA	ENST00000516086.1	2.04915	Intergenic
ENSG00000179242.15	chr20		CDH4	protein_coding	ENST00000543233.2	2.04896	intron (ENST00000543233.2, intron 3 of 14)
ENSG00000083067.22	chr9	-	TRPM3	protein_coding	ENST00000408909.6	2.04865	intron (ENST00000408909.6, intron 7 of 23)
ENSG00000148219.16	chr9	-	ASTN2	protein_coding	ENST00000361209.6	2.0484	intron (ENST00000361209.6, intron 18 of 21)
ENSG00000212658.1	chr17	-	KRTAP29-1	protein_coding	ENST00000391353.1	2.04788	Intergenic
ENSG00000235774.1	chr2		AC023347.1	lincRNA	ENST00000435352.1	2.04725	Intergenic
ENSG00000236437.1	chr11	-	AP001891.1	lincRNA	ENST00000452629.1	2.0471	Intergenic
ENSG00000217160.2	chr6		RP11-331O9.1	processed_pseudogene	ENST00000402702.2	2.04585	Intergenic
ENSG00000185736.15	chr10	-	ADARB2	protein_coding	ENST00000381312.5	2.04559	intron (ENST00000381312.5, intron 1 of 9)
ENSG00000248869.5	chr4	-	RP11-138I17.1	lincRNA	ENST00000505736.5	2.04547	intron (ENST00000505736.5, intron 2 of 3)
ENSG00000229785.1	chr1		SLC25A38P1	processed_pseudogene	ENST00000458247.1	2.04534	Intergenic
ENSG00000252370.1	chr17	-	RNA5SP438	rRNA	ENST00000516561.1	2.04421	promoter-TSS (ENST00000581727.1)
ENSG00000137960.5	chr1		GIPC2	protein_coding	ENST00000370759.3	2.04405	intron (ENST00000370759.3, intron 4 of 5)
ENSG00000261090.1	chr16		RP11-20G6.2	lincRNA	ENST00000567395.1	2.04381	Intergenic
ENSG00000164465.18	chr6		DCBLD1	retained_intron	ENST00000533453.5	2.04117	intron (ENST00000533453.5, intron 10 of 10)
ENSG00000237824.2	chr2	-	RPL23AP33	processed_pseudogene	ENST00000442301.2	2.04114	Intergenic
ENSG00000226700.1	chr2		MTND4P25	processed_pseudogene	ENST00000441039.1	2.04093	Intergenic
ENSG00000139734.17	chr13	-	DIAPH3	protein_coding	ENST00000400320.5	2.04083	intron (ENST00000400320.5, intron 25 of 25)
ENSG00000096006.11	chr6	-	CRISP3	protein_coding	ENST00000371159.8	2.04062	intron (ENST00000371159.8, intron 1 of 7)
ENSG00000266740.1	chr14	-	MIR4708	miRNA	ENST00000584635.1	2.04053	Intergenic
ENSG00000166839.16	chr15		ANKDD1A	nonsense_mediated_decay	ENST00000620154.4	2.03866	intron (ENST00000620154.4, intron 12 of 12)
ENSG00000152214.12	chr18	-	RIT2	protein_coding	ENST00000326695.9	2.03805	intron (ENST00000326695.9, intron 4 of 4)
ENSG00000280744.1	chr2		LINC01173	lincRNA	ENST00000629370.1	2.03621	Intergenic
ENSG00000158023.9	chr12		WDR66	retained_intron	ENST00000540779.1	2.03613	promoter-TSS (ENST00000540779.1)
ENSG00000270516.1	chr7	-	RP11-500M10.1	processed_pseudogene	ENST00000605356.1	2.036	Intergenic
ENSG00000107099.15	chr9		DOCK8	nonsense_mediated_decay	ENST00000524396.5	2.03551	intron (ENST00000524396.5, intron 2 of 14)
ENSG00000187098.14	chr3		MITF	protein_coding	ENST00000352241.8	2.03541	Intergenic
ENSG00000167202.11	chr15	-	TBC1D2B	protein_coding	ENST00000300584.7	2.03466	intron (ENST00000300584.7, intron 1 of 12)
ENSG00000261115.5	chr7		TMEM178B	protein_coding	ENST00000565468.5	2.034	intron (ENST00000565468.5, intron 1 of 3)
ENSG00000136574.17	chr8		GATA4	protein_coding	ENST00000528712.5	2.03363	Intergenic
ENSG00000258169.1	chr12	-	LINC00485	lincRNA	ENST00000547179.1	2.03328	Intergenic
ENSG00000238018.2	chr2	-	AC093110.3	antisense	ENST00000626206.1	2.03316	Intergenic
ENSG00000166450.12	chr15	-	PRTG	TEC	ENST00000623053.1	2.03292	promoter-TSS (ENST00000623053.1)
ENSG00000241781.2	chr9		AL161626.1	miRNA	ENST00000463508.2	2.03174	Intergenic
ENSG00000147724.11	chr8	-	FAM135B	protein_coding	ENST00000395297.5	2.03107	Intergenic
ENSG00000063438.16	chr5		AHRR	protein_coding	ENST00000505113.5	2.03095	intron (ENST00000505113.5, intron 4 of 10)
ENSG00000166206.13	chr15	-	GABRB3	protein_coding	ENST00000541819.6	2.03032	intron (ENST00000541819.6, intron 1 of 9)
ENSG00000141431.9	chr18		ASXL3	nonsense_mediated_decay	ENST00000592288.5	2.0301	intron (ENST00000592288.5, intron 10 of 13)
ENSG00000139618.14	chr13		BRCA2	protein_coding	ENST00000380152.7	2.03008	intron (ENST00000380152.7, intron 13 of 26)
ENSG00000227279.1	chr18		AC015933.2	antisense	ENST00000423367.1	2.03003	Intergenic
ENSG00000225612.1	chr7		AC099552.2	lincRNA	ENST00000418523.1	2.02956	Intergenic
ENSG00000197595.4	chr13		ATP11AUN	lincRNA	ENST00000623100.2	2.02931	intron (ENST00000623100.2, intron 1 of 2)
ENSG00000260573.1	chr16		RP11-21B23.3	lincRNA	ENST00000567899.1	2.02919	Intergenic
ENSG00000157837.15	chr12	-	SPPL3	protein_coding	ENST00000353487.6	2.02915	intron (ENST00000353487.6, intron 1 of 10)
ENSG00000271860.6	chr6		RP11-436D23.1	lincRNA	ENST00000607032.1	2.02846	intron (ENST00000607032.1, intron 7 of 7)
ENSG00000183778.17	chr21		B3GALT5	protein_coding	ENST00000615480.4	2.028	intron (ENST00000615480.4, intron 1 of 2)
ENSG00000135040.15	chr9		NAA35	protein_coding	ENST00000376040.2	2.02779	intron (ENST00000376040.2, intron 6 of 11)
ENSG00000230284.1	chr9	-	RP11-402G3.4	processed_pseudogene	ENST00000412010.1	2.02696	Intergenic
ENSG00000185652.11	chr12		NTF3	processed_transcript	ENST00000535299.5	2.02661	Intergenic
ENSG00000277803.1	chr11		RP11-747E23.1	processed_pseudogene	ENST00000619919.1	2.02641	Intergenic
ENSG00000151715.7	chr11		TMEM45B	retained_intron	ENST00000527754.1	2.02619	intron (ENST00000527754.1, intron 2 of 5)
ENSG00000254562.5	chr11		LINC01493	lincRNA	ENST00000534756.1	2.02578	Intergenic
ENSG00000105221.16	chr19	-	AKT2	nonsense_mediated_decay	ENST00000491778.6	2.02468	promoter-TSS (ENST00000491778.6)
ENSG00000179242.15	chr20		CDH4	protein_coding	ENST00000614565.4	2.02439	intron (ENST00000614565.4, intron 2 of 15)
ENSG00000163762.6	chr3	-	TM4SF18	protein_coding	ENST00000474754.1	2.02416	Intergenic
ENSG00000196739.14	chr9		COL27A1	protein_coding	ENST00000356083.7	2.02384	intron (ENST00000356083.7, intron 2 of 60)
ENSG00000109943.8	chr11		CRTAM	protein_coding	ENST00000533709.1	2.02373	intron (ENST00000533709.1, intron 4 of 4)
ENSG00000263861.1	chr9	-	MIR3927	miRNA	ENST00000579313.1	2.02292	Intergenic
ENSG00000224655.5	chr2		AC018737.3	lincRNA	ENST00000422649.1	2.02251	Intergenic
ENSG00000110756.17	chr11	-	HPS5	retained_intron	ENST00000399287.7	2.02156	intron (ENST00000399287.7, intron 1 of 2)
ENSG00000185274.11	chr7		WBSCR17	processed_transcript	ENST00000467723.1	2.02143	intron (ENST00000467723.1, intron 2 of 10)
ENSG00000249094.2	chr12		RP1-7G5.6	lincRNA	ENST00000446473.2	2.02122	intron (ENST00000446473.2, intron 1 of 1)
ENSG00000205494.9	chr11	-	OR52A4P	transcribed_unprocessed_pseudogene	ENST00000472867.2	2.0203	Intergenic
ENSG00000259494.1	chr15	-	MRPL46	nonsense_mediated_decay	ENST00000559538.1	2.01975	Intergenic
ENSG00000116667.12	chr1		C1orf21	processed_transcript	ENST00000367514.7	2.0195	intron (ENST00000367514.7, intron 1 of 3)
ENSG00000198964.13	chr10	-	SGMS1	processed_transcript	ENST00000609445.5	2.01903	intron (ENST00000609445.5, intron 5 of 6)
ENSG00000206659.1	chr1	-	Y_RNA	misc_RNA	ENST00000383932.1	2.01896	TTS (ENST00000383932.1)
ENSG00000072832.14	chr4	-	CRMP1	processed_transcript	ENST00000506216.5	2.01865	intron (ENST00000506216.5, intron 2 of 12)
ENSG00000174776.10	chr3	-	WDR49	protein_coding	ENST00000479765.5	2.0186	Intergenic
ENSG00000138231.12	chr3	-	DBR1	retained_intron	ENST00000460271.5	2.01793	Intergenic
ENSG00000228611.2	chr13	-	HNF4GP1	processed_pseudogene	ENST00000430567.2	2.01738	Intergenic
ENSG00000135537.16	chr6		LACE1	nonsense_mediated_decay	ENST00000431865.1	2.01706	intron (ENST00000431865.1, intron 2 of 7)
ENSG00000111860.13	chr6	-	CEP85L	protein_coding	ENST00000392500.7	2.01669	intron (ENST00000392500.7, intron 1 of 7)
ENSG00000281390.1	chr13	-	Y_RNA	misc_RNA	ENST00000627435.1	2.01612	Intergenic
ENSG00000263692.1	chr7	-	AC091320.1	miRNA	ENST00000585282.1	2.01447	Intergenic
ENSG00000230440.1	chr20	-	RP13-329D4.3	lincRNA	ENST00000416563.1	2.01438	Intergenic
ENSG00000138336.8	chr10		TET1	protein_coding	ENST00000373644.4	2.01433	intron (ENST00000373644.4, intron 3 of 11)
ENSG00000145996.11	chr6		CDKAL1	protein_coding	ENST00000378610.1	2.01425	intron (ENST00000378610.1, intron 2 of 13)
ENSG00000212156.1	chr10		RNU6-576P	snRNA	ENST00000390854.1	2.01318	Intergenic
ENSG00000186047.9	chr13	-	DLEU7	protein_coding	ENST00000400393.3	2.01307	intron (ENST00000400393.3, intron 1 of 1)
ENSG00000155974.11	chr12	-	GRIP1	protein_coding	ENST00000538373.1	2.01189	Intergenic
ENSG00000265233.1	chr17	-	AC144838.2	processed_pseudogene	ENST00000580930.1	2.01167	Intergenic
ENSG00000207068.1	chr10		RNU6-463P	snRNA	ENST00000384340.1	2.01063	Intergenic
ENSG00000262267.5	chr16	-	U95743.1	lincRNA	ENST00000576944.1	2.01025	Intergenic
ENSG00000136531.13	chr2		SCN2A	protein_coding	ENST00000375437.6	2.0101	intron (ENST00000375437.6, intron 1 of 26)
ENSG00000170959.14	chr11	-	DCDC1	protein_coding	ENST00000406071.6	2.00965	intron (ENST00000406071.6, intron 2 of 19)
ENSG00000124440.15	chr19		HIF3A	nonsense_mediated_decay	ENST00000531043.1	2.00932	TTS (ENST00000531043.1)
ENSG00000132622.10	chr20		HSPA12B	protein_coding	ENST00000254963.6	2.00914	Intergenic
ENSG00000126464.13	chr19		PRR12	protein_coding	ENST00000418929.6	2.00853	intron (ENST00000418929.6, intron 2 of 13)
ENSG00000261227.2	chr16		AC140912.1	lincRNA	ENST00000561802.1	2.00821	Intergenic
ENSG00000239112.1	chr5		SNORD123	snoRNA	ENST00000459473.1	2.00816	Intergenic
ENSG00000181234.9	chr12		TMEM132C	protein_coding	ENST00000435159.2	2.00798	intron (ENST00000435159.2, intron 3 of 8)
ENSG00000117090.14	chr1	-	SLAMF1	protein_coding	ENST00000302035.10	2.00783	promoter-TSS (ENST00000494463.1)
ENSG00000011376.9	chr3		LARS2	protein_coding	ENST00000265537.7	2.00737	Intergenic
ENSG00000171723.15	chr14		GPHN	nonsense_mediated_decay	ENST00000553936.5	2.00721	intron (ENST00000553936.5, intron 2 of 6)
ENSG00000266508.1	chr22		MIR3201	miRNA	ENST00000578320.1	2.00709	Intergenic
ENSG00000196951.10	chr4	-	SCOC-AS1	antisense	ENST00000512692.6	2.00708	intron (ENST00000512692.6, intron 4 of 4)
ENSG00000249830.1	chr5		RP11-121L11.3	lincRNA	ENST00000512521.1	2.00504	Intergenic
ENSG00000173610.12	chr4	-	UGT2A1	protein_coding	ENST00000286604.8	2.00468	intron (ENST00000286604.8, intron 2 of 6)
ENSG00000281057.1	chr4		AC118562.1	miRNA	ENST00000629191.1	2.00464	TTS (ENST00000629191.1)
ENSG00000133424.20	chr22	-	LARGE	protein_coding	ENST00000609799.5	2.00417	intron (ENST00000609799.5, intron 4 of 4)
ENSG00000198373.12	chr16		WWP2	processed_transcript	ENST00000544162.5	2.00363	intron (ENST00000544162.5, intron 2 of 21)
ENSG00000171791.12	chr18	-	BCL2	protein_coding	ENST00000398117.1	2.00346	intron (ENST00000398117.1, intron 1 of 1)
ENSG00000248929.1	chr5		HIGD1AP3	processed_pseudogene	ENST00000515857.1	2.00321	Intergenic
ENSG00000260600.1	chr16	-	RP11-109D24.1	sense_intronic	ENST00000562568.1	2.003	promoter-TSS (ENST00000562568.1)
ENSG00000116819.6	chr1		TFAP2E	protein_coding	ENST00000373235.3	2.00287	intron (ENST00000373235.3, intron 3 of 6)
ENSG00000255977.1	chr12		RP11-444J21.2	processed_pseudogene	ENST00000544818.1	2.0028	Intergenic
ENSG00000141376.20	chr17		BCAS3	protein_coding	ENST00000408905.7	2.00269	intron (ENST00000408905.7, intron 5 of 23)
ENSG00000146242.8	chr6		TPBG	protein_coding	ENST00000543496.3	2.00264	Intergenic
ENSG00000205940.8	chr4		HSP90AB2P	processed_transcript	ENST00000602906.1	2.00262	Intergenic
ENSG00000167460.14	chr19		TPM4	protein_coding	ENST00000586499.5	2.00254	intron (ENST00000586499.5, intron 1 of 4)
ENSG00000200653.1	chr14		RNU4-92P	snRNA	ENST00000363783.1	2.00208	Intergenic
ENSG00000230621.1	chr2	-	AC080002.1	processed_pseudogene	ENST00000412635.1	2.0019	Intergenic
ENSG00000175697.10	chr3	-	GPR156	nonsense_mediated_decay	ENST00000495912.5	2.00148	intron (ENST00000495912.5, intron 2 of 3)
ENSG00000267088.1	chr18		RP11-115N12.1	processed_pseudogene	ENST00000591187.1	2.00146	Intergenic
ENSG00000004809.13	chr6	-	SLC22A16	protein_coding	ENST00000434949.5	2.0006	intron (ENST00000434949.5, intron 2 of 4)
ENSG00000128731.15	chr15	-	HERC2	protein_coding	ENST00000261609.11	2.00055	intron (ENST00000261609.11, intron 70 of 92)
ENSG00000231364.2	chr1		RP11-413G15.1	lincRNA	ENST00000446227.2	2.00025	Intergenic
ENSG00000120594.16	chr10		PLXDC2	processed_transcript	ENST00000377238.2	1.9995	intron (ENST00000377238.2, intron 4 of 12)
ENSG00000156218.12	chr15		ADAMTSL3	protein_coding	ENST00000286744.9	1.99943	intron (ENST00000286744.9, intron 3 of 29)
ENSG00000198162.12	chr1		MAN1A2	processed_transcript	ENST00000482811.1	1.99931	intron (ENST00000482811.1, intron 1 of 2)
ENSG00000250662.1	chr5	-	HNRNPKP5	processed_pseudogene	ENST00000515300.1	1.99914	TTS (ENST00000515300.1)
ENSG00000083544.13	chr13		TDRD3	protein_coding	ENST00000196169.7	1.99848	Intergenic
ENSG00000147481.13	chr8		SNTG1	protein_coding	ENST00000523085.5	1.99829	intron (ENST00000523085.5, intron 2 of 6)
ENSG00000267924.1	chr19	-	RP11-255H23.4	lincRNA	ENST00000599944.1	1.99802	Intergenic
ENSG00000252598.1	chr18		RNA5SP460	rRNA	ENST00000516789.1	1.99787	promoter-TSS (ENST00000516789.1)
ENSG00000249276.1	chr5		RP11-8L21.1	lincRNA	ENST00000508829.1	1.99763	Intergenic
ENSG00000144460.11	chr2		NYAP2	protein_coding	ENST00000272907.6	1.99621	intron (ENST00000272907.6, intron 5 of 5)
ENSG00000175161.13	chr3		CADM2	protein_coding	ENST00000407528.6	1.99572	intron (ENST00000407528.6, intron 1 of 9)
ENSG00000237945.7	chr21		LINC00649	antisense	ENST00000600155.1	1.99474	intron (ENST00000600155.1, intron 2 of 2)
ENSG00000266049.1	chr18	-	RP11-703M24.5	antisense	ENST00000581172.1	1.9941	intron (ENST00000581172.1, intron 1 of 1)
ENSG00000083307.10	chr8		GRHL2	protein_coding	ENST00000395927.1	1.99364	intron (ENST00000395927.1, intron 1 of 15)
ENSG00000219627.1	chr6		CYCSP17	processed_pseudogene	ENST00000407870.1	1.9935	Intergenic
ENSG00000261780.2	chr18		CTD-2354A18.1	retained_intron	ENST00000577634.1	1.99319	Intergenic
ENSG00000244048.1	chr3		RPS18P6	processed_pseudogene	ENST00000476880.1	1.99133	Intergenic
ENSG00000146592.16	chr7		CREB5	protein_coding	ENST00000396300.6	1.99095	intron (ENST00000396300.6, intron 1 of 10)
ENSG00000184985.16	chr4		SORCS2	processed_transcript	ENST00000511199.1	1.99058	intron (ENST00000511199.1, intron 1 of 5)
ENSG00000132823.10	chr20	-	OSER1	protein_coding	ENST00000255174.2	1.99027	intron (ENST00000255174.2, intron 2 of 3)
ENSG00000161973.10	chr17	-	CCDC42	protein_coding	ENST00000293845.7	1.98862	intron (ENST00000293845.7, intron 4 of 6)
ENSG00000249574.1	chr7		AC226118.1	lincRNA	ENST00000515213.1	1.98734	Intergenic
ENSG00000198670.11	chr6	-	LPA	protein_coding	ENST00000447678.2	1.98653	intron (ENST00000447678.2, intron 4 of 10)
ENSG00000277851.1	chr12	-	RP11-756G20.1	lincRNA	ENST00000615716.1	1.98621	intron (ENST00000615716.1, intron 2 of 4)
ENSG00000250677.1	chr4		RP11-576N17.2	processed_pseudogene	ENST00000512083.1	1.98586	Intergenic
ENSG00000171435.13	chr12	-	KSR2	protein_coding	ENST00000339824.6	1.98523	intron (ENST00000339824.6, intron 4 of 19)
ENSG00000221201.2	chr20	-	AL049691.1	miRNA	ENST00000408274.2	1.98472	Intergenic
ENSG00000197415.11	chr3	-	VEPH1	protein_coding	ENST00000392833.6	1.98457	intron (ENST00000392833.6, intron 10 of 12)
ENSG00000239661.1	chr3	-	RP11-78O22.1	lincRNA	ENST00000470739.1	1.98374	Intergenic
ENSG00000250155.1	chr5	-	CTD-2353F22.1	antisense	ENST00000508745.1	1.98341	Intergenic
ENSG00000005108.15	chr7	-	THSD7A	protein_coding	ENST00000423059.8	1.98319	intron (ENST00000423059.8, intron 6 of 27)
ENSG00000223949.6	chr1	-	ROR1-AS1	antisense	ENST00000424995.1	1.98242	intron (ENST00000424995.1, intron 1 of 4)
ENSG00000186115.12	chr19	-	CYP4F2	retained_intron	ENST00000592710.1	1.98219	promoter-TSS (ENST00000592710.1)
ENSG00000111834.12	chr6		RSPH4A	protein_coding	ENST00000368581.8	1.98155	Intergenic
ENSG00000187498.14	chr13	-	COL4A1	protein_coding	ENST00000375820.8	1.98125	intron (ENST00000375820.8, intron 2 of 51)
ENSG00000164587.11	chr5	-	RPS14	protein_coding	ENST00000519855.1	1.97949	Intergenic
ENSG00000239473.1	chr12		RPL7P38	processed_pseudogene	ENST00000488396.1	1.97893	Intergenic
ENSG00000120162.9	chr9	-	MOB3B	protein_coding	ENST00000262244.5	1.97803	intron (ENST00000262244.5, intron 2 of 3)
ENSG00000227482.1	chr9		RP11-18B16.2	lincRNA	ENST00000428292.1	1.97779	intron (ENST00000428292.1, intron 2 of 2)
ENSG00000133424.20	chr22	-	LARGE	protein_coding	ENST00000413114.5	1.97706	Intergenic
ENSG00000167601.11	chr19		AXL	protein_coding	ENST00000593513.1	1.97699	intron (ENST00000593513.1, intron 7 of 16)
ENSG00000233708.1	chr1	-	RP11-342M1.7	processed_pseudogene	ENST00000448759.1	1.97666	Intergenic
ENSG00000225647.1	chr7		AC005487.2	lincRNA	ENST00000440208.1	1.97531	Intergenic
ENSG00000150275.17	chr10	-	PCDH15	protein_coding	ENST00000613346.4	1.97529	intron (ENST00000613346.4, intron 3 of 5)
ENSG00000168702.16	chr2	-	LRP1B	protein_coding	ENST00000618808.4	1.97492	intron (ENST00000618808.4, intron 49 of 85)
ENSG00000222787.1	chr1		AL645944.1	miRNA	ENST00000410855.1	1.97465	Intergenic
ENSG00000179097.5	chr3		HTR1F	protein_coding	ENST00000319595.5	1.97332	Intergenic
ENSG00000198216.10	chr1		CACNA1E	protein_coding	ENST00000621791.4	1.97308	intron (ENST00000621791.4, intron 18 of 45)
ENSG00000123975.4	chr9		CKS2	protein_coding	ENST00000314355.6	1.97297	Intergenic
ENSG00000171681.12	chr12		ATF7IP	retained_intron	ENST00000535179.1	1.97231	intron (ENST00000535179.1, intron 1 of 1)
ENSG00000145888.10	chr5	-	GLRA1	nonsense_mediated_decay	ENST00000462581.6	1.97226	intron (ENST00000462581.6, intron 6 of 7)
ENSG00000028310.17	chr5	-	BRD9	retained_intron	ENST00000495794.5	1.97211	intron (ENST00000495794.5, intron 5 of 12)
ENSG00000119703.13	chr14		ZC2HC1C	protein_coding	ENST00000524913.2	1.97137	promoter-TSS (ENST00000524913.2)
ENSG00000167491.17	chr19		GATAD2A	protein_coding	ENST00000360315.7	1.97013	intron (ENST00000360315.7, intron 11 of 11)
ENSG00000264906.1	chr12	-	MIR4494	miRNA	ENST00000577654.1	1.97002	Intergenic
ENSG00000254670.1	chr11	-	CTC-497E21.3	lincRNA	ENST00000533002.1	1.96987	intron (ENST00000533002.1, intron 1 of 1)
ENSG00000188783.5	chr1		PRELP	protein_coding	ENST00000343110.2	1.96971	intron (ENST00000343110.2, intron 1 of 2)
ENSG00000122870.11	chr10		BICC1	protein_coding	ENST00000373886.7	1.96961	intron (ENST00000373886.7, intron 1 of 20)
ENSG00000141837.18	chr19	-	CACNA1A	protein_coding	ENST00000592864.1	1.9692	intron (ENST00000592864.1, intron 1 of 1)
ENSG00000163785.12	chr3	-	RYK	protein_coding	ENST00000620660.4	1.96899	intron (ENST00000620660.4, intron 1 of 14)
ENSG00000261520.5	chr18		DLGAP1-AS5	antisense	ENST00000565979.5	1.96863	intron (ENST00000565979.5, intron 1 of 1)
ENSG00000277282.1	chr21	-	IGHV1OR21-1	IG_V_gene	ENST00000622028.1	1.9683	Intergenic
ENSG00000111880.15	chr6	-	RNGTT	protein_coding	ENST00000369475.7	1.96817	intron (ENST00000369475.7, intron 12 of 14)
ENSG00000248391.5	chr5	-	CTD-2010I22.2	lincRNA	ENST00000506492.5	1.96641	intron (ENST00000506492.5, intron 1 of 4)
ENSG00000147454.13	chr8		SLC25A37	protein_coding	ENST00000519973.5	1.96589	Intergenic
ENSG00000179943.7	chr19	-	FIZ1	protein_coding	ENST00000587678.1	1.96474	Intergenic
ENSG00000232087.1	chr13		HCFC2P1	processed_pseudogene	ENST00000392864.2	1.96378	Intergenic
ENSG00000102893.15	chr16		PHKB	retained_intron	ENST00000566319.2	1.96291	intron (ENST00000566319.2, intron 2 of 6)
ENSG00000181092.9	chr3		ADIPOQ	protein_coding	ENST00000444204.2	1.96264	exon (ENST00000444204.2, exon 4 of 4)
ENSG00000203963.11	chr1	-	C1orf141	protein_coding	ENST00000371007.6	1.96262	intron (ENST00000371007.6, intron 1 of 7)
ENSG00000231185.6	chr5		AC005592.2	antisense	ENST00000510311.5	1.96166	intron (ENST00000510311.5, intron 3 of 3)
ENSG00000231901.1	chr9	-	RP11-281A20.1	lincRNA	ENST00000449730.1	1.96119	Intergenic
ENSG00000224012.3	chr5	-	RP11-756G12.1	processed_pseudogene	ENST00000520558.1	1.96105	Intergenic
ENSG00000281413.1	chr2	-	AC104842.1	miRNA	ENST00000614550.2	1.96048	Intergenic
ENSG00000150637.8	chr18	-	CD226	protein_coding	ENST00000581982.5	1.96017	intron (ENST00000581982.5, intron 1 of 4)
ENSG00000162878.12	chr2		PKDCC	processed_transcript	ENST00000480099.1	1.95999	Intergenic
ENSG00000237548.1	chr9	-	TTLL11-IT1	lincRNA	ENST00000411790.1	1.95996	intron (ENST00000411790.1, intron 1 of 1)
ENSG00000121892.14	chr4	-	PDS5A	retained_intron	ENST00000507766.1	1.95892	Intergenic
ENSG00000253407.1	chr8	-	RP11-381I15.1	lincRNA	ENST00000521490.1	1.95862	Intergenic
ENSG00000261590.1	chr16		RP11-457D20.1	processed_pseudogene	ENST00000563482.1	1.95811	Intergenic
ENSG00000137962.12	chr1	-	ARHGAP29	nonsense_mediated_decay	ENST00000552844.5	1.95741	intron (ENST00000552844.5, intron 3 of 25)
ENSG00000256995.6	chr12		RP11-114G22.1	lincRNA	ENST00000590328.5	1.95725	intron (ENST00000590328.5, intron 1 of 2)
ENSG00000257634.1	chr12		RP11-850F7.7	lincRNA	ENST00000552524.1	1.95673	Intergenic
ENSG00000156869.12	chr1	-	FRRS1	protein_coding	ENST00000287474.9	1.95659	intron (ENST00000287474.9, intron 9 of 16)
ENSG00000237154.2	chr6		MCFD2P1	processed_pseudogene	ENST00000417812.1	1.9561	Intergenic
ENSG00000237735.2	chr21	-	AP000473.6	lincRNA	ENST00000444868.2	1.95576	Intergenic
ENSG00000262670.5	chr17	-	RP11-64J4.2	sense_overlapping	ENST00000573901.1	1.95509	intron (ENST00000573901.1, intron 2 of 2)
ENSG00000185565.11	chr3	-	LSAMP	protein_coding	ENST00000474851.1	1.95488	intron (ENST00000474851.1, intron 2 of 4)
ENSG00000134020.7	chr8	-	PEBP4	protein_coding	ENST00000256404.7	1.95433	intron (ENST00000256404.7, intron 4 of 6)
ENSG00000264803.1	chr10	-	MIR378C	miRNA	ENST00000578683.1	1.95318	Intergenic
ENSG00000145506.13	chr5		NKD2	retained_intron	ENST00000513296.2	1.95311	Intergenic
ENSG00000149418.10	chr11		ST14	retained_intron	ENST00000530376.1	1.95273	intron (ENST00000530376.1, intron 3 of 4)
ENSG00000250961.1	chr5		CTD-2023N9.1	antisense	ENST00000506106.1	1.95223	intron (ENST00000506106.1, intron 1 of 3)
ENSG00000042781.12	chr1	-	USH2A	protein_coding	ENST00000307340.7	1.95055	intron (ENST00000307340.7, intron 62 of 71)
ENSG00000236922.9	chr4		LINC01378	lincRNA	ENST00000600624.5	1.94935	intron (ENST00000600624.5, intron 1 of 3)
ENSG00000236106.1	chr2		AC010729.2	lincRNA	ENST00000413960.1	1.94919	Intergenic
ENSG00000270627.1	chr9		RP11-216F5.1	processed_pseudogene	ENST00000605266.1	1.94859	Intergenic
ENSG00000197386.10	chr4		HTT	protein_coding	ENST00000355072.9	1.94831	intron (ENST00000355072.9, intron 3 of 66)
ENSG00000153093.18	chr2		ACOXL	protein_coding	ENST00000389811.8	1.94815	intron (ENST00000389811.8, intron 8 of 18)
ENSG00000233891.7	chr2	-	AC007131.2	lincRNA	ENST00000435557.1	1.94581	intron (ENST00000435557.1, intron 2 of 2)
ENSG00000107611.14	chr10	-	CUBN	protein_coding	ENST00000377833.8	1.9457	intron (ENST00000377833.8, intron 48 of 66)
ENSG00000235968.1	chr2	-	AC079112.1	processed_pseudogene	ENST00000454972.1	1.94544	Intergenic
ENSG00000248994.1	chr5		RP11-259O2.1	lincRNA	ENST00000511693.1	1.94524	Intergenic
ENSG00000101104.12	chr20		PABPC1L	protein_coding	ENST00000372824.5	1.944	promoter-TSS (ENST00000372824.5)
ENSG00000152936.10	chr12	-	LMNTD1	protein_coding	ENST00000539744.5	1.94386	intron (ENST00000539744.5, intron 9 of 9)
ENSG00000254830.1	chr11	-	RP11-99C10.1	lincRNA	ENST00000527345.1	1.94368	Intergenic
ENSG00000243440.6	chr21	-	AF165138.7	protein_coding	ENST00000400562.1	1.94353	Intergenic
ENSG00000271111.1	chr6	-	RP11-409K15.1	processed_pseudogene	ENST00000605247.1	1.94288	Intergenic
ENSG00000233786.1	chr2		CDC27P1	processed_pseudogene	ENST00000445384.1	1.94262	Intergenic
ENSG00000231672.6	chr2	-	DIRC3	processed_transcript	ENST00000486365.5	1.94224	intron (ENST00000486365.5, intron 1 of 10)
ENSG00000235911.1	chr2		AC019055.1	lincRNA	ENST00000432822.1	1.94149	Intergenic
ENSG00000178591.6	chr20		DEFB125	processed_transcript	ENST00000608838.1	1.94074	Intergenic
ENSG00000257986.1	chr14	-	RP11-314P15.2	lincRNA	ENST00000546412.1	1.9403	intron (ENST00000546412.1, intron 2 of 4)
ENSG00000130477.14	chr19	-	UNC13A	retained_intron	ENST00000601528.1	1.9402	promoter-TSS (ENST00000601528.1)
ENSG00000140479.16	chr15	-	PCSK6	processed_transcript	ENST00000557794.5	1.93886	intron (ENST00000557794.5, intron 1 of 4)
ENSG00000104626.14	chr8		ERI1	processed_transcript	ENST00000518663.1	1.93878	intron (ENST00000518663.1, intron 3 of 3)
ENSG00000104044.15	chr15	-	OCA2	protein_coding	ENST00000354638.7	1.93843	intron (ENST00000354638.7, intron 9 of 23)
ENSG00000228480.1	chr16	-	AC130464.1	unprocessed_pseudogene	ENST00000416201.1	1.9381	Intergenic
ENSG00000145934.15	chr5		TENM2	protein_coding	ENST00000520394.5	1.938	intron (ENST00000520394.5, intron 23 of 24)
ENSG00000130600.15	chr11	-	H19	lincRNA	ENST00000428066.5	1.93687	Intergenic
ENSG00000187391.18	chr7	-	MAGI2	protein_coding	ENST00000419488.5	1.93605	intron (ENST00000419488.5, intron 19 of 20)
ENSG00000100890.15	chr14		KIAA0391	protein_coding	ENST00000604948.5	1.93593	intron (ENST00000604948.5, intron 4 of 7)
ENSG00000243187.1	chr3		CCDC39-AS1	antisense	ENST00000495357.1	1.93575	intron (ENST00000495357.1, intron 1 of 1)
ENSG00000232089.1	chr2		AC011233.2	processed_pseudogene	ENST00000422812.1	1.93562	Intergenic
ENSG00000179010.14	chr4		MRFAP1	protein_coding	ENST00000320912.8	1.93552	Intergenic
ENSG00000184012.11	chr21	-	TMPRSS2	protein_coding	ENST00000398585.7	1.93548	intron (ENST00000398585.7, intron 8 of 13)
ENSG00000145391.13	chr4	-	SETD7	protein_coding	ENST00000608795.5	1.93499	intron (ENST00000608795.5, intron 3 of 4)
ENSG00000204161.13	chr10	-	C10orf128	processed_transcript	ENST00000470884.1	1.93445	Intergenic
ENSG00000260237.1	chr16		RP11-148M9.1	lincRNA	ENST00000565531.1	1.93422	Intergenic
ENSG00000255970.1	chr12	-	RP11-43N5.1	lincRNA	ENST00000542219.1	1.93388	Intergenic
ENSG00000201524.1	chr17	-	RNU6-450P	snRNA	ENST00000364654.1	1.93332	Intergenic
ENSG00000162878.12	chr2		PKDCC	processed_transcript	ENST00000480099.1	1.93329	Intergenic
ENSG00000180861.9	chr12	-	LINC01559	lincRNA	ENST00000531049.1	1.93313	intron (ENST00000531049.1, intron 2 of 3)
ENSG00000130600.15	chr11	-	H19	lincRNA	ENST00000428066.5	1.93296	Intergenic
ENSG00000271615.1	chr2		ACTG1P22	processed_transcript	ENST00000605503.1	1.93259	Intergenic
ENSG00000233480.1	chr21	-	AP000946.2	lincRNA	ENST00000443479.1	1.93241	Intergenic
ENSG00000279113.1	chr12		RP13-895J2.8	TEC	ENST00000623871.1	1.93218	promoter-TSS (ENST00000623871.1)
ENSG00000179915.21	chr2	-	NRXN1	protein_coding	ENST00000404971.5	1.9312	intron (ENST00000404971.5, intron 20 of 23)
ENSG00000123106.10	chr12		CCDC91	protein_coding	ENST00000545336.5	1.93118	intron (ENST00000545336.5, intron 9 of 15)
ENSG00000227125.1	chr11		AP002856.6	lincRNA	ENST00000447864.1	1.93091	Intergenic
ENSG00000271563.1	chr10		HIRAP1	processed_pseudogene	ENST00000605318.1	1.93054	Intergenic
ENSG00000280141.1	chr3		AC016142.1	protein_coding	ENST00000622932.1	1.93046	Intergenic
ENSG00000234471.1	chr7	-	AC147651.1	lincRNA	ENST00000434541.1	1.92949	Intergenic
ENSG00000174891.12	chr3		RSRC1	processed_transcript	ENST00000471911.5	1.92895	intron (ENST00000471911.5, intron 4 of 6)
ENSG00000261364.1	chr3	-	RP11-59E19.4	lincRNA	ENST00000562158.1	1.9282	Intergenic
ENSG00000106511.5	chr7	-	MEOX2	protein_coding	ENST00000262041.5	1.92802	intron (ENST00000262041.5, intron 1 of 2)
ENSG00000228482.1	chr20	-	RP5-859D4.3	lincRNA	ENST00000445589.1	1.92799	Intergenic
ENSG00000258828.2	chr14	-	KRT8P2	processed_pseudogene	ENST00000556193.2	1.92771	Intergenic
ENSG00000249345.6	chr12	-	RP11-575F12.1	lincRNA	ENST00000512624.6	1.92736	intron (ENST00000512624.6, intron 4 of 6)
ENSG00000275998.1	chr8		AC068207.1	miRNA	ENST00000613126.1	1.92703	Intergenic
ENSG00000263417.4	chr18	-	GTSCR1	lincRNA	ENST00000582578.2	1.92689	Intergenic
ENSG00000182901.15	chr1	-	RGS7	protein_coding	ENST00000366563.5	1.92629	intron (ENST00000366563.5, intron 2 of 17)
ENSG00000114279.13	chr3	-	FGF12	protein_coding	ENST00000454309.6	1.92605	intron (ENST00000454309.6, intron 4 of 4)
ENSG00000163491.16	chr3	-	NEK10	protein_coding	ENST00000429845.6	1.92546	intron (ENST00000429845.6, intron 24 of 38)
ENSG00000206901.1	chr2		SNORA72	snoRNA	ENST00000384174.1	1.92533	promoter-TSS (ENST00000384174.1)
ENSG00000172264.16	chr20		MACROD2	protein_coding	ENST00000217246.8	1.92486	intron (ENST00000217246.8, intron 10 of 16)
ENSG00000172007.5	chr4		RAB33B	protein_coding	ENST00000305626.5	1.92462	intron (ENST00000305626.5, intron 1 of 1)
ENSG00000150656.14	chr18		CNDP1	processed_transcript	ENST00000578498.1	1.92432	intron (ENST00000578498.1, intron 1 of 1)
ENSG00000144671.10	chr3		SLC22A14	protein_coding	ENST00000273173.4	1.92432	TTS (ENST00000466887.5)
ENSG00000240902.1	chr3		APOOP2	processed_pseudogene	ENST00000461561.1	1.92421	Intergenic
ENSG00000118507.15	chr6		AKAP7	protein_coding	ENST00000263050.3	1.92403	intron (ENST00000263050.3, intron 1 of 2)
ENSG00000085276.17	chr3	-	MECOM	processed_transcript	ENST00000485957.1	1.92398	intron (ENST00000485957.1, intron 2 of 2)
ENSG00000282826.1	chr20	-	FRG1CP	unprocessed_pseudogene	ENST00000358464.9	1.92354	Intergenic
ENSG00000259724.1	chr15	-	LINC01581	lincRNA	ENST00000558874.1	1.92326	Intergenic
ENSG00000235544.1	chr20	-	RPS11P1	processed_pseudogene	ENST00000451072.1	1.92316	Intergenic
ENSG00000166342.18	chr18	-	NETO1	protein_coding	ENST00000583169.5	1.92265	intron (ENST00000583169.5, intron 7 of 10)
ENSG00000119698.11	chr14		PPP4R4	protein_coding	ENST00000556884.5	1.92241	intron (ENST00000556884.5, intron 3 of 5)
ENSG00000275642.1	chr19		Metazoa_SRP	misc_RNA	ENST00000622745.1	1.92223	Intergenic
ENSG00000164237.8	chr5	-	CMBL	protein_coding	ENST00000296658.3	1.92202	Intergenic
ENSG00000229485.1	chr10	-	KSR1P1	processed_pseudogene	ENST00000446298.1	1.92165	Intergenic
ENSG00000198860.11	chr1		TSEN15	nonsense_mediated_decay	ENST00000485209.5	1.92144	intron (ENST00000485209.5, intron 4 of 5)
ENSG00000223716.2	chr9		RP11-113O24.3	lincRNA	ENST00000422554.2	1.92131	Intergenic
ENSG00000237618.1	chr10		BTBD7P2	processed_pseudogene	ENST00000441962.1	1.92015	Intergenic
ENSG00000243064.8	chr21		ABCC13	transcribed_unprocessed_pseudogene	ENST00000463099.1	1.91964	intron (ENST00000463099.1, intron 16 of 27)
ENSG00000260102.1	chr13		LINC01070	lincRNA	ENST00000561786.1	1.9193	Intergenic
ENSG00000047365.11	chr4	-	ARAP2	protein_coding	ENST00000618163.1	1.91916	intron (ENST00000618163.1, intron 8 of 22)
ENSG00000250585.1	chr5		LINC00604	lincRNA	ENST00000508437.1	1.91871	Intergenic
ENSG00000119535.17	chr1	-	CSF3R	protein_coding	ENST00000373104.5	1.91859	Intergenic
ENSG00000198838.12	chr15		RYR3	protein_coding	ENST00000634418.1	1.9184	intron (ENST00000634418.1, intron 69 of 101)
ENSG00000113391.16	chr5	-	FAM172A	processed_transcript	ENST00000504768.2	1.91771	intron (ENST00000504768.2, intron 5 of 5)
ENSG00000198589.10	chr4	-	LRBA	protein_coding	ENST00000510413.5	1.91688	intron (ENST00000510413.5, intron 37 of 56)
ENSG00000137522.17	chr11		RNF121	protein_coding	ENST00000530137.1	1.91677	intron (ENST00000530137.1, intron 1 of 7)
ENSG00000162669.15	chr1	-	HFM1	protein_coding	ENST00000370425.7	1.91674	Intergenic
ENSG00000180525.11	chr10		PRR26	protein_coding	ENST00000381489.6	1.91666	intron (ENST00000381489.6, intron 1 of 2)
ENSG00000206718.1	chr2		RNU6-546P	snRNA	ENST00000383991.1	1.91593	Intergenic
ENSG00000223929.1	chr2	-	MIR4432HG	lincRNA	ENST00000453476.1	1.91581	intron (ENST00000453476.1, intron 1 of 1)
ENSG00000263433.1	chr17		RP11-260A9.1	processed_pseudogene	ENST00000580677.1	1.91552	Intergenic
ENSG00000274391.4	chr21		TPTE	protein_coding	ENST00000427445.6	1.91487	intron (ENST00000427445.6, intron 6 of 21)
ENSG00000243274.3	chr13		RN7SL571P	misc_RNA	ENST00000468302.3	1.9144	Intergenic
ENSG00000135966.12	chr2	-	TGFBRAP1	protein_coding	ENST00000393359.6	1.91398	intron (ENST00000393359.6, intron 4 of 11)
ENSG00000187257.14	chr7		RSBN1L	protein_coding	ENST00000445288.5	1.91336	intron (ENST00000445288.5, intron 1 of 7)
ENSG00000177058.11	chr5	-	SLC38A9	protein_coding	ENST00000503817.5	1.91326	intron (ENST00000503817.5, intron 1 of 5)
ENSG00000257308.1	chr12	-	RP11-471N19.1	processed_pseudogene	ENST00000548612.1	1.91306	Intergenic
ENSG00000237849.1	chr13	-	NFYAP1	processed_pseudogene	ENST00000431953.1	1.91208	Intergenic
ENSG00000160963.13	chr7		COL26A1	protein_coding	ENST00000313669.11	1.91187	intron (ENST00000313669.11, intron 1 of 12)
ENSG00000108684.14	chr17	-	ASIC2	protein_coding	ENST00000359872.6	1.91162	intron (ENST00000359872.6, intron 1 of 9)
ENSG00000065526.10	chr1		SPEN	protein_coding	ENST00000375759.7	1.91155	intron (ENST00000375759.7, intron 1 of 14)
ENSG00000277282.1	chr21	-	IGHV1OR21-1	IG_V_gene	ENST00000622028.1	1.91151	Intergenic
ENSG00000274478.1	chr16		RP11-58A18.2	lincRNA	ENST00000621177.1	1.91143	Intergenic
ENSG00000257986.1	chr14	-	RP11-314P15.2	lincRNA	ENST00000546412.1	1.91105	intron (ENST00000546412.1, intron 2 of 4)
ENSG00000172461.10	chr6		FUT9	protein_coding	ENST00000302103.5	1.91065	intron (ENST00000302103.5, intron 2 of 2)
ENSG00000101493.10	chr18	-	ZNF516	protein_coding	ENST00000443185.6	1.9089	intron (ENST00000443185.6, intron 3 of 6)
ENSG00000145476.15	chr4		CYP4V2	retained_intron	ENST00000507209.5	1.90834	exon (ENST00000507209.5, exon 3 of 6)
ENSG00000258251.1	chr12	-	YPEL5P3	processed_pseudogene	ENST00000547227.1	1.90791	Intergenic
ENSG00000260795.1	chr16	-	RP11-107C10.1	processed_pseudogene	ENST00000566109.1	1.90775	Intergenic
ENSG00000225011.4	chr1	-	RP11-810H18.1	unprocessed_pseudogene	ENST00000515851.1	1.90773	TTS (ENST00000515851.1)
ENSG00000253053.1	chr12		RN7SKP289	misc_RNA	ENST00000517244.1	1.90761	Intergenic
ENSG00000141293.15	chr17	-	SKAP1	nonsense_mediated_decay	ENST00000584709.5	1.90751	Intergenic
ENSG00000146842.16	chr7	-	TMEM209	retained_intron	ENST00000479804.1	1.90738	promoter-TSS (ENST00000479804.1)
ENSG00000066735.14	chr14		KIF26A	protein_coding	ENST00000423312.6	1.90676	intron (ENST00000423312.6, intron 4 of 14)
ENSG00000151952.14	chr12	-	TMEM132D	protein_coding	ENST00000619366.1	1.9067	intron (ENST00000619366.1, intron 5 of 8)
ENSG00000232789.1	chr2	-	AC053503.2	unprocessed_pseudogene	ENST00000448375.1	1.90599	Intergenic
ENSG00000254780.1	chr11	-	RP11-793I11.1	processed_pseudogene	ENST00000524963.1	1.90552	Intergenic
ENSG00000228113.7	chr7		AC003991.3	antisense	ENST00000595121.5	1.90486	intron (ENST00000595121.5, intron 2 of 5)
ENSG00000165633.12	chr10	-	VSTM4	protein_coding	ENST00000298454.3	1.90469	intron (ENST00000298454.3, intron 2 of 2)
ENSG00000150938.9	chr2		CRIM1	protein_coding	ENST00000280527.6	1.90461	intron (ENST00000280527.6, intron 2 of 16)
ENSG00000187135.7	chr19		VSTM2B	protein_coding	ENST00000335523.7	1.90453	intron (ENST00000335523.7, intron 4 of 4)
ENSG00000235275.3	chr5		KRT18P16	processed_pseudogene	ENST00000510337.1	1.90427	Intergenic
ENSG00000110675.12	chr11		ELMOD1	protein_coding	ENST00000531234.5	1.90398	intron (ENST00000531234.5, intron 3 of 12)
ENSG00000174429.3	chr8	-	ABRA	protein_coding	ENST00000311955.3	1.90239	Intergenic
ENSG00000169894.17	chr7		MUC3A	nonsense_mediated_decay	ENST00000414964.5	1.90207	promoter-TSS (ENST00000414964.5)
ENSG00000257239.1	chr12	-	RP11-630C16.2	lincRNA	ENST00000550874.1	1.902	Intergenic
ENSG00000232197.1	chr6		RP11-302L19.1	antisense	ENST00000429305.1	1.90137	Intergenic
ENSG00000229536.1	chr2	-	AC079776.1	lincRNA	ENST00000450531.1	1.901	Intergenic
ENSG00000064655.18	chr20		EYA2	protein_coding	ENST00000357410.7	1.9009	intron (ENST00000357410.7, intron 7 of 13)
ENSG00000139915.18	chr14	-	MDGA2	protein_coding	ENST00000399232.6	1.90048	intron (ENST00000399232.6, intron 1 of 16)
ENSG00000230214.1	chr1		FTLP18	processed_pseudogene	ENST00000453860.1	1.9004	Intergenic
ENSG00000127412.6	chr7	-	TRPV5	protein_coding	ENST00000439304.5	1.90028	intron (ENST00000439304.5, intron 13 of 13)
ENSG00000104835.14	chr19	-	SARS2	retained_intron	ENST00000594259.1	1.89952	promoter-TSS (ENST00000594259.1)
ENSG00000253712.1	chr8	-	RP11-697M17.2	lincRNA	ENST00000467082.2	1.89931	Intergenic
ENSG00000263482.3	chr10	-	ANTXRLP1	unprocessed_pseudogene	ENST00000604933.2	1.89925	intron (ENST00000604933.2, intron 6 of 13)
ENSG00000171195.10	chr4		MUC7	processed_transcript	ENST00000515308.6	1.89918	Intergenic
ENSG00000163848.18	chr3	-	ZNF148	protein_coding	ENST00000471196.1	1.89883	intron (ENST00000471196.1, intron 1 of 4)
ENSG00000164073.9	chr4	-	MFSD8	processed_transcript	ENST00000503928.1	1.89829	Intergenic
ENSG00000152240.12	chr18		HAUS1	processed_transcript	ENST00000585425.1	1.89792	Intergenic
ENSG00000137177.18	chr6	-	KIF13A	protein_coding	ENST00000502704.2	1.89761	Intergenic
ENSG00000277731.1	chr1	-	AL137795.1	miRNA	ENST00000618671.1	1.89759	Intergenic
ENSG00000253281.6	chr8	-	RP11-716D16.1	retained_intron	ENST00000523886.1	1.8963	Intergenic
ENSG00000274317.1	chr13		RP11-93G5.1	lincRNA	ENST00000617568.1	1.89619	intron (ENST00000617568.1, intron 1 of 4)
ENSG00000165828.13	chr10		PRAP1	protein_coding	ENST00000368554.8	1.89618	intron (ENST00000368554.8, intron 4 of 7)
ENSG00000203666.12	chr1		EFCAB2	protein_coding	ENST00000366521.7	1.89549	intron (ENST00000366521.7, intron 3 of 7)
ENSG00000088876.11	chr20	-	ZNF343	protein_coding	ENST00000612935.4	1.89546	intron (ENST00000612935.4, intron 1 of 7)
ENSG00000176095.11	chr3	-	IP6K1	protein_coding	ENST00000468463.5	1.89531	intron (ENST00000468463.5, intron 1 of 5)
ENSG00000179314.13	chr17		WSCD1	protein_coding	ENST00000573619.1	1.89494	intron (ENST00000573619.1, intron 2 of 4)
ENSG00000033170.16	chr14		FUT8	protein_coding	ENST00000554667.1	1.8946	intron (ENST00000554667.1, intron 1 of 1)
ENSG00000223299.1	chr14	-	RN7SKP108	misc_RNA	ENST00000411367.1	1.8946	Intergenic
ENSG00000266542.1	chr15		MIR5572	miRNA	ENST00000583188.1	1.89435	Intergenic
ENSG00000124493.13	chr6	-	GRM4	protein_coding	ENST00000374181.8	1.89405	intron (ENST00000374181.8, intron 5 of 9)
ENSG00000254024.1	chr8	-	KB-1562D12.1	antisense	ENST00000520268.1	1.89393	intron (ENST00000520268.1, intron 1 of 1)
ENSG00000130844.16	chr19		ZNF331	protein_coding	ENST00000512387.5	1.8934	intron (ENST00000512387.5, intron 2 of 4)
ENSG00000207343.1	chr22	-	RNU6-225P	snRNA	ENST00000384613.1	1.89256	Intergenic
ENSG00000103942.12	chr15	-	HOMER2	processed_transcript	ENST00000619367.1	1.89234	intron (ENST00000619367.1, intron 1 of 1)
ENSG00000233521.5	chr22	-	RP5-1172A22.1	lincRNA	ENST00000418271.1	1.89125	TTS (ENST00000444114.5)
ENSG00000151952.14	chr12	-	TMEM132D	protein_coding	ENST00000619366.1	1.89073	intron (ENST00000619366.1, intron 3 of 8)
ENSG00000226142.2	chr22	-	RPL35P8	processed_pseudogene	ENST00000433284.1	1.88862	Intergenic
ENSG00000249547.1	chr4	-	RP11-453O5.1	lincRNA	ENST00000512563.1	1.8883	Intergenic
ENSG00000271696.1	chr7	-	RP11-548K12.13	processed_pseudogene	ENST00000604991.1	1.88826	Intergenic
ENSG00000253627.1	chr8	-	RP11-513H8.1	lincRNA	ENST00000523317.1	1.88765	intron (ENST00000523317.1, intron 1 of 1)
ENSG00000266669.1	chr4	-	AC097452.1	miRNA	ENST00000582396.1	1.88668	Intergenic
ENSG00000281790.1	chr4		AC093906.1	miRNA	ENST00000629639.1	1.88663	Intergenic
ENSG00000055332.16	chr2	-	EIF2AK2	protein_coding	ENST00000390013.3	1.88657	Intergenic
ENSG00000255309.1	chr11	-	RP11-756D7.1	processed_pseudogene	ENST00000524621.1	1.8862	Intergenic
ENSG00000104626.14	chr8		ERI1	processed_transcript	ENST00000518663.1	1.88619	intron (ENST00000518663.1, intron 3 of 3)
ENSG00000157212.18	chr7	-	PAXIP1	nonsense_mediated_decay	ENST00000457196.5	1.88579	intron (ENST00000457196.5, intron 4 of 21)
ENSG00000178075.19	chr3		GRAMD1C	nonsense_mediated_decay	ENST00000472384.5	1.88545	intron (ENST00000472384.5, intron 7 of 10)
ENSG00000155052.14	chr2		CNTNAP5	protein_coding	ENST00000431078.1	1.88509	intron (ENST00000431078.1, intron 13 of 23)
ENSG00000082293.12	chr6		COL19A1	protein_coding	ENST00000620364.4	1.88473	intron (ENST00000620364.4, intron 16 of 50)
ENSG00000258683.1	chr14	-	RP11-11K13.1	lincRNA	ENST00000554451.1	1.88467	Intergenic
ENSG00000277831.1	chr13	-	RP11-269C23.5	lincRNA	ENST00000613838.1	1.88431	Intergenic
ENSG00000280305.1	chr5		CTD-2351A16.1	TEC	ENST00000623357.1	1.88428	Intergenic
ENSG00000249213.1	chr8	-	RP11-98P2.1	processed_pseudogene	ENST00000512187.1	1.88427	Intergenic
ENSG00000270059.1	chr3	-	RP11-88H12.2	sense_intronic	ENST00000602316.1	1.88414	Intergenic
ENSG00000244171.4	chr3		PBX2P1	processed_pseudogene	ENST00000493219.2	1.884	Intergenic
ENSG00000076928.17	chr19		ARHGEF1	protein_coding	ENST00000354532.7	1.88324	promoter-TSS (ENST00000600274.5)
ENSG00000147576.15	chr8		ADHFE1	processed_transcript	ENST00000480040.5	1.88304	TTS (ENST00000422166.5)
ENSG00000170962.12	chr11	-	PDGFD	protein_coding	ENST00000302251.9	1.88229	Intergenic
ENSG00000224927.2	chr1	-	NDUFA5P10	processed_pseudogene	ENST00000432147.2	1.88153	Intergenic
ENSG00000283096.1	chr10		RP11-157J13.1	lincRNA	ENST00000634547.1	1.88134	Intergenic
ENSG00000117594.9	chr1		HSD11B1	protein_coding	ENST00000615289.4	1.8811	intron (ENST00000615289.4, intron 5 of 5)
ENSG00000234962.5	chr10	-	LINC00700	lincRNA	ENST00000454424.1	1.88104	Intergenic
ENSG00000169851.15	chr4		PCDH7	protein_coding	ENST00000361762.3	1.88097	Intergenic
ENSG00000168589.14	chr16		DYNLRB2	nonsense_mediated_decay	ENST00000561880.1	1.88088	promoter-TSS (ENST00000563267.5)
ENSG00000166862.6	chr22	-	CACNG2	protein_coding	ENST00000300105.6	1.88077	intron (ENST00000300105.6, intron 2 of 3)
ENSG00000214301.4	chr3		RP11-91K8.4	processed_pseudogene	ENST00000512176.1	1.88029	Intergenic
ENSG00000251753.1	chr13	-	RNU6-75P	snRNA	ENST00000515944.1	1.88016	Intergenic
ENSG00000070886.10	chr1		EPHA8	protein_coding	ENST00000538803.1	1.87992	intron (ENST00000538803.1, intron 4 of 5)
ENSG00000223042.1	chr12		RN7SKP161	misc_RNA	ENST00000411110.1	1.87967	TTS (ENST00000411110.1)
ENSG00000183049.12	chr10		CAMK1D	protein_coding	ENST00000378845.5	1.87936	intron (ENST00000378845.5, intron 3 of 9)
ENSG00000231175.1	chr1		RP11-463J7.2	lincRNA	ENST00000413356.1	1.87894	intron (ENST00000413356.1, intron 1 of 4)
ENSG00000101773.16	chr18		RBBP8	protein_coding	ENST00000583700.5	1.87862	intron (ENST00000583700.5, intron 1 of 4)
ENSG00000204754.3	chr5	-	CTC-281M20.1	lincRNA	ENST00000377300.3	1.87843	intron (ENST00000377300.3, intron 2 of 2)
ENSG00000198453.12	chr19		ZNF568	protein_coding	ENST00000587857.5	1.87816	promoter-TSS (ENST00000611922.4)
ENSG00000255086.1	chr11		RP11-336F14.1	processed_pseudogene	ENST00000526444.1	1.87812	Intergenic
ENSG00000266196.1	chr18		RP11-675P14.1	lincRNA	ENST00000583089.1	1.87738	Intergenic
ENSG00000234229.7	chr9		LINC01505	lincRNA	ENST00000444985.6	1.87735	intron (ENST00000444985.6, intron 5 of 6)
ENSG00000105246.5	chr19		EBI3	protein_coding	ENST00000221847.5	1.87718	promoter-TSS (ENST00000221847.5)
ENSG00000267761.3	chr18		CTD-2130O13.1	lincRNA	ENST00000598649.1	1.87716	intron (ENST00000598649.1, intron 1 of 2)
ENSG00000120370.12	chr1		GORAB	processed_transcript	ENST00000465717.1	1.87668	intron (ENST00000465717.1, intron 1 of 1)
ENSG00000206726.1	chr2		RNU6-259P	snRNA	ENST00000383999.1	1.87644	Intergenic
ENSG00000236204.5	chr2	-	LINC01376	lincRNA	ENST00000449124.1	1.87638	intron (ENST00000449124.1, intron 1 of 4)
ENSG00000071054.16	chr2		MAP4K4	processed_transcript	ENST00000496989.5	1.87634	intron (ENST00000496989.5, intron 1 of 4)
ENSG00000230879.1	chr7	-	RBMX2P4	processed_pseudogene	ENST00000441256.1	1.87611	Intergenic
ENSG00000189056.13	chr7	-	RELN	protein_coding	ENST00000424685.2	1.87599	intron (ENST00000424685.2, intron 1 of 64)
ENSG00000215547.1	chr20		DEFB115	protein_coding	ENST00000400552.1	1.87561	Intergenic
ENSG00000271955.1	chr2	-	RP11-444A22.1	lincRNA	ENST00000606382.1	1.87527	intron (ENST00000606382.1, intron 1 of 3)
ENSG00000114030.12	chr3	-	KPNA1	protein_coding	ENST00000476916.5	1.87483	intron (ENST00000476916.5, intron 5 of 5)
ENSG00000156381.8	chr14	-	ANKRD9	protein_coding	ENST00000560748.5	1.87479	Intergenic
ENSG00000225294.1	chr1	-	OSTCP2	processed_pseudogene	ENST00000437956.1	1.87458	Intergenic
ENSG00000099954.18	chr22		CECR2	processed_transcript	ENST00000497534.1	1.87457	intron (ENST00000497534.1, intron 1 of 3)
ENSG00000250484.2	chr4		RP11-728C8.1	processed_pseudogene	ENST00000424692.3	1.87351	Intergenic
ENSG00000168658.18	chr2		VWA3B	processed_transcript	ENST00000484571.5	1.87232	intron (ENST00000484571.5, intron 3 of 4)
ENSG00000107863.16	chr10	-	ARHGAP21	protein_coding	ENST00000320481.10	1.87221	intron (ENST00000320481.10, intron 1 of 17)
ENSG00000252151.1	chr1	-	RNU6-1265P	snRNA	ENST00000516342.1	1.87209	Intergenic
ENSG00000278239.1	chr19	-	AC020956.3	lincRNA	ENST00000614316.1	1.87207	promoter-TSS (ENST00000614316.1)
ENSG00000264920.1	chr17	-	RP11-6N17.4	lincRNA	ENST00000577279.1	1.87205	TTS (ENST00000580459.1)
ENSG00000204140.9	chr6		CLPSL1	protein_coding	ENST00000428710.1	1.87157	TTS (ENST00000373861.5)
ENSG00000168394.10	chr6	-	TAP1	protein_coding	ENST00000354258.4	1.87156	intron (ENST00000354258.4, intron 3 of 10)
ENSG00000235271.5	chr22		LINC01422	lincRNA	ENST00000447149.5	1.87145	intron (ENST00000447149.5, intron 1 of 2)
ENSG00000145244.11	chr4	-	CORIN	protein_coding	ENST00000273857.8	1.87094	intron (ENST00000273857.8, intron 19 of 21)
ENSG00000130517.13	chr19		PGPEP1	protein_coding	ENST00000597431.2	1.87079	intron (ENST00000597431.2, intron 2 of 3)
ENSG00000138813.9	chr4		C4orf17	protein_coding	ENST00000326581.8	1.8707	Intergenic
ENSG00000109339.18	chr4	-	MAPK10	processed_transcript	ENST00000513839.5	1.87	intron (ENST00000513839.5, intron 1 of 6)
ENSG00000259259.1	chr15	-	NPM1P42	processed_pseudogene	ENST00000560329.1	1.86973	Intergenic
ENSG00000168658.18	chr2		VWA3B	nonsense_mediated_decay	ENST00000416277.5	1.86908	intron (ENST00000416277.5, intron 9 of 18)
ENSG00000259846.1	chr16		RP11-467L24.1	lincRNA	ENST00000564046.1	1.86864	intron (ENST00000564046.1, intron 4 of 4)
ENSG00000229956.10	chr1		ZRANB2-AS2	lincRNA	ENST00000630885.2	1.86826	intron (ENST00000630885.2, intron 3 of 5)
ENSG00000183454.14	chr16	-	GRIN2A	protein_coding	ENST00000535259.5	1.86787	intron (ENST00000535259.5, intron 2 of 11)
ENSG00000108684.14	chr17	-	ASIC2	protein_coding	ENST00000359872.6	1.86766	intron (ENST00000359872.6, intron 1 of 9)
ENSG00000133816.13	chr11		MICAL2	protein_coding	ENST00000530823.1	1.86736	intron (ENST00000530823.1, intron 3 of 3)
ENSG00000196581.10	chr1		AJAP1	protein_coding	ENST00000378190.7	1.86688	intron (ENST00000378190.7, intron 1 of 5)
ENSG00000168077.13	chr8		SCARA3	protein_coding	ENST00000301904.3	1.86659	exon (ENST00000301904.3, exon 6 of 6)
ENSG00000134769.21	chr18		DTNA	protein_coding	ENST00000283365.13	1.86589	Intergenic
ENSG00000279165.1	chr16		CTD-2144E22.9	TEC	ENST00000624300.1	1.86499	Intergenic
ENSG00000212766.9	chr15		EWSAT1	lincRNA	ENST00000415504.5	1.86479	Intergenic
ENSG00000277248.1	chr22	-	U2	snRNA	ENST00000615943.1	1.86356	Intergenic
ENSG00000225428.1	chr2		AC108479.1	processed_pseudogene	ENST00000423198.1	1.86341	Intergenic
ENSG00000280809.2	chr10		LINC00836	lincRNA	ENST00000625325.2	1.86329	intron (ENST00000625325.2, intron 4 of 4)
ENSG00000066084.12	chr12		DIP2B	protein_coding	ENST00000301180.9	1.86315	intron (ENST00000301180.9, intron 3 of 37)
ENSG00000181804.14	chr3	-	SLC9A9	protein_coding	ENST00000316549.10	1.86224	intron (ENST00000316549.10, intron 1 of 15)
ENSG00000164144.14	chr4		ARFIP1	protein_coding	ENST00000356064.3	1.86213	intron (ENST00000356064.3, intron 1 of 7)
ENSG00000231364.2	chr1		RP11-413G15.1	lincRNA	ENST00000446227.2	1.86201	Intergenic
ENSG00000249966.1	chr5		CTD-2194D22.1	antisense	ENST00000503386.1	1.86194	Intergenic
ENSG00000172348.14	chr6	-	RCAN2	protein_coding	ENST00000371374.5	1.8617	intron (ENST00000371374.5, intron 2 of 4)
ENSG00000184029.9	chr21	-	DSCR4	protein_coding	ENST00000398948.5	1.86151	intron (ENST00000398948.5, intron 2 of 3)
ENSG00000237401.6	chr2	-	LINC01304	lincRNA	ENST00000454455.5	1.8612	Intergenic
ENSG00000249261.1	chr5	-	RP11-284A20.2	lincRNA	ENST00000510242.1	1.8602	Intergenic
ENSG00000270695.1	chr6		RP1-21P18.1	processed_pseudogene	ENST00000603277.1	1.86005	Intergenic
ENSG00000265554.1	chr18		RP11-419J16.1	lincRNA	ENST00000582470.1	1.85914	Intergenic
ENSG00000115523.16	chr2		GNLY	protein_coding	ENST00000526018.1	1.85899	Intergenic
ENSG00000238789.1	chr6	-	RNU7-152P	snRNA	ENST00000458982.1	1.85895	Intergenic
ENSG00000223099.1	chr4	-	AC119751.4	miRNA	ENST00000411167.1	1.85877	Intergenic
ENSG00000125657.4	chr19		TNFSF9	protein_coding	ENST00000245817.4	1.85864	Intergenic
ENSG00000249041.1	chr4	-	RP11-21G20.3	antisense	ENST00000515071.1	1.85816	intron (ENST00000515071.1, intron 2 of 3)
ENSG00000187871.2	chr6		GFRAL	protein_coding	ENST00000340465.2	1.85798	Intergenic
ENSG00000256637.6	chr2		RP11-76I14.1	lincRNA	ENST00000537492.5	1.85775	intron (ENST00000537492.5, intron 1 of 3)
ENSG00000260895.1	chr11		RP11-554A11.7	lincRNA	ENST00000567925.1	1.85744	Intergenic
ENSG00000225546.5	chr7	-	RP11-328J2.1	lincRNA	ENST00000426413.1	1.85742	intron (ENST00000426413.1, intron 1 of 3)
ENSG00000259035.1	chr14		RP11-666E17.1	lincRNA	ENST00000554814.1	1.85741	intron (ENST00000554814.1, intron 2 of 3)
ENSG00000255300.5	chr11	-	RP11-148I19.1	lincRNA	ENST00000534059.1	1.85715	intron (ENST00000534059.1, intron 3 of 4)
ENSG00000260674.2	chr15		RP11-591L14.2	processed_pseudogene	ENST00000561747.2	1.85694	Intergenic
ENSG00000164292.12	chr5		RHOBTB3	processed_transcript	ENST00000515852.5	1.85665	intron (ENST00000515852.5, intron 2 of 2)
ENSG00000261197.2	chr16		RP11-598D12.2	processed_pseudogene	ENST00000566112.2	1.85636	Intergenic
ENSG00000185002.9	chr6		RFX6	protein_coding	ENST00000332958.2	1.85634	intron (ENST00000332958.2, intron 6 of 18)
ENSG00000218766.1	chr6		RP11-207F8.1	processed_pseudogene	ENST00000407987.1	1.85611	Intergenic
ENSG00000234982.1	chr9		RP11-280O24.3	processed_pseudogene	ENST00000435137.1	1.85589	TTS (ENST00000435137.1)
ENSG00000271475.1	chr1		RP4-799G3.1	processed_pseudogene	ENST00000605063.1	1.85543	Intergenic
ENSG00000271527.1	chr1	-	RP11-7G12.2	processed_pseudogene	ENST00000605867.1	1.85542	Intergenic
ENSG00000165899.10	chr12		OTOGL	protein_coding	ENST00000550182.2	1.85467	intron (ENST00000550182.2, intron 4 of 7)
ENSG00000225087.1	chr1	-	RP4-660H19.1	lincRNA	ENST00000445976.1	1.85467	Intergenic
ENSG00000226670.1	chr13		BCAS2P3	processed_pseudogene	ENST00000416374.1	1.85434	Intergenic
ENSG00000253224.1	chr5	-	PGAM5P1	processed_pseudogene	ENST00000518923.1	1.8542	Intergenic
ENSG00000154678.16	chr7	-	PDE1C	protein_coding	ENST00000396193.5	1.85404	Intergenic
ENSG00000206818.1	chr7	-	RNU6-849P	snRNA	ENST00000384091.1	1.85307	Intergenic
ENSG00000237824.2	chr2	-	RPL23AP33	processed_pseudogene	ENST00000442301.2	1.85291	Intergenic
ENSG00000265217.1	chr18		RP11-775G23.1	lincRNA	ENST00000579862.1	1.85267	Intergenic
ENSG00000241956.9	chr5		CTC-340A15.2	antisense	ENST00000519570.5	1.8524	intron (ENST00000519570.5, intron 2 of 5)
ENSG00000072803.17	chr5	-	FBXW11	protein_coding	ENST00000393802.6	1.85227	intron (ENST00000393802.6, intron 1 of 11)
ENSG00000236107.7	chr2		AC010127.3	antisense	ENST00000447809.2	1.85217	intron (ENST00000447809.2, intron 11 of 11)
ENSG00000176566.4	chr8	-	DCAF4L2	protein_coding	ENST00000319675.4	1.85187	Intergenic
ENSG00000249958.1	chr5	-	CCT7P2	processed_pseudogene	ENST00000479109.2	1.85168	Intergenic
ENSG00000199765.1	chr5	-	RNU6-363P	snRNA	ENST00000362895.1	1.85149	Intergenic
ENSG00000246084.2	chr14		CTD-2506J14.1	lincRNA	ENST00000554862.1	1.85101	intron (ENST00000554862.1, intron 2 of 4)
ENSG00000146555.18	chr7		SDK1	protein_coding	ENST00000615806.4	1.85052	intron (ENST00000615806.4, intron 1 of 45)
ENSG00000109189.12	chr4	-	USP46	protein_coding	ENST00000441222.7	1.85047	intron (ENST00000441222.7, intron 1 of 8)
ENSG00000283043.1	chr4		RP11-284H12.1	processed_pseudogene	ENST00000635075.1	1.85013	Intergenic
ENSG00000109756.8	chr4		RAPGEF2	protein_coding	ENST00000505478.5	1.84983	intron (ENST00000505478.5, intron 1 of 8)
ENSG00000144644.14	chr3	-	GADL1	processed_transcript	ENST00000498387.1	1.8498	intron (ENST00000498387.1, intron 2 of 2)
ENSG00000228074.1	chr13		UBBP5	processed_pseudogene	ENST00000446970.1	1.8493	Intergenic
ENSG00000251339.5	chr4	-	RP11-506N2.1	lincRNA	ENST00000513551.1	1.84926	intron (ENST00000513551.1, intron 2 of 4)
ENSG00000222791.1	chr13	-	RNU6-67P	snRNA	ENST00000410859.1	1.849	Intergenic
ENSG00000249731.1	chr5		RP11-259O2.3	lincRNA	ENST00000514519.1	1.8488	Intergenic
ENSG00000256422.5	chr11	-	RP11-886D15.1	lincRNA	ENST00000536529.5	1.84878	Intergenic
ENSG00000205632.3	chr22		LINC01310	lincRNA	ENST00000380981.3	1.8487	intron (ENST00000380981.3, intron 1 of 6)
ENSG00000166147.13	chr15	-	FBN1	nonsense_mediated_decay	ENST00000537463.6	1.84845	intron (ENST00000537463.6, intron 2 of 30)
ENSG00000176771.15	chr2	-	NCKAP5	protein_coding	ENST00000405974.7	1.84844	intron (ENST00000405974.7, intron 3 of 18)
ENSG00000175274.18	chr11	-	TP53I11	protein_coding	ENST00000395648.7	1.84825	intron (ENST00000395648.7, intron 1 of 7)
ENSG00000225647.1	chr7		AC005487.2	lincRNA	ENST00000440208.1	1.84808	Intergenic
ENSG00000186222.4	chr4		BLOC1S4	protein_coding	ENST00000320776.4	1.84792	Intergenic
ENSG00000228560.1	chr1	-	RP11-550P17.5	antisense	ENST00000431862.1	1.84785	intron (ENST00000431862.1, intron 1 of 3)
ENSG00000168421.12	chr4		RHOH	protein_coding	ENST00000617441.4	1.84748	intron (ENST00000617441.4, intron 1 of 2)
ENSG00000200062.1	chr16		RNU4-58P	snRNA	ENST00000363192.1	1.84747	Intergenic
ENSG00000165973.17	chr11		NELL1	protein_coding	ENST00000532434.5	1.84739	intron (ENST00000532434.5, intron 15 of 18)
ENSG00000069020.18	chr5		MAST4	nonsense_mediated_decay	ENST00000447738.1	1.84729	intron (ENST00000447738.1, intron 1 of 6)
ENSG00000078725.12	chr9	-	BRINP1	processed_transcript	ENST00000482797.1	1.84727	Intergenic
ENSG00000131061.13	chr20		ZNF341	nonsense_mediated_decay	ENST00000483118.5	1.84696	intron (ENST00000483118.5, intron 11 of 13)
ENSG00000267134.1	chr18		RP11-146N18.1	lincRNA	ENST00000589376.1	1.84652	intron (ENST00000589376.1, intron 2 of 9)
ENSG00000279877.1	chr16		RP11-420N3.3	processed_transcript	ENST00000569895.3	1.84565	intron (ENST00000569895.3, intron 1 of 6)
ENSG00000116183.10	chr1		PAPPA2	protein_coding	ENST00000367661.7	1.84553	intron (ENST00000367661.7, intron 2 of 4)
ENSG00000036828.13	chr3		CASR	protein_coding	ENST00000498619.2	1.84527	intron (ENST00000498619.2, intron 1 of 6)
ENSG00000232461.1	chr3	-	RP11-644C3.1	lincRNA	ENST00000428516.1	1.8449	intron (ENST00000428516.1, intron 2 of 4)
ENSG00000068383.18	chr10		INPP5A	protein_coding	ENST00000368594.7	1.84471	intron (ENST00000368594.7, intron 11 of 15)
ENSG00000216853.1	chr6	-	RP3-399J4.1	processed_pseudogene	ENST00000404146.1	1.84467	Intergenic
ENSG00000165973.17	chr11		NELL1	protein_coding	ENST00000298925.9	1.84454	intron (ENST00000298925.9, intron 5 of 20)
ENSG00000126705.13	chr1	-	AHDC1	processed_transcript	ENST00000480033.2	1.84393	intron (ENST00000480033.2, intron 2 of 2)
ENSG00000153246.11	chr2	-	PLA2R1	protein_coding	ENST00000283243.11	1.84354	intron (ENST00000283243.11, intron 25 of 29)
ENSG00000203760.8	chr6		CENPW	protein_coding	ENST00000368325.5	1.84267	Intergenic
ENSG00000152822.13	chr6		GRM1	retained_intron	ENST00000507005.1	1.84248	intron (ENST00000507005.1, intron 2 of 2)
ENSG00000196914.8	chr11		ARHGEF12	protein_coding	ENST00000397843.6	1.84217	intron (ENST00000397843.6, intron 1 of 40)
ENSG00000249937.5	chr5		RP11-454P21.1	lincRNA	ENST00000511596.5	1.84152	intron (ENST00000511596.5, intron 2 of 4)
ENSG00000229485.1	chr10	-	KSR1P1	processed_pseudogene	ENST00000446298.1	1.84132	Intergenic
ENSG00000185942.11	chr8		NKAIN3	processed_transcript	ENST00000519049.5	1.84123	intron (ENST00000519049.5, intron 2 of 7)
ENSG00000265233.1	chr17	-	AC144838.2	processed_pseudogene	ENST00000580930.1	1.84094	Intergenic
ENSG00000250263.1	chr4		RP11-765K14.1	lincRNA	ENST00000508790.1	1.8408	Intergenic
ENSG00000144847.12	chr3	-	IGSF11	processed_transcript	ENST00000494802.1	1.84063	intron (ENST00000494802.1, intron 3 of 4)
ENSG00000279695.1	chr13		RP11-165I9.10	TEC	ENST00000624309.1	1.84058	Intergenic
ENSG00000226836.5	chr8		RP11-77B22.1	processed_pseudogene	ENST00000492214.1	1.84029	Intergenic
ENSG00000213849.3	chr3		AC104306.1	processed_pseudogene	ENST00000449702.1	1.84025	TTS (ENST00000449702.1)
ENSG00000178591.6	chr20		DEFB125	processed_transcript	ENST00000608838.1	1.8402	Intergenic
ENSG00000141449.14	chr18		GREB1L	retained_intron	ENST00000584446.5	1.84006	intron (ENST00000584446.5, intron 1 of 14)
ENSG00000089060.11	chr12	-	SLC8B1	processed_transcript	ENST00000553238.5	1.84006	intron (ENST00000553238.5, intron 7 of 11)
ENSG00000018236.14	chr12		CNTN1	nonsense_mediated_decay	ENST00000548481.1	1.83969	Intergenic
ENSG00000232200.2	chr20	-	RP4-564O4.1	lincRNA	ENST00000453921.2	1.83962	intron (ENST00000453921.2, intron 3 of 4)
ENSG00000179242.15	chr20		CDH4	protein_coding	ENST00000543233.2	1.83941	intron (ENST00000543233.2, intron 5 of 14)
ENSG00000164418.19	chr6		GRIK2	protein_coding	ENST00000421544.5	1.8392	intron (ENST00000421544.5, intron 1 of 15)
ENSG00000017427.15	chr12	-	IGF1	protein_coding	ENST00000337514.10	1.83853	exon (ENST00000337514.10, exon 4 of 4)
ENSG00000277882.1	chr1	-	RP11-122G18.9	processed_pseudogene	ENST00000612578.1	1.83849	Intergenic
ENSG00000083622.8	chr7	-	AC000111.6	antisense	ENST00000456270.1	1.8383	intron (ENST00000456270.1, intron 1 of 2)
ENSG00000169253.3	chr9		RP11-220D10.1	processed_pseudogene	ENST00000306634.3	1.83788	Intergenic
ENSG00000242145.1	chr3	-	RP11-520D19.1	lincRNA	ENST00000474149.1	1.83776	Intergenic
ENSG00000157827.19	chr2		FMNL2	protein_coding	ENST00000288670.13	1.83764	intron (ENST00000288670.13, intron 1 of 25)
ENSG00000143341.11	chr1		HMCN1	protein_coding	ENST00000271588.8	1.83753	intron (ENST00000271588.8, intron 2 of 106)
ENSG00000237463.5	chr1	-	RP11-280O1.2	antisense	ENST00000421273.5	1.83752	intron (ENST00000421273.5, intron 6 of 6)
ENSG00000235292.1	chr20	-	RP4-796I8.1	lincRNA	ENST00000455132.1	1.83742	Intergenic
ENSG00000115756.12	chr2		HPCAL1	protein_coding	ENST00000622018.4	1.83659	intron (ENST00000622018.4, intron 1 of 4)
ENSG00000241213.1	chr3	-	RP11-768G7.2	lincRNA	ENST00000462528.1	1.83655	intron (ENST00000462528.1, intron 1 of 1)
ENSG00000227785.1	chr7	-	AC092013.1	processed_pseudogene	ENST00000438795.1	1.83635	Intergenic
ENSG00000154240.16	chr17	-	CEP112	protein_coding	ENST00000535342.6	1.83577	intron (ENST00000535342.6, intron 10 of 26)
ENSG00000281437.1	chr7	-	AC073873.1	miRNA	ENST00000626613.1	1.83539	Intergenic
ENSG00000163347.5	chr3	-	CLDN1	retained_intron	ENST00000490800.1	1.8353	Intergenic
ENSG00000134318.13	chr2	-	ROCK2	processed_transcript	ENST00000462366.1	1.83516	intron (ENST00000462366.1, intron 1 of 4)
ENSG00000184005.10	chr1		ST6GALNAC3	protein_coding	ENST00000328299.3	1.83506	intron (ENST00000328299.3, intron 1 of 4)
ENSG00000211528.2	chr18	-	AP001525.1	miRNA	ENST00000390194.2	1.83497	TTS (ENST00000390194.2)
ENSG00000282097.1	chr1		RP4-781K5.7	lincRNA	ENST00000632063.1	1.83486	intron (ENST00000632063.1, intron 2 of 3)
ENSG00000240086.5	chr3	-	RP11-657O9.1	retained_intron	ENST00000473001.1	1.83474	Intergenic
ENSG00000010310.8	chr19		GIPR	protein_coding	ENST00000590918.5	1.83459	Intergenic
ENSG00000202269.1	chr5	-	U8	snoRNA	ENST00000365399.1	1.83399	Intergenic
ENSG00000232035.1	chr9	-	RP11-87N24.3	lincRNA	ENST00000427161.1	1.83393	Intergenic
ENSG00000133101.9	chr13		CCNA1	protein_coding	ENST00000630422.2	1.83372	Intergenic
ENSG00000114805.16	chr3	-	PLCH1	protein_coding	ENST00000460012.5	1.83361	intron (ENST00000460012.5, intron 8 of 22)
ENSG00000169604.19	chr2		ANTXR1	protein_coding	ENST00000303714.8	1.83318	Intergenic
ENSG00000228181.1	chr10	-	RP11-455B2.9	processed_pseudogene	ENST00000450788.1	1.83289	Intergenic
ENSG00000259867.5	chr16	-	RP11-525K10.3	antisense	ENST00000568819.5	1.83238	intron (ENST00000568819.5, intron 3 of 4)
ENSG00000258685.2	chr14	-	CTD-2315A10.2	processed_pseudogene	ENST00000556311.2	1.83222	Intergenic
ENSG00000282987.1	chr3	-	RP11-901H12.1	lincRNA	ENST00000634947.1	1.83206	intron (ENST00000634947.1, intron 2 of 2)
ENSG00000260388.2	chr13	-	LINC00562	lincRNA	ENST00000566385.2	1.83174	exon (ENST00000566385.2, exon 1 of 1)
ENSG00000280832.1	chr11	-	ST3GAL4-AS1	antisense	ENST00000626810.1	1.83173	intron (ENST00000626810.1, intron 2 of 2)
ENSG00000095319.14	chr9		NUP188	protein_coding	ENST00000372577.2	1.8316	intron (ENST00000372577.2, intron 22 of 43)
ENSG00000253773.2	chr8		C8orf37-AS1	lincRNA	ENST00000517437.1	1.83137	intron (ENST00000517437.1, intron 2 of 3)
ENSG00000157837.15	chr12	-	SPPL3	protein_coding	ENST00000353487.6	1.83133	intron (ENST00000353487.6, intron 1 of 10)
ENSG00000136149.6	chr13	-	RPL13AP25	processed_pseudogene	ENST00000484130.1	1.83067	Intergenic
ENSG00000170776.19	chr15		AKAP13	processed_transcript	ENST00000560571.1	1.83057	Intergenic
ENSG00000225541.1	chr7	-	AC002480.5	sense_overlapping	ENST00000442252.1	1.83041	intron (ENST00000442252.1, intron 1 of 1)
ENSG00000221220.1	chr20		AL035045.1	miRNA	ENST00000408293.1	1.82916	Intergenic
ENSG00000228793.1	chr6	-	RP1-223B1.1	lincRNA	ENST00000443445.1	1.82898	Intergenic
ENSG00000261809.1	chr7	-	CYP3A54P	processed_pseudogene	ENST00000566950.1	1.82877	Intergenic
ENSG00000114126.17	chr3	-	TFDP2	protein_coding	ENST00000497579.5	1.82868	intron (ENST00000497579.5, intron 7 of 7)
ENSG00000212442.1	chr3	-	RNU6-243P	snRNA	ENST00000391140.1	1.8286	Intergenic
ENSG00000229485.1	chr10	-	KSR1P1	processed_pseudogene	ENST00000446298.1	1.82797	Intergenic
ENSG00000237352.3	chr1		LINC01358	lincRNA	ENST00000625548.1	1.82794	intron (ENST00000625548.1, intron 2 of 4)
ENSG00000105983.19	chr7	-	LMBR1	nonsense_mediated_decay	ENST00000434503.5	1.82791	intron (ENST00000434503.5, intron 2 of 8)
ENSG00000270230.1	chr5		MTND6P22	processed_pseudogene	ENST00000604233.1	1.8279	promoter-TSS (ENST00000603788.1)
ENSG00000196954.12	chr11	-	CASP4	protein_coding	ENST00000533252.1	1.82745	TTS (ENST00000533730.5)
ENSG00000266076.1	chr17	-	CTD-2535L24.2	nonsense_mediated_decay	ENST00000577662.1	1.82707	intron (ENST00000577662.1, intron 3 of 6)
ENSG00000175189.3	chr12		INHBC	protein_coding	ENST00000309668.2	1.82685	intron (ENST00000309668.2, intron 1 of 1)
ENSG00000145506.13	chr5		NKD2	retained_intron	ENST00000513296.2	1.82652	Intergenic
ENSG00000200610.1	chr3		Y_RNA	misc_RNA	ENST00000363740.1	1.82541	Intergenic
ENSG00000232964.2	chr1	-	RP11-543E8.1	lincRNA	ENST00000412647.2	1.82513	Intergenic
ENSG00000232860.7	chr1	-	SMG7-AS1	lincRNA	ENST00000421703.5	1.82509	intron (ENST00000421703.5, intron 3 of 4)
ENSG00000114982.17	chr2	-	KANSL3	retained_intron	ENST00000476534.1	1.82493	promoter-TSS (ENST00000476534.1)
ENSG00000163554.11	chr1	-	SPTA1	processed_transcript	ENST00000485680.1	1.82465	TTS (ENST00000485680.1)
ENSG00000268818.2	chr22	-	CITF22-62D4.1	sense_intronic	ENST00000472240.1	1.82457	intron (ENST00000472240.1, intron 1 of 1)
ENSG00000182156.9	chr17		ENPP7	protein_coding	ENST00000328313.9	1.82448	Intergenic
ENSG00000164300.15	chr5	-	SERINC5	protein_coding	ENST00000507668.6	1.82295	intron (ENST00000507668.6, intron 5 of 11)
ENSG00000258235.1	chr12	-	RP11-12K6.2	lincRNA	ENST00000547563.1	1.82287	Intergenic
ENSG00000234248.1	chr10	-	RP11-799O21.2	lincRNA	ENST00000457632.1	1.82286	intron (ENST00000457632.1, intron 1 of 2)
ENSG00000183715.13	chr11	-	OPCML	protein_coding	ENST00000524381.5	1.82273	intron (ENST00000524381.5, intron 1 of 7)
ENSG00000213940.4	chr5		RP11-94D20.1	processed_pseudogene	ENST00000439391.3	1.82256	Intergenic
ENSG00000227869.1	chr7		RP11-807H17.1	lincRNA	ENST00000415896.1	1.82255	TTS (ENST00000415896.1)
ENSG00000281905.1	chr18		AC091042.1	miRNA	ENST00000627064.1	1.82231	Intergenic
ENSG00000166435.15	chr11	-	XRRA1	processed_transcript	ENST00000533598.5	1.82218	intron (ENST00000533598.5, intron 5 of 7)
ENSG00000105246.5	chr19		EBI3	protein_coding	ENST00000221847.5	1.82198	Intergenic
ENSG00000121774.17	chr1		KHDRBS1	protein_coding	ENST00000327300.11	1.82195	Intergenic
ENSG00000089902.9	chr14		RCOR1	protein_coding	ENST00000262241.6	1.82184	intron (ENST00000262241.6, intron 2 of 11)
ENSG00000134817.10	chr11	-	APLNR	protein_coding	ENST00000606794.1	1.82167	Intergenic
ENSG00000214514.7	chr17	-	KRT42P	processed_transcript	ENST00000398469.5	1.82086	Intergenic
ENSG00000244234.1	chr5	-	GMCL1P1	processed_pseudogene	ENST00000463439.1	1.82037	Intergenic
ENSG00000226592.1	chr7		AC004911.2	processed_pseudogene	ENST00000416316.1	1.8203	Intergenic
ENSG00000180264.10	chr9		ADGRD2	protein_coding	ENST00000334810.5	1.82018	intron (ENST00000334810.5, intron 10 of 21)
ENSG00000228639.6	chr17	-	AC005152.3	lincRNA	ENST00000430908.6	1.81999	Intergenic
ENSG00000280445.1	chr22	-	RP1-205F14P.1	lincRNA	ENST00000623572.1	1.81992	Intergenic
ENSG00000009709.11	chr1		PAX7	protein_coding	ENST00000400661.3	1.81987	intron (ENST00000400661.3, intron 6 of 7)
ENSG00000259937.2	chr12	-	RP11-438D14.2	sense_intronic	ENST00000561632.2	1.81983	Intergenic
ENSG00000248685.5	chr4	-	RP11-548L20.1	lincRNA	ENST00000514877.1	1.81974	intron (ENST00000514877.1, intron 1 of 3)
ENSG00000277448.1	chr13		RP11-538C21.2	lincRNA	ENST00000615202.1	1.81908	Intergenic
ENSG00000241884.2	chr3		RP11-85I21.1	lincRNA	ENST00000498247.2	1.81841	Intergenic
ENSG00000009724.16	chr1	-	MASP2	retained_intron	ENST00000478645.1	1.81833	intron (ENST00000478645.1, intron 1 of 1)
ENSG00000151136.14	chr12		BTBD11	protein_coding	ENST00000415943.6	1.81826	intron (ENST00000415943.6, intron 1 of 4)
ENSG00000022355.15	chr5		GABRA1	protein_coding	ENST00000023897.10	1.81799	Intergenic
ENSG00000211566.2	chr2	-	AC114788.1	miRNA	ENST00000390140.2	1.81751	Intergenic
ENSG00000228347.1	chr1	-	FTLP17	processed_pseudogene	ENST00000432567.1	1.81687	Intergenic
ENSG00000278335.1	chr22		AC092854.1	miRNA	ENST00000621577.1	1.81637	Intergenic
ENSG00000280916.1	chr6		FOXCUT	lincRNA	ENST00000628509.1	1.81597	Intergenic
ENSG00000233854.1	chr7	-	POU6F2-AS2	antisense	ENST00000420243.1	1.81567	intron (ENST00000420243.1, intron 1 of 4)
ENSG00000258841.1	chr14		EEF1A1P2	processed_pseudogene	ENST00000553854.1	1.81562	Intergenic
ENSG00000171735.18	chr1		CAMTA1	protein_coding	ENST00000303635.11	1.81555	intron (ENST00000303635.11, intron 5 of 22)
ENSG00000216015.1	chr6	-	AL354936.1	miRNA	ENST00000401196.1	1.8152	Intergenic
ENSG00000207068.1	chr10		RNU6-463P	snRNA	ENST00000384340.1	1.8152	Intergenic
ENSG00000157445.14	chr3		CACNA2D3	processed_transcript	ENST00000478261.5	1.81516	intron (ENST00000478261.5, intron 5 of 6)
ENSG00000178568.13	chr2	-	ERBB4	protein_coding	ENST00000342788.8	1.81508	intron (ENST00000342788.8, intron 12 of 27)
ENSG00000249936.3	chr4	-	RAC1P2	processed_pseudogene	ENST00000511164.1	1.81487	Intergenic
ENSG00000120526.10	chr8	-	NUDCD1	protein_coding	ENST00000239690.8	1.81432	intron (ENST00000239690.8, intron 5 of 9)
ENSG00000255433.5	chr11		AP000479.1	lincRNA	ENST00000532274.5	1.8142	intron (ENST00000532274.5, intron 1 of 3)
ENSG00000185442.12	chr15	-	FAM174B	protein_coding	ENST00000557398.2	1.81415	intron (ENST00000557398.2, intron 1 of 3)
ENSG00000158458.19	chr5	-	NRG2	protein_coding	ENST00000289409.8	1.81405	intron (ENST00000289409.8, intron 1 of 9)
ENSG00000105327.15	chr19	-	BBC3	protein_coding	ENST00000300880.11	1.81398	Intergenic
ENSG00000248136.1	chr2	-	MTND6P8	unprocessed_pseudogene	ENST00000503471.1	1.81379	promoter-TSS (ENST00000422855.1)
ENSG00000130508.10	chr2	-	PXDN	processed_transcript	ENST00000485177.1	1.81346	intron (ENST00000485177.1, intron 1 of 6)
ENSG00000227330.1	chr21	-	AP000998.2	lincRNA	ENST00000432412.1	1.81325	intron (ENST00000432412.1, intron 2 of 4)
ENSG00000278135.1	chr4		U2	snRNA	ENST00000611454.1	1.81322	TTS (ENST00000611454.1)
ENSG00000131504.15	chr5	-	DIAPH1	processed_transcript	ENST00000491754.5	1.81308	TTS (ENST00000502205.2)
ENSG00000147432.6	chr8		CHRNB3	protein_coding	ENST00000534391.1	1.81304	Intergenic
ENSG00000236013.5	chr6		RP3-332B22.1	lincRNA	ENST00000456896.5	1.8127	Intergenic
ENSG00000227224.1	chr3	-	RP11-72H11.1	processed_pseudogene	ENST00000418538.1	1.81211	Intergenic
ENSG00000117298.14	chr1	-	ECE1	protein_coding	ENST00000415912.6	1.81206	Intergenic
ENSG00000115904.12	chr2	-	SOS1	protein_coding	ENST00000451331.1	1.81203	intron (ENST00000451331.1, intron 1 of 3)
ENSG00000157654.17	chr9		PALM2-AKAP2	protein_coding	ENST00000302798.7	1.81188	intron (ENST00000302798.7, intron 1 of 9)
ENSG00000237852.1	chr1		RP4-630A11.3	sense_intronic	ENST00000429871.1	1.81172	intron (ENST00000429871.1, intron 1 of 1)
ENSG00000158486.13	chr16	-	DNAH3	protein_coding	ENST00000261383.3	1.81159	intron (ENST00000261383.3, intron 27 of 61)
ENSG00000251711.1	chr10	-	RNU6-632P	snRNA	ENST00000515902.1	1.81127	Intergenic
ENSG00000153246.11	chr2	-	PLA2R1	protein_coding	ENST00000283243.11	1.8111	intron (ENST00000283243.11, intron 9 of 29)
ENSG00000220483.4	chr6		SLC25A51P1	processed_pseudogene	ENST00000468432.1	1.811	Intergenic
ENSG00000270509.1	chr6		RP11-301G19.2	processed_pseudogene	ENST00000604538.1	1.81049	Intergenic
ENSG00000168754.14	chr2	-	FAM178B	protein_coding	ENST00000490605.2	1.81041	intron (ENST00000490605.2, intron 13 of 16)
ENSG00000169946.13	chr8		ZFPM2	processed_transcript	ENST00000522296.1	1.80992	intron (ENST00000522296.1, intron 1 of 5)
ENSG00000229503.1	chr2	-	AC092155.1	processed_pseudogene	ENST00000454675.1	1.80889	TTS (ENST00000454675.1)
ENSG00000259647.1	chr15	-	RP11-143J24.1	lincRNA	ENST00000561392.1	1.80869	intron (ENST00000561392.1, intron 1 of 1)
ENSG00000153046.17	chr6		CDYL	processed_transcript	ENST00000491864.1	1.80853	intron (ENST00000491864.1, intron 3 of 3)
ENSG00000270336.1	chr4	-	RP11-521F1.1	processed_pseudogene	ENST00000604961.1	1.80842	Intergenic
ENSG00000253725.1	chr5		RP11-21I4.2	processed_pseudogene	ENST00000522847.1	1.80788	Intergenic
ENSG00000171530.13	chr5	-	TBCA	protein_coding	ENST00000522370.1	1.80744	intron (ENST00000522370.1, intron 1 of 3)
ENSG00000263622.1	chr18	-	RP11-389J22.3	lincRNA	ENST00000578673.1	1.80721	Intergenic
ENSG00000214182.5	chr13		PTMAP5	transcribed_processed_pseudogene	ENST00000393073.4	1.80713	Intergenic
ENSG00000184588.17	chr1		PDE4B	protein_coding	ENST00000341517.8	1.80661	intron (ENST00000341517.8, intron 1 of 16)
ENSG00000230975.1	chr2	-	AC084193.1	lincRNA	ENST00000450290.1	1.80649	intron (ENST00000450290.1, intron 3 of 4)
ENSG00000131408.13	chr19		NR1H2	protein_coding	ENST00000600355.5	1.8058	intron (ENST00000600355.5, intron 1 of 4)
ENSG00000101489.19	chr18	-	CELF4	protein_coding	ENST00000591282.5	1.80515	intron (ENST00000591282.5, intron 2 of 11)
ENSG00000224165.5	chr2		DNAJC27-AS1	antisense	ENST00000428614.1	1.8051	intron (ENST00000428614.1, intron 1 of 3)
ENSG00000170017.12	chr3		ALCAM	processed_transcript	ENST00000481337.5	1.80505	intron (ENST00000481337.5, intron 2 of 9)
ENSG00000221534.2	chr17		AC090079.1	miRNA	ENST00000408607.2	1.80495	Intergenic
ENSG00000163285.7	chr4	-	GABRG1	protein_coding	ENST00000295452.4	1.80492	intron (ENST00000295452.4, intron 2 of 8)
ENSG00000130939.18	chr1		UBE4B	protein_coding	ENST00000343090.10	1.80477	intron (ENST00000343090.10, intron 1 of 27)
ENSG00000236319.2	chr17	-	CTD-2033D24.2	transcribed_processed_pseudogene	ENST00000570572.1	1.80459	Intergenic
ENSG00000158161.15	chr1	-	EYA3	protein_coding	ENST00000540618.5	1.80456	intron (ENST00000540618.5, intron 1 of 16)
ENSG00000213873.4	chr8		RP11-678D18.1	processed_pseudogene	ENST00000518241.1	1.80442	Intergenic
ENSG00000256342.1	chr12		RP3-446N13.1	lincRNA	ENST00000545642.1	1.80439	Intergenic
ENSG00000225406.1	chr2	-	AC080125.1	processed_pseudogene	ENST00000414888.1	1.80421	Intergenic
ENSG00000120262.9	chr6		CCDC170	protein_coding	ENST00000239374.7	1.80395	intron (ENST00000239374.7, intron 1 of 10)
ENSG00000237524.7	chr2		AC114783.1	lincRNA	ENST00000454927.6	1.80364	Intergenic
ENSG00000234688.1	chr22		RP1-293L6.1	antisense	ENST00000430281.1	1.80361	Intergenic
ENSG00000231082.1	chr10		RP11-514F8.2	lincRNA	ENST00000436500.1	1.80315	Intergenic
ENSG00000244125.1	chr2	-	AC078882.1	sense_overlapping	ENST00000436132.1	1.80285	Intergenic
ENSG00000104613.11	chr8		INTS10	retained_intron	ENST00000517546.1	1.80278	Intergenic
ENSG00000166123.13	chr16		GPT2	protein_coding	ENST00000340124.8	1.80263	intron (ENST00000340124.8, intron 7 of 11)
ENSG00000221637.1	chr4	-	AC105252.1	miRNA	ENST00000408710.1	1.80261	Intergenic
ENSG00000205531.12	chr11	-	NAP1L4	protein_coding	ENST00000455338.6	1.80247	intron (ENST00000455338.6, intron 4 of 4)
ENSG00000163116.9	chr4	-	STPG2	protein_coding	ENST00000522676.5	1.80212	intron (ENST00000522676.5, intron 4 of 4)
ENSG00000079841.18	chr6		RIMS1	protein_coding	ENST00000491071.6	1.80203	Intergenic
ENSG00000276445.1	chr19	-	LLNLR-268E12.1	lincRNA	ENST00000617916.1	1.80193	Intergenic
ENSG00000235911.1	chr2		AC019055.1	lincRNA	ENST00000432822.1	1.80192	Intergenic
ENSG00000186952.14	chr5	-	TMEM232	nonsense_mediated_decay	ENST00000512003.7	1.80188	intron (ENST00000512003.7, intron 9 of 10)
ENSG00000042781.12	chr1	-	USH2A	protein_coding	ENST00000307340.7	1.80113	intron (ENST00000307340.7, intron 32 of 71)
ENSG00000227785.1	chr7	-	AC092013.1	processed_pseudogene	ENST00000438795.1	1.80086	Intergenic
ENSG00000196776.14	chr3	-	CD47	protein_coding	ENST00000355354.11	1.80078	intron (ENST00000355354.11, intron 1 of 8)
ENSG00000182077.10	chr10	-	PTCHD3	protein_coding	ENST00000438700.7	1.80055	Intergenic
ENSG00000260372.6	chr18		AQP4-AS1	antisense	ENST00000582605.5	1.80031	intron (ENST00000582605.5, intron 3 of 5)
ENSG00000221900.5	chr7		POM121L12	protein_coding	ENST00000408890.5	1.80028	Intergenic
ENSG00000171735.18	chr1		CAMTA1	protein_coding	ENST00000303635.11	1.80025	intron (ENST00000303635.11, intron 5 of 22)
ENSG00000249751.3	chr5	-	ECSCR	protein_coding	ENST00000618155.2	1.80002	intron (ENST00000618155.2, intron 8 of 9)
ENSG00000252749.1	chr14		RNU7-116P	snRNA	ENST00000516940.1	1.79932	Intergenic
ENSG00000229700.1	chr6	-	RP1-130G2.1	processed_pseudogene	ENST00000446953.1	1.79888	Intergenic
ENSG00000221418.1	chr7		AC003968.1	miRNA	ENST00000408491.1	1.79861	Intergenic
ENSG00000184156.15	chr8	-	KCNQ3	protein_coding	ENST00000519445.5	1.7983	intron (ENST00000519445.5, intron 1 of 14)
ENSG00000113300.11	chr5		CNOT6	protein_coding	ENST00000393356.5	1.798	intron (ENST00000393356.5, intron 6 of 13)
ENSG00000243225.2	chr14		RP11-7F17.1	processed_pseudogene	ENST00000488511.2	1.79799	Intergenic
ENSG00000137474.19	chr11		MYO7A	protein_coding	ENST00000458169.2	1.79744	intron (ENST00000458169.2, intron 11 of 28)
ENSG00000257444.1	chr12		SETP7	processed_pseudogene	ENST00000552169.1	1.79701	Intergenic
ENSG00000176124.11	chr13		DLEU1	processed_transcript	ENST00000461527.6	1.79696	intron (ENST00000461527.6, intron 3 of 5)
ENSG00000183087.14	chr13	-	GAS6	protein_coding	ENST00000327773.6	1.79678	intron (ENST00000327773.6, intron 2 of 14)
ENSG00000235238.1	chr6	-	SUMO2P1	processed_pseudogene	ENST00000445436.1	1.79612	Intergenic
ENSG00000059758.7	chr12	-	CDK17	protein_coding	ENST00000543119.6	1.79468	intron (ENST00000543119.6, intron 1 of 15)
ENSG00000233978.1	chr2	-	AC016735.3	lincRNA	ENST00000438736.1	1.79456	Intergenic
ENSG00000206678.1	chr8		RNU6-144P	snRNA	ENST00000383951.1	1.79451	Intergenic
ENSG00000234455.1	chr2	-	AC067960.1	lincRNA	ENST00000441053.1	1.79426	Intergenic
ENSG00000099901.16	chr22		RANBP1	processed_transcript	ENST00000448394.2	1.79407	TTS (ENST00000416427.5)
ENSG00000279918.1	chr4		AC006840.1	TEC	ENST00000623069.1	1.79392	Intergenic
ENSG00000153395.9	chr5	-	LPCAT1	protein_coding	ENST00000283415.3	1.79374	intron (ENST00000283415.3, intron 2 of 13)
ENSG00000162522.10	chr1		KIAA1522	protein_coding	ENST00000373480.1	1.79367	intron (ENST00000373480.1, intron 1 of 6)
ENSG00000238593.1	chr3	-	AC078785.1	miRNA	ENST00000458853.1	1.79353	TTS (ENST00000458853.1)
ENSG00000169126.15	chr10	-	ARMC4	protein_coding	ENST00000305242.9	1.79329	intron (ENST00000305242.9, intron 17 of 19)
ENSG00000147862.14	chr9	-	NFIB	protein_coding	ENST00000380934.8	1.79303	intron (ENST00000380934.8, intron 1 of 8)
ENSG00000223099.1	chr4	-	AC119751.4	miRNA	ENST00000411167.1	1.7929	Intergenic
ENSG00000147485.12	chr8	-	PXDNL	protein_coding	ENST00000356297.4	1.79288	intron (ENST00000356297.4, intron 7 of 22)
ENSG00000237856.1	chr2		AC062020.2	lincRNA	ENST00000435441.1	1.79265	Intergenic
ENSG00000253394.5	chr8		LINC00534	lincRNA	ENST00000517400.5	1.79261	Intergenic
ENSG00000000938.12	chr1	-	FGR	protein_coding	ENST00000374003.7	1.79254	promoter-TSS (ENST00000374003.7)
ENSG00000119522.15	chr9	-	DENND1A	protein_coding	ENST00000373618.1	1.79228	intron (ENST00000373618.1, intron 12 of 18)
ENSG00000167196.13	chr15		FBXO22	protein_coding	ENST00000569054.5	1.79205	intron (ENST00000569054.5, intron 5 of 5)
ENSG00000100348.9	chr22	-	TXN2	nonsense_mediated_decay	ENST00000411915.1	1.79199	intron (ENST00000411915.1, intron 3 of 4)
ENSG00000099810.18	chr9		MTAP	protein_coding	ENST00000380172.8	1.79194	Intergenic
ENSG00000251039.2	chr2		IGKV2D-40	IG_V_gene	ENST00000429992.2	1.79187	Intergenic
ENSG00000005020.12	chr7	-	SKAP2	processed_transcript	ENST00000497511.5	1.79182	intron (ENST00000497511.5, intron 4 of 4)
ENSG00000148411.7	chr9	-	NACC2	protein_coding	ENST00000277554.3	1.79146	intron (ENST00000277554.3, intron 2 of 5)
ENSG00000262151.1	chr16	-	RP11-876N24.2	antisense	ENST00000572017.1	1.79079	intron (ENST00000572017.1, intron 1 of 1)
ENSG00000248511.1	chr4	-	RP11-9B6.1	lincRNA	ENST00000504213.1	1.79055	intron (ENST00000504213.1, intron 2 of 2)
ENSG00000255502.5	chr11	-	RP11-379J13.2	lincRNA	ENST00000526385.5	1.79035	Intergenic
ENSG00000245857.2	chr8		GS1-24F4.2	lincRNA	ENST00000531701.1	1.79023	intron (ENST00000531701.1, intron 2 of 2)
ENSG00000137142.4	chr9	-	IGFBPL1	protein_coding	ENST00000377694.1	1.78997	intron (ENST00000377694.1, intron 4 of 4)
ENSG00000140534.13	chr15		TICRR	protein_coding	ENST00000560985.5	1.78977	intron (ENST00000560985.5, intron 8 of 21)
ENSG00000278980.1	chr11	-	RP11-739P6.2	TEC	ENST00000625093.1	1.78971	Intergenic
ENSG00000134250.17	chr1	-	NOTCH2	protein_coding	ENST00000256646.6	1.78967	intron (ENST00000256646.6, intron 11 of 33)
ENSG00000253664.1	chr8		RP11-401H2.1	antisense	ENST00000521294.1	1.78864	intron (ENST00000521294.1, intron 1 of 1)
ENSG00000099139.13	chr9		PCSK5	protein_coding	ENST00000424854.6	1.78852	intron (ENST00000424854.6, intron 17 of 30)
ENSG00000242070.1	chr3		NPM1P17	processed_pseudogene	ENST00000479221.1	1.78836	Intergenic
ENSG00000164741.14	chr8	-	DLC1	protein_coding	ENST00000631382.1	1.78833	intron (ENST00000631382.1, intron 1 of 1)
ENSG00000182985.16	chr11	-	CADM1	protein_coding	ENST00000543249.1	1.7883	intron (ENST00000543249.1, intron 1 of 4)
ENSG00000258148.2	chr12		AC007115.3	processed_pseudogene	ENST00000546853.2	1.78814	Intergenic
ENSG00000204469.12	chr6		PRRC2A	processed_transcript	ENST00000469577.5	1.78791	intron (ENST00000469577.5, intron 1 of 7)
ENSG00000253376.1	chr8	-	RP11-44D19.1	lincRNA	ENST00000522281.1	1.78789	Intergenic
ENSG00000227607.2	chr9		SUMO2P2	processed_pseudogene	ENST00000456482.2	1.78697	Intergenic
ENSG00000231028.8	chr6		LINC00271	lincRNA	ENST00000438618.2	1.78691	intron (ENST00000438618.2, intron 2 of 4)
ENSG00000197965.11	chr1		MPZL1	retained_intron	ENST00000464954.1	1.78636	intron (ENST00000464954.1, intron 1 of 1)
ENSG00000178591.6	chr20		DEFB125	processed_transcript	ENST00000608838.1	1.78629	Intergenic
ENSG00000279110.1	chr22	-	CTA-243E7.1	antisense	ENST00000623980.1	1.78615	exon (ENST00000623980.1, exon 1 of 1)
ENSG00000215177.3	chr8	-	IGLV8OR8-1	IG_V_pseudogene	ENST00000399730.2	1.78608	Intergenic
ENSG00000232595.1	chr20	-	CST2P1	unprocessed_pseudogene	ENST00000425770.1	1.78606	Intergenic
ENSG00000079156.16	chr2		OSBPL6	protein_coding	ENST00000359685.7	1.78601	intron (ENST00000359685.7, intron 14 of 23)
ENSG00000135063.17	chr9		FAM189A2	protein_coding	ENST00000455972.5	1.78589	intron (ENST00000455972.5, intron 2 of 10)
ENSG00000251952.1	chr22	-	RNU6-1219P	snRNA	ENST00000516143.1	1.78508	Intergenic
ENSG00000269237.1	chr19		CTD-2561J22.3	nonsense_mediated_decay	ENST00000600810.1	1.78507	intron (ENST00000600810.1, intron 2 of 4)
ENSG00000134744.13	chr1	-	ZCCHC11	protein_coding	ENST00000484723.6	1.78502	intron (ENST00000484723.6, intron 19 of 20)
ENSG00000092847.11	chr1		AGO1	protein_coding	ENST00000373204.5	1.78425	intron (ENST00000373204.5, intron 1 of 18)
ENSG00000100852.12	chr14		ARHGAP5	nonsense_mediated_decay	ENST00000557643.1	1.7842	intron (ENST00000557643.1, intron 1 of 4)
ENSG00000173145.11	chr10	-	NOC3L	protein_coding	ENST00000371361.3	1.78406	intron (ENST00000371361.3, intron 2 of 20)
ENSG00000228956.8	chr3		SATB1-AS1	antisense	ENST00000425799.6	1.78399	intron (ENST00000425799.6, intron 3 of 7)
ENSG00000237732.9	chr2		AC010980.2	processed_transcript	ENST00000589724.1	1.78374	intron (ENST00000589724.1, intron 1 of 2)
ENSG00000236594.2	chr9	-	RPS27AP14	processed_pseudogene	ENST00000422868.2	1.78373	Intergenic
ENSG00000282849.1	chr1	-	RP11-121P12.1	lincRNA	ENST00000635660.1	1.78371	Intergenic
ENSG00000125730.16	chr19	-	C3	protein_coding	ENST00000245907.10	1.78361	intron (ENST00000245907.10, intron 14 of 40)
ENSG00000213085.9	chr1	-	CFAP45	retained_intron	ENST00000479861.5	1.78352	promoter-TSS (ENST00000536764.5)
ENSG00000283053.1	chr10	-	RP11-30G13.1	lincRNA	ENST00000635467.1	1.78346	Intergenic
ENSG00000162664.16	chr1		ZNF326	protein_coding	ENST00000370447.3	1.78344	Intergenic
ENSG00000234455.1	chr2	-	AC067960.1	lincRNA	ENST00000441053.1	1.78337	Intergenic
ENSG00000128573.23	chr7		FOXP2	protein_coding	ENST00000393489.7	1.78336	intron (ENST00000393489.7, intron 17 of 17)
ENSG00000275923.1	chr20	-	RP5-837G17.1	lincRNA	ENST00000622780.1	1.78329	Intergenic
ENSG00000019169.10	chr2		MARCO	retained_intron	ENST00000494979.1	1.78322	promoter-TSS (ENST00000494979.1)
ENSG00000152315.4	chr14		KCNK13	protein_coding	ENST00000282146.4	1.78303	intron (ENST00000282146.4, intron 1 of 1)
ENSG00000274087.1	chr10		RP11-318C4.3	unprocessed_pseudogene	ENST00000612141.1	1.78302	Intergenic
ENSG00000197125.2	chr11	-	OR8B8	protein_coding	ENST00000328064.2	1.78279	Intergenic
ENSG00000184661.13	chr8		CDCA2	processed_transcript	ENST00000523454.5	1.78269	intron (ENST00000523454.5, intron 1 of 6)
ENSG00000162552.14	chr1	-	WNT4	protein_coding	ENST00000441048.1	1.78266	Intergenic
ENSG00000274379.1	chr14	-	RP11-179A9.3	lincRNA	ENST00000612261.1	1.78224	Intergenic
ENSG00000138411.10	chr2	-	HECW2	protein_coding	ENST00000427457.1	1.78223	intron (ENST00000427457.1, intron 3 of 3)
ENSG00000267370.1	chr19	-	CTD-2623N2.3	unprocessed_pseudogene	ENST00000588113.1	1.78219	Intergenic
ENSG00000265233.1	chr17	-	AC144838.2	processed_pseudogene	ENST00000580930.1	1.78184	Intergenic
ENSG00000130779.19	chr12	-	CLIP1	protein_coding	ENST00000537178.5	1.78135	Intergenic
ENSG00000205726.13	chr21		ITSN1	protein_coding	ENST00000399355.6	1.78106	intron (ENST00000399355.6, intron 16 of 27)
ENSG00000223470.3	chr10		RP11-490O24.2	lincRNA	ENST00000434552.3	1.78105	Intergenic
ENSG00000183117.18	chr8	-	CSMD1	protein_coding	ENST00000602723.5	1.78025	intron (ENST00000602723.5, intron 5 of 67)
ENSG00000081026.18	chr1		MAGI3	protein_coding	ENST00000307546.13	1.77989	intron (ENST00000307546.13, intron 1 of 20)
ENSG00000143297.18	chr1	-	FCRL5	processed_transcript	ENST00000462218.1	1.77977	Intergenic
ENSG00000187720.14	chr15		THSD4	protein_coding	ENST00000357769.4	1.77969	intron (ENST00000357769.4, intron 4 of 11)
ENSG00000265328.1	chr3	-	MIR548AB	miRNA	ENST00000584917.1	1.77942	Intergenic
ENSG00000255772.5	chr12		LINC01479	lincRNA	ENST00000546170.1	1.77919	intron (ENST00000546170.1, intron 2 of 2)
ENSG00000244681.1	chr3	-	MTHFD2P1	processed_transcript	ENST00000494840.1	1.77915	Intergenic
ENSG00000153904.18	chr1	-	DDAH1	processed_transcript	ENST00000483110.5	1.77889	intron (ENST00000483110.5, intron 1 of 6)
ENSG00000249162.1	chr4	-	ADAM20P3	processed_pseudogene	ENST00000508710.1	1.7788	Intergenic
ENSG00000149972.10	chr11		CNTN5	protein_coding	ENST00000418526.6	1.77871	intron (ENST00000418526.6, intron 1 of 21)
ENSG00000219545.9	chr7		UMAD1	antisense	ENST00000406829.2	1.77847	intron (ENST00000406829.2, intron 1 of 2)
ENSG00000128833.12	chr15	-	MYO5C	nonsense_mediated_decay	ENST00000560809.5	1.77841	intron (ENST00000560809.5, intron 22 of 37)
ENSG00000237126.8	chr2	-	AC073254.1	antisense	ENST00000600865.5	1.77841	intron (ENST00000600865.5, intron 2 of 2)
ENSG00000020426.10	chr14		MNAT1	retained_intron	ENST00000554641.1	1.77833	intron (ENST00000554641.1, intron 2 of 2)
ENSG00000080503.20	chr9		SMARCA2	protein_coding	ENST00000635185.1	1.77813	intron (ENST00000635185.1, intron 5 of 6)
ENSG00000173230.15	chr3	-	GOLGB1	protein_coding	ENST00000614479.4	1.77766	Intergenic
ENSG00000175877.3	chr7		WBSCR28	nonsense_mediated_decay	ENST00000426490.1	1.77734	Intergenic
ENSG00000183715.13	chr11	-	OPCML	protein_coding	ENST00000524381.5	1.77709	intron (ENST00000524381.5, intron 1 of 7)
ENSG00000234304.2	chr7	-	SGOL1P2	processed_pseudogene	ENST00000429458.2	1.77697	Intergenic
ENSG00000165995.18	chr10		CACNB2	protein_coding	ENST00000324631.11	1.77685	intron (ENST00000324631.11, intron 2 of 13)
ENSG00000251129.1	chr4		RP11-734I18.1	lincRNA	ENST00000513211.1	1.77661	intron (ENST00000513211.1, intron 1 of 2)
ENSG00000228043.5	chr2	-	AC097721.2	lincRNA	ENST00000414911.1	1.77651	intron (ENST00000414911.1, intron 2 of 4)
ENSG00000135333.13	chr6	-	EPHA7	protein_coding	ENST00000369297.1	1.77649	Intergenic
ENSG00000230407.1	chr2		AC018717.2	processed_pseudogene	ENST00000457712.1	1.77645	Intergenic
ENSG00000172456.17	chr1		FGGY	nonsense_mediated_decay	ENST00000634364.1	1.77625	intron (ENST00000634364.1, intron 17 of 19)
ENSG00000188191.14	chr7	-	PRKAR1B	protein_coding	ENST00000360274.8	1.7759	intron (ENST00000360274.8, intron 7 of 10)
ENSG00000095464.9	chr10		PDE6C	protein_coding	ENST00000371447.3	1.77589	intron (ENST00000371447.3, intron 10 of 21)
ENSG00000076356.6	chr1	-	PLXNA2	protein_coding	ENST00000367033.3	1.77581	intron (ENST00000367033.3, intron 3 of 31)
ENSG00000282686.1	chr8		CH17-31A6.1	lincRNA	ENST00000633673.1	1.77424	Intergenic
ENSG00000143603.18	chr1	-	KCNN3	protein_coding	ENST00000271915.8	1.77416	Intergenic
ENSG00000248462.1	chr5	-	NENFP3	processed_pseudogene	ENST00000503735.1	1.7739	promoter-TSS (ENST00000503735.1)
ENSG00000243220.1	chr7	-	AC006159.4	antisense	ENST00000421965.1	1.77386	TTS (ENST00000421965.1)
ENSG00000262516.1	chr16		RP11-95J11.1	processed_pseudogene	ENST00000572774.1	1.77364	promoter-TSS (ENST00000572774.1)
ENSG00000128513.14	chr7	-	POT1	protein_coding	ENST00000609702.5	1.77335	intron (ENST00000609702.5, intron 5 of 5)
ENSG00000132003.9	chr19		ZSWIM4	protein_coding	ENST00000590508.5	1.77295	intron (ENST00000590508.5, intron 1 of 11)
ENSG00000231969.1	chr2		AC144449.1	antisense	ENST00000449714.1	1.77266	intron (ENST00000449714.1, intron 1 of 2)
ENSG00000127603.23	chr1		MACF1	protein_coding	ENST00000564288.5	1.77261	intron (ENST00000564288.5, intron 26 of 100)
ENSG00000199212.1	chr8		RNU105C	snoRNA	ENST00000362342.1	1.77243	Intergenic
ENSG00000223536.5	chr2		AC008069.1	lincRNA	ENST00000423925.5	1.77237	Intergenic
ENSG00000226887.7	chr4	-	ERVMER34-1	processed_transcript	ENST00000454756.6	1.7723	intron (ENST00000454756.6, intron 2 of 2)
ENSG00000230584.1	chr13		CCT5P2	processed_pseudogene	ENST00000432974.1	1.77223	Intergenic
ENSG00000101391.20	chr20	-	CDK5RAP1	retained_intron	ENST00000461710.5	1.77103	TTS (ENST00000473791.1)
ENSG00000231442.3	chr4		LARP1BP1	processed_pseudogene	ENST00000506036.1	1.77097	Intergenic
ENSG00000281413.1	chr2	-	AC104842.1	miRNA	ENST00000614550.2	1.77034	Intergenic
ENSG00000237352.3	chr1		LINC01358	lincRNA	ENST00000625548.1	1.77005	intron (ENST00000625548.1, intron 4 of 4)
ENSG00000222693.1	chr9	-	RN7SKP120	misc_RNA	ENST00000410761.1	1.76979	Intergenic
ENSG00000216347.1	chr6	-	RP3-334F4.2	processed_pseudogene	ENST00000403509.1	1.76963	Intergenic
ENSG00000100239.15	chr22		PPP6R2	protein_coding	ENST00000359139.7	1.76939	Intergenic
ENSG00000123201.14	chr13	-	GUCY1B2	processed_transcript	ENST00000485590.1	1.76924	TTS (ENST00000389600.6)
ENSG00000100154.14	chr22	-	TTC28	protein_coding	ENST00000397906.6	1.76854	intron (ENST00000397906.6, intron 2 of 22)
ENSG00000229485.1	chr10	-	KSR1P1	processed_pseudogene	ENST00000446298.1	1.76838	Intergenic
ENSG00000171617.13	chr5	-	ENC1	processed_transcript	ENST00000509284.1	1.76826	Intergenic
ENSG00000249452.2	chr4	-	RP11-638O6.1	processed_pseudogene	ENST00000515630.2	1.76817	Intergenic
ENSG00000265233.1	chr17	-	AC144838.2	processed_pseudogene	ENST00000580930.1	1.76783	Intergenic
ENSG00000199652.2	chr8	-	RNU1-35P	snRNA	ENST00000362782.2	1.76779	Intergenic
ENSG00000274660.1	chr10	-	Metazoa_SRP	misc_RNA	ENST00000613464.1	1.76693	Intergenic
ENSG00000140807.5	chr16		NKD1	protein_coding	ENST00000268459.4	1.76659	Intergenic
ENSG00000239572.1	chr3	-	RP11-451B8.1	lincRNA	ENST00000462792.1	1.76638	Intergenic
ENSG00000150361.11	chr13	-	KLHL1	protein_coding	ENST00000377844.8	1.76614	intron (ENST00000377844.8, intron 7 of 10)
ENSG00000236212.1	chr7		AC009262.2	lincRNA	ENST00000446484.1	1.76596	Intergenic
ENSG00000251372.5	chr4		LINC00499	lincRNA	ENST00000507145.1	1.76549	intron (ENST00000507145.1, intron 2 of 2)
ENSG00000173950.15	chr3	-	XXYLT1	protein_coding	ENST00000437101.5	1.76529	promoter-TSS (ENST00000437101.5)
ENSG00000250258.1	chr5	-	CTC-431G16.2	antisense	ENST00000421252.2	1.76528	Intergenic
ENSG00000238263.1	chr10		RP11-402L1.12	processed_pseudogene	ENST00000436649.1	1.76527	promoter-TSS (ENST00000436649.1)
ENSG00000259053.1	chr14	-	RP11-33N16.3	processed_transcript	ENST00000555070.1	1.76489	intron (ENST00000555070.1, intron 2 of 3)
ENSG00000250102.5	chr4		RP11-314N14.1	lincRNA	ENST00000500169.6	1.76445	intron (ENST00000500169.6, intron 1 of 2)
ENSG00000075426.11	chr2		FOSL2	processed_transcript	ENST00000460736.1	1.76433	TTS (ENST00000445878.1)
ENSG00000043514.15	chr1	-	TRIT1	protein_coding	ENST00000537440.5	1.76424	intron (ENST00000537440.5, intron 1 of 9)
ENSG00000223410.1	chr20		RP1-191L6.2	lincRNA	ENST00000445278.1	1.76411	intron (ENST00000445278.1, intron 1 of 2)
ENSG00000258619.2	chr14	-	RP11-134E15.1	processed_pseudogene	ENST00000556497.2	1.76404	Intergenic
ENSG00000082805.19	chr12		ERC1	protein_coding	ENST00000397203.6	1.76389	intron (ENST00000397203.6, intron 3 of 16)
ENSG00000066427.21	chr14	-	ATXN3	protein_coding	ENST00000558190.5	1.7631	exon (ENST00000558190.5, exon 11 of 11)
ENSG00000144036.15	chr2	-	EXOC6B	processed_transcript	ENST00000490919.5	1.76307	intron (ENST00000490919.5, intron 2 of 3)
ENSG00000265560.1	chr8		AC098612.1	miRNA	ENST00000584085.1	1.76306	Intergenic
ENSG00000167306.18	chr18	-	MYO5B	protein_coding	ENST00000616031.4	1.76238	intron (ENST00000616031.4, intron 13 of 18)
ENSG00000106829.18	chr9		TLE4	nonsense_mediated_decay	ENST00000462803.5	1.76205	intron (ENST00000462803.5, intron 6 of 20)
ENSG00000212610.2	chr1	-	U3	snoRNA	ENST00000391308.2	1.76199	Intergenic
ENSG00000232199.1	chr7	-	RPL3P8	processed_pseudogene	ENST00000432928.1	1.76187	Intergenic
ENSG00000256643.1	chr12	-	RP11-349K16.1	lincRNA	ENST00000543651.1	1.7618	Intergenic
ENSG00000132182.11	chr3	-	NUP210	retained_intron	ENST00000420141.2	1.76159	intron (ENST00000420141.2, intron 11 of 19)
ENSG00000228065.10	chr10		LINC01515	lincRNA	ENST00000626907.2	1.76154	intron (ENST00000626907.2, intron 2 of 2)
ENSG00000261227.2	chr16		AC140912.1	lincRNA	ENST00000561802.1	1.76138	Intergenic
ENSG00000265545.1	chr18		RP11-183C12.1	processed_pseudogene	ENST00000579720.1	1.76094	Intergenic
ENSG00000250038.5	chr4	-	RP11-180C1.1	lincRNA	ENST00000507759.5	1.76047	Intergenic
ENSG00000102970.10	chr16		CCL17	protein_coding	ENST00000219244.8	1.75969	intron (ENST00000219244.8, intron 1 of 3)
ENSG00000123136.14	chr19	-	DDX39A	protein_coding	ENST00000590239.5	1.75912	intron (ENST00000590239.5, intron 1 of 4)
ENSG00000188691.5	chr11	-	OR56A5	protein_coding	ENST00000340110.3	1.75891	TTS (ENST00000340110.3)
ENSG00000175806.14	chr8		MSRA	protein_coding	ENST00000528246.5	1.75855	intron (ENST00000528246.5, intron 2 of 6)
ENSG00000232139.5	chr10		LINC00867	lincRNA	ENST00000453236.1	1.75838	TTS (ENST00000411666.5)
ENSG00000110427.14	chr11		KIAA1549L	protein_coding	ENST00000526400.5	1.75779	intron (ENST00000526400.5, intron 2 of 13)
ENSG00000254171.1	chr5		RP11-67M9.1	lincRNA	ENST00000520075.1	1.75755	Intergenic
ENSG00000257008.6	chr17		GPR142	protein_coding	ENST00000335666.4	1.75754	Intergenic
ENSG00000224597.9	chr10		SVIL-AS1	antisense	ENST00000413405.5	1.75744	intron (ENST00000413405.5, intron 2 of 2)
ENSG00000243797.6	chr7	-	CTB-111H14.1	sense_overlapping	ENST00000490856.5	1.75733	intron (ENST00000490856.5, intron 4 of 4)
ENSG00000261534.1	chr9	-	RP11-244O19.1	sense_overlapping	ENST00000567068.1	1.75718	Intergenic
ENSG00000139433.9	chr12	-	GLTP	protein_coding	ENST00000318348.8	1.75616	intron (ENST00000318348.8, intron 1 of 4)
ENSG00000167618.9	chr19		LAIR2	protein_coding	ENST00000610651.1	1.75601	Intergenic
ENSG00000264193.1	chr18	-	RP11-737G21.1	processed_pseudogene	ENST00000583887.1	1.75601	Intergenic
ENSG00000171681.12	chr12		ATF7IP	protein_coding	ENST00000542508.1	1.75585	intron (ENST00000542508.1, intron 1 of 1)
ENSG00000175198.14	chr13		PCCA	protein_coding	ENST00000458283.5	1.7558	intron (ENST00000458283.5, intron 3 of 4)
ENSG00000231781.1	chr2	-	AC079896.1	lincRNA	ENST00000455845.1	1.75549	Intergenic
ENSG00000251039.2	chr2		IGKV2D-40	IG_V_gene	ENST00000429992.2	1.75543	Intergenic
ENSG00000153707.15	chr9	-	PTPRD	protein_coding	ENST00000463477.5	1.75537	intron (ENST00000463477.5, intron 11 of 16)
ENSG00000236168.1	chr20	-	RP5-831C21.1	unprocessed_pseudogene	ENST00000447582.1	1.75519	TTS (ENST00000447582.1)
ENSG00000255733.5	chr12		IFNG-AS1	antisense	ENST00000536914.1	1.75519	intron (ENST00000536914.1, intron 5 of 5)
ENSG00000159398.15	chr16	-	CES5A	protein_coding	ENST00000521992.5	1.75515	Intergenic
ENSG00000263317.1	chr17		RP11-429O1.1	lincRNA	ENST00000572848.1	1.75513	intron (ENST00000572848.1, intron 1 of 3)
ENSG00000197971.14	chr18	-	MBP	protein_coding	ENST00000579129.5	1.75484	intron (ENST00000579129.5, intron 3 of 6)
ENSG00000128815.17	chr10		WDFY4	protein_coding	ENST00000325239.9	1.75461	intron (ENST00000325239.9, intron 27 of 60)
ENSG00000249483.1	chr5		CTD-2249K22.1	lincRNA	ENST00000512859.1	1.75458	Intergenic
ENSG00000234912.9	chr17		SNHG20	lincRNA	ENST00000568363.5	1.75446	Intergenic
ENSG00000229280.1	chr1	-	EEF1DP6	processed_pseudogene	ENST00000449232.1	1.75434	Intergenic
ENSG00000248309.5	chr5		MEF2C-AS1	antisense	ENST00000514571.1	1.75396	intron (ENST00000514571.1, intron 1 of 3)
ENSG00000080546.13	chr6	-	SESN1	protein_coding	ENST00000436639.6	1.75389	intron (ENST00000436639.6, intron 1 of 9)
ENSG00000145934.15	chr5		TENM2	protein_coding	ENST00000518659.5	1.75373	Intergenic
ENSG00000253642.5	chr8		RP11-317N12.1	lincRNA	ENST00000523063.5	1.75371	intron (ENST00000523063.5, intron 3 of 5)
ENSG00000259761.1	chr15		RP11-138H10.2	lincRNA	ENST00000560803.1	1.75349	Intergenic
ENSG00000110330.8	chr11		BIRC2	protein_coding	ENST00000532672.5	1.75349	intron (ENST00000532672.5, intron 4 of 9)
ENSG00000204979.7	chr11		MS4A13	protein_coding	ENST00000437058.6	1.75321	intron (ENST00000437058.6, intron 4 of 4)
ENSG00000100266.18	chr22	-	PACSIN2	protein_coding	ENST00000263246.7	1.7531	intron (ENST00000263246.7, intron 1 of 10)
ENSG00000076928.17	chr19		ARHGEF1	retained_intron	ENST00000595770.1	1.7526	Intergenic
ENSG00000184470.20	chr22	-	TXNRD2	nonsense_mediated_decay	ENST00000474308.5	1.75256	intron (ENST00000474308.5, intron 7 of 16)
ENSG00000266903.1	chr19	-	CTB-171A8.1	antisense	ENST00000586169.1	1.75254	promoter-TSS (ENST00000590796.1)
ENSG00000112541.13	chr6	-	PDE10A	protein_coding	ENST00000366882.5	1.75228	intron (ENST00000366882.5, intron 11 of 22)
ENSG00000105737.9	chr19	-	GRIK5	retained_intron	ENST00000602210.1	1.75189	intron (ENST00000602210.1, intron 2 of 2)
ENSG00000145781.8	chr5		COMMD10	protein_coding	ENST00000632434.1	1.75151	intron (ENST00000632434.1, intron 5 of 6)
ENSG00000283069.1	chr20		DUX4L32	unprocessed_pseudogene	ENST00000635219.1	1.75141	Intergenic
ENSG00000063761.15	chr14		ADCK1	nonsense_mediated_decay	ENST00000556048.5	1.75138	intron (ENST00000556048.5, intron 4 of 5)
ENSG00000171495.16	chr5	-	MROH2B	protein_coding	ENST00000399564.4	1.75117	intron (ENST00000399564.4, intron 9 of 41)
ENSG00000275088.1	chr16	-	RP11-442O1.3	lincRNA	ENST00000621095.1	1.75111	Intergenic
ENSG00000135905.18	chr2	-	DOCK10	nonsense_mediated_decay	ENST00000435582.1	1.75097	Intergenic
ENSG00000254416.5	chr11		RP11-347E10.1	lincRNA	ENST00000526605.5	1.75088	promoter-TSS (ENST00000526703.1)
ENSG00000121207.11	chr4		LRAT	protein_coding	ENST00000502525.5	1.75074	intron (ENST00000502525.5, intron 2 of 3)
ENSG00000060982.14	chr12	-	BCAT1	protein_coding	ENST00000261192.11	1.75072	intron (ENST00000261192.11, intron 1 of 10)
ENSG00000260555.1	chr7		RP11-728K20.2	lincRNA	ENST00000565102.1	1.75065	intron (ENST00000565102.1, intron 1 of 1)
ENSG00000144115.16	chr2		THNSL2	processed_transcript	ENST00000496165.1	1.75057	Intergenic
ENSG00000186188.10	chr10		FFAR4	protein_coding	ENST00000371481.8	1.74993	Intergenic
ENSG00000166839.16	chr15		ANKDD1A	nonsense_mediated_decay	ENST00000620154.4	1.74957	intron (ENST00000620154.4, intron 12 of 12)
ENSG00000188487.11	chr11		INSC	protein_coding	ENST00000528567.5	1.74935	intron (ENST00000528567.5, intron 12 of 12)
ENSG00000174482.10	chr9	-	LINGO2	protein_coding	ENST00000613945.3	1.74905	intron (ENST00000613945.3, intron 3 of 4)
ENSG00000156639.11	chr6		ZFAND3	protein_coding	ENST00000373391.6	1.74904	intron (ENST00000373391.6, intron 2 of 4)
ENSG00000157168.18	chr8		NRG1	protein_coding	ENST00000523534.5	1.74889	intron (ENST00000523534.5, intron 1 of 12)
ENSG00000112273.6	chr6		HDGFL1	protein_coding	ENST00000510882.3	1.74885	Intergenic
ENSG00000259775.1	chr14	-	RP11-45P15.4	antisense	ENST00000563989.1	1.74816	Intergenic
ENSG00000175946.8	chr8	-	KLHL38	protein_coding	ENST00000325995.7	1.74771	Intergenic
ENSG00000136273.11	chr7	-	HUS1	nonsense_mediated_decay	ENST00000436444.5	1.74753	intron (ENST00000436444.5, intron 8 of 8)
ENSG00000248847.2	chr4	-	RP11-26C10.1	processed_pseudogene	ENST00000512059.2	1.74728	Intergenic
ENSG00000069974.15	chr15	-	RAB27A	retained_intron	ENST00000565776.1	1.7471	intron (ENST00000565776.1, intron 1 of 1)
ENSG00000146360.8	chr6		GPR6	protein_coding	ENST00000414000.3	1.74684	Intergenic
ENSG00000160094.14	chr1		ZNF362	protein_coding	ENST00000483388.5	1.74674	Intergenic
ENSG00000174238.14	chr17	-	PITPNA	protein_coding	ENST00000313486.11	1.74633	Intergenic
ENSG00000226566.2	chr9	-	RP11-436F21.1	lincRNA	ENST00000421507.2	1.74629	Intergenic
ENSG00000282478.1	chr20	-	RP5-1128N12.3	lincRNA	ENST00000632608.1	1.7462	Intergenic
ENSG00000249951.1	chr4		RP11-554D13.1	lincRNA	ENST00000514304.1	1.74607	Intergenic
ENSG00000151338.18	chr14		MIPOL1	protein_coding	ENST00000545536.5	1.74585	intron (ENST00000545536.5, intron 3 of 13)
ENSG00000198919.12	chr3		DZIP3	protein_coding	ENST00000463306.1	1.74584	intron (ENST00000463306.1, intron 8 of 31)
ENSG00000080224.17	chr3		EPHA6	protein_coding	ENST00000389672.9	1.74543	intron (ENST00000389672.9, intron 3 of 17)
ENSG00000244192.1	chr5		RP11-114H7.1	processed_pseudogene	ENST00000498453.1	1.74494	Intergenic
ENSG00000276208.1	chr13		RP11-168J5.2	unprocessed_pseudogene	ENST00000613700.1	1.74491	Intergenic
ENSG00000252935.1	chr8	-	RNU6-1220P	snRNA	ENST00000517126.1	1.74489	Intergenic
ENSG00000241168.1	chr3		RP11-10O22.1	lincRNA	ENST00000490357.1	1.74474	Intergenic
ENSG00000145012.12	chr3		LPP	processed_transcript	ENST00000494233.5	1.74465	intron (ENST00000494233.5, intron 1 of 3)
ENSG00000078053.16	chr7	-	AMPH	protein_coding	ENST00000325590.9	1.74428	intron (ENST00000325590.9, intron 1 of 19)
ENSG00000167562.11	chr19		ZNF701	protein_coding	ENST00000593941.5	1.74398	intron (ENST00000593941.5, intron 1 of 4)
ENSG00000206559.7	chr3		ZCWPW2	protein_coding	ENST00000383768.6	1.74378	intron (ENST00000383768.6, intron 4 of 9)
ENSG00000182670.13	chr21		TTC3	processed_transcript	ENST00000485402.5	1.74373	intron (ENST00000485402.5, intron 2 of 31)
ENSG00000261194.1	chr18	-	RP11-704C2.1	lincRNA	ENST00000564156.1	1.74372	Intergenic
ENSG00000249368.1	chr8		RP11-782K4.1	processed_pseudogene	ENST00000506833.1	1.74292	Intergenic
ENSG00000148584.14	chr10	-	A1CF	processed_transcript	ENST00000473480.5	1.74168	Intergenic
ENSG00000221192.1	chr7	-	AC004745.1	miRNA	ENST00000408265.1	1.74126	Intergenic
ENSG00000081985.10	chr1		IL12RB2	protein_coding	ENST00000544434.5	1.74105	intron (ENST00000544434.5, intron 10 of 13)
ENSG00000253584.1	chr5	-	CTD-2374C24.1	lincRNA	ENST00000522464.1	1.74093	intron (ENST00000522464.1, intron 1 of 4)
ENSG00000213023.9	chr19	-	SYT3	protein_coding	ENST00000544769.1	1.74066	intron (ENST00000544769.1, intron 1 of 10)
ENSG00000278343.1	chr6	-	RP5-1077H22.1	lincRNA	ENST00000612554.1	1.74062	Intergenic
ENSG00000251574.6	chr5	-	RP11-6N13.1	lincRNA	ENST00000503650.1	1.74033	intron (ENST00000503650.1, intron 1 of 2)
ENSG00000277268.1	chr17	-	RP11-445F12.1	antisense	ENST00000614277.1	1.74022	intron (ENST00000614277.1, intron 1 of 1)
ENSG00000082497.11	chr1		SERTAD4	protein_coding	ENST00000367012.3	1.74018	Intergenic
ENSG00000276990.1	chr20	-	AC018688.1	miRNA	ENST00000622846.1	1.73969	Intergenic
ENSG00000111642.14	chr12	-	CHD4	protein_coding	ENST00000545942.5	1.73966	TTS (ENST00000431922.1)
ENSG00000283005.1	chr20		CDC27P3	processed_pseudogene	ENST00000635418.1	1.73961	Intergenic
ENSG00000182621.16	chr20		PLCB1	protein_coding	ENST00000625874.2	1.73955	intron (ENST00000625874.2, intron 3 of 27)
ENSG00000277818.1	chr5	-	Y_RNA	misc_RNA	ENST00000364639.2	1.73937	Intergenic
ENSG00000239877.2	chr3		IGSF11-AS1	antisense	ENST00000477009.2	1.73926	intron (ENST00000477009.2, intron 1 of 3)
ENSG00000207775.1	chr6		MIR548A1	miRNA	ENST00000385041.1	1.73899	Intergenic
ENSG00000102804.14	chr13	-	TSC22D1	protein_coding	ENST00000472477.1	1.73873	intron (ENST00000472477.1, intron 1 of 2)
ENSG00000187720.14	chr15		THSD4	protein_coding	ENST00000355327.7	1.73814	intron (ENST00000355327.7, intron 7 of 17)
ENSG00000233358.2	chr6	-	RP1-209A6.1	lincRNA	ENST00000420572.2	1.73714	intron (ENST00000420572.2, intron 2 of 2)
ENSG00000251169.2	chr5		AC005355.2	lincRNA	ENST00000515627.2	1.73638	Intergenic
ENSG00000226674.8	chr2		TEX41	lincRNA	ENST00000628136.2	1.73621	intron (ENST00000628136.2, intron 4 of 5)
ENSG00000120549.16	chr10		KIAA1217	protein_coding	ENST00000376462.5	1.73615	intron (ENST00000376462.5, intron 1 of 18)
ENSG00000257308.1	chr12	-	RP11-471N19.1	processed_pseudogene	ENST00000548612.1	1.73614	Intergenic
ENSG00000134909.18	chr11	-	ARHGAP32	protein_coding	ENST00000525234.1	1.73592	intron (ENST00000525234.1, intron 1 of 6)
ENSG00000237316.1	chr22	-	RP1-288L1.4	lincRNA	ENST00000440858.1	1.73559	Intergenic
ENSG00000145506.13	chr5		NKD2	retained_intron	ENST00000513296.2	1.73525	Intergenic
ENSG00000101452.14	chr20		DHX35	retained_intron	ENST00000482619.1	1.73507	Intergenic
ENSG00000251410.1	chr4	-	AC007106.1	lincRNA	ENST00000509666.1	1.73504	Intergenic
ENSG00000183117.18	chr8	-	CSMD1	protein_coding	ENST00000602723.5	1.7348	intron (ENST00000602723.5, intron 11 of 67)
ENSG00000271901.1	chr13	-	RP11-266E6.3	lincRNA	ENST00000606365.1	1.73459	intron (ENST00000606365.1, intron 1 of 1)
ENSG00000196083.9	chr3		IL1RAP	protein_coding	ENST00000439062.5	1.73437	intron (ENST00000439062.5, intron 4 of 12)
ENSG00000197702.11	chr11		PARVA	retained_intron	ENST00000533345.5	1.73429	intron (ENST00000533345.5, intron 1 of 7)
ENSG00000239131.1	chr2	-	AC016706.1	miRNA	ENST00000458963.1	1.73426	Intergenic
ENSG00000230863.2	chr1	-	RP4-595K12.2	processed_pseudogene	ENST00000446582.2	1.73414	Intergenic
ENSG00000187391.18	chr7	-	MAGI2	protein_coding	ENST00000419488.5	1.73383	intron (ENST00000419488.5, intron 1 of 20)
ENSG00000080166.15	chr13	-	DCT	protein_coding	ENST00000446125.1	1.73305	Intergenic
ENSG00000198848.12	chr16	-	CES1	nonsense_mediated_decay	ENST00000569260.1	1.73269	intron (ENST00000569260.1, intron 1 of 5)
ENSG00000197321.14	chr10	-	SVIL	protein_coding	ENST00000375400.7	1.73267	intron (ENST00000375400.7, intron 3 of 35)
ENSG00000139178.10	chr12	-	C1RL	protein_coding	ENST00000534950.1	1.73249	TTS (ENST00000545337.1)
ENSG00000229981.7	chr10	-	LINC01435	lincRNA	ENST00000622852.1	1.73236	TTS (ENST00000594566.5)
ENSG00000145743.15	chr5	-	FBXL17	protein_coding	ENST00000359660.9	1.73233	intron (ENST00000359660.9, intron 4 of 8)
ENSG00000283118.1	chr2		RP11-107E5.4	antisense	ENST00000634873.1	1.73224	intron (ENST00000634873.1, intron 2 of 4)
ENSG00000252820.1	chr7		Y_RNA	misc_RNA	ENST00000517011.1	1.73221	promoter-TSS (ENST00000517011.1)
ENSG00000263384.1	chr1	-	AL354732.1	miRNA	ENST00000579029.1	1.73195	Intergenic
ENSG00000185565.11	chr3	-	LSAMP	protein_coding	ENST00000474851.1	1.73185	intron (ENST00000474851.1, intron 2 of 4)
ENSG00000279877.1	chr16		RP11-420N3.3	processed_transcript	ENST00000569895.3	1.73182	intron (ENST00000569895.3, intron 3 of 6)
ENSG00000265425.1	chr18		RP11-128D14.1	lincRNA	ENST00000577835.1	1.73182	Intergenic
ENSG00000188687.15	chr2	-	SLC4A5	protein_coding	ENST00000423644.5	1.73173	intron (ENST00000423644.5, intron 27 of 27)
ENSG00000228221.5	chr3		LINC00578	lincRNA	ENST00000439009.1	1.73136	intron (ENST00000439009.1, intron 1 of 1)
ENSG00000230587.1	chr2	-	AC093609.1	lincRNA	ENST00000434020.1	1.73134	Intergenic
ENSG00000129128.12	chr4		SPCS3	processed_transcript	ENST00000507001.1	1.73081	Intergenic
ENSG00000170820.11	chr2	-	FSHR	protein_coding	ENST00000304421.8	1.72989	intron (ENST00000304421.8, intron 5 of 8)
ENSG00000204740.9	chr10		MALRD1	protein_coding	ENST00000454679.6	1.72971	intron (ENST00000454679.6, intron 18 of 39)
ENSG00000237524.7	chr2		AC114783.1	lincRNA	ENST00000454927.6	1.72961	Intergenic
ENSG00000166289.5	chr19		PLEKHF1	protein_coding	ENST00000436066.3	1.7292	Intergenic
ENSG00000167769.4	chr19	-	ACER1	protein_coding	ENST00000301452.4	1.72916	intron (ENST00000301452.4, intron 3 of 5)
ENSG00000173077.14	chr9		DEC1	protein_coding	ENST00000374016.5	1.72882	intron (ENST00000374016.5, intron 2 of 7)
ENSG00000198526.7	chr2		PABPC1P2	processed_pseudogene	ENST00000471997.1	1.72875	Intergenic
ENSG00000154493.17	chr10	-	C10orf90	protein_coding	ENST00000356858.7	1.72812	intron (ENST00000356858.7, intron 3 of 7)
ENSG00000164548.10	chr7	-	TRA2A	protein_coding	ENST00000621813.4	1.72795	Intergenic
ENSG00000171804.9	chr19	-	WDR87	protein_coding	ENST00000447313.6	1.72785	exon (ENST00000447313.6, exon 6 of 6)
ENSG00000162761.14	chr1	-	LMX1A	protein_coding	ENST00000294816.6	1.72742	intron (ENST00000294816.6, intron 4 of 8)
ENSG00000204099.11	chr2		NEU4	protein_coding	ENST00000428592.1	1.72731	Intergenic
ENSG00000132388.12	chr17	-	UBE2G1	nonsense_mediated_decay	ENST00000571980.1	1.72717	intron (ENST00000571980.1, intron 1 of 4)
ENSG00000197024.8	chr7		ZNF398	protein_coding	ENST00000426851.6	1.72693	intron (ENST00000426851.6, intron 3 of 6)
ENSG00000225458.1	chr20		RP5-1121H13.4	antisense	ENST00000431589.1	1.72687	Intergenic
ENSG00000242882.1	chr4	-	RPL5P11	processed_pseudogene	ENST00000498068.1	1.72648	Intergenic
ENSG00000163923.9	chr3	-	RPL39L	protein_coding	ENST00000433055.1	1.7261	intron (ENST00000433055.1, intron 2 of 3)
ENSG00000238738.1	chr5	-	AC116345.1	miRNA	ENST00000459031.1	1.72605	promoter-TSS (ENST00000459031.1)
ENSG00000198685.3	chr3	-	LINC01565	lincRNA	ENST00000613423.1	1.7258	Intergenic
ENSG00000198198.14	chr1		SZT2	protein_coding	ENST00000634258.1	1.72569	intron (ENST00000634258.1, intron 7 of 71)
ENSG00000197083.11	chr5	-	ZNF300P1	transcribed_unprocessed_pseudogene	ENST00000356555.6	1.72566	promoter-TSS (ENST00000356555.6)
ENSG00000121005.8	chr8		CRISPLD1	protein_coding	ENST00000262207.8	1.72543	Intergenic
ENSG00000165121.10	chr9		RP11-213G2.3	unprocessed_pseudogene	ENST00000431724.1	1.72537	Intergenic
ENSG00000128512.19	chr7	-	DOCK4	protein_coding	ENST00000417165.1	1.72496	intron (ENST00000417165.1, intron 5 of 5)
ENSG00000225209.1	chr7		RP11-358M3.1	lincRNA	ENST00000444745.1	1.72425	Intergenic
ENSG00000253679.1	chr8	-	KB-1410C5.2	lincRNA	ENST00000523121.1	1.72373	Intergenic
ENSG00000216045.2	chr1	-	AL356693.1	miRNA	ENST00000401226.2	1.72334	Intergenic
ENSG00000125089.16	chr4		SH3TC1	retained_intron	ENST00000506360.5	1.72301	intron (ENST00000506360.5, intron 13 of 15)
ENSG00000181260.8	chr3		MTHFD2P7	processed_pseudogene	ENST00000483867.1	1.7229	Intergenic
ENSG00000180611.6	chr3	-	MB21D2	protein_coding	ENST00000392452.2	1.72287	intron (ENST00000392452.2, intron 1 of 1)
ENSG00000218351.2	chr6	-	RPS3AP23	processed_transcript	ENST00000574601.1	1.72284	Intergenic
ENSG00000120549.16	chr10		KIAA1217	protein_coding	ENST00000376462.5	1.72273	intron (ENST00000376462.5, intron 1 of 18)
ENSG00000158458.19	chr5	-	NRG2	protein_coding	ENST00000541337.5	1.72229	Intergenic
ENSG00000268442.1	chr19	-	CTD-2027I19.2	processed_pseudogene	ENST00000598671.1	1.72215	Intergenic
ENSG00000232328.1	chr2		AC011286.1	lincRNA	ENST00000455068.1	1.72213	Intergenic
ENSG00000272485.1	chr6	-	RP11-284J1.1	lincRNA	ENST00000606622.1	1.72193	Intergenic
ENSG00000279284.1	chr6	-	RP1-149M18.3	TEC	ENST00000625120.1	1.72171	Intergenic
ENSG00000236507.1	chr9	-	RP5-1050E16.1	lincRNA	ENST00000442086.1	1.72169	Intergenic
ENSG00000266780.1	chr3		MIR4444-2	miRNA	ENST00000584390.1	1.72165	Intergenic
ENSG00000116661.9	chr1	-	FBXO2	retained_intron	ENST00000471501.1	1.72151	Intergenic
ENSG00000236819.1	chr17		LINC01563	lincRNA	ENST00000456235.1	1.7215	promoter-TSS (ENST00000456235.1)
ENSG00000210839.1	chr4		RNU6ATAC5P	snRNA	ENST00000388104.1	1.72138	Intergenic
ENSG00000150672.16	chr11	-	DLG2	retained_intron	ENST00000529111.5	1.72123	intron (ENST00000529111.5, intron 5 of 13)
ENSG00000265614.1	chr17	-	RP11-521P1.1	processed_pseudogene	ENST00000582638.1	1.72108	Intergenic
ENSG00000258691.1	chr14		RP11-404P21.8	protein_coding	ENST00000553811.1	1.72041	intron (ENST00000553811.1, intron 1 of 3)
ENSG00000250827.1	chr5	-	CTD-2141G3.1	processed_pseudogene	ENST00000513330.1	1.71964	Intergenic
ENSG00000186714.12	chr11	-	CCDC73	processed_transcript	ENST00000534415.1	1.71948	intron (ENST00000534415.1, intron 1 of 14)
ENSG00000185219.16	chr3	-	ZNF445	protein_coding	ENST00000396077.7	1.71932	exon (ENST00000396077.7, exon 8 of 8)
ENSG00000073712.14	chr14	-	FERMT2	protein_coding	ENST00000395631.6	1.71893	intron (ENST00000395631.6, intron 10 of 14)
ENSG00000225823.1	chr13		RPL7P45	processed_pseudogene	ENST00000455851.1	1.71886	Intergenic
ENSG00000144535.19	chr2		DIS3L2	protein_coding	ENST00000409307.5	1.71886	intron (ENST00000409307.5, intron 9 of 19)
ENSG00000022567.9	chr8	-	SLC45A4	processed_transcript	ENST00000521804.1	1.7188	intron (ENST00000521804.1, intron 1 of 1)
ENSG00000163630.10	chr3		SYNPR	nonsense_mediated_decay	ENST00000498449.5	1.71878	intron (ENST00000498449.5, intron 2 of 3)
ENSG00000263433.1	chr17		RP11-260A9.1	processed_pseudogene	ENST00000580677.1	1.71845	Intergenic
ENSG00000266854.1	chr11		AP003096.1	miRNA	ENST00000577192.1	1.71839	Intergenic
ENSG00000143196.4	chr1	-	DPT	protein_coding	ENST00000367817.3	1.7178	intron (ENST00000367817.3, intron 1 of 3)
ENSG00000271240.1	chr8	-	RP11-157E21.2	processed_pseudogene	ENST00000605278.1	1.71758	Intergenic
ENSG00000237232.7	chr21		ZNF295-AS1	lincRNA	ENST00000429739.1	1.71756	Intergenic
ENSG00000258733.5	chr14		CTD-2341M24.1	lincRNA	ENST00000553668.2	1.71745	intron (ENST00000553668.2, intron 2 of 4)
ENSG00000230472.5	chr6	-	RP1-28O17.1	lincRNA	ENST00000454135.1	1.71743	intron (ENST00000454135.1, intron 2 of 3)
ENSG00000227712.1	chr1	-	RP11-418J17.3	lincRNA	ENST00000457719.1	1.71733	intron (ENST00000457719.1, intron 1 of 2)
ENSG00000157168.18	chr8		NRG1	protein_coding	ENST00000523534.5	1.71706	intron (ENST00000523534.5, intron 1 of 12)
ENSG00000237222.3	chr3		AC090505.6	lincRNA	ENST00000415410.1	1.71702	Intergenic
ENSG00000228074.1	chr13		UBBP5	processed_pseudogene	ENST00000446970.1	1.71696	Intergenic
ENSG00000142065.13	chr19	-	ZFP14	protein_coding	ENST00000270001.11	1.71694	intron (ENST00000270001.11, intron 1 of 4)
ENSG00000233079.1	chr1		RP11-90C4.3	lincRNA	ENST00000455010.1	1.71663	Intergenic
ENSG00000214226.8	chr17	-	C17orf67	retained_intron	ENST00000570754.5	1.71657	Intergenic
ENSG00000152208.11	chr4		GRID2	protein_coding	ENST00000282020.8	1.71639	intron (ENST00000282020.8, intron 1 of 15)
ENSG00000265163.1	chr17	-	CDRT8	lincRNA	ENST00000579752.1	1.71638	Intergenic
ENSG00000232633.4	chr5		CTD-2201G3.1	antisense	ENST00000416046.2	1.71621	intron (ENST00000416046.2, intron 3 of 4)
ENSG00000136267.13	chr7	-	DGKB	protein_coding	ENST00000406247.7	1.71614	intron (ENST00000406247.7, intron 12 of 23)
ENSG00000181355.20	chr6	-	OFCC1	processed_transcript	ENST00000462111.1	1.71612	intron (ENST00000462111.1, intron 1 of 2)
ENSG00000179399.14	chr13		GPC5	protein_coding	ENST00000377067.8	1.71605	intron (ENST00000377067.8, intron 5 of 7)
ENSG00000070886.10	chr1		EPHA8	protein_coding	ENST00000374644.8	1.71581	Intergenic
ENSG00000152404.15	chr11	-	CWF19L2	protein_coding	ENST00000282251.9	1.71566	intron (ENST00000282251.9, intron 3 of 17)
ENSG00000231304.2	chr3		SGOL1-AS1	lincRNA	ENST00000634837.1	1.71564	intron (ENST00000634837.1, intron 1 of 7)
ENSG00000041515.15	chr13		MYO16	protein_coding	ENST00000251041.9	1.71557	intron (ENST00000251041.9, intron 20 of 23)
ENSG00000184985.16	chr4		SORCS2	processed_transcript	ENST00000511199.1	1.71554	intron (ENST00000511199.1, intron 1 of 5)
ENSG00000202255.1	chr20	-	Y_RNA	misc_RNA	ENST00000365385.1	1.71545	TTS (ENST00000422536.2)
ENSG00000115806.12	chr2		GORASP2	processed_transcript	ENST00000471559.5	1.71513	Intergenic
ENSG00000070366.13	chr17	-	SMG6	protein_coding	ENST00000263073.10	1.71467	intron (ENST00000263073.10, intron 3 of 18)
ENSG00000215094.3	chr6		RP11-244K5.7	processed_pseudogene	ENST00000399570.3	1.71466	promoter-TSS (ENST00000399570.3)
ENSG00000270342.1	chr1	-	RP11-478L17.1	processed_pseudogene	ENST00000604628.1	1.71432	Intergenic
ENSG00000128918.14	chr15	-	ALDH1A2	processed_transcript	ENST00000559579.1	1.71403	intron (ENST00000559579.1, intron 3 of 3)
ENSG00000173889.15	chr3	-	PHC3	protein_coding	ENST00000495893.6	1.71374	intron (ENST00000495893.6, intron 11 of 14)
ENSG00000266505.1	chr13	-	RP11-629E24.2	lincRNA	ENST00000585222.1	1.71324	promoter-TSS (ENST00000585222.1)
ENSG00000171735.18	chr1		CAMTA1	protein_coding	ENST00000303635.11	1.71285	intron (ENST00000303635.11, intron 4 of 22)
ENSG00000236532.5	chr21	-	AL035610.2	lincRNA	ENST00000453420.5	1.71268	intron (ENST00000453420.5, intron 3 of 5)
ENSG00000196204.11	chr7		RNF216P1	transcribed_unprocessed_pseudogene	ENST00000404404.5	1.71237	Intergenic
ENSG00000228429.1	chr7		RP5-859M6.1	processed_pseudogene	ENST00000433493.1	1.71223	Intergenic
ENSG00000009709.11	chr1		PAX7	protein_coding	ENST00000400661.3	1.71192	intron (ENST00000400661.3, intron 7 of 7)
ENSG00000184423.5	chr3	-	RPL23AP38	processed_pseudogene	ENST00000423801.1	1.71174	Intergenic
ENSG00000169064.12	chr3	-	ZBBX	protein_coding	ENST00000392764.5	1.71143	intron (ENST00000392764.5, intron 9 of 20)
ENSG00000187616.4	chr9	-	TMEM8C	protein_coding	ENST00000339996.3	1.71102	Intergenic
ENSG00000213070.3	chr1		HMGB3P6	processed_pseudogene	ENST00000444896.1	1.71094	Intergenic
ENSG00000067715.13	chr12		SYT1	processed_transcript	ENST00000549454.5	1.71078	intron (ENST00000549454.5, intron 2 of 5)
ENSG00000263935.1	chr18	-	TOMM20P3	processed_pseudogene	ENST00000579772.1	1.70928	Intergenic
ENSG00000049323.15	chr2		LTBP1	protein_coding	ENST00000404816.6	1.70926	intron (ENST00000404816.6, intron 4 of 33)
ENSG00000118007.12	chr3	-	STAG1	nonsense_mediated_decay	ENST00000487065.5	1.70917	intron (ENST00000487065.5, intron 1 of 21)
ENSG00000006606.8	chr7	-	CCL26	protein_coding	ENST00000394905.2	1.70902	Intergenic
ENSG00000171735.18	chr1		CAMTA1	protein_coding	ENST00000303635.11	1.7089	intron (ENST00000303635.11, intron 4 of 22)
ENSG00000234877.2	chr2		AC092660.1	lincRNA	ENST00000420648.2	1.70825	Intergenic
ENSG00000151632.16	chr10	-	AKR1C2	protein_coding	ENST00000407674.5	1.70766	intron (ENST00000407674.5, intron 9 of 9)
ENSG00000146648.15	chr7		EGFR	retained_intron	ENST00000485503.1	1.70764	TTS (ENST00000455089.5)
ENSG00000104812.14	chr19	-	GYS1	protein_coding	ENST00000323798.7	1.7073	intron (ENST00000323798.7, intron 2 of 15)
ENSG00000152078.9	chr1		TMEM56	processed_transcript	ENST00000463375.1	1.70714	intron (ENST00000463375.1, intron 1 of 3)
ENSG00000233882.2	chr1	-	RP11-309H21.2	lincRNA	ENST00000434983.2	1.70701	Intergenic
ENSG00000215203.2	chr4		GRXCR1	protein_coding	ENST00000399770.2	1.70697	intron (ENST00000399770.2, intron 2 of 3)
ENSG00000171408.13	chr6		PDE7B	protein_coding	ENST00000308191.10	1.70695	intron (ENST00000308191.10, intron 1 of 12)
ENSG00000112739.16	chr6		PRPF4B	retained_intron	ENST00000463634.6	1.70663	intron (ENST00000463634.6, intron 4 of 16)
ENSG00000242560.3	chr6		RN7SL797P	misc_RNA	ENST00000486314.3	1.70638	Intergenic
ENSG00000106853.16	chr9	-	PTGR1	protein_coding	ENST00000422125.1	1.70624	intron (ENST00000422125.1, intron 3 of 4)
ENSG00000236529.1	chr7		RP13-254B10.1	processed_pseudogene	ENST00000447086.1	1.70619	Intergenic
ENSG00000185920.15	chr9	-	PTCH1	nonsense_mediated_decay	ENST00000551623.1	1.70608	intron (ENST00000551623.1, intron 1 of 3)
ENSG00000153064.11	chr4		BANK1	protein_coding	ENST00000504592.5	1.70593	intron (ENST00000504592.5, intron 2 of 20)
ENSG00000249668.1	chr5		KRT18P56	processed_pseudogene	ENST00000507275.1	1.70565	Intergenic
ENSG00000281218.1	chr1	-	AL080286.1	miRNA	ENST00000630673.1	1.70554	Intergenic
ENSG00000175048.16	chr6		ZDHHC14	protein_coding	ENST00000359775.9	1.70533	intron (ENST00000359775.9, intron 1 of 8)
ENSG00000227738.1	chr2		AC092646.2	processed_pseudogene	ENST00000427142.1	1.70502	Intergenic
ENSG00000118946.11	chr13		PCDH17	protein_coding	ENST00000615375.1	1.70495	intron (ENST00000615375.1, intron 4 of 4)
ENSG00000253790.1	chr8	-	RP11-44K6.5	processed_pseudogene	ENST00000522680.1	1.70455	Intergenic
ENSG00000223738.3	chr3		RP11-781E19.1	processed_pseudogene	ENST00000468766.1	1.70421	Intergenic
ENSG00000111832.12	chr6		RWDD1	protein_coding	ENST00000487832.6	1.704	intron (ENST00000487832.6, intron 2 of 7)
ENSG00000157680.15	chr7	-	DGKI	protein_coding	ENST00000288490.9	1.70383	intron (ENST00000288490.9, intron 1 of 33)
ENSG00000280199.1	chr22		RP1-34P24.3	lincRNA	ENST00000623446.1	1.70378	Intergenic
ENSG00000229630.1	chr10	-	LINC01264	lincRNA	ENST00000431395.1	1.70261	TTS (ENST00000431395.1)
ENSG00000184584.12	chr5	-	TMEM173	retained_intron	ENST00000502825.1	1.70252	Intergenic
ENSG00000189229.10	chr3		AC069277.2	lincRNA	ENST00000342990.3	1.70236	intron (ENST00000342990.3, intron 1 of 1)
ENSG00000223717.1	chr13	-	DNAJA1P1	processed_pseudogene	ENST00000425106.1	1.70223	Intergenic
ENSG00000276487.1	chr12	-	RP11-417O18.2	lincRNA	ENST00000615029.1	1.70214	Intergenic
ENSG00000156414.18	chr14		TDRD9	retained_intron	ENST00000466378.1	1.70188	promoter-TSS (ENST00000466378.1)
ENSG00000260184.1	chr16	-	RP11-42I10.3	processed_pseudogene	ENST00000569247.1	1.70184	Intergenic
ENSG00000222994.1	chr7	-	AC006322.1	miRNA	ENST00000411062.1	1.70168	Intergenic
ENSG00000169403.11	chr1	-	PTAFR	protein_coding	ENST00000539896.1	1.70163	intron (ENST00000539896.1, intron 1 of 2)
ENSG00000278150.1	chr13		AL359262.1	miRNA	ENST00000617580.1	1.70147	Intergenic
ENSG00000124783.12	chr6	-	SSR1	protein_coding	ENST00000479485.5	1.7014	TTS (ENST00000462112.1)
ENSG00000148123.14	chr9		PLPPR1	protein_coding	ENST00000395056.2	1.70124	intron (ENST00000395056.2, intron 2 of 7)
ENSG00000270289.1	chr2	-	RP11-512G4.1	processed_pseudogene	ENST00000603209.1	1.70122	TTS (ENST00000603209.1)
ENSG00000274416.1	chr22		CT978678.1	miRNA	ENST00000613866.1	1.70099	Intergenic
ENSG00000229119.3	chr5		CTB-63M22.1	processed_pseudogene	ENST00000518938.1	1.70078	Intergenic
ENSG00000170959.14	chr11	-	DCDC1	nonsense_mediated_decay	ENST00000303697.8	1.70066	Intergenic
ENSG00000186642.15	chr11	-	PDE2A	protein_coding	ENST00000418754.6	1.6998	intron (ENST00000418754.6, intron 1 of 26)
ENSG00000152127.8	chr2		MGAT5	processed_transcript	ENST00000468758.1	1.69971	Intergenic
ENSG00000230533.1	chr6		RP11-95M15.1	lincRNA	ENST00000440397.1	1.69957	Intergenic
ENSG00000183662.10	chr3		FAM19A1	protein_coding	ENST00000496687.1	1.69877	intron (ENST00000496687.1, intron 1 of 3)
ENSG00000090520.10	chr3		DNAJB11	protein_coding	ENST00000538831.2	1.69846	TTS (ENST00000538831.2)
ENSG00000226409.1	chr6	-	RP11-735G4.1	antisense	ENST00000422227.1	1.69842	promoter-TSS (ENST00000422227.1)
ENSG00000278698.1	chr13	-	RP11-282A11.3	lincRNA	ENST00000614618.1	1.69841	Intergenic
ENSG00000120341.18	chr1	-	SEC16B	protein_coding	ENST00000527976.1	1.69808	intron (ENST00000527976.1, intron 2 of 3)
ENSG00000234248.1	chr10	-	RP11-799O21.2	lincRNA	ENST00000457632.1	1.69808	Intergenic
ENSG00000185736.15	chr10	-	ADARB2	protein_coding	ENST00000381312.5	1.69808	intron (ENST00000381312.5, intron 1 of 9)
ENSG00000231672.6	chr2	-	DIRC3	processed_transcript	ENST00000486365.5	1.69798	intron (ENST00000486365.5, intron 1 of 10)
ENSG00000181333.11	chr11		HEPHL1	protein_coding	ENST00000315765.9	1.69793	intron (ENST00000315765.9, intron 1 of 19)
ENSG00000165061.14	chr8	-	ZMAT4	nonsense_mediated_decay	ENST00000523188.5	1.69774	intron (ENST00000523188.5, intron 2 of 4)
ENSG00000249201.2	chr5	-	CTD-3080P12.3	antisense	ENST00000505972.2	1.69742	Intergenic
ENSG00000265108.1	chr1		AL357932.1	miRNA	ENST00000581340.1	1.69727	Intergenic
ENSG00000233711.1	chr20	-	EIF4EBP2P1	processed_pseudogene	ENST00000450009.1	1.69718	Intergenic
ENSG00000225457.1	chr7		RP11-736E3.1	lincRNA	ENST00000441928.1	1.69708	intron (ENST00000441928.1, intron 2 of 2)
ENSG00000126217.20	chr13		MCF2L	nonsense_mediated_decay	ENST00000442625.2	1.69698	intron (ENST00000442625.2, intron 2 of 2)
ENSG00000224397.5	chr20		LINC01272	lincRNA	ENST00000425497.5	1.69698	Intergenic
ENSG00000267509.5	chr19		CTD-2043I16.1	lincRNA	ENST00000590229.1	1.69661	intron (ENST00000590229.1, intron 1 of 3)
ENSG00000183087.14	chr13	-	GAS6	protein_coding	ENST00000327773.6	1.69655	intron (ENST00000327773.6, intron 2 of 14)
ENSG00000223445.1	chr7	-	RPL6P21	processed_pseudogene	ENST00000418672.1	1.69643	Intergenic
ENSG00000155093.17	chr7	-	PTPRN2	protein_coding	ENST00000389416.8	1.69631	intron (ENST00000389416.8, intron 1 of 21)
ENSG00000148942.14	chr11	-	SLC5A12	nonsense_mediated_decay	ENST00000527405.5	1.69631	Intergenic
ENSG00000199620.1	chr8		RNA5SP258	rRNA	ENST00000362750.1	1.69628	Intergenic
ENSG00000182348.6	chr7		ZNF804B	protein_coding	ENST00000333190.4	1.69586	intron (ENST00000333190.4, intron 1 of 3)
ENSG00000130600.15	chr11	-	H19	lincRNA	ENST00000428066.5	1.6956	Intergenic
ENSG00000230908.1	chr20		XXyac-YX60D10.1	antisense	ENST00000437012.1	1.69529	intron (ENST00000437012.1, intron 1 of 3)
ENSG00000271860.6	chr6		RP11-436D23.1	lincRNA	ENST00000607032.1	1.69529	intron (ENST00000607032.1, intron 4 of 7)
ENSG00000106571.12	chr7	-	GLI3	retained_intron	ENST00000428534.1	1.69517	Intergenic
ENSG00000223128.1	chr20	-	RN7SKP140	misc_RNA	ENST00000411196.1	1.69489	Intergenic
ENSG00000249125.1	chr4		RP11-381N20.2	lincRNA	ENST00000503950.1	1.69477	intron (ENST00000503950.1, intron 1 of 2)
ENSG00000217783.2	chr6	-	LDHAL6FP	processed_pseudogene	ENST00000405916.2	1.6947	Intergenic
ENSG00000130338.12	chr6		TULP4	processed_transcript	ENST00000620026.1	1.69456	intron (ENST00000620026.1, intron 1 of 1)
ENSG00000087076.8	chr19	-	HSD17B14	protein_coding	ENST00000599157.5	1.69433	intron (ENST00000599157.5, intron 4 of 7)
ENSG00000154342.5	chr1		WNT3A	protein_coding	ENST00000284523.1	1.69432	intron (ENST00000284523.1, intron 1 of 3)
ENSG00000265190.6	chr10	-	ANXA8	processed_transcript	ENST00000602274.1	1.69391	Intergenic
ENSG00000154162.13	chr5	-	CDH12	protein_coding	ENST00000382254.5	1.69375	intron (ENST00000382254.5, intron 2 of 14)
ENSG00000253956.1	chr8	-	RP11-211F2.1	lincRNA	ENST00000522896.1	1.69326	Intergenic
ENSG00000201922.1	chr3		RNU1-43P	snRNA	ENST00000365052.1	1.6932	Intergenic
ENSG00000187957.7	chr2	-	DNER	protein_coding	ENST00000341772.4	1.6932	intron (ENST00000341772.4, intron 3 of 12)
ENSG00000201465.1	chr7	-	SNORA51	snoRNA	ENST00000364595.1	1.69315	Intergenic
ENSG00000246662.6	chr8	-	LINC00535	antisense	ENST00000501400.1	1.69312	intron (ENST00000501400.1, intron 7 of 10)
ENSG00000272209.1	chr6		RP3-500L14.2	lincRNA	ENST00000607518.1	1.69255	Intergenic
ENSG00000013297.10	chr3		CLDN11	protein_coding	ENST00000486975.1	1.69255	intron (ENST00000486975.1, intron 3 of 3)
ENSG00000130598.15	chr11		TNNI2	retained_intron	ENST00000468473.1	1.69247	Intergenic
ENSG00000226320.5	chr3		AC018359.1	lincRNA	ENST00000424786.5	1.69226	intron (ENST00000424786.5, intron 5 of 7)
ENSG00000265463.2	chr10	-	AL355361.1	miRNA	ENST00000584134.2	1.69217	Intergenic
ENSG00000226828.1	chr1		RP11-278H7.1	lincRNA	ENST00000440494.1	1.69203	Intergenic
ENSG00000033800.13	chr15		PIAS1	protein_coding	ENST00000249636.10	1.69157	Intergenic
ENSG00000263433.1	chr17		RP11-260A9.1	processed_pseudogene	ENST00000580677.1	1.69155	Intergenic
ENSG00000226843.1	chr1	-	RP11-2P2.1	processed_pseudogene	ENST00000427435.1	1.69135	Intergenic
ENSG00000272575.5	chr11		RP11-702B10.1	lincRNA	ENST00000608492.5	1.69125	promoter-TSS (ENST00000608492.5)
ENSG00000165495.15	chr11		PKNOX2	nonsense_mediated_decay	ENST00000532623.5	1.69076	intron (ENST00000532623.5, intron 6 of 11)
ENSG00000225209.1	chr7		RP11-358M3.1	lincRNA	ENST00000444745.1	1.69076	Intergenic
ENSG00000135913.10	chr2	-	USP37	protein_coding	ENST00000415516.5	1.69064	intron (ENST00000415516.5, intron 3 of 23)
ENSG00000206069.5	chr22	-	TMEM211	protein_coding	ENST00000407886.1	1.69054	intron (ENST00000407886.1, intron 3 of 3)
ENSG00000282960.1	chr9		AL513412.1	protein_coding	ENST00000535193.3	1.6905	intron (ENST00000535193.3, intron 15 of 17)
ENSG00000197057.8	chr4		DTHD1	protein_coding	ENST00000507598.5	1.69018	intron (ENST00000507598.5, intron 8 of 8)
ENSG00000263745.5	chr18	-	RP11-161I6.2	lincRNA	ENST00000585072.5	1.69012	intron (ENST00000585072.5, intron 1 of 2)
ENSG00000222581.1	chr9	-	RNU2-47P	snRNA	ENST00000410649.1	1.6901	Intergenic
ENSG00000261144.1	chr16	-	RP11-102D18.1	processed_pseudogene	ENST00000569452.1	1.68992	Intergenic
ENSG00000167984.16	chr16	-	NLRC3	nonsense_mediated_decay	ENST00000615877.4	1.68989	intron (ENST00000615877.4, intron 11 of 20)
ENSG00000255248.6	chr11	-	RP11-166D19.1	sense_overlapping	ENST00000534297.1	1.68956	intron (ENST00000534297.1, intron 1 of 1)
ENSG00000199927.2	chr3	-	ACEA_U3	snoRNA	ENST00000363057.2	1.68947	Intergenic
ENSG00000263264.1	chr19		CTB-133G6.1	protein_coding	ENST00000576789.1	1.68942	intron (ENST00000576789.1, intron 1 of 9)
ENSG00000262943.7	chr17		ALOX12P2	processed_transcript	ENST00000574183.1	1.68929	intron (ENST00000574183.1, intron 1 of 1)
ENSG00000227443.2	chr9		RP11-344A7.1	processed_pseudogene	ENST00000424386.2	1.68891	TTS (ENST00000424386.2)
ENSG00000250775.1	chr4	-	RP11-12K22.1	lincRNA	ENST00000508825.1	1.6885	Intergenic
ENSG00000107186.16	chr9	-	MPDZ	protein_coding	ENST00000536827.5	1.68841	intron (ENST00000536827.5, intron 11 of 43)
ENSG00000121892.14	chr4	-	PDS5A	retained_intron	ENST00000507766.1	1.68817	Intergenic
ENSG00000277975.1	chr20	-	CSTP2	unprocessed_pseudogene	ENST00000610599.1	1.68814	Intergenic
ENSG00000099204.18	chr10	-	ABLIM1	protein_coding	ENST00000369252.8	1.688	intron (ENST00000369252.8, intron 6 of 23)
ENSG00000069956.11	chr15		MAPK6	protein_coding	ENST00000261845.6	1.68796	exon (ENST00000261845.6, exon 6 of 6)
ENSG00000256971.1	chr12	-	LINC00508	lincRNA	ENST00000538901.1	1.68786	Intergenic
ENSG00000189275.3	chr10	-	LINC01164	lincRNA	ENST00000341866.3	1.68775	Intergenic
ENSG00000265600.1	chr7		AC006480.1	miRNA	ENST00000584839.1	1.68774	Intergenic
ENSG00000249781.6	chr5	-	CTD-2143L24.1	lincRNA	ENST00000511616.5	1.68742	intron (ENST00000511616.5, intron 4 of 12)
ENSG00000198018.6	chr10		ENTPD7	protein_coding	ENST00000370489.4	1.68742	intron (ENST00000370489.4, intron 8 of 12)
ENSG00000260046.1	chr14		RP11-454K7.3	lincRNA	ENST00000566976.1	1.68739	Intergenic
ENSG00000267215.1	chr18		RP11-685A21.1	lincRNA	ENST00000589729.1	1.68625	Intergenic
ENSG00000259110.1	chr14		RP11-359N5.1	lincRNA	ENST00000554445.1	1.68613	Intergenic
ENSG00000226608.3	chr20		FTLP3	processed_pseudogene	ENST00000427242.1	1.686	Intergenic
ENSG00000241316.6	chr3		SUCLG2-AS1	lincRNA	ENST00000482677.5	1.68554	intron (ENST00000482677.5, intron 3 of 6)
ENSG00000238242.1	chr1		RP11-575B7.3	lincRNA	ENST00000456878.1	1.68523	Intergenic
ENSG00000112667.12	chr6	-	DNPH1	protein_coding	ENST00000230431.10	1.6851	Intergenic
ENSG00000117569.18	chr1		PTBP2	processed_transcript	ENST00000482253.5	1.68507	intron (ENST00000482253.5, intron 2 of 12)
ENSG00000231918.1	chr2		AC007682.1	lincRNA	ENST00000440698.1	1.68494	intron (ENST00000440698.1, intron 6 of 10)
ENSG00000228566.1	chr10		RP11-170M17.1	lincRNA	ENST00000444770.1	1.68494	intron (ENST00000444770.1, intron 2 of 2)
ENSG00000218052.5	chr15	-	ADAMTS7P4	processed_transcript	ENST00000560651.1	1.68479	Intergenic
ENSG00000260158.1	chr16		RP11-67H24.2	lincRNA	ENST00000569859.1	1.68469	intron (ENST00000569859.1, intron 3 of 3)
ENSG00000184208.10	chr22		C22orf46	protein_coding	ENST00000402966.1	1.68462	exon (ENST00000402966.1, exon 2 of 2)
ENSG00000213601.3	chr2	-	KRT18P19	processed_pseudogene	ENST00000395181.2	1.68458	Intergenic
ENSG00000230615.6	chr1		RP5-1198O20.4	lincRNA	ENST00000609027.1	1.68456	intron (ENST00000609027.1, intron 3 of 4)
ENSG00000150477.14	chr18		KIAA1328	protein_coding	ENST00000591911.1	1.6842	intron (ENST00000591911.1, intron 2 of 2)
ENSG00000158786.4	chr1		PLA2G2F	protein_coding	ENST00000375102.3	1.68398	Intergenic
ENSG00000215016.2	chr3		RPL24P7	processed_pseudogene	ENST00000399435.2	1.68383	Intergenic
ENSG00000178660.6	chr3	-	ARMC10P1	processed_pseudogene	ENST00000313754.4	1.68353	Intergenic
ENSG00000223675.1	chr1	-	RP11-86H7.6	lincRNA	ENST00000413541.1	1.68312	Intergenic
ENSG00000151952.14	chr12	-	TMEM132D	protein_coding	ENST00000619366.1	1.68274	intron (ENST00000619366.1, intron 5 of 8)
ENSG00000124302.12	chr19		CHST8	processed_transcript	ENST00000604556.1	1.68252	intron (ENST00000604556.1, intron 1 of 2)
ENSG00000227902.2	chr2		AC062032.1	lincRNA	ENST00000436245.2	1.6825	Intergenic
ENSG00000120756.12	chr3		PLS1	protein_coding	ENST00000475296.5	1.6823	intron (ENST00000475296.5, intron 2 of 4)
ENSG00000148408.12	chr9		CACNA1B	protein_coding	ENST00000371357.5	1.68229	intron (ENST00000371357.5, intron 6 of 45)
ENSG00000087053.18	chr11	-	MTMR2	processed_transcript	ENST00000481642.5	1.68219	intron (ENST00000481642.5, intron 4 of 4)
ENSG00000231653.1	chr2		AC010731.3	antisense	ENST00000415029.1	1.68152	Intergenic
ENSG00000258426.1	chr14	-	RP11-452D21.1	lincRNA	ENST00000557709.1	1.68142	intron (ENST00000557709.1, intron 1 of 1)
ENSG00000116062.14	chr2		MSH6	protein_coding	ENST00000606499.1	1.68136	intron (ENST00000606499.1, intron 2 of 3)
ENSG00000261400.1	chr19	-	AC011525.2	lincRNA	ENST00000562167.1	1.68118	Intergenic
ENSG00000149403.11	chr11		GRIK4	protein_coding	ENST00000438375.2	1.68076	intron (ENST00000438375.2, intron 2 of 19)
ENSG00000277793.1	chr5	-	AC112179.1	miRNA	ENST00000615499.1	1.68063	Intergenic
ENSG00000221866.9	chr7	-	PLXNA4	protein_coding	ENST00000321063.8	1.68055	intron (ENST00000321063.8, intron 20 of 31)
ENSG00000253805.1	chr8		RP11-1049H7.2	lincRNA	ENST00000517731.1	1.68027	Intergenic
ENSG00000021645.18	chr14		NRXN3	protein_coding	ENST00000554719.5	1.68023	intron (ENST00000554719.5, intron 1 of 16)
ENSG00000259150.5	chr15		LINC00929	lincRNA	ENST00000553382.1	1.68009	Intergenic
ENSG00000197635.9	chr2	-	DPP4	protein_coding	ENST00000360534.7	1.67986	intron (ENST00000360534.7, intron 2 of 25)
ENSG00000279659.1	chr6		RP11-177G23.1	TEC	ENST00000623514.1	1.67965	Intergenic
ENSG00000250829.2	chr4		RP11-11N5.1	lincRNA	ENST00000507644.2	1.67964	Intergenic
ENSG00000216360.1	chr6	-	RP1-182O16.2	processed_pseudogene	ENST00000403053.1	1.67922	Intergenic
ENSG00000224957.5	chr3		LINC01266	lincRNA	ENST00000442809.1	1.6792	intron (ENST00000442809.1, intron 2 of 4)
ENSG00000184305.14	chr4		CCSER1	protein_coding	ENST00000509176.5	1.6789	intron (ENST00000509176.5, intron 10 of 10)
ENSG00000083720.12	chr5	-	OXCT1	protein_coding	ENST00000196371.9	1.67815	intron (ENST00000196371.9, intron 5 of 16)
ENSG00000258969.1	chr14	-	RP11-305B6.3	lincRNA	ENST00000553827.1	1.67801	intron (ENST00000553827.1, intron 1 of 2)
ENSG00000269483.1	chr19	-	AC006272.1	lincRNA	ENST00000594725.1	1.67773	Intergenic
ENSG00000066044.13	chr19	-	ELAVL1	protein_coding	ENST00000351593.9	1.67746	intron (ENST00000351593.9, intron 1 of 7)
ENSG00000162621.6	chr1	-	LRRC53	protein_coding	ENST00000294635.4	1.67713	intron (ENST00000294635.4, intron 1 of 4)
ENSG00000145348.16	chr4	-	TBCK	protein_coding	ENST00000394706.7	1.67705	intron (ENST00000394706.7, intron 23 of 25)
ENSG00000169717.6	chr1		ACTRT2	protein_coding	ENST00000378404.3	1.67703	Intergenic
ENSG00000277854.1	chr11	-	AP003464.1	miRNA	ENST00000611825.1	1.67702	Intergenic
ENSG00000130600.15	chr11	-	H19	lincRNA	ENST00000428066.5	1.67644	Intergenic
ENSG00000221527.1	chr8	-	RNU6ATAC41P	snRNA	ENST00000408600.1	1.67632	Intergenic
ENSG00000274321.1	chr1		uc_338	misc_RNA	ENST00000613544.1	1.6754	Intergenic
ENSG00000109756.8	chr4		RAPGEF2	protein_coding	ENST00000505478.5	1.675	intron (ENST00000505478.5, intron 2 of 8)
ENSG00000270763.1	chr7	-	DDX43P2	processed_pseudogene	ENST00000604753.1	1.67492	Intergenic
ENSG00000135205.14	chr7		CCDC146	processed_transcript	ENST00000415740.6	1.67483	promoter-TSS (ENST00000415740.6)
ENSG00000168014.16	chr11	-	C2CD3	protein_coding	ENST00000334126.11	1.67459	intron (ENST00000334126.11, intron 13 of 32)
ENSG00000131196.17	chr18		NFATC1	protein_coding	ENST00000592223.5	1.67397	intron (ENST00000592223.5, intron 2 of 7)
ENSG00000250588.6	chr3		IQCJ-SCHIP1	protein_coding	ENST00000527095.5	1.67392	intron (ENST00000527095.5, intron 1 of 6)
ENSG00000197555.9	chr14		SIPA1L1	processed_transcript	ENST00000557712.1	1.67375	intron (ENST00000557712.1, intron 1 of 3)
ENSG00000101463.5	chr20		SYNDIG1	protein_coding	ENST00000376862.3	1.67374	intron (ENST00000376862.3, intron 3 of 3)
ENSG00000104783.11	chr19	-	KCNN4	protein_coding	ENST00000262888.7	1.67366	Intergenic
ENSG00000144468.16	chr2		RHBDD1	processed_transcript	ENST00000483268.1	1.67345	intron (ENST00000483268.1, intron 1 of 1)
ENSG00000239035.1	chr15	-	snoU13	snoRNA	ENST00000459428.1	1.67283	promoter-TSS (ENST00000459428.1)
ENSG00000278214.1	chr16		RP11-442O1.4	lincRNA	ENST00000612023.1	1.67272	intron (ENST00000612023.1, intron 1 of 2)
ENSG00000253548.1	chr3		PYDC2	protein_coding	ENST00000518817.1	1.6725	Intergenic
ENSG00000157168.18	chr8		NRG1	protein_coding	ENST00000519301.5	1.67249	Intergenic
ENSG00000265233.1	chr17	-	AC144838.2	processed_pseudogene	ENST00000580930.1	1.67245	Intergenic
ENSG00000254242.1	chr8		RP11-1080G15.2	lincRNA	ENST00000518324.1	1.67237	intron (ENST00000518324.1, intron 2 of 2)
ENSG00000088881.20	chr20		EBF4	protein_coding	ENST00000380648.8	1.67206	Intergenic
ENSG00000281532.1	chr10		AL158210.1	miRNA	ENST00000625719.1	1.67204	Intergenic
ENSG00000149571.10	chr11	-	KIRREL3	protein_coding	ENST00000525144.6	1.67188	intron (ENST00000525144.6, intron 1 of 16)
ENSG00000143207.19	chr1	-	RFWD2	retained_intron	ENST00000461830.6	1.67166	intron (ENST00000461830.6, intron 1 of 8)
ENSG00000155093.17	chr7	-	PTPRN2	protein_coding	ENST00000389416.8	1.67161	intron (ENST00000389416.8, intron 1 of 21)
ENSG00000237463.5	chr1	-	RP11-280O1.2	antisense	ENST00000421273.5	1.67159	intron (ENST00000421273.5, intron 6 of 6)
ENSG00000141027.20	chr17	-	NCOR1	protein_coding	ENST00000395857.7	1.67157	intron (ENST00000395857.7, intron 24 of 43)
ENSG00000235044.1	chr20		PPIAP3	processed_pseudogene	ENST00000450588.1	1.67153	promoter-TSS (ENST00000450588.1)
ENSG00000230051.1	chr22		CTA-929C8.8	lincRNA	ENST00000413244.1	1.67146	intron (ENST00000413244.1, intron 3 of 3)
ENSG00000187764.11	chr9	-	SEMA4D	nonsense_mediated_decay	ENST00000429836.5	1.67144	intron (ENST00000429836.5, intron 14 of 16)
ENSG00000152578.12	chr11		GRIA4	protein_coding	ENST00000531011.5	1.67112	intron (ENST00000531011.5, intron 2 of 3)
ENSG00000265378.1	chr18		RP11-123I22.1	lincRNA	ENST00000581634.1	1.67108	Intergenic
ENSG00000099331.13	chr19		MYO9B	protein_coding	ENST00000595641.5	1.67097	intron (ENST00000595641.5, intron 9 of 37)
ENSG00000270816.5	chr14		LINC00221	lincRNA	ENST00000619530.1	1.67096	intron (ENST00000619530.1, intron 1 of 3)
ENSG00000204314.10	chr6	-	PRRT1	processed_transcript	ENST00000467780.5	1.67083	Intergenic
ENSG00000183166.10	chr7	-	CALN1	protein_coding	ENST00000395276.6	1.67076	intron (ENST00000395276.6, intron 3 of 6)
ENSG00000172264.16	chr20		MACROD2	protein_coding	ENST00000217246.8	1.67043	intron (ENST00000217246.8, intron 5 of 16)
ENSG00000166823.5	chr15	-	MESP1	processed_transcript	ENST00000559894.1	1.67028	Intergenic
ENSG00000226317.2	chr13		LINC00351	lincRNA	ENST00000424926.2	1.66918	Intergenic
ENSG00000267313.7	chr18	-	KC6	lincRNA	ENST00000600644.2	1.66898	Intergenic
ENSG00000221321.1	chr2		AC016764.1	miRNA	ENST00000408394.1	1.66878	Intergenic
ENSG00000187045.16	chr22	-	TMPRSS6	protein_coding	ENST00000406725.5	1.66864	intron (ENST00000406725.5, intron 10 of 17)
ENSG00000276627.1	chr20		RP5-1016A21.1	lincRNA	ENST00000613711.1	1.66812	Intergenic
ENSG00000266893.1	chr19	-	AC005616.1	lincRNA	ENST00000589999.1	1.66786	intron (ENST00000589999.1, intron 1 of 1)
ENSG00000216131.2	chr16	-	AC025284.1	miRNA	ENST00000401312.2	1.66785	Intergenic
ENSG00000221818.8	chr8	-	EBF2	protein_coding	ENST00000520164.5	1.66781	intron (ENST00000520164.5, intron 6 of 15)
ENSG00000142621.19	chr1		FHAD1	processed_transcript	ENST00000483694.1	1.66775	intron (ENST00000483694.1, intron 3 of 3)
ENSG00000227284.2	chr7		MARK2P10	processed_pseudogene	ENST00000454959.1	1.66767	Intergenic
ENSG00000118733.16	chr1	-	OLFM3	processed_transcript	ENST00000465523.5	1.66766	intron (ENST00000465523.5, intron 4 of 6)
ENSG00000137628.16	chr4	-	DDX60	protein_coding	ENST00000514995.1	1.66756	intron (ENST00000514995.1, intron 1 of 4)
ENSG00000112851.14	chr5		ERBB2IP	protein_coding	ENST00000508515.1	1.66699	intron (ENST00000508515.1, intron 22 of 22)
ENSG00000168843.13	chr4	-	FSTL5	protein_coding	ENST00000306100.9	1.66666	intron (ENST00000306100.9, intron 10 of 15)
ENSG00000261729.1	chr1		GS1-204I12.4	lincRNA	ENST00000569292.1	1.66649	Intergenic
ENSG00000265233.1	chr17	-	AC144838.2	processed_pseudogene	ENST00000580930.1	1.66647	Intergenic
ENSG00000229618.1	chr7		AC011288.2	lincRNA	ENST00000411542.1	1.6664	intron (ENST00000411542.1, intron 3 of 4)
ENSG00000072041.16	chr12	-	SLC6A15	retained_intron	ENST00000548267.1	1.66639	Intergenic
ENSG00000184985.16	chr4		SORCS2	protein_coding	ENST00000507866.6	1.66637	intron (ENST00000507866.6, intron 1 of 26)
ENSG00000141441.15	chr18	-	GAREM	protein_coding	ENST00000269209.6	1.66601	intron (ENST00000269209.6, intron 1 of 5)
ENSG00000144036.15	chr2	-	EXOC6B	protein_coding	ENST00000272427.10	1.66588	intron (ENST00000272427.10, intron 6 of 21)
ENSG00000229923.2	chr6		RP11-102N11.1	lincRNA	ENST00000454262.2	1.66581	Intergenic
ENSG00000267498.1	chr19		CTB-32O4.2	lincRNA	ENST00000587859.1	1.66562	Intergenic
ENSG00000249697.1	chr5	-	RP11-155L15.1	lincRNA	ENST00000504349.1	1.66561	Intergenic
ENSG00000249613.1	chr4		RP13-612N21.1	lincRNA	ENST00000504132.1	1.66549	intron (ENST00000504132.1, intron 2 of 3)
ENSG00000233752.1	chr2	-	AC009414.1	processed_pseudogene	ENST00000427200.1	1.66532	Intergenic
ENSG00000245685.6	chr4	-	AF146191.4	lincRNA	ENST00000506276.5	1.66529	intron (ENST00000506276.5, intron 2 of 2)
ENSG00000138101.18	chr2	-	DTNB	protein_coding	ENST00000496972.6	1.66522	intron (ENST00000496972.6, intron 8 of 17)
ENSG00000272396.1	chr19	-	CTC-490G23.4	antisense	ENST00000607109.1	1.66516	intron (ENST00000607109.1, intron 1 of 2)
ENSG00000151090.17	chr3	-	THRB	protein_coding	ENST00000415021.5	1.66508	intron (ENST00000415021.5, intron 2 of 5)
ENSG00000216480.2	chr6	-	RP3-393E18.1	processed_pseudogene	ENST00000404609.2	1.66488	Intergenic
ENSG00000221002.1	chr5	-	AC022120.1	miRNA	ENST00000408075.1	1.66474	Intergenic
ENSG00000233797.1	chr6	-	UFL1-AS1	antisense	ENST00000430796.1	1.66452	intron (ENST00000430796.1, intron 2 of 6)
ENSG00000188641.12	chr1	-	DPYD	protein_coding	ENST00000370192.7	1.66446	intron (ENST00000370192.7, intron 20 of 22)
ENSG00000135905.18	chr2	-	DOCK10	protein_coding	ENST00000258390.11	1.66423	intron (ENST00000258390.11, intron 4 of 55)
ENSG00000054983.16	chr14	-	GALC	nonsense_mediated_decay	ENST00000555000.5	1.66368	intron (ENST00000555000.5, intron 12 of 13)
ENSG00000260057.5	chr16		LINC01571	lincRNA	ENST00000569993.5	1.66355	Intergenic
ENSG00000237767.1	chr20		LINC01370	lincRNA	ENST00000432633.1	1.6634	Intergenic
ENSG00000249859.7	chr8		PVT1	lincRNA	ENST00000519481.5	1.66339	intron (ENST00000519481.5, intron 1 of 2)
ENSG00000270423.1	chr11	-	RP11-361A21.3	processed_pseudogene	ENST00000603241.1	1.66312	Intergenic
ENSG00000253108.1	chr8		RP1-84O15.2	lincRNA	ENST00000522460.1	1.66272	intron (ENST00000522460.1, intron 2 of 4)
ENSG00000183665.5	chr8		TRMT12	processed_transcript	ENST00000521443.1	1.66269	Intergenic
ENSG00000153976.2	chr17	-	HS3ST3A1	protein_coding	ENST00000284110.1	1.66242	intron (ENST00000284110.1, intron 1 of 1)
ENSG00000131374.14	chr3	-	TBC1D5	processed_transcript	ENST00000414318.2	1.66239	intron (ENST00000414318.2, intron 1 of 8)
ENSG00000243064.8	chr21		ABCC13	transcribed_unprocessed_pseudogene	ENST00000463099.1	1.66221	intron (ENST00000463099.1, intron 19 of 27)
ENSG00000163491.16	chr3	-	NEK10	protein_coding	ENST00000295720.10	1.66202	intron (ENST00000295720.10, intron 4 of 16)
ENSG00000253394.5	chr8		LINC00534	lincRNA	ENST00000517400.5	1.66195	Intergenic
ENSG00000185008.17	chr3		ROBO2	processed_transcript	ENST00000475034.1	1.66195	intron (ENST00000475034.1, intron 1 of 1)
ENSG00000104848.1	chr19	-	KCNA7	protein_coding	ENST00000221444.1	1.66166	exon (ENST00000221444.1, exon 2 of 2)
ENSG00000148948.7	chr11	-	LRRC4C	protein_coding	ENST00000528697.5	1.66162	intron (ENST00000528697.5, intron 1 of 6)
ENSG00000221477.2	chr3	-	AC108739.1	miRNA	ENST00000408550.2	1.66158	Intergenic
ENSG00000091164.12	chr18	-	TXNL1	processed_transcript	ENST00000588615.1	1.66127	Intergenic
ENSG00000198018.6	chr10		ENTPD7	protein_coding	ENST00000370489.4	1.66119	intron (ENST00000370489.4, intron 10 of 12)
ENSG00000215262.7	chr8		KCNU1	protein_coding	ENST00000518904.1	1.66103	promoter-TSS (ENST00000518904.1)
ENSG00000251549.2	chr5	-	RP11-480D4.5	unprocessed_pseudogene	ENST00000506236.2	1.66071	Intergenic
ENSG00000147586.9	chr8	-	MRPS28	processed_transcript	ENST00000522987.1	1.6605	intron (ENST00000522987.1, intron 2 of 2)
ENSG00000206129.3	chr18	-	CTD-2008L17.2	lincRNA	ENST00000382897.2	1.66046	Intergenic
ENSG00000222428.1	chr7	-	RNA5SP231	rRNA	ENST00000410496.1	1.65999	Intergenic
ENSG00000106460.18	chr7		TMEM106B	protein_coding	ENST00000396668.7	1.65974	Intergenic
ENSG00000177301.13	chr1	-	KCNA2	protein_coding	ENST00000369770.7	1.65973	Intergenic
ENSG00000249174.1	chr5	-	RP11-124N3.3	lincRNA	ENST00000504827.1	1.65964	intron (ENST00000504827.1, intron 1 of 1)
ENSG00000234119.1	chr2	-	AC079248.1	processed_pseudogene	ENST00000427568.1	1.65954	exon (ENST00000427568.1, exon 1 of 1)
ENSG00000228217.1	chr1	-	PNRC2P1	processed_pseudogene	ENST00000423940.1	1.65948	Intergenic
ENSG00000183230.16	chr10	-	CTNNA3	protein_coding	ENST00000433211.6	1.65946	intron (ENST00000433211.6, intron 5 of 17)
ENSG00000258526.5	chr14		RP11-111A21.1	lincRNA	ENST00000556620.1	1.65944	intron (ENST00000556620.1, intron 2 of 2)
ENSG00000162398.11	chr1		LEXM	protein_coding	ENST00000371273.3	1.65936	intron (ENST00000371273.3, intron 9 of 9)
ENSG00000183454.14	chr16	-	GRIN2A	processed_transcript	ENST00000568247.3	1.65934	intron (ENST00000568247.3, intron 1 of 2)
ENSG00000072415.8	chr14		MPP5	protein_coding	ENST00000557237.1	1.65928	TTS (ENST00000556345.5)
ENSG00000200062.1	chr16		RNU4-58P	snRNA	ENST00000363192.1	1.65911	Intergenic
ENSG00000277282.1	chr21	-	IGHV1OR21-1	IG_V_gene	ENST00000622028.1	1.65901	Intergenic
ENSG00000107518.16	chr10		ATRNL1	protein_coding	ENST00000609571.5	1.6583	Intergenic
ENSG00000138798.11	chr4		EGF	retained_intron	ENST00000544918.1	1.65812	promoter-TSS (ENST00000537316.5)
ENSG00000241888.2	chr5	-	RPSAP37	processed_pseudogene	ENST00000470913.2	1.65767	Intergenic
ENSG00000198670.11	chr6	-	LPA	protein_coding	ENST00000447678.2	1.65749	intron (ENST00000447678.2, intron 2 of 10)
ENSG00000053254.15	chr14	-	FOXN3	protein_coding	ENST00000557572.1	1.65647	promoter-TSS (ENST00000557572.1)
ENSG00000157483.8	chr15	-	MYO1E	nonsense_mediated_decay	ENST00000558571.1	1.65588	intron (ENST00000558571.1, intron 4 of 5)
ENSG00000144504.15	chr2	-	ANKMY1	retained_intron	ENST00000480230.5	1.65562	exon (ENST00000480230.5, exon 1 of 2)
ENSG00000229201.1	chr1	-	RP5-827O9.1	lincRNA	ENST00000435832.1	1.65555	intron (ENST00000435832.1, intron 1 of 3)
ENSG00000232790.2	chr7		LINC01162	lincRNA	ENST00000447262.2	1.65551	intron (ENST00000447262.2, intron 2 of 5)
ENSG00000273156.1	chr4	-	RP11-127B20.2	lincRNA	ENST00000610058.1	1.65533	Intergenic
ENSG00000230003.2	chr9	-	RP11-217F16.1	processed_pseudogene	ENST00000431784.2	1.65483	TTS (ENST00000431784.2)
ENSG00000280025.1	chr22		CTA-992D9.8	lincRNA	ENST00000623947.1	1.6543	Intergenic
ENSG00000101489.19	chr18	-	CELF4	processed_transcript	ENST00000587449.1	1.65421	intron (ENST00000587449.1, intron 1 of 1)
ENSG00000249883.1	chr4	-	RP11-460H9.1	lincRNA	ENST00000506917.1	1.65404	intron (ENST00000506917.1, intron 1 of 3)
ENSG00000172554.11	chr2		SNTG2	processed_transcript	ENST00000471239.1	1.65383	intron (ENST00000471239.1, intron 1 of 4)
ENSG00000251039.2	chr2		IGKV2D-40	IG_V_gene	ENST00000429992.2	1.65364	Intergenic
ENSG00000237924.1	chr13	-	RPL21P112	processed_pseudogene	ENST00000434403.1	1.65323	promoter-TSS (ENST00000434403.1)
ENSG00000137968.16	chr1	-	SLC44A5	protein_coding	ENST00000370855.5	1.6532	intron (ENST00000370855.5, intron 22 of 23)
ENSG00000089057.14	chr20	-	SLC23A2	protein_coding	ENST00000379333.5	1.65308	intron (ENST00000379333.5, intron 2 of 16)
ENSG00000278997.1	chr1	-	RP11-131M11.2	TEC	ENST00000622988.1	1.65271	Intergenic
ENSG00000144741.17	chr3		SLC25A26	protein_coding	ENST00000354883.10	1.6527	intron (ENST00000354883.10, intron 1 of 10)
ENSG00000147570.9	chr8		DNAJC5B	protein_coding	ENST00000276570.9	1.65256	Intergenic
ENSG00000207976.1	chr10	-	MIR607	miRNA	ENST00000385241.1	1.65251	Intergenic
ENSG00000179242.15	chr20		CDH4	protein_coding	ENST00000614565.4	1.65215	Intergenic
ENSG00000227160.2	chr11	-	THEM7P	processed_transcript	ENST00000525689.1	1.65171	intron (ENST00000525689.1, intron 1 of 1)
ENSG00000224104.1	chr7	-	AC079809.2	processed_pseudogene	ENST00000415468.1	1.65147	Intergenic
ENSG00000182329.10	chr2		KIAA2012	protein_coding	ENST00000541917.5	1.65094	Intergenic
ENSG00000230109.1	chr10	-	RP11-275N1.1	lincRNA	ENST00000433460.1	1.65061	intron (ENST00000433460.1, intron 4 of 4)
ENSG00000253642.5	chr8		RP11-317N12.1	lincRNA	ENST00000523063.5	1.65059	intron (ENST00000523063.5, intron 3 of 5)
ENSG00000108506.11	chr17	-	INTS2	protein_coding	ENST00000617492.4	1.65057	intron (ENST00000617492.4, intron 7 of 24)
ENSG00000082014.16	chr7	-	SMARCD3	protein_coding	ENST00000491651.1	1.65055	Intergenic
ENSG00000235275.3	chr5		KRT18P16	processed_pseudogene	ENST00000510337.1	1.65049	Intergenic
ENSG00000092969.11	chr1		TGFB2	processed_transcript	ENST00000488793.1	1.65012	intron (ENST00000488793.1, intron 2 of 2)
ENSG00000232380.1	chr13		ZDHHC20P4	processed_pseudogene	ENST00000411421.1	1.65002	Intergenic
ENSG00000184611.11	chr2	-	KCNH7	protein_coding	ENST00000328032.8	1.65001	Intergenic
ENSG00000115590.13	chr2		IL1R2	protein_coding	ENST00000457817.5	1.64998	intron (ENST00000457817.5, intron 1 of 4)
ENSG00000251226.1	chr11		RP11-469N6.1	lincRNA	ENST00000513405.1	1.64971	intron (ENST00000513405.1, intron 1 of 1)
ENSG00000162849.15	chr1		KIF26B	protein_coding	ENST00000407071.6	1.64967	intron (ENST00000407071.6, intron 2 of 14)
ENSG00000229280.1	chr1	-	EEF1DP6	processed_pseudogene	ENST00000449232.1	1.64938	Intergenic
ENSG00000165828.13	chr10		PRAP1	protein_coding	ENST00000368554.8	1.64904	intron (ENST00000368554.8, intron 4 of 7)
ENSG00000122420.9	chr1		PTGFR	protein_coding	ENST00000370758.5	1.64858	intron (ENST00000370758.5, intron 1 of 3)
ENSG00000252364.1	chr12		RNA5SP360	rRNA	ENST00000516555.1	1.64855	Intergenic
ENSG00000087253.11	chr16		LPCAT2	processed_transcript	ENST00000565056.1	1.6483	intron (ENST00000565056.1, intron 1 of 3)
ENSG00000277282.1	chr21	-	IGHV1OR21-1	IG_V_gene	ENST00000622028.1	1.64823	Intergenic
ENSG00000172340.14	chr3	-	SUCLG2	protein_coding	ENST00000460567.5	1.64822	intron (ENST00000460567.5, intron 3 of 4)
ENSG00000163633.10	chr4	-	C4orf36	protein_coding	ENST00000473559.5	1.64814	intron (ENST00000473559.5, intron 4 of 6)
ENSG00000175699.12	chr14		LINC00521	lincRNA	ENST00000444118.5	1.64806	Intergenic
ENSG00000146233.7	chr6	-	CYP39A1	processed_transcript	ENST00000480804.1	1.64784	intron (ENST00000480804.1, intron 3 of 4)
ENSG00000169862.18	chr5	-	CTNND2	processed_transcript	ENST00000506324.1	1.64765	Intergenic
ENSG00000107077.17	chr9		KDM4C	processed_transcript	ENST00000466673.1	1.64686	Intergenic
ENSG00000236030.1	chr1		LINC01036	lincRNA	ENST00000458683.1	1.64682	Intergenic
ENSG00000111817.16	chr6		DSE	protein_coding	ENST00000452085.7	1.64648	intron (ENST00000452085.7, intron 1 of 5)
ENSG00000173546.7	chr15	-	CSPG4	protein_coding	ENST00000308508.5	1.64637	intron (ENST00000308508.5, intron 1 of 9)
ENSG00000225259.4	chr8		ST13P6	processed_pseudogene	ENST00000522430.1	1.64633	Intergenic
ENSG00000171199.9	chr4		PROL1	processed_transcript	ENST00000514338.1	1.6463	intron (ENST00000514338.1, intron 3 of 3)
ENSG00000113790.10	chr3	-	EHHADH	protein_coding	ENST00000456310.5	1.64589	intron (ENST00000456310.5, intron 6 of 6)
ENSG00000261866.1	chr19		AC092566.1	processed_pseudogene	ENST00000570582.1	1.64566	Intergenic
ENSG00000145779.7	chr5		TNFAIP8	protein_coding	ENST00000513374.1	1.64537	intron (ENST00000513374.1, intron 1 of 1)
ENSG00000220181.1	chr6		RP11-486M3.2	processed_pseudogene	ENST00000404107.1	1.64533	promoter-TSS (ENST00000404107.1)
ENSG00000250371.1	chr4	-	RP11-22A3.2	lincRNA	ENST00000506899.1	1.6452	Intergenic
ENSG00000251838.1	chr11	-	SNORA31	snoRNA	ENST00000516029.1	1.6451	Intergenic
ENSG00000205632.3	chr22		LINC01310	lincRNA	ENST00000380981.3	1.64499	Intergenic
ENSG00000128482.15	chr17		RNF112	protein_coding	ENST00000575165.6	1.64452	Intergenic
ENSG00000169855.19	chr3	-	ROBO1	protein_coding	ENST00000467549.5	1.64435	intron (ENST00000467549.5, intron 2 of 28)
ENSG00000111199.10	chr12	-	TRPV4	protein_coding	ENST00000541794.5	1.64425	intron (ENST00000541794.5, intron 1 of 13)
ENSG00000266573.5	chr18		RP11-449D8.5	lincRNA	ENST00000582650.5	1.64421	intron (ENST00000582650.5, intron 2 of 3)
ENSG00000068654.15	chr2	-	POLR1A	processed_transcript	ENST00000471427.1	1.64416	Intergenic
ENSG00000234634.1	chr17	-	AC003664.1	lincRNA	ENST00000440522.1	1.64413	Intergenic
ENSG00000142149.8	chr21		HUNK	protein_coding	ENST00000270112.6	1.64407	intron (ENST00000270112.6, intron 8 of 10)
ENSG00000257103.8	chr19		LSM14A	protein_coding	ENST00000544216.7	1.64388	intron (ENST00000544216.7, intron 1 of 9)
ENSG00000254914.1	chr11		CTD-2537L20.1	processed_pseudogene	ENST00000534066.1	1.64384	Intergenic
ENSG00000263253.1	chr16		RP11-204E4.3	lincRNA	ENST00000570859.1	1.64355	Intergenic
ENSG00000106633.15	chr7	-	GCK	processed_transcript	ENST00000476008.1	1.64351	intron (ENST00000476008.1, intron 1 of 1)
ENSG00000251261.4	chr5	-	OR7H2P	unprocessed_pseudogene	ENST00000513483.2	1.64336	Intergenic
ENSG00000197826.11	chr4		C4orf22	nonsense_mediated_decay	ENST00000513920.5	1.64334	intron (ENST00000513920.5, intron 4 of 5)
ENSG00000248309.5	chr5		MEF2C-AS1	antisense	ENST00000514571.1	1.64332	TTS (ENST00000506665.1)
ENSG00000072422.16	chr10	-	RHOBTB1	processed_transcript	ENST00000496237.1	1.64324	Intergenic
ENSG00000222174.1	chr18	-	RN7SKP146	misc_RNA	ENST00000410242.1	1.64302	Intergenic
ENSG00000255714.1	chr12	-	RP11-121J20.1	lincRNA	ENST00000543558.1	1.64295	Intergenic
ENSG00000185666.14	chr22	-	SYN3	protein_coding	ENST00000358763.6	1.6429	intron (ENST00000358763.6, intron 3 of 13)
ENSG00000260237.1	chr16		RP11-148M9.1	lincRNA	ENST00000565531.1	1.6429	Intergenic
ENSG00000105877.17	chr7		DNAH11	protein_coding	ENST00000409508.7	1.64276	intron (ENST00000409508.7, intron 26 of 81)
ENSG00000140396.12	chr8	-	NCOA2	protein_coding	ENST00000452400.6	1.6424	intron (ENST00000452400.6, intron 1 of 22)
ENSG00000238131.1	chr7	-	RP11-806J6.1	lincRNA	ENST00000418679.1	1.64239	Intergenic
ENSG00000250358.5	chr5		RP11-159K7.2	lincRNA	ENST00000513687.1	1.64227	Intergenic
ENSG00000280910.1	chr19	-	AC067969.3	miRNA	ENST00000626492.1	1.64226	promoter-TSS (ENST00000626492.1)
ENSG00000145012.12	chr3		LPP	protein_coding	ENST00000457242.1	1.642	intron (ENST00000457242.1, intron 1 of 1)
ENSG00000171759.9	chr12	-	PAH	processed_transcript	ENST00000547319.1	1.64177	Intergenic
ENSG00000203876.9	chr10	-	ADD3-AS1	antisense	ENST00000369655.3	1.64158	intron (ENST00000369655.3, intron 1 of 4)
ENSG00000167487.11	chr19		KLHL26	processed_transcript	ENST00000596843.1	1.64142	intron (ENST00000596843.1, intron 1 of 2)
ENSG00000145861.7	chr5	-	C1QTNF2	protein_coding	ENST00000393975.3	1.64138	promoter-TSS (ENST00000393975.3)
ENSG00000215547.1	chr20		DEFB115	protein_coding	ENST00000400552.1	1.64123	Intergenic
ENSG00000232190.2	chr16		RP11-134D3.1	lincRNA	ENST00000430050.2	1.64122	Intergenic
ENSG00000159212.12	chr21		CLIC6	protein_coding	ENST00000349499.2	1.64112	intron (ENST00000349499.2, intron 1 of 5)
ENSG00000264564.1	chr18		RP11-61D1.2	processed_pseudogene	ENST00000581715.1	1.64096	Intergenic
ENSG00000271468.1	chr14		RP11-14N4.1	processed_pseudogene	ENST00000603845.1	1.64085	Intergenic
ENSG00000259461.1	chr15	-	ANP32BP3	processed_pseudogene	ENST00000559213.1	1.64081	TTS (ENST00000559213.1)
ENSG00000104915.14	chr19	-	STX10	nonsense_mediated_decay	ENST00000591843.1	1.64079	intron (ENST00000591843.1, intron 2 of 5)
ENSG00000139865.16	chr14		TTC6	nonsense_mediated_decay	ENST00000533625.5	1.64073	intron (ENST00000533625.5, intron 2 of 18)
ENSG00000160766.14	chr1	-	GBAP1	processed_transcript	ENST00000368374.5	1.64058	intron (ENST00000368374.5, intron 1 of 10)
ENSG00000066032.18	chr2		CTNNA2	protein_coding	ENST00000409971.6	1.64057	intron (ENST00000409971.6, intron 2 of 4)
ENSG00000060709.13	chr12	-	RIMBP2	protein_coding	ENST00000535703.5	1.64038	intron (ENST00000535703.5, intron 10 of 13)
ENSG00000265233.1	chr17	-	AC144838.2	processed_pseudogene	ENST00000580930.1	1.64018	Intergenic
ENSG00000150471.15	chr4		ADGRL3	protein_coding	ENST00000514591.5	1.63995	intron (ENST00000514591.5, intron 1 of 24)
ENSG00000244342.5	chr3		LINC00698	lincRNA	ENST00000465262.5	1.63958	intron (ENST00000465262.5, intron 5 of 5)
ENSG00000141837.18	chr19	-	CACNA1A	protein_coding	ENST00000592864.1	1.6394	intron (ENST00000592864.1, intron 1 of 1)
ENSG00000117528.11	chr1		ABCD3	processed_transcript	ENST00000468860.1	1.63921	intron (ENST00000468860.1, intron 1 of 7)
ENSG00000185305.10	chr5	-	ARL15	retained_intron	ENST00000505630.5	1.63912	intron (ENST00000505630.5, intron 1 of 3)
ENSG00000253693.1	chr5		CTC-535M15.2	lincRNA	ENST00000522189.1	1.63911	intron (ENST00000522189.1, intron 1 of 1)
ENSG00000223784.1	chr10		RP11-554I8.2	lincRNA	ENST00000417112.1	1.63898	Intergenic
ENSG00000232136.2	chr20	-	DUXAP7	processed_pseudogene	ENST00000431038.2	1.63877	TTS (ENST00000494921.1)
ENSG00000116127.17	chr2		ALMS1	protein_coding	ENST00000484298.5	1.63853	intron (ENST00000484298.5, intron 1 of 21)
ENSG00000226309.1	chr6	-	SMARCE1P2	processed_pseudogene	ENST00000442896.1	1.63805	Intergenic
ENSG00000264128.2	chr1	-	RN7SL713P	misc_RNA	ENST00000582127.2	1.63804	Intergenic
ENSG00000266501.1	chr17	-	RP11-766H1.1	processed_pseudogene	ENST00000578331.1	1.63797	promoter-TSS (ENST00000578331.1)
ENSG00000266273.1	chr18	-	RP11-715C4.1	lincRNA	ENST00000580487.1	1.63765	Intergenic
ENSG00000155749.12	chr2	-	ALS2CR12	retained_intron	ENST00000494171.5	1.63764	intron (ENST00000494171.5, intron 11 of 13)
ENSG00000150672.16	chr11	-	DLG2	processed_transcript	ENST00000530589.1	1.63756	intron (ENST00000530589.1, intron 1 of 1)
ENSG00000133107.14	chr13	-	TRPC4	protein_coding	ENST00000379679.5	1.63741	intron (ENST00000379679.5, intron 1 of 8)
ENSG00000248459.1	chr3		RP11-93K22.1	processed_pseudogene	ENST00000509298.1	1.63738	promoter-TSS (ENST00000509298.1)
ENSG00000166037.10	chr11		CEP57	nonsense_mediated_decay	ENST00000535497.1	1.63721	intron (ENST00000535497.1, intron 1 of 2)
ENSG00000177398.18	chr21		UMODL1	protein_coding	ENST00000400424.6	1.6372	intron (ENST00000400424.6, intron 1 of 22)
ENSG00000279440.1	chr22		CTA-992D9.11	lincRNA	ENST00000623027.1	1.63716	Intergenic
ENSG00000214853.5	chr5	-	RP11-509M23.1	processed_pseudogene	ENST00000425840.3	1.63683	Intergenic
ENSG00000278811.4	chr1	-	LINC00624	antisense	ENST00000619867.4	1.63674	intron (ENST00000619867.4, intron 5 of 5)
ENSG00000163376.11	chr3		KBTBD8	protein_coding	ENST00000460784.1	1.63671	Intergenic
ENSG00000185437.13	chr21		SH3BGR	protein_coding	ENST00000447939.1	1.636	TTS (ENST00000440288.6)
ENSG00000280850.1	chr6	-	RP4-655C5.9	lincRNA	ENST00000629925.1	1.63583	Intergenic
ENSG00000281560.1	chr5		LSINCT5	lincRNA	ENST00000626215.1	1.63572	Intergenic
ENSG00000268742.1	chr19	-	CTD-2396E7.7	processed_pseudogene	ENST00000594355.1	1.63569	Intergenic
ENSG00000116183.10	chr1		PAPPA2	protein_coding	ENST00000367661.7	1.63558	intron (ENST00000367661.7, intron 3 of 4)
ENSG00000145996.11	chr6		CDKAL1	protein_coding	ENST00000274695.8	1.63542	Intergenic
ENSG00000171045.14	chr8	-	TSNARE1	protein_coding	ENST00000524325.5	1.63535	intron (ENST00000524325.5, intron 13 of 13)
ENSG00000260422.1	chr6	-	RP1-155D22.2	lincRNA	ENST00000564697.1	1.63533	Intergenic
ENSG00000233304.6	chr1		LINC01346	lincRNA	ENST00000635619.1	1.635	Intergenic
ENSG00000181031.15	chr17	-	RPH3AL	protein_coding	ENST00000573780.5	1.63465	intron (ENST00000573780.5, intron 4 of 4)
ENSG00000237552.1	chr1	-	RP11-415A20.1	lincRNA	ENST00000427806.1	1.63459	intron (ENST00000427806.1, intron 1 of 2)
ENSG00000267014.5	chr19		LINC01532	lincRNA	ENST00000589821.1	1.63416	Intergenic
ENSG00000111266.8	chr12	-	DUSP16	protein_coding	ENST00000541207.1	1.63408	intron (ENST00000541207.1, intron 1 of 2)
ENSG00000216560.4	chr4		LINC00955	lincRNA	ENST00000514422.1	1.63342	Intergenic
ENSG00000121904.17	chr1	-	CSMD2	processed_transcript	ENST00000471438.2	1.63333	intron (ENST00000471438.2, intron 3 of 3)
ENSG00000176571.11	chr8		CNBD1	processed_transcript	ENST00000522427.1	1.63316	intron (ENST00000522427.1, intron 1 of 3)
ENSG00000221148.1	chr12	-	SNORA3	snoRNA	ENST00000408221.1	1.63292	Intergenic
ENSG00000198087.7	chr6		CD2AP	protein_coding	ENST00000359314.5	1.63287	intron (ENST00000359314.5, intron 1 of 17)
ENSG00000095303.14	chr9		PTGS1	protein_coding	ENST00000540753.5	1.63281	TTS (ENST00000344641.7)
ENSG00000146166.16	chr6	-	LGSN	protein_coding	ENST00000370657.8	1.63277	Intergenic
ENSG00000183853.17	chr1		KIRREL	protein_coding	ENST00000360089.8	1.63247	intron (ENST00000360089.8, intron 1 of 12)
ENSG00000234477.1	chr17		AC004231.2	antisense	ENST00000418393.1	1.63233	Intergenic
ENSG00000060237.16	chr12		WNK1	processed_transcript	ENST00000540360.5	1.63227	promoter-TSS (ENST00000540360.5)
ENSG00000222238.1	chr10		RNU2-43P	snRNA	ENST00000410306.1	1.63194	Intergenic
ENSG00000150556.16	chr2		LYPD6B	protein_coding	ENST00000409029.5	1.63163	intron (ENST00000409029.5, intron 1 of 6)
ENSG00000183117.18	chr8	-	CSMD1	protein_coding	ENST00000602723.5	1.63157	intron (ENST00000602723.5, intron 12 of 67)
ENSG00000076554.15	chr8	-	TPD52	processed_transcript	ENST00000602950.1	1.63147	intron (ENST00000602950.1, intron 2 of 2)
ENSG00000126216.12	chr13	-	TUBGCP3	protein_coding	ENST00000375669.7	1.63107	intron (ENST00000375669.7, intron 13 of 20)
ENSG00000223099.1	chr4	-	AC119751.4	miRNA	ENST00000411167.1	1.63093	Intergenic
ENSG00000239311.1	chr3	-	RP11-615J4.3	lincRNA	ENST00000497896.1	1.63053	intron (ENST00000497896.1, intron 1 of 1)
ENSG00000253077.1	chr4	-	RNA5SP169	rRNA	ENST00000517268.1	1.63011	Intergenic
ENSG00000228852.6	chr1	-	RP11-57H12.5	antisense	ENST00000630835.1	1.62995	Intergenic
[truncated: 40,279 more rows]

## Sheet: Supplementary data file 2B
CLL samples vs Normal sorted Bcells_Hyper DhMRS
Geneid	Chr	Strand	GeneName	GeneClassification	Nearest PromoterID	Peak Score	Region Size	Annotation
ENSG00000207563.1	chr9		MIR23B	miRNA	ENST00000384832.1	50.5283	600	TTS (ENST00000479161.5)
ENSG00000276600.4	chr1	-	RAB7B	protein_coding	ENST00000617070.4	46.1511	424	intron (ENST00000617070.4, intron 4 of 5)
ENSG00000014164.6	chr8	-	ZC3H3	protein_coding	ENST00000528401.1	45.4944	403	intron (ENST00000528401.1, intron 1 of 1)
ENSG00000120645.11	chr12		IQSEC3	protein_coding	ENST00000538872.5	45.0203	254	intron (ENST00000538872.5, intron 8 of 13)
ENSG00000115073.7	chr2	-	ACTR1B	retained_intron	ENST00000460427.2	43.9157	312	promoter-TSS (ENST00000460427.2)
ENSG00000105223.19	chr19		PLD3	nonsense_mediated_decay	ENST00000486134.1	43.8152	558	promoter-TSS (ENST00000486134.1)
ENSG00000228146.7	chr16		CASP16P	retained_intron	ENST00000575497.5	43.7199	424	TTS (ENST00000576416.5)
ENSG00000087116.13	chr5	-	ADAMTS2	protein_coding	ENST00000251582.11	42.9824	390	intron (ENST00000251582.11, intron 3 of 21)
ENSG00000147799.11	chr8	-	ARHGAP39	protein_coding	ENST00000276826.5	42.8824	318	intron (ENST00000276826.5, intron 2 of 9)
ENSG00000107147.11	chr9		KCNT1	retained_intron	ENST00000490363.3	42.7111	531	intron (ENST00000490363.3, intron 16 of 22)
ENSG00000255153.1	chr11		TOLLIP-AS1	antisense	ENST00000530897.1	42.7065	618	Intergenic
ENSG00000110651.11	chr11		CD81	protein_coding	ENST00000533417.5	42.6522	338	intron (ENST00000533417.5, intron 1 of 4)
ENSG00000107902.13	chr10		LHPP	processed_transcript	ENST00000486535.1	42.5228	364	intron (ENST00000486535.1, intron 1 of 1)
ENSG00000203618.5	chr22		GP1BB	protein_coding	ENST00000366425.3	42.0126	505	Intergenic
ENSG00000129993.14	chr16	-	CBFA2T3	protein_coding	ENST00000268679.8	41.3902	316	intron (ENST00000268679.8, intron 1 of 11)
ENSG00000171045.14	chr8	-	TSNARE1	protein_coding	ENST00000524325.5	41.3792	237	intron (ENST00000524325.5, intron 13 of 13)
ENSG00000158805.11	chr16		ZNF276	retained_intron	ENST00000569582.1	41.084	423	promoter-TSS (ENST00000569582.1)
ENSG00000138964.16	chr22		PARVG	processed_transcript	ENST00000472551.1	41.0151	412	TTS (ENST00000475485.6)
ENSG00000274373.1	chr12	-	RP13-714J12.1	lincRNA	ENST00000622182.1	40.8044	390	Intergenic
ENSG00000264233.1	chr5	-	MIR4456	miRNA	ENST00000582112.1	40.6964	303	Intergenic
ENSG00000060069.16	chr18		CTDP1	protein_coding	ENST00000075430.11	40.6211	837	intron (ENST00000075430.11, intron 10 of 11)
ENSG00000113504.20	chr5	-	SLC12A7	retained_intron	ENST00000514994.1	40.4115	317	promoter-TSS (ENST00000583759.1)
ENSG00000262246.5	chr16	-	CORO7	retained_intron	ENST00000575714.5	40.3217	454	TTS (ENST00000572153.5)
ENSG00000175727.13	chr12		MLXIP	retained_intron	ENST00000541750.1	40.1627	453	promoter-TSS (ENST00000541750.1)
ENSG00000104894.11	chr19		CD37	protein_coding	ENST00000594743.1	40.0377	772	TTS (ENST00000597033.5)
ENSG00000078808.16	chr1	-	SDF4	protein_coding	ENST00000403997.2	40.0314	295	intron (ENST00000403997.2, intron 3 of 4)
ENSG00000107331.16	chr9	-	ABCA2	nonsense_mediated_decay	ENST00000470535.2	39.9116	314	TTS (ENST00000625103.1)
ENSG00000227306.1	chr11		AP006285.6	lincRNA	ENST00000436539.1	39.8276	473	Intergenic
ENSG00000100605.16	chr14	-	ITPK1	protein_coding	ENST00000555495.5	39.0838	686	intron (ENST00000555495.5, intron 1 of 8)
ENSG00000118162.13	chr19	-	KPTN	retained_intron	ENST00000594139.5	39.0115	445	TTS (ENST00000602193.5)
ENSG00000150722.10	chr2		PPP1R1C	processed_transcript	ENST00000495820.5	38.9806	266	promoter-TSS (ENST00000495820.5)
ENSG00000167522.14	chr16	-	ANKRD11	nonsense_mediated_decay	ENST00000330736.9	38.9195	430	intron (ENST00000330736.9, intron 2 of 11)
ENSG00000167711.13	chr17		SERPINF2	protein_coding	ENST00000453066.5	38.726	308	promoter-TSS (ENST00000324015.7)
ENSG00000103227.18	chr16	-	LMF1	processed_transcript	ENST00000566609.1	38.7121	370	intron (ENST00000566609.1, intron 2 of 2)
ENSG00000233395.1	chr10		LINC00841	lincRNA	ENST00000451929.1	38.7086	333	intron (ENST00000451929.1, intron 3 of 4)
ENSG00000179094.13	chr17	-	PER1	retained_intron	ENST00000579098.1	38.5247	415	promoter-TSS (ENST00000579098.1)
ENSG00000253617.2	chr5	-	RP11-443C10.3	processed_pseudogene	ENST00000517842.2	38.4141	329	Intergenic
ENSG00000067606.15	chr1		PRKCZ	protein_coding	ENST00000378567.7	38.3355	246	intron (ENST00000378567.7, intron 16 of 17)
ENSG00000180155.18	chr8	-	LYNX1	protein_coding	ENST00000615007.4	38.261	298	intron (ENST00000615007.4, intron 3 of 4)
ENSG00000211685.3	chr22		IGLC7	IG_C_gene	ENST00000390331.3	38.1405	347	Intergenic
ENSG00000054611.13	chr22		TBC1D22A	protein_coding	ENST00000406733.1	38.1218	383	intron (ENST00000406733.1, intron 12 of 12)
ENSG00000261095.1	chr16		RP11-899L11.1	lincRNA	ENST00000566092.1	38.0775	300	intron (ENST00000566092.1, intron 2 of 2)
ENSG00000134490.13	chr18	-	TMEM241	processed_transcript	ENST00000578790.5	37.9584	232	intron (ENST00000578790.5, intron 2 of 3)
ENSG00000279141.3	chr9	-	LINC01451	lincRNA	ENST00000626304.2	37.9121	304	Intergenic
ENSG00000228355.1	chr21	-	BX322559.3	antisense	ENST00000416468.1	37.778	284	promoter-TSS (ENST00000456613.1)
ENSG00000179142.2	chr8	-	CYP11B2	protein_coding	ENST00000323110.2	37.6513	296	Intergenic
ENSG00000125826.19	chr20		RBCK1	retained_intron	ENST00000621487.1	37.4803	724	TTS (ENST00000414880.1)
ENSG00000129993.14	chr16	-	CBFA2T3	protein_coding	ENST00000569464.5	37.4237	301	intron (ENST00000569464.5, intron 5 of 9)
ENSG00000162510.5	chr1	-	MATN1	processed_transcript	ENST00000494561.1	37.2822	355	Intergenic
ENSG00000187922.13	chr9	-	LCN10	retained_intron	ENST00000494294.5	37.0871	345	exon (ENST00000494294.5, exon 2 of 3)
ENSG00000007541.15	chr16		PIGQ	retained_intron	ENST00000634341.1	37.0213	290	TTS (ENST00000026218.9)
ENSG00000233684.2	chr2		AC079779.6	lincRNA	ENST00000436808.2	36.9698	766	intron (ENST00000436808.2, intron 1 of 3)
ENSG00000254207.1	chr8	-	RP11-43A14.1	sense_intronic	ENST00000520760.1	36.9311	263	intron (ENST00000520760.1, intron 1 of 1)
ENSG00000226374.2	chr1	-	RP13-614K11.2	lincRNA	ENST00000425194.1	36.799	343	Intergenic
ENSG00000141002.18	chr16		TCF25	protein_coding	ENST00000562193.1	36.6217	374	promoter-TSS (ENST00000562193.1)
ENSG00000240093.1	chr7	-	AC093627.12	antisense	ENST00000467050.1	36.4258	273	intron (ENST00000467050.1, intron 1 of 2)
ENSG00000214145.6	chr3	-	LINC00887	lincRNA	ENST00000429578.5	36.4209	274	Intergenic
ENSG00000053918.15	chr11		KCNQ1	protein_coding	ENST00000380776.4	36.4152	228	intron (ENST00000380776.4, intron 2 of 2)
ENSG00000032389.12	chr2	-	TSSC1	protein_coding	ENST00000398659.8	36.3749	328	intron (ENST00000398659.8, intron 3 of 9)
ENSG00000182870.12	chr12	-	GALNT9	protein_coding	ENST00000328957.12	36.3626	249	intron (ENST00000328957.12, intron 1 of 10)
ENSG00000102858.12	chr16		MGRN1	protein_coding	ENST00000593224.1	36.2439	208	TTS (ENST00000615397.1)
ENSG00000277013.1	chr19		CTC-526N19.1	lincRNA	ENST00000610908.1	36.2045	386	Intergenic
ENSG00000181031.15	chr17	-	RPH3AL	protein_coding	ENST00000575736.5	36.203	317	promoter-TSS (ENST00000575736.5)
ENSG00000156860.15	chr16		FBRS	protein_coding	ENST00000287468.5	36.1604	228	promoter-TSS (ENST00000287468.5)
ENSG00000224758.1	chr10	-	LINC01167	lincRNA	ENST00000423232.1	36.1393	266	intron (ENST00000423232.1, intron 1 of 1)
ENSG00000069424.14	chr1		KCNAB2	processed_transcript	ENST00000493807.1	36.0741	227	intron (ENST00000493807.1, intron 2 of 2)
ENSG00000049759.16	chr18		NEDD4L	retained_intron	ENST00000590020.1	36.0719	344	promoter-TSS (ENST00000590020.1)
ENSG00000196218.11	chr19		RYR1	protein_coding	ENST00000593677.1	35.9866	473	TTS (ENST00000593677.1)
ENSG00000206633.1	chr2	-	SNORA80B	snoRNA	ENST00000383906.1	35.8361	251	Intergenic
ENSG00000274370.1	chr17		AC144831.3	lincRNA	ENST00000619443.1	35.7938	238	Intergenic
ENSG00000104856.13	chr19		RELB	retained_intron	ENST00000510184.1	35.7775	293	intron (ENST00000510184.1, intron 2 of 2)
ENSG00000171811.12	chr10	-	CFAP46	protein_coding	ENST00000368586.9	35.7656	285	intron (ENST00000368586.9, intron 16 of 57)
ENSG00000151062.14	chr12	-	CACNA2D4	protein_coding	ENST00000585732.1	35.7221	325	intron (ENST00000585732.1, intron 5 of 25)
ENSG00000126870.15	chr7		WDR60	protein_coding	ENST00000407559.7	35.7014	214	intron (ENST00000407559.7, intron 24 of 24)
ENSG00000142627.12	chr1	-	EPHA2	processed_transcript	ENST00000462805.1	35.6531	369	TTS (ENST00000462805.1)
ENSG00000236953.1	chr13	-	ZDHHC20-IT1	sense_intronic	ENST00000417513.1	35.6296	318	intron (ENST00000417513.1, intron 1 of 1)
ENSG00000105287.12	chr19	-	PRKD2	retained_intron	ENST00000597589.5	35.4214	437	promoter-TSS (ENST00000599019.5)
ENSG00000164087.7	chr3	-	POC1A	protein_coding	ENST00000474012.1	35.3707	231	intron (ENST00000474012.1, intron 6 of 10)
ENSG00000263176.1	chr17	-	RP11-893F2.15	lincRNA	ENST00000577175.1	35.3156	419	Intergenic
ENSG00000265258.1	chr11		MIR4686	miRNA	ENST00000584128.1	35.3017	267	Intergenic
ENSG00000279071.1	chr12		RP11-83B20.3	TEC	ENST00000625118.1	35.2562	324	exon (ENST00000625118.1, exon 1 of 1)
ENSG00000182208.12	chr11	-	MOB2	retained_intron	ENST00000531976.1	35.0846	205	Intergenic
ENSG00000105767.2	chr19	-	CADM4	protein_coding	ENST00000222374.2	34.9942	313	promoter-TSS (ENST00000222374.2)
ENSG00000180316.11	chr6		PNPLA1	protein_coding	ENST00000457797.5	34.9379	265	intron (ENST00000457797.5, intron 2 of 7)
ENSG00000182118.5	chr1	-	FAM89A	protein_coding	ENST00000366654.4	34.9111	497	promoter-TSS (ENST00000366654.4)
ENSG00000105397.13	chr19	-	TYK2	nonsense_mediated_decay	ENST00000533334.1	34.8811	268	TTS (ENST00000525220.1)
ENSG00000124201.14	chr20	-	ZNFX1	protein_coding	ENST00000371744.5	34.6546	550	promoter-TSS (ENST00000441722.5)
ENSG00000226115.1	chr21		AP001476.3	lincRNA	ENST00000435738.1	34.6478	344	Intergenic
ENSG00000132182.11	chr3	-	NUP210	processed_transcript	ENST00000485755.1	34.611	227	Intergenic
ENSG00000230485.1	chr22	-	AC000077.2	processed_pseudogene	ENST00000420012.1	34.5361	205	Intergenic
ENSG00000225614.2	chr16		ZNF469	protein_coding	ENST00000565624.1	34.4747	215	Intergenic
ENSG00000159842.14	chr17	-	ABR	processed_transcript	ENST00000576964.5	34.4619	278	intron (ENST00000576964.5, intron 2 of 6)
ENSG00000267674.1	chr18	-	RP11-813F20.2	lincRNA	ENST00000591105.1	34.3775	285	Intergenic
ENSG00000171811.12	chr10	-	CFAP46	protein_coding	ENST00000368586.9	34.3541	563	intron (ENST00000368586.9, intron 35 of 57)
ENSG00000237667.5	chr2	-	LINC01115	lincRNA	ENST00000621134.4	34.2703	308	Intergenic
ENSG00000122490.18	chr18	-	PQLC1	protein_coding	ENST00000357575.8	34.2561	328	intron (ENST00000357575.8, intron 3 of 4)
ENSG00000232197.1	chr6		RP11-302L19.1	antisense	ENST00000429305.1	34.1696	302	Intergenic
ENSG00000164828.17	chr7		SUN1	processed_transcript	ENST00000469755.1	34.1488	344	intron (ENST00000469755.1, intron 1 of 2)
ENSG00000242049.1	chr3		DNAJB8-AS1	antisense	ENST00000471626.1	34.0153	216	Intergenic
ENSG00000203999.8	chr20		LINC01270	lincRNA	ENST00000457853.1	33.8861	273	promoter-TSS (ENST00000457853.1)
ENSG00000142609.17	chr1	-	CFAP74	retained_intron	ENST00000493316.5	33.8652	421	TTS (ENST00000493316.5)
ENSG00000157985.18	chr2		AGAP1	protein_coding	ENST00000409538.5	33.8603	220	intron (ENST00000409538.5, intron 6 of 16)
ENSG00000131196.17	chr18		NFATC1	protein_coding	ENST00000592223.5	33.846	389	intron (ENST00000592223.5, intron 2 of 7)
ENSG00000197530.12	chr1		MIB2	retained_intron	ENST00000470373.1	33.846	243	TTS (ENST00000473511.5)
ENSG00000273238.1	chr4	-	RP11-1263C18.1	lincRNA	ENST00000610212.1	33.8217	516	Intergenic
ENSG00000203690.11	chr6	-	TCP10	protein_coding	ENST00000366827.6	33.7344	667	Intergenic
ENSG00000236544.1	chr7	-	AC008060.8	lincRNA	ENST00000419225.1	33.676	371	intron (ENST00000419225.1, intron 2 of 2)
ENSG00000128276.10	chr22		RFPL3	protein_coding	ENST00000397468.5	33.5762	323	promoter-TSS (ENST00000397468.5)
ENSG00000198176.12	chr13		TFDP1	protein_coding	ENST00000375370.9	33.5476	364	intron (ENST00000375370.9, intron 2 of 11)
ENSG00000174672.15	chr11		BRSK2	protein_coding	ENST00000526678.5	33.5388	214	intron (ENST00000526678.5, intron 1 of 19)
ENSG00000166897.14	chr22	-	ELFN2	protein_coding	ENST00000402918.6	33.5115	285	intron (ENST00000402918.6, intron 2 of 2)
ENSG00000164916.10	chr7		FOXK1	protein_coding	ENST00000328914.4	33.4342	745	intron (ENST00000328914.4, intron 1 of 8)
ENSG00000141556.20	chr17		TBCD	protein_coding	ENST00000539345.6	33.4286	260	intron (ENST00000539345.6, intron 13 of 39)
ENSG00000221468.1	chr10		RNU6ATAC11P	snRNA	ENST00000408541.1	33.3952	288	Intergenic
ENSG00000184402.14	chr20		SS18L1	protein_coding	ENST00000450482.5	33.2563	210	intron (ENST00000450482.5, intron 4 of 4)
ENSG00000228365.1	chr6		RP1-90J20.2	lincRNA	ENST00000437718.1	33.2384	237	Intergenic
ENSG00000260532.1	chr16		LA16c-381G6.1	lincRNA	ENST00000561511.1	33.2325	576	TTS (ENST00000561511.1)
ENSG00000204946.9	chr7		ZNF783	processed_transcript	ENST00000489518.1	33.2068	262	promoter-TSS (ENST00000605566.1)
ENSG00000164880.15	chr7	-	INTS1	retained_intron	ENST00000468115.1	33.0388	248	intron (ENST00000468115.1, intron 4 of 11)
ENSG00000111961.16	chr6		SASH1	protein_coding	ENST00000367469.5	33.0213	355	intron (ENST00000367469.5, intron 2 of 3)
ENSG00000179832.17	chr8		MROH1	protein_coding	ENST00000534366.5	32.9877	423	intron (ENST00000534366.5, intron 11 of 41)
ENSG00000277901.1	chr20	-	RP5-851M4.1	lincRNA	ENST00000610918.1	32.8862	339	Intergenic
ENSG00000140104.13	chr14		C14orf79	processed_transcript	ENST00000549584.5	32.8328	207	intron (ENST00000549584.5, intron 3 of 4)
ENSG00000185269.11	chr17	-	NOTUM	protein_coding	ENST00000425009.1	32.8038	224	intron (ENST00000425009.1, intron 7 of 7)
ENSG00000197530.12	chr1		MIB2	nonsense_mediated_decay	ENST00000486072.1	32.7893	248	promoter-TSS (ENST00000505370.1)
ENSG00000187172.15	chr21		BAGE2	processed_transcript	ENST00000470054.5	32.7749	352	intron (ENST00000470054.5, intron 1 of 9)
ENSG00000253608.1	chr8		RP11-770E5.1	antisense	ENST00000522575.1	32.765	363	intron (ENST00000522575.1, intron 2 of 3)
ENSG00000223823.1	chr1		LINC01342	lincRNA	ENST00000416774.1	32.6067	277	Intergenic
ENSG00000002822.15	chr7	-	MAD1L1	protein_coding	ENST00000402746.5	32.5085	290	intron (ENST00000402746.5, intron 12 of 16)
ENSG00000148358.19	chr9		GPR107	processed_transcript	ENST00000415344.1	32.4875	220	intron (ENST00000415344.1, intron 1 of 1)
ENSG00000157927.16	chr7	-	RADIL	retained_intron	ENST00000469399.1	32.4676	222	intron (ENST00000469399.1, intron 1 of 1)
ENSG00000253398.1	chr8	-	RP11-775B15.2	antisense	ENST00000519786.1	32.426	365	Intergenic
ENSG00000155093.17	chr7	-	PTPRN2	protein_coding	ENST00000389416.8	32.4173	761	intron (ENST00000389416.8, intron 20 of 21)
ENSG00000130414.11	chr2	-	NDUFA10	protein_coding	ENST00000419408.5	32.4124	326	intron (ENST00000419408.5, intron 4 of 5)
ENSG00000188385.11	chr10		JAKMIP3	protein_coding	ENST00000298622.8	32.2326	219	intron (ENST00000298622.8, intron 2 of 23)
ENSG00000260795.1	chr16	-	RP11-107C10.1	processed_pseudogene	ENST00000566109.1	32.0728	212	Intergenic
ENSG00000063438.16	chr5		AHRR	protein_coding	ENST00000505113.5	32.0543	458	intron (ENST00000505113.5, intron 1 of 10)
ENSG00000142599.17	chr1	-	RERE	protein_coding	ENST00000337907.7	32.0305	229	exon (ENST00000337907.7, exon 21 of 24)
ENSG00000131196.17	chr18		NFATC1	processed_transcript	ENST00000590861.1	31.9973	317	intron (ENST00000590861.1, intron 1 of 1)
ENSG00000253971.1	chr8		CDC42P3	processed_pseudogene	ENST00000518493.1	31.9624	435	Intergenic
ENSG00000146540.14	chr7	-	C7orf50	protein_coding	ENST00000412051.5	31.9615	245	intron (ENST00000412051.5, intron 2 of 3)
ENSG00000278341.1	chr16	-	RP5-1142A6.10	antisense	ENST00000616106.1	31.8602	270	promoter-TSS (ENST00000616106.1)
ENSG00000143850.12	chr1	-	PLEKHA6	processed_transcript	ENST00000564627.1	31.8229	228	intron (ENST00000564627.1, intron 3 of 3)
ENSG00000279877.1	chr16		RP11-420N3.3	processed_transcript	ENST00000569895.3	31.8176	674	intron (ENST00000569895.3, intron 3 of 6)
ENSG00000179588.8	chr16		ZFPM1	protein_coding	ENST00000562437.2	31.7198	261	intron (ENST00000562437.2, intron 1 of 4)
ENSG00000101004.14	chr20	-	NINL	protein_coding	ENST00000422516.5	31.6614	529	intron (ENST00000422516.5, intron 10 of 22)
ENSG00000151240.16	chr10	-	DIP2C	protein_coding	ENST00000280886.11	31.6484	421	intron (ENST00000280886.11, intron 1 of 36)
ENSG00000185615.15	chr16		PDIA2	protein_coding	ENST00000435833.1	31.629	258	TTS (ENST00000456379.1)
ENSG00000186350.9	chr9		RXRA	processed_transcript	ENST00000484822.1	31.5578	227	intron (ENST00000484822.1, intron 1 of 2)
ENSG00000182208.12	chr11	-	MOB2	retained_intron	ENST00000529380.1	31.4449	352	Intergenic
ENSG00000148400.9	chr9	-	NOTCH1	protein_coding	ENST00000277541.6	31.4272	224	intron (ENST00000277541.6, intron 2 of 33)
ENSG00000083444.16	chr1		PLOD1	retained_intron	ENST00000481933.1	31.4117	623	promoter-TSS (ENST00000481933.1)
ENSG00000165752.16	chr10	-	STK32C	protein_coding	ENST00000368620.2	31.3832	265	intron (ENST00000368620.2, intron 1 of 3)
ENSG00000181873.12	chr1		IBA57	processed_transcript	ENST00000546123.2	31.3556	768	TTS (ENST00000366711.3)
ENSG00000153395.9	chr5	-	LPCAT1	protein_coding	ENST00000283415.3	31.2348	201	intron (ENST00000283415.3, intron 1 of 13)
ENSG00000215182.8	chr11		MUC5AC	protein_coding	ENST00000621226.2	31.1788	218	Intergenic
ENSG00000230969.2	chr17		AC104024.2	lincRNA	ENST00000419151.2	31.1594	471	Intergenic
ENSG00000196961.12	chr19		AP2A1	processed_transcript	ENST00000600199.1	31.1111	215	intron (ENST00000600199.1, intron 4 of 7)
ENSG00000269386.5	chr19	-	RAB11B-AS1	antisense	ENST00000593581.5	31.0985	206	TTS (ENST00000598706.1)
ENSG00000181090.17	chr9		EHMT1	protein_coding	ENST00000626066.2	31.0942	412	intron (ENST00000626066.2, intron 2 of 7)
ENSG00000248767.1	chr7		WI2-2373I1.2	lincRNA	ENST00000510017.1	31.0937	264	Intergenic
ENSG00000140332.15	chr15	-	TLE3	retained_intron	ENST00000559608.1	31.0553	368	Intergenic
ENSG00000026297.15	chr6	-	RNASET2	protein_coding	ENST00000620173.4	30.925	250	intron (ENST00000620173.4, intron 1 of 13)
ENSG00000188525.3	chr2	-	AC010969.1	antisense	ENST00000340444.1	30.9176	639	Intergenic
ENSG00000159842.14	chr17	-	ABR	protein_coding	ENST00000574544.1	30.8834	243	TTS (ENST00000570441.5)
ENSG00000166016.5	chr11	-	ABTB2	protein_coding	ENST00000435224.2	30.8508	280	exon (ENST00000435224.2, exon 12 of 17)
ENSG00000205632.3	chr22		LINC01310	lincRNA	ENST00000380981.3	30.7838	240	Intergenic
ENSG00000227364.1	chr2	-	AC018685.2	lincRNA	ENST00000457813.1	30.7613	371	Intergenic
ENSG00000251166.1	chr4	-	OR7E163P	unprocessed_pseudogene	ENST00000505943.1	30.751	496	Intergenic
ENSG00000142235.8	chr19	-	LMTK3	protein_coding	ENST00000600059.5	30.7508	230	intron (ENST00000600059.5, intron 4 of 14)
ENSG00000126705.13	chr1	-	AHDC1	processed_transcript	ENST00000480033.2	30.7229	202	intron (ENST00000480033.2, intron 2 of 2)
ENSG00000250674.1	chr5		RP11-798K23.1	lincRNA	ENST00000503218.1	30.6075	217	Intergenic
ENSG00000226390.1	chr20		RP11-358D14.2	antisense	ENST00000436263.1	30.554	351	TTS (ENST00000436263.1)
ENSG00000148384.11	chr9	-	INPP5E	protein_coding	ENST00000371712.3	30.5522	212	intron (ENST00000371712.3, intron 7 of 9)
ENSG00000257607.1	chr7	-	RP11-449P15.1	antisense	ENST00000549241.1	30.4448	381	promoter-TSS (ENST00000549241.1)
ENSG00000272485.1	chr6	-	RP11-284J1.1	lincRNA	ENST00000606622.1	30.3252	223	Intergenic
ENSG00000198752.10	chr14	-	CDC42BPB	protein_coding	ENST00000361246.6	30.1622	305	intron (ENST00000361246.6, intron 26 of 36)
ENSG00000141564.13	chr17		RPTOR	processed_transcript	ENST00000575542.5	30.1093	267	intron (ENST00000575542.5, intron 1 of 29)
ENSG00000131196.17	chr18		NFATC1	protein_coding	ENST00000592223.5	30.0717	428	intron (ENST00000592223.5, intron 2 of 7)
ENSG00000207157.1	chr13	-	RNY3P4	misc_RNA	ENST00000384428.1	29.9581	325	Intergenic
ENSG00000263146.2	chr18	-	RP11-849I19.1	lincRNA	ENST00000572007.1	29.9146	345	Intergenic
ENSG00000159788.18	chr4		RGS12	retained_intron	ENST00000513991.5	29.8986	422	TTS (ENST00000503041.5)
ENSG00000185989.10	chr13	-	RASA3	protein_coding	ENST00000334062.7	29.8868	224	intron (ENST00000334062.7, intron 1 of 23)
ENSG00000074211.13	chr4	-	PPP2R2C	retained_intron	ENST00000513943.5	29.8538	398	intron (ENST00000513943.5, intron 4 of 5)
ENSG00000274813.1	chr5		RP11-21I4.3	unprocessed_pseudogene	ENST00000610957.1	29.833	235	Intergenic
ENSG00000184985.16	chr4		SORCS2	protein_coding	ENST00000329016.10	29.7882	445	intron (ENST00000329016.10, intron 1 of 26)
ENSG00000132321.16	chr2	-	IQCA1	nonsense_mediated_decay	ENST00000254653.9	29.7816	288	intron (ENST00000254653.9, intron 14 of 19)
ENSG00000140470.13	chr15	-	ADAMTS17	protein_coding	ENST00000268070.8	29.7765	268	intron (ENST00000268070.8, intron 4 of 21)
ENSG00000197386.10	chr4		HTT	protein_coding	ENST00000355072.9	29.7658	268	intron (ENST00000355072.9, intron 59 of 66)
ENSG00000132780.16	chr1		NASP	protein_coding	ENST00000525515.5	29.7516	206	intron (ENST00000525515.5, intron 1 of 5)
ENSG00000262133.1	chr17		RP11-676J12.6	antisense	ENST00000573877.1	29.724	260	intron (ENST00000573877.1, intron 1 of 1)
ENSG00000181031.15	chr17	-	RPH3AL	protein_coding	ENST00000573780.5	29.4819	234	intron (ENST00000573780.5, intron 4 of 4)
ENSG00000185028.3	chr5		LRRC14B	protein_coding	ENST00000328278.3	29.4461	736	intron (ENST00000328278.3, intron 1 of 1)
ENSG00000273473.1	chr9		LL09NC01-139C3.1	lincRNA	ENST00000608264.1	29.4074	251	Intergenic
ENSG00000281961.1	chr8		AF067845.3	lincRNA	ENST00000633198.1	29.3292	238	Intergenic
ENSG00000161243.8	chr19	-	FBXO27	protein_coding	ENST00000600828.5	29.2908	300	Intergenic
ENSG00000279637.1	chr18		RP11-196B3.1	TEC	ENST00000624177.1	29.177	220	promoter-TSS (ENST00000624177.1)
ENSG00000130699.16	chr20	-	TAF4	protein_coding	ENST00000252996.8	29.1727	627	intron (ENST00000252996.8, intron 1 of 14)
ENSG00000122679.8	chr7		RAMP3	protein_coding	ENST00000242249.8	29.1556	223	promoter-TSS (ENST00000242249.8)
ENSG00000136717.14	chr2	-	BIN1	protein_coding	ENST00000393041.7	29.1322	260	intron (ENST00000393041.7, intron 2 of 14)
ENSG00000171421.12	chr5	-	MRPL36	protein_coding	ENST00000510999.1	29.0837	208	Intergenic
ENSG00000263366.2	chr22	-	ABHD17AP5	processed_pseudogene	ENST00000580133.2	29.0581	498	Intergenic
ENSG00000272783.1	chr4		RP13-1016M1.2	lincRNA	ENST00000608161.1	29.0213	357	Intergenic
ENSG00000175894.14	chr21	-	TSPEAR	protein_coding	ENST00000614657.4	28.9917	606	intron (ENST00000614657.4, intron 3 of 12)
ENSG00000242147.1	chr10	-	RP13-463N16.6	lincRNA	ENST00000478294.1	28.9822	964	Intergenic
ENSG00000273821.1	chr20		RP5-963E22.6	lincRNA	ENST00000615354.1	28.9703	467	Intergenic
ENSG00000125730.16	chr19	-	C3	processed_transcript	ENST00000597442.5	28.9685	214	promoter-TSS (ENST00000594270.5)
ENSG00000130175.9	chr19		PRKCSH	protein_coding	ENST00000592741.5	28.9632	276	intron (ENST00000592741.5, intron 7 of 17)
ENSG00000066230.10	chr5	-	SLC9A3	protein_coding	ENST00000264938.7	28.881	492	intron (ENST00000264938.7, intron 1 of 16)
ENSG00000232814.2	chr13	-	COL4A2-AS1	antisense	ENST00000417970.2	28.8514	280	Intergenic
ENSG00000148826.8	chr10	-	NKX6-2	protein_coding	ENST00000368592.7	28.736	210	Intergenic
ENSG00000159674.11	chr4	-	SPON2	processed_transcript	ENST00000400762.7	28.7331	351	intron (ENST00000400762.7, intron 1 of 3)
ENSG00000038382.17	chr5		TRIO	retained_intron	ENST00000510281.1	28.6941	206	intron (ENST00000510281.1, intron 1 of 2)
ENSG00000264015.1	chr18		RP11-176N18.2	lincRNA	ENST00000583629.1	28.5969	575	Intergenic
ENSG00000253392.2	chr19	-	AC006277.2	antisense	ENST00000520090.2	28.5827	250	intron (ENST00000520090.2, intron 1 of 2)
ENSG00000214324.5	chr3		C3orf56	lincRNA	ENST00000624688.2	28.5468	239	Intergenic
ENSG00000101204.15	chr20	-	CHRNA4	processed_transcript	ENST00000463705.5	28.5177	733	intron (ENST00000463705.5, intron 1 of 4)
ENSG00000196367.12	chr7		TRRAP	protein_coding	ENST00000628380.2	28.5043	326	intron (ENST00000628380.2, intron 65 of 70)
ENSG00000225879.1	chr6	-	RP3-495K2.3	lincRNA	ENST00000444586.1	28.5003	322	Intergenic
ENSG00000166272.16	chr10		WBP1L	protein_coding	ENST00000448841.5	28.4567	299	TTS (ENST00000369893.9)
ENSG00000267498.1	chr19		CTB-32O4.2	lincRNA	ENST00000587859.1	28.411	248	Intergenic
ENSG00000185046.18	chr12	-	ANKS1B	protein_coding	ENST00000549866.5	28.3529	313	intron (ENST00000549866.5, intron 8 of 11)
ENSG00000026036.21	chr20		RTEL1-TNFRSF6B	nonsense_mediated_decay	ENST00000482936.5	28.3188	219	intron (ENST00000482936.5, intron 7 of 36)
ENSG00000129993.14	chr16	-	CBFA2T3	protein_coding	ENST00000268679.8	28.2842	320	intron (ENST00000268679.8, intron 1 of 11)
ENSG00000152969.16	chr4	-	JAKMIP1	protein_coding	ENST00000409371.7	28.2783	210	intron (ENST00000409371.7, intron 14 of 18)
ENSG00000185989.10	chr13	-	RASA3	protein_coding	ENST00000334062.7	28.18	255	Intergenic
ENSG00000178950.16	chr4	-	GAK	processed_transcript	ENST00000511983.5	28.1742	437	promoter-TSS (ENST00000507124.1)
ENSG00000196663.15	chr14		TECPR2	retained_intron	ENST00000559124.1	28.1506	466	TTS (ENST00000559124.1)
ENSG00000158023.9	chr12		WDR66	processed_transcript	ENST00000545752.1	28.1496	219	intron (ENST00000545752.1, intron 1 of 3)
ENSG00000261298.1	chr2		RP11-309M7.1	lincRNA	ENST00000569111.1	28.1431	403	Intergenic
ENSG00000070444.14	chr17	-	MNT	retained_intron	ENST00000573384.1	28.1213	612	promoter-TSS (ENST00000573384.1)
ENSG00000116731.22	chr1		PRDM2	protein_coding	ENST00000235372.11	28.085	384	intron (ENST00000235372.11, intron 8 of 9)
ENSG00000140795.12	chr16	-	MYLK3	retained_intron	ENST00000569844.1	27.9973	805	promoter-TSS (ENST00000569844.1)
ENSG00000163995.18	chr4	-	ABLIM2	protein_coding	ENST00000447017.6	27.9531	251	intron (ENST00000447017.6, intron 4 of 20)
ENSG00000214548.14	chr14		MEG3	lincRNA	ENST00000556407.5	27.9499	231	intron (ENST00000556407.5, intron 1 of 2)
ENSG00000124493.13	chr6	-	GRM4	retained_intron	ENST00000609973.1	27.9412	484	exon (ENST00000609973.1, exon 3 of 4)
ENSG00000181090.17	chr9		EHMT1	nonsense_mediated_decay	ENST00000462942.3	27.8534	339	intron (ENST00000462942.3, intron 20 of 21)
ENSG00000083454.21	chr17	-	P2RX5	nonsense_mediated_decay	ENST00000552456.1	27.743	481	intron (ENST00000552456.1, intron 1 of 2)
ENSG00000138834.12	chr16		MAPK8IP3	protein_coding	ENST00000250894.8	27.72	407	intron (ENST00000250894.8, intron 4 of 31)
ENSG00000161082.12	chr19		CELF5	nonsense_mediated_decay	ENST00000334293.10	27.6713	227	promoter-TSS (ENST00000334293.10)
ENSG00000142182.8	chr21	-	DNMT3L	protein_coding	ENST00000270172.7	27.622	1056	promoter-TSS (ENST00000628202.2)
ENSG00000181031.15	chr17	-	RPH3AL	protein_coding	ENST00000575130.5	27.5655	267	intron (ENST00000575130.5, intron 1 of 4)
ENSG00000185974.6	chr13		GRK1	protein_coding	ENST00000335678.6	27.555	222	intron (ENST00000335678.6, intron 3 of 6)
ENSG00000142185.16	chr21		TRPM2	protein_coding	ENST00000397928.5	27.5525	273	intron (ENST00000397928.5, intron 28 of 31)
ENSG00000125398.5	chr17		SOX9	protein_coding	ENST00000245479.2	27.535	250	exon (ENST00000245479.2, exon 3 of 3)
ENSG00000198598.6	chr12		MMP17	protein_coding	ENST00000545671.5	27.5172	258	intron (ENST00000545671.5, intron 1 of 3)
ENSG00000196218.11	chr19		RYR1	protein_coding	ENST00000360985.7	27.4932	775	intron (ENST00000360985.7, intron 102 of 106)
ENSG00000099822.2	chr19		HCN2	protein_coding	ENST00000251287.2	27.4802	350	intron (ENST00000251287.2, intron 2 of 7)
ENSG00000250397.2	chr11	-	RP11-1391J7.1	antisense	ENST00000506172.2	27.4737	1028	intron (ENST00000506172.2, intron 1 of 1)
ENSG00000280319.1	chr12		RP11-897M7.3	TEC	ENST00000623945.1	27.467	408	Intergenic
ENSG00000068383.18	chr10		INPP5A	protein_coding	ENST00000445580.1	27.4569	421	intron (ENST00000445580.1, intron 1 of 4)
ENSG00000197540.7	chr19		GZMM	protein_coding	ENST00000264553.5	27.4459	200	Intergenic
ENSG00000115504.14	chr2		EHBP1	protein_coding	ENST00000405482.5	27.4385	240	intron (ENST00000405482.5, intron 2 of 8)
ENSG00000258732.1	chr15		RP11-603B24.1	unprocessed_pseudogene	ENST00000556034.1	27.425	532	Intergenic
ENSG00000234880.1	chr21	-	LINC00163	lincRNA	ENST00000439088.1	27.4207	266	TTS (ENST00000569966.1)
ENSG00000130560.8	chr9	-	UBAC1	protein_coding	ENST00000371756.3	27.3545	535	Intergenic
ENSG00000184471.7	chr16	-	C1QTNF8	protein_coding	ENST00000621771.1	27.3185	425	intron (ENST00000621771.1, intron 7 of 7)
ENSG00000079308.16	chr2	-	TNS1	protein_coding	ENST00000446903.5	27.2897	205	intron (ENST00000446903.5, intron 3 of 18)
ENSG00000130558.18	chr9		OLFM1	retained_intron	ENST00000483042.1	27.2803	242	Intergenic
ENSG00000215041.9	chr17	-	NEURL4	retained_intron	ENST00000572029.1	27.2083	205	promoter-TSS (ENST00000572029.1)
ENSG00000204991.10	chr16		SPIRE2	retained_intron	ENST00000569108.5	27.1908	245	intron (ENST00000569108.5, intron 1 of 12)
ENSG00000196235.13	chr19		SUPT5H	protein_coding	ENST00000359191.10	27.1538	213	intron (ENST00000359191.10, intron 24 of 27)
ENSG00000159674.11	chr4	-	SPON2	protein_coding	ENST00000511679.5	27.07	265	intron (ENST00000511679.5, intron 1 of 3)
ENSG00000155093.17	chr7	-	PTPRN2	protein_coding	ENST00000389416.8	27.0484	401	intron (ENST00000389416.8, intron 5 of 21)
ENSG00000184497.12	chr13		TMEM255B	processed_transcript	ENST00000467169.1	27.0272	313	intron (ENST00000467169.1, intron 2 of 2)
ENSG00000129910.7	chr16		CDH15	protein_coding	ENST00000289746.2	26.9844	279	intron (ENST00000289746.2, intron 11 of 13)
ENSG00000174640.12	chr3	-	SLCO2A1	protein_coding	ENST00000310926.8	26.9494	215	promoter-TSS (ENST00000478651.1)
ENSG00000240230.5	chr7	-	COX19	nonsense_mediated_decay	ENST00000457254.5	26.9108	686	intron (ENST00000457254.5, intron 2 of 11)
ENSG00000275395.4	chr19	-	FCGBP	protein_coding	ENST00000616721.4	26.8828	614	intron (ENST00000616721.4, intron 24 of 27)
ENSG00000110665.11	chr11	-	C11orf21	processed_transcript	ENST00000495467.1	26.8212	314	intron (ENST00000495467.1, intron 1 of 2)
ENSG00000130699.16	chr20	-	TAF4	protein_coding	ENST00000252996.8	26.7883	416	intron (ENST00000252996.8, intron 1 of 14)
ENSG00000277030.1	chr14		MIR8071-2	miRNA	ENST00000616772.1	26.7794	437	Intergenic
ENSG00000138944.7	chr22	-	KIAA1644	protein_coding	ENST00000381176.4	26.6928	761	intron (ENST00000381176.4, intron 1 of 4)
ENSG00000057593.13	chr13		F7	protein_coding	ENST00000541084.5	26.6912	666	intron (ENST00000541084.5, intron 1 of 5)
ENSG00000133627.17	chr7		ACTR3B	retained_intron	ENST00000479402.1	26.5997	281	Intergenic
ENSG00000260476.1	chr2		RP11-254F7.1	lincRNA	ENST00000566840.1	26.5935	1023	Intergenic
ENSG00000151952.14	chr12	-	TMEM132D	protein_coding	ENST00000422113.6	26.578	202	intron (ENST00000422113.6, intron 1 of 8)
ENSG00000148204.11	chr9		CRB2	protein_coding	ENST00000359999.7	26.5428	261	promoter-TSS (ENST00000373631.7)
ENSG00000254183.1	chr8	-	RP11-953B20.2	processed_pseudogene	ENST00000523974.1	26.5327	204	Intergenic
ENSG00000142611.16	chr1		PRDM16	processed_transcript	ENST00000512462.5	26.4751	246	intron (ENST00000512462.5, intron 2 of 15)
ENSG00000160007.17	chr19		ARHGAP35	retained_intron	ENST00000599284.1	26.4578	311	TTS (ENST00000598548.1)
ENSG00000167487.11	chr19		KLHL26	protein_coding	ENST00000300976.8	26.3744	727	promoter-TSS (ENST00000300976.8)
ENSG00000105467.8	chr19		SYNGR4	protein_coding	ENST00000344846.6	26.2993	231	promoter-TSS (ENST00000601332.5)
ENSG00000242590.1	chr1		RP11-54O7.14	sense_intronic	ENST00000418300.1	26.2771	503	TTS (ENST00000461111.1)
ENSG00000110090.12	chr11	-	CPT1A	protein_coding	ENST00000561996.1	26.2598	544	intron (ENST00000561996.1, intron 1 of 2)
ENSG00000234694.1	chr1	-	RP1-92O14.3	antisense	ENST00000424948.1	26.2287	219	TTS (ENST00000413998.6)
ENSG00000261678.2	chr8	-	SCRT1	protein_coding	ENST00000569446.2	26.2186	241	Intergenic
ENSG00000248103.1	chr5		CTC-338M12.9	lincRNA	ENST00000412295.2	26.2014	308	intron (ENST00000412295.2, intron 1 of 1)
ENSG00000130584.10	chr20	-	ZBTB46	protein_coding	ENST00000302995.2	26.1078	509	intron (ENST00000302995.2, intron 3 of 6)
ENSG00000229382.1	chr21		BX322557.13	lincRNA	ENST00000445242.1	26.0371	366	Intergenic
ENSG00000002822.15	chr7	-	MAD1L1	protein_coding	ENST00000402746.5	26.0065	548	intron (ENST00000402746.5, intron 9 of 16)
ENSG00000187609.15	chr9	-	EXD3	nonsense_mediated_decay	ENST00000460390.6	25.9902	254	intron (ENST00000460390.6, intron 4 of 10)
ENSG00000140807.5	chr16		NKD1	processed_transcript	ENST00000564336.1	25.9478	396	intron (ENST00000564336.1, intron 3 of 4)
ENSG00000129910.7	chr16		CDH15	protein_coding	ENST00000289746.2	25.9475	204	intron (ENST00000289746.2, intron 11 of 13)
ENSG00000117481.10	chr1		NSUN4	protein_coding	ENST00000498008.5	25.937	399	promoter-TSS (ENST00000498008.5)
ENSG00000088256.8	chr19		GNA11	protein_coding	ENST00000588401.1	25.7975	502	TTS (ENST00000586763.1)
ENSG00000236081.1	chr7	-	ELFN1-AS1	lincRNA	ENST00000415399.1	25.7544	373	Intergenic
ENSG00000171045.14	chr8	-	TSNARE1	protein_coding	ENST00000518720.5	25.7426	432	intron (ENST00000518720.5, intron 1 of 4)
ENSG00000121057.12	chr17		AKAP1	protein_coding	ENST00000572560.1	25.6994	319	Intergenic
ENSG00000119950.20	chr10		MXI1	processed_transcript	ENST00000484030.5	25.6199	361	promoter-TSS (ENST00000485566.1)
ENSG00000142546.13	chr19	-	NOSIP	retained_intron	ENST00000596477.1	25.5801	644	TTS (ENST00000598296.5)
ENSG00000252986.1	chr7		AC147651.2	miRNA	ENST00000517177.1	25.5646	299	Intergenic
ENSG00000144040.12	chr2	-	SFXN5	protein_coding	ENST00000411783.5	25.5189	227	intron (ENST00000411783.5, intron 9 of 11)
ENSG00000115705.20	chr2		TPO	protein_coding	ENST00000422464.5	25.4712	426	intron (ENST00000422464.5, intron 7 of 11)
ENSG00000179832.17	chr8		MROH1	retained_intron	ENST00000527552.5	25.4538	274	intron (ENST00000527552.5, intron 1 of 30)
ENSG00000148411.7	chr9	-	NACC2	protein_coding	ENST00000371753.5	25.4084	296	exon (ENST00000371753.5, exon 5 of 5)
ENSG00000168056.14	chr11	-	LTBP3	retained_intron	ENST00000524798.1	25.3142	255	promoter-TSS (ENST00000524798.1)
ENSG00000170485.16	chr2		NPAS2	retained_intron	ENST00000495559.1	25.2686	202	exon (ENST00000495559.1, exon 1 of 4)
ENSG00000280318.1	chr5	-	CTB-79E8.4	TEC	ENST00000623419.1	25.2628	293	Intergenic
ENSG00000111203.11	chr12		ITFG2	retained_intron	ENST00000537183.1	25.2583	232	exon (ENST00000537183.1, exon 1 of 6)
ENSG00000227036.6	chr17	-	LINC00511	lincRNA	ENST00000580861.1	25.2576	406	intron (ENST00000580861.1, intron 1 of 1)
ENSG00000266209.1	chr19	-	AC005783.1	miRNA	ENST00000579411.1	25.2498	351	Intergenic
ENSG00000089351.14	chr19		GRAMD1A	retained_intron	ENST00000599476.1	25.2485	233	promoter-TSS (ENST00000598580.1)
ENSG00000197157.10	chr7		SND1	processed_transcript	ENST00000485871.1	25.2338	266	Intergenic
ENSG00000184956.15	chr11	-	MUC6	protein_coding	ENST00000421673.6	25.2202	599	intron (ENST00000421673.6, intron 26 of 32)
ENSG00000159733.13	chr4	-	ZFYVE28	protein_coding	ENST00000503000.1	25.1931	254	intron (ENST00000503000.1, intron 6 of 6)
ENSG00000074211.13	chr4	-	PPP2R2C	protein_coding	ENST00000506140.5	25.1871	288	intron (ENST00000506140.5, intron 2 of 9)
ENSG00000279249.1	chr16		RP11-491F9.3	TEC	ENST00000623424.1	25.1757	209	TTS (ENST00000623424.1)
ENSG00000074842.7	chr19	-	MYDGF	retained_intron	ENST00000596031.1	25.1555	248	intron (ENST00000596031.1, intron 2 of 2)
ENSG00000141968.7	chr19		VAV1	retained_intron	ENST00000600396.1	25.1355	286	intron (ENST00000600396.1, intron 2 of 5)
ENSG00000262585.1	chr17	-	RP11-353N14.5	lincRNA	ENST00000576738.1	25.063	241	Intergenic
ENSG00000151067.20	chr12		CACNA1C	protein_coding	ENST00000399629.5	25.0513	358	intron (ENST00000399629.5, intron 5 of 46)
ENSG00000131591.17	chr1	-	C1orf159	protein_coding	ENST00000379320.5	24.9345	360	exon (ENST00000379320.5, exon 1 of 8)
ENSG00000205476.8	chr14	-	CCDC85C	protein_coding	ENST00000380243.8	24.8887	235	exon (ENST00000380243.8, exon 6 of 6)
ENSG00000186907.7	chr11		RTN4RL2	protein_coding	ENST00000533205.5	24.7717	405	exon (ENST00000533205.5, exon 2 of 3)
ENSG00000169604.19	chr2		ANTXR1	protein_coding	ENST00000303714.8	24.7671	308	exon (ENST00000303714.8, exon 18 of 18)
ENSG00000121741.16	chr13		ZMYM2	retained_intron	ENST00000382883.7	24.7158	292	intron (ENST00000382883.7, intron 5 of 17)
ENSG00000124507.10	chr6		PACSIN1	processed_transcript	ENST00000493633.5	24.688	778	intron (ENST00000493633.5, intron 1 of 2)
ENSG00000182534.13	chr17	-	MXRA7	protein_coding	ENST00000355797.7	24.673	425	intron (ENST00000355797.7, intron 1 of 3)
ENSG00000219626.8	chr2		FAM228B	processed_transcript	ENST00000486967.5	24.5925	457	promoter-TSS (ENST00000461972.5)
ENSG00000130669.17	chr19		PAK4	protein_coding	ENST00000599657.5	24.5231	230	intron (ENST00000599657.5, intron 1 of 3)
ENSG00000148814.17	chr10		LRRC27	processed_transcript	ENST00000472387.5	24.5185	433	promoter-TSS (ENST00000472387.5)
ENSG00000087008.15	chr4	-	ACOX3	protein_coding	ENST00000413009.6	24.5179	296	intron (ENST00000413009.6, intron 15 of 16)
ENSG00000187688.14	chr17		TRPV2	protein_coding	ENST00000338560.11	24.505	712	Intergenic
ENSG00000184465.15	chr6	-	WDR27	protein_coding	ENST00000448612.5	24.4012	286	intron (ENST00000448612.5, intron 17 of 25)
ENSG00000245248.7	chr11		USP2-AS1	antisense	ENST00000498979.6	24.3802	266	intron (ENST00000498979.6, intron 3 of 3)
ENSG00000019144.16	chr11		PHLDB1	processed_transcript	ENST00000621027.4	24.372	912	intron (ENST00000621027.4, intron 1 of 6)
ENSG00000117411.16	chr1		B4GALT2	processed_transcript	ENST00000481924.1	24.352	254	TTS (ENST00000485678.5)
ENSG00000227364.1	chr2	-	AC018685.2	lincRNA	ENST00000457813.1	24.3503	931	Intergenic
ENSG00000131697.17	chr1	-	NPHP4	protein_coding	ENST00000378156.8	24.3063	390	intron (ENST00000378156.8, intron 18 of 29)
ENSG00000101493.10	chr18	-	ZNF516	protein_coding	ENST00000443185.6	24.2492	265	intron (ENST00000443185.6, intron 3 of 6)
ENSG00000066230.10	chr5	-	SLC9A3	protein_coding	ENST00000264938.7	24.2469	400	intron (ENST00000264938.7, intron 1 of 16)
ENSG00000131196.17	chr18		NFATC1	processed_transcript	ENST00000590172.1	24.1989	377	intron (ENST00000590172.1, intron 1 of 1)
ENSG00000130309.10	chr19		COLGALT1	retained_intron	ENST00000597075.1	24.1405	671	promoter-TSS (ENST00000597075.1)
ENSG00000227364.1	chr2	-	AC018685.2	lincRNA	ENST00000457813.1	24.1322	361	Intergenic
ENSG00000108557.17	chr17		RAI1	protein_coding	ENST00000471135.2	24.1031	254	intron (ENST00000471135.2, intron 2 of 3)
ENSG00000130294.14	chr2	-	KIF1A	protein_coding	ENST00000320389.11	24.0976	698	intron (ENST00000320389.11, intron 10 of 46)
ENSG00000136231.13	chr7	-	IGF2BP3	retained_intron	ENST00000468005.1	24.0886	606	exon (ENST00000468005.1, exon 5 of 5)
ENSG00000185567.6	chr14	-	AHNAK2	protein_coding	ENST00000333244.5	24.0865	397	intron (ENST00000333244.5, intron 1 of 6)
ENSG00000068383.18	chr10		INPP5A	protein_coding	ENST00000423490.5	24.0362	392	intron (ENST00000423490.5, intron 1 of 5)
ENSG00000063169.10	chr19		GLTSCR1	protein_coding	ENST00000614245.1	24.0118	305	exon (ENST00000614245.1, exon 4 of 11)
ENSG00000187609.15	chr9	-	EXD3	nonsense_mediated_decay	ENST00000460390.6	24.0066	347	intron (ENST00000460390.6, intron 4 of 10)
ENSG00000261720.1	chr16		RP11-161M6.5	lincRNA	ENST00000564390.1	23.943	766	Intergenic
ENSG00000130487.5	chr22		KLHDC7B	protein_coding	ENST00000395676.3	23.9425	375	promoter-TSS (ENST00000395676.3)
ENSG00000225778.5	chr10	-	PROSER2-AS1	antisense	ENST00000445498.5	23.9108	631	intron (ENST00000445498.5, intron 2 of 5)
ENSG00000167977.8	chr16		KCTD5	protein_coding	ENST00000564195.1	23.9001	266	intron (ENST00000564195.1, intron 4 of 4)
ENSG00000179242.15	chr20		CDH4	protein_coding	ENST00000543233.2	23.8528	228	intron (ENST00000543233.2, intron 1 of 14)
ENSG00000232197.1	chr6		RP11-302L19.1	antisense	ENST00000429305.1	23.8175	323	Intergenic
ENSG00000137274.12	chr6		BPHL	protein_coding	ENST00000423798.1	23.7952	428	intron (ENST00000423798.1, intron 1 of 1)
ENSG00000260476.1	chr2		RP11-254F7.1	lincRNA	ENST00000566840.1	23.7332	657	Intergenic
ENSG00000132510.10	chr17		KDM6B	protein_coding	ENST00000570632.1	23.7246	303	TTS (ENST00000570632.1)
ENSG00000260182.1	chr16		RP11-616M22.5	sense_intronic	ENST00000566997.1	23.7034	412	TTS (ENST00000566997.1)
ENSG00000135253.13	chr7	-	KCP	protein_coding	ENST00000620378.1	23.638	199	exon (ENST00000620378.1, exon 20 of 36)
ENSG00000141994.15	chr19	-	DUS3L	retained_intron	ENST00000592673.1	23.6034	431	promoter-TSS (ENST00000592673.1)
ENSG00000104518.10	chr8		GSDMD	protein_coding	ENST00000533348.5	23.6008	258	promoter-TSS (ENST00000533348.5)
ENSG00000164061.4	chr3		BSN	protein_coding	ENST00000296452.4	23.5921	365	exon (ENST00000296452.4, exon 2 of 12)
ENSG00000167281.18	chr17	-	RBFOX3	protein_coding	ENST00000583458.5	23.5715	254	intron (ENST00000583458.5, intron 3 of 13)
ENSG00000189275.3	chr10	-	LINC01164	lincRNA	ENST00000341866.3	23.4522	246	Intergenic
ENSG00000100341.11	chr22	-	PNPLA5	protein_coding	ENST00000438734.1	23.4393	217	intron (ENST00000438734.1, intron 4 of 4)
ENSG00000133256.12	chr4		PDE6B	protein_coding	ENST00000255622.10	23.4034	275	intron (ENST00000255622.10, intron 21 of 21)
ENSG00000122490.18	chr18	-	PQLC1	protein_coding	ENST00000590381.5	23.3981	513	intron (ENST00000590381.5, intron 3 of 3)
ENSG00000184232.8	chr11		OAF	protein_coding	ENST00000531220.1	23.3848	311	intron (ENST00000531220.1, intron 1 of 3)
ENSG00000138834.12	chr16		MAPK8IP3	protein_coding	ENST00000250894.8	23.3642	324	intron (ENST00000250894.8, intron 4 of 31)
ENSG00000237864.1	chr21	-	LINC00322	lincRNA	ENST00000450205.1	23.3563	598	Intergenic
ENSG00000221126.1	chr1	-	AC092265.1	miRNA	ENST00000408199.1	23.2881	241	Intergenic
ENSG00000235572.1	chr9		RP11-555H7.2	lincRNA	ENST00000450850.1	23.2838	205	Intergenic
ENSG00000085733.15	chr11		CTTN	protein_coding	ENST00000301843.12	23.1831	486	intron (ENST00000301843.12, intron 12 of 17)
ENSG00000155849.15	chr7	-	ELMO1	processed_transcript	ENST00000479447.1	23.1645	228	intron (ENST00000479447.1, intron 1 of 1)
ENSG00000179151.11	chr15	-	EDC3	protein_coding	ENST00000566828.5	23.1438	224	promoter-TSS (ENST00000562047.1)
ENSG00000205634.6	chr22	-	LINC00898	lincRNA	ENST00000609786.5	23.0704	298	Intergenic
ENSG00000169660.15	chr17		HEXDC	retained_intron	ENST00000582131.1	23.0666	350	TTS (ENST00000585077.1)
ENSG00000231806.2	chr9		PCAT7	retained_intron	ENST00000452148.2	23.0634	324	promoter-TSS (ENST00000452148.2)
ENSG00000066336.11	chr11	-	SPI1	protein_coding	ENST00000533030.1	23.0498	236	intron (ENST00000533030.1, intron 1 of 1)
ENSG00000053254.15	chr14	-	FOXN3	protein_coding	ENST00000615335.4	23.0478	286	intron (ENST00000615335.4, intron 1 of 4)
ENSG00000054611.13	chr22		TBC1D22A	protein_coding	ENST00000406733.1	23.0226	199	intron (ENST00000406733.1, intron 11 of 12)
ENSG00000158158.11	chr2		CNNM4	protein_coding	ENST00000377075.2	23.0175	1010	intron (ENST00000377075.2, intron 1 of 6)
ENSG00000100341.11	chr22	-	PNPLA5	protein_coding	ENST00000438734.1	23.0173	241	TTS (ENST00000597664.5)
ENSG00000120645.11	chr12		IQSEC3	protein_coding	ENST00000382841.2	23.0162	531	intron (ENST00000382841.2, intron 2 of 12)
ENSG00000171302.16	chr17	-	CANT1	processed_transcript	ENST00000587242.5	22.9897	211	exon (ENST00000587242.5, exon 2 of 4)
ENSG00000248767.1	chr7		WI2-2373I1.2	lincRNA	ENST00000510017.1	22.9851	373	Intergenic
ENSG00000119650.12	chr14		IFT43	processed_transcript	ENST00000553338.1	22.9564	321	intron (ENST00000553338.1, intron 2 of 2)
ENSG00000101096.19	chr20	-	NFATC2	protein_coding	ENST00000414705.5	22.9437	231	intron (ENST00000414705.5, intron 3 of 10)
ENSG00000231601.1	chr10		RP11-164C1.2	lincRNA	ENST00000412695.1	22.9267	431	Intergenic
ENSG00000173950.15	chr3	-	XXYLT1	protein_coding	ENST00000429994.5	22.9214	264	intron (ENST00000429994.5, intron 3 of 3)
ENSG00000250771.2	chr4		RP11-153M7.3	processed_transcript	ENST00000602666.1	22.8638	262	promoter-TSS (ENST00000602666.1)
ENSG00000212712.2	chr18	-	AP002414.1	processed_pseudogene	ENST00000391405.2	22.7394	796	Intergenic
ENSG00000006611.15	chr11	-	USH1C	protein_coding	ENST00000005226.11	22.7214	294	exon (ENST00000005226.11, exon 18 of 27)
ENSG00000175711.8	chr17	-	B3GNTL1	protein_coding	ENST00000320865.3	22.7165	329	intron (ENST00000320865.3, intron 1 of 12)
ENSG00000254933.1	chr11		RP11-619A14.2	antisense	ENST00000527314.1	22.688	667	Intergenic
ENSG00000142156.14	chr21		COL6A1	protein_coding	ENST00000612273.1	22.6436	517	intron (ENST00000612273.1, intron 13 of 33)
ENSG00000142185.16	chr21		TRPM2	protein_coding	ENST00000397928.5	22.5718	812	intron (ENST00000397928.5, intron 12 of 31)
ENSG00000279460.1	chr4	-	RP11-517M22.1	TEC	ENST00000623949.1	22.5014	276	Intergenic
ENSG00000153303.16	chr6	-	FRMD1	nonsense_mediated_decay	ENST00000509157.5	22.4933	216	intron (ENST00000509157.5, intron 1 of 12)
ENSG00000197177.15	chr10		ADGRA1	protein_coding	ENST00000607359.5	22.4264	303	intron (ENST00000607359.5, intron 14 of 15)
ENSG00000198788.8	chr11		MUC2	processed_transcript	ENST00000361558.7	22.3855	345	intron (ENST00000361558.7, intron 2 of 48)
ENSG00000234300.1	chr22	-	LINC00229	lincRNA	ENST00000443783.1	22.3658	226	Intergenic
ENSG00000146776.14	chr7	-	ATXN7L1	protein_coding	ENST00000478915.1	22.3472	222	intron (ENST00000478915.1, intron 1 of 2)
ENSG00000067606.15	chr1		PRKCZ	protein_coding	ENST00000378567.7	22.3334	307	intron (ENST00000378567.7, intron 10 of 17)
ENSG00000231032.1	chr2	-	AC114814.2	processed_pseudogene	ENST00000419195.1	22.2707	349	Intergenic
ENSG00000233038.5	chr7		AC011899.9	antisense	ENST00000443338.1	22.2339	299	intron (ENST00000443338.1, intron 1 of 1)
ENSG00000185008.17	chr3		ROBO2	nonsense_mediated_decay	ENST00000473767.5	22.1907	275	intron (ENST00000473767.5, intron 21 of 26)
ENSG00000074370.17	chr17	-	ATP2A3	retained_intron	ENST00000570773.5	22.0814	402	intron (ENST00000570773.5, intron 3 of 3)
ENSG00000119950.20	chr10		MXI1	processed_transcript	ENST00000484030.5	22.0476	278	promoter-TSS (ENST00000485566.1)
ENSG00000162591.15	chr1	-	MEGF6	nonsense_mediated_decay	ENST00000485002.6	22.0395	326	intron (ENST00000485002.6, intron 3 of 36)
ENSG00000187045.16	chr22	-	TMPRSS6	protein_coding	ENST00000406856.5	22.0226	245	Intergenic
ENSG00000167632.14	chr8	-	TRAPPC9	processed_transcript	ENST00000519482.1	21.9991	320	intron (ENST00000519482.1, intron 1 of 2)
ENSG00000212219.1	chr7		RNU6-604P	snRNA	ENST00000390917.1	21.9827	680	Intergenic
ENSG00000105254.11	chr19		TBCB	retained_intron	ENST00000585910.5	21.9538	548	promoter-TSS (ENST00000468156.1)
ENSG00000184428.12	chr8	-	TOP1MT	protein_coding	ENST00000329245.8	21.9245	959	intron (ENST00000329245.8, intron 7 of 13)
ENSG00000123815.11	chr19	-	ADCK4	retained_intron	ENST00000593724.1	21.9123	206	TTS (ENST00000601304.5)
ENSG00000130940.14	chr1	-	CASZ1	protein_coding	ENST00000377022.7	21.895	752	intron (ENST00000377022.7, intron 2 of 20)
ENSG00000261177.1	chr16	-	RP11-805I24.1	lincRNA	ENST00000563931.1	21.8871	301	Intergenic
ENSG00000160216.18	chr21		AGPAT3	retained_intron	ENST00000484865.1	21.8848	262	TTS (ENST00000448287.5)
ENSG00000021762.19	chr11	-	OSBPL5	processed_transcript	ENST00000528124.1	21.8753	206	intron (ENST00000528124.1, intron 1 of 1)
ENSG00000226807.6	chr8	-	MROH5	polymorphic_pseudogene	ENST00000430863.5	21.8728	501	intron (ENST00000430863.5, intron 19 of 29)
ENSG00000115935.16	chr2	-	WIPF1	processed_transcript	ENST00000467149.1	21.8649	259	TTS (ENST00000455428.5)
ENSG00000124440.15	chr19		HIF3A	retained_intron	ENST00000475432.6	21.8344	201	exon (ENST00000475432.6, exon 7 of 7)
ENSG00000079435.9	chr19	-	LIPE	protein_coding	ENST00000597620.5	21.8298	400	promoter-TSS (ENST00000599918.1)
ENSG00000280434.1	chr22		RP4-671O14.6	sense_overlapping	ENST00000624919.1	21.8269	548	exon (ENST00000624919.1, exon 1 of 1)
ENSG00000100297.15	chr22		MCM5	processed_transcript	ENST00000465557.1	21.7895	230	promoter-TSS (ENST00000465557.1)
ENSG00000174672.15	chr11		BRSK2	protein_coding	ENST00000382179.5	21.7473	634	intron (ENST00000382179.5, intron 1 of 19)
ENSG00000249099.1	chr5	-	RP11-351N6.1	lincRNA	ENST00000512939.1	21.7282	709	Intergenic
ENSG00000153815.16	chr16		CMIP	protein_coding	ENST00000621537.4	21.7081	712	intron (ENST00000621537.4, intron 18 of 20)
ENSG00000130414.11	chr2	-	NDUFA10	protein_coding	ENST00000448880.5	21.7064	278	intron (ENST00000448880.5, intron 4 of 4)
ENSG00000090565.15	chr16		RAB11FIP3	protein_coding	ENST00000434585.5	21.7009	254	intron (ENST00000434585.5, intron 2 of 14)
ENSG00000047617.14	chr12	-	ANO2	protein_coding	ENST00000356134.9	21.6926	435	intron (ENST00000356134.9, intron 2 of 26)
ENSG00000126870.15	chr7		WDR60	nonsense_mediated_decay	ENST00000444851.5	21.6761	330	promoter-TSS (ENST00000444851.5)
ENSG00000125652.7	chr19		ALKBH7	protein_coding	ENST00000599849.1	21.6681	236	promoter-TSS (ENST00000599849.1)
ENSG00000059377.15	chr7		TBXAS1	protein_coding	ENST00000336425.9	21.6371	716	intron (ENST00000336425.9, intron 14 of 16)
ENSG00000105281.12	chr19	-	SLC1A5	protein_coding	ENST00000593713.1	21.612	398	TTS (ENST00000600646.5)
ENSG00000148408.12	chr9		CACNA1B	protein_coding	ENST00000371357.5	21.5826	243	intron (ENST00000371357.5, intron 36 of 45)
ENSG00000141002.18	chr16		TCF25	protein_coding	ENST00000562256.5	21.5593	269	TTS (ENST00000561585.1)
ENSG00000154319.14	chr8	-	FAM167A	protein_coding	ENST00000531804.5	21.5585	406	intron (ENST00000531804.5, intron 1 of 3)
ENSG00000196872.10	chr2	-	KIAA1211L	protein_coding	ENST00000420294.1	21.5146	375	intron (ENST00000420294.1, intron 1 of 3)
ENSG00000184363.9	chr11		PKP3	retained_intron	ENST00000526971.1	21.505	514	intron (ENST00000526971.1, intron 2 of 2)
ENSG00000183309.11	chr8		ZNF623	protein_coding	ENST00000501748.3	21.4078	298	Intergenic
ENSG00000169032.9	chr15		MAP2K1	protein_coding	ENST00000566326.1	21.3965	253	intron (ENST00000566326.1, intron 1 of 6)
ENSG00000181031.15	chr17	-	RPH3AL	protein_coding	ENST00000573780.5	21.3801	246	intron (ENST00000573780.5, intron 4 of 4)
ENSG00000278034.1	chr1	-	MIR6731	miRNA	ENST00000614863.1	21.376	256	Intergenic
ENSG00000205795.4	chr2	-	CYS1	processed_transcript	ENST00000477304.1	21.3743	212	intron (ENST00000477304.1, intron 1 of 2)
ENSG00000262880.1	chr17		RP11-104H15.7	processed_transcript	ENST00000575310.1	21.3448	648	intron (ENST00000575310.1, intron 3 of 5)
ENSG00000260272.1	chr16		RP11-20I23.1	protein_coding	ENST00000564543.1	21.3418	248	intron (ENST00000564543.1, intron 1 of 2)
ENSG00000060069.16	chr18		CTDP1	protein_coding	ENST00000075430.11	21.3373	242	intron (ENST00000075430.11, intron 11 of 11)
ENSG00000168785.7	chr4	-	TSPAN5	nonsense_mediated_decay	ENST00000508798.5	21.3162	320	intron (ENST00000508798.5, intron 1 of 7)
ENSG00000173762.7	chr17	-	CD7	protein_coding	ENST00000312648.7	21.2518	300	promoter-TSS (ENST00000312648.7)
ENSG00000231601.1	chr10		RP11-164C1.2	lincRNA	ENST00000412695.1	21.1946	777	Intergenic
ENSG00000276723.1	chr9		Y_RNA	misc_RNA	ENST00000614432.1	21.1565	977	Intergenic
ENSG00000069399.12	chr19		BCL3	retained_intron	ENST00000477832.1	21.1293	228	promoter-TSS (ENST00000612079.1)
ENSG00000234818.1	chr2		AC092687.5	antisense	ENST00000414538.1	21.1089	531	Intergenic
ENSG00000185917.13	chr21	-	SETD4	retained_intron	ENST00000487297.5	21.0954	705	Intergenic
ENSG00000177706.8	chr7		FAM20C	retained_intron	ENST00000512382.1	21.0851	264	Intergenic
ENSG00000158747.13	chr1		NBL1	protein_coding	ENST00000548815.2	21.0829	242	intron (ENST00000548815.2, intron 3 of 3)
ENSG00000184012.11	chr21	-	TMPRSS2	protein_coding	ENST00000398585.7	21.0509	396	intron (ENST00000398585.7, intron 8 of 13)
ENSG00000280623.1	chr22		PCAT14	lincRNA	ENST00000629869.1	21.0357	282	Intergenic
ENSG00000229869.1	chr10		RP11-363N22.2	antisense	ENST00000435531.1	21.0214	429	Intergenic
ENSG00000015413.9	chr16		DPEP1	protein_coding	ENST00000393092.7	21.0195	234	intron (ENST00000393092.7, intron 1 of 10)
ENSG00000126870.15	chr7		WDR60	protein_coding	ENST00000407559.7	20.9154	233	intron (ENST00000407559.7, intron 1 of 24)
ENSG00000164818.15	chr7		DNAAF5	retained_intron	ENST00000461576.1	20.8851	306	TTS (ENST00000403952.3)
ENSG00000186951.16	chr22		PPARA	retained_intron	ENST00000493286.1	20.8307	799	intron (ENST00000493286.1, intron 3 of 5)
ENSG00000266273.1	chr18	-	RP11-715C4.1	lincRNA	ENST00000580487.1	20.8016	438	Intergenic
ENSG00000140506.16	chr15		LMAN1L	protein_coding	ENST00000309664.9	20.8	337	Intergenic
ENSG00000168675.18	chr18		LDLRAD4	protein_coding	ENST00000587905.5	20.7971	235	intron (ENST00000587905.5, intron 2 of 4)
ENSG00000160111.12	chr19	-	CPAMD8	processed_transcript	ENST00000595323.1	20.7933	538	promoter-TSS (ENST00000597335.5)
ENSG00000077044.9	chr2		DGKD	retained_intron	ENST00000474488.1	20.778	358	intron (ENST00000474488.1, intron 6 of 6)
ENSG00000127511.9	chr19		SIN3B	protein_coding	ENST00000248054.9	20.742	218	intron (ENST00000248054.9, intron 12 of 18)
ENSG00000148848.14	chr10	-	ADAM12	protein_coding	ENST00000448723.1	20.7379	454	intron (ENST00000448723.1, intron 5 of 8)
ENSG00000108963.17	chr17		DPH1	processed_transcript	ENST00000576891.2	20.7062	276	promoter-TSS (ENST00000576891.2)
ENSG00000204624.7	chr1		PTCHD2	protein_coding	ENST00000294484.6	20.704	400	intron (ENST00000294484.6, intron 1 of 20)
ENSG00000142319.17	chr5	-	SLC6A3	protein_coding	ENST00000270349.11	20.6973	376	intron (ENST00000270349.11, intron 4 of 14)
ENSG00000267251.2	chr18		AC139100.3	antisense	ENST00000588950.1	20.6499	857	intron (ENST00000588950.1, intron 1 of 4)
ENSG00000181090.17	chr9		EHMT1	protein_coding	ENST00000460486.3	20.6206	391	intron (ENST00000460486.3, intron 1 of 3)
ENSG00000123136.14	chr19	-	DDX39A	nonsense_mediated_decay	ENST00000588692.5	20.6192	234	promoter-TSS (ENST00000590315.5)
ENSG00000183495.13	chr12		EP400	retained_intron	ENST00000616136.1	20.5841	317	promoter-TSS (ENST00000616136.1)
ENSG00000032389.12	chr2	-	TSSC1	retained_intron	ENST00000496433.5	20.5556	273	Intergenic
ENSG00000072958.8	chr19		AP1M1	retained_intron	ENST00000592703.1	20.5481	230	Intergenic
ENSG00000147799.11	chr8	-	ARHGAP39	protein_coding	ENST00000276826.5	20.5149	943	intron (ENST00000276826.5, intron 1 of 9)
ENSG00000198788.8	chr11		MUC2	pseudogene	ENST00000613187.1	20.4861	682	exon (ENST00000613187.1, exon 1 of 6)
ENSG00000054179.11	chr9	-	ENTPD2	retained_intron	ENST00000460614.1	20.4813	359	promoter-TSS (ENST00000460614.1)
ENSG00000136715.17	chr2	-	SAP130	protein_coding	ENST00000357702.9	20.3999	503	intron (ENST00000357702.9, intron 14 of 20)
ENSG00000165752.16	chr10	-	STK32C	protein_coding	ENST00000368620.2	20.3626	229	intron (ENST00000368620.2, intron 1 of 3)
ENSG00000100346.17	chr22		CACNA1I	protein_coding	ENST00000401624.5	20.359	811	intron (ENST00000401624.5, intron 1 of 35)
ENSG00000235608.1	chr4	-	NKX1-1	protein_coding	ENST00000422806.1	20.3296	305	Intergenic
ENSG00000198597.8	chr19		ZNF536	protein_coding	ENST00000591488.1	20.3296	245	intron (ENST00000591488.1, intron 1 of 2)
ENSG00000255704.1	chr12	-	RP11-292I17.1	processed_pseudogene	ENST00000541343.1	20.2625	240	Intergenic
ENSG00000010282.14	chr3	-	HHATL	protein_coding	ENST00000455195.5	20.2212	277	promoter-TSS (ENST00000455195.5)
ENSG00000146540.14	chr7	-	C7orf50	protein_coding	ENST00000491163.1	20.2126	430	intron (ENST00000491163.1, intron 2 of 4)
ENSG00000166016.5	chr11	-	ABTB2	protein_coding	ENST00000435224.2	20.1952	293	intron (ENST00000435224.2, intron 11 of 16)
ENSG00000104951.15	chr19	-	IL4I1	protein_coding	ENST00000593956.5	20.1655	378	TTS (ENST00000596022.5)
ENSG00000131591.17	chr1	-	C1orf159	protein_coding	ENST00000475119.5	20.1547	792	Intergenic
ENSG00000226321.5	chr2		CROCC2	protein_coding	ENST00000443866.2	20.1547	263	intron (ENST00000443866.2, intron 4 of 31)
ENSG00000139445.17	chr12	-	FOXN4	protein_coding	ENST00000299162.9	20.0793	436	intron (ENST00000299162.9, intron 8 of 9)
ENSG00000257773.1	chr12		ST13P3	processed_pseudogene	ENST00000546640.1	20.0759	236	Intergenic
ENSG00000104375.15	chr8	-	STK3	processed_transcript	ENST00000517832.1	20.0524	213	intron (ENST00000517832.1, intron 3 of 3)
ENSG00000159733.13	chr4	-	ZFYVE28	protein_coding	ENST00000511071.5	20.0352	470	intron (ENST00000511071.5, intron 1 of 11)
ENSG00000184012.11	chr21	-	TMPRSS2	retained_intron	ENST00000469395.1	20.0283	246	promoter-TSS (ENST00000488556.1)
ENSG00000197177.15	chr10		ADGRA1	protein_coding	ENST00000607359.5	20.0228	305	Intergenic
ENSG00000197177.15	chr10		ADGRA1	protein_coding	ENST00000607359.5	19.9988	337	Intergenic
ENSG00000108094.14	chr10	-	CUL2	protein_coding	ENST00000374751.7	19.9851	199	intron (ENST00000374751.7, intron 17 of 20)
ENSG00000252079.1	chr12	-	RNU6-327P	snRNA	ENST00000516270.1	19.9835	970	TTS (ENST00000450056.6)
ENSG00000248641.1	chr4		HMGA1P2	processed_pseudogene	ENST00000430198.2	19.9259	324	TTS (ENST00000430198.2)
ENSG00000196218.11	chr19		RYR1	protein_coding	ENST00000360985.7	19.9217	261	intron (ENST00000360985.7, intron 56 of 106)
ENSG00000189223.13	chr2		PAX8-AS1	antisense	ENST00000456685.5	19.91	266	TTS (ENST00000397647.7)
ENSG00000139289.13	chr12	-	PHLDA1	protein_coding	ENST00000602540.5	19.9086	276	exon (ENST00000602540.5, exon 1 of 2)
ENSG00000185989.10	chr13	-	RASA3	protein_coding	ENST00000334062.7	19.906	220	intron (ENST00000334062.7, intron 1 of 23)
ENSG00000258460.1	chr14	-	RP11-168L7.1	lincRNA	ENST00000553561.1	19.904	416	Intergenic
ENSG00000175920.15	chr4		DOK7	processed_transcript	ENST00000512714.1	19.845	294	intron (ENST00000512714.1, intron 2 of 3)
ENSG00000076826.9	chr19		CAMSAP3	protein_coding	ENST00000160298.8	19.8263	833	intron (ENST00000160298.8, intron 1 of 16)
ENSG00000087253.11	chr16		LPCAT2	protein_coding	ENST00000262134.9	19.826	344	intron (ENST00000262134.9, intron 1 of 13)
ENSG00000104728.15	chr8		ARHGEF10	protein_coding	ENST00000349830.7	19.8203	810	intron (ENST00000349830.7, intron 1 of 28)
ENSG00000130226.16	chr7		DPP6	protein_coding	ENST00000377770.7	19.8097	439	intron (ENST00000377770.7, intron 6 of 25)
ENSG00000264233.1	chr5	-	MIR4456	miRNA	ENST00000582112.1	19.7922	415	Intergenic
ENSG00000090316.15	chr4		MAEA	nonsense_mediated_decay	ENST00000513301.5	19.7903	501	intron (ENST00000513301.5, intron 1 of 3)
ENSG00000203999.8	chr20		LINC01270	lincRNA	ENST00000371639.7	19.7755	282	intron (ENST00000371639.7, intron 2 of 4)
ENSG00000198286.9	chr7	-	CARD11	protein_coding	ENST00000356408.3	19.7642	220	intron (ENST00000356408.3, intron 1 of 3)
ENSG00000278942.1	chr16	-	LA16c-390H2.1	TEC	ENST00000623168.1	19.7176	292	promoter-TSS (ENST00000623168.1)
ENSG00000235293.1	chr2		AC114814.3	lincRNA	ENST00000449362.1	19.6975	295	Intergenic
ENSG00000107147.11	chr9		KCNT1	protein_coding	ENST00000371757.6	19.6718	346	intron (ENST00000371757.6, intron 2 of 30)
ENSG00000126351.12	chr17		THRA	retained_intron	ENST00000577637.1	19.6549	303	TTS (ENST00000546243.5)
ENSG00000101204.15	chr20	-	CHRNA4	retained_intron	ENST00000627869.1	19.6428	274	promoter-TSS (ENST00000627869.1)
ENSG00000174885.12	chr11		NLRP6	protein_coding	ENST00000534750.5	19.6269	214	Intergenic
ENSG00000176956.12	chr8	-	LY6H	protein_coding	ENST00000430474.6	19.6052	495	Intergenic
ENSG00000159733.13	chr4	-	ZFYVE28	protein_coding	ENST00000503000.1	19.5613	419	exon (ENST00000503000.1, exon 7 of 7)
ENSG00000239857.6	chr7		GET4	retained_intron	ENST00000464468.1	19.5599	1042	TTS (ENST00000483469.1)
ENSG00000101180.15	chr20	-	HRH3	protein_coding	ENST00000340177.9	19.5235	269	Intergenic
ENSG00000105552.14	chr19	-	BCAT2	protein_coding	ENST00000545387.6	19.5211	472	intron (ENST00000545387.6, intron 1 of 8)
ENSG00000106012.17	chr7		IQCE	nonsense_mediated_decay	ENST00000325997.13	19.513	642	intron (ENST00000325997.13, intron 10 of 19)
ENSG00000258383.1	chr14	-	CTD-2200A16.1	lincRNA	ENST00000555595.1	19.5107	287	promoter-TSS (ENST00000555595.1)
ENSG00000263897.1	chr9		MIR4669	miRNA	ENST00000585099.1	19.4871	253	TTS (ENST00000356384.4)
ENSG00000205396.11	chr19		LINC00661	lincRNA	ENST00000549718.5	19.4363	368	intron (ENST00000549718.5, intron 1 of 5)
ENSG00000112530.11	chr6		PACRG	protein_coding	ENST00000534958.5	19.4344	286	intron (ENST00000534958.5, intron 1 of 3)
ENSG00000196782.12	chr4	-	MAML3	protein_coding	ENST00000509479.6	19.3664	258	intron (ENST00000509479.6, intron 1 of 4)
ENSG00000250674.1	chr5		RP11-798K23.1	lincRNA	ENST00000503218.1	19.34	380	Intergenic
ENSG00000112584.13	chr6		FAM120B	protein_coding	ENST00000537664.5	19.3396	249	intron (ENST00000537664.5, intron 6 of 10)
ENSG00000250681.1	chr4		RP3-368B9.2	lincRNA	ENST00000505702.1	19.3297	382	Intergenic
ENSG00000111241.2	chr12	-	FGF6	processed_transcript	ENST00000535390.1	19.3278	253	Intergenic
ENSG00000083454.21	chr17	-	P2RX5	processed_transcript	ENST00000550772.1	19.2858	248	TTS (ENST00000547933.1)
ENSG00000105339.10	chr8		DENND3	retained_intron	ENST00000520482.1	19.2596	406	intron (ENST00000520482.1, intron 5 of 5)
ENSG00000161243.8	chr19	-	FBXO27	retained_intron	ENST00000595166.1	19.2559	209	promoter-TSS (ENST00000595166.1)
ENSG00000226601.1	chr1		RP11-239E10.3	lincRNA	ENST00000446145.1	19.2424	586	Intergenic
ENSG00000249099.1	chr5	-	RP11-351N6.1	lincRNA	ENST00000512939.1	19.2299	260	Intergenic
ENSG00000155093.17	chr7	-	PTPRN2	protein_coding	ENST00000389416.8	19.2103	270	intron (ENST00000389416.8, intron 11 of 21)
ENSG00000257817.1	chr12		RP4-601P9.2	lincRNA	ENST00000551875.1	19.2016	264	intron (ENST00000551875.1, intron 4 of 4)
ENSG00000206709.1	chr7	-	RNU6-1080P	snRNA	ENST00000383982.1	19.1981	374	TTS (ENST00000431982.6)
ENSG00000160216.18	chr21		AGPAT3	protein_coding	ENST00000327505.6	19.1837	225	intron (ENST00000327505.6, intron 6 of 8)
ENSG00000198176.12	chr13		TFDP1	protein_coding	ENST00000375370.9	19.1812	242	intron (ENST00000375370.9, intron 2 of 11)
ENSG00000099364.16	chr16		FBXL19	protein_coding	ENST00000562319.5	19.158	199	intron (ENST00000562319.5, intron 7 of 10)
ENSG00000150403.17	chr13		TMCO3	protein_coding	ENST00000434316.6	19.1367	348	intron (ENST00000434316.6, intron 10 of 12)
ENSG00000103227.18	chr16	-	LMF1	protein_coding	ENST00000543238.5	19.071	239	intron (ENST00000543238.5, intron 1 of 7)
ENSG00000266564.1	chr1		MIR4418	miRNA	ENST00000581169.1	19.0658	293	Intergenic
ENSG00000196358.10	chr9		NTNG2	protein_coding	ENST00000372179.7	19.0432	212	intron (ENST00000372179.7, intron 4 of 6)
ENSG00000282872.1	chr1	-	RP11-96L14.8	protein_coding	ENST00000635463.1	19.0405	271	TTS (ENST00000635463.1)
ENSG00000249201.2	chr5	-	CTD-3080P12.3	antisense	ENST00000505972.2	19.0305	525	Intergenic
ENSG00000130635.15	chr9		COL5A1	processed_transcript	ENST00000464187.1	19.0281	519	intron (ENST00000464187.1, intron 1 of 5)
ENSG00000130477.14	chr19	-	UNC13A	protein_coding	ENST00000252773.11	19.0176	218	intron (ENST00000252773.11, intron 16 of 43)
ENSG00000283103.1	chr19	-	LLNLR-245B6.1	antisense	ENST00000634676.1	19.0013	454	promoter-TSS (ENST00000329665.4)
ENSG00000133265.10	chr19	-	HSPBP1	protein_coding	ENST00000255631.9	18.9981	461	intron (ENST00000255631.9, intron 8 of 8)
ENSG00000185920.15	chr9	-	PTCH1	retained_intron	ENST00000549678.1	18.9605	231	TTS (ENST00000375271.4)
ENSG00000255585.3	chr9	-	RP11-188C12.2	processed_transcript	ENST00000629344.1	18.9573	547	TTS (ENST00000462484.5)
ENSG00000167281.18	chr17	-	RBFOX3	protein_coding	ENST00000583458.5	18.9271	341	intron (ENST00000583458.5, intron 1 of 13)
ENSG00000200867.1	chr4	-	RN7SKP36	misc_RNA	ENST00000363997.1	18.924	273	Intergenic
ENSG00000167676.4	chr19	-	PLIN4	protein_coding	ENST00000633942.1	18.8959	657	intron (ENST00000633942.1, intron 6 of 7)
ENSG00000106003.12	chr7		LFNG	protein_coding	ENST00000402506.5	18.8822	246	intron (ENST00000402506.5, intron 2 of 8)
ENSG00000261003.1	chr6		RP1-140C12.2	sense_overlapping	ENST00000564198.1	18.8818	282	Intergenic
ENSG00000260771.1	chr6		RP1-39J2.1	lincRNA	ENST00000568306.1	18.8712	346	Intergenic
ENSG00000158555.14	chr11	-	GDPD5	processed_transcript	ENST00000529095.1	18.8449	335	intron (ENST00000529095.1, intron 5 of 7)
ENSG00000234580.1	chr10	-	RP11-733D4.1	lincRNA	ENST00000456722.1	18.8384	630	Intergenic
ENSG00000183828.14	chr14	-	NUDT14	retained_intron	ENST00000551024.5	18.8225	387	Intergenic
ENSG00000169129.14	chr10	-	AFAP1L2	processed_transcript	ENST00000486300.1	18.8146	454	promoter-TSS (ENST00000486300.1)
ENSG00000092758.15	chr20		COL9A3	retained_intron	ENST00000466192.5	18.7957	285	promoter-TSS (ENST00000490398.5)
ENSG00000260496.3	chr16	-	RP11-161M6.3	lincRNA	ENST00000599946.2	18.7759	304	Intergenic
ENSG00000178412.4	chr18	-	RP11-567M16.3	lincRNA	ENST00000317008.4	18.7754	280	intron (ENST00000317008.4, intron 2 of 4)
ENSG00000113763.10	chr5		UNC5A	protein_coding	ENST00000329542.8	18.7728	860	intron (ENST00000329542.8, intron 1 of 14)
ENSG00000242049.1	chr3		DNAJB8-AS1	antisense	ENST00000471626.1	18.7659	308	intron (ENST00000471626.1, intron 2 of 2)
ENSG00000158470.5	chr20	-	B4GALT5	protein_coding	ENST00000371711.4	18.7411	279	intron (ENST00000371711.4, intron 1 of 8)
ENSG00000157890.17	chr15	-	MEGF11	protein_coding	ENST00000489275.3	18.7082	225	exon (ENST00000489275.3, exon 3 of 6)
ENSG00000133275.15	chr19		CSNK1G2	protein_coding	ENST00000255641.12	18.6468	211	promoter-TSS (ENST00000591752.5)
ENSG00000130600.15	chr11	-	H19	lincRNA	ENST00000442037.5	18.6461	252	promoter-TSS (ENST00000617997.1)
ENSG00000255650.5	chr12	-	FAM222A-AS1	antisense	ENST00000541723.5	18.6402	512	TTS (ENST00000537083.5)
ENSG00000114270.15	chr3	-	COL7A1	retained_intron	ENST00000474432.1	18.6229	241	TTS (ENST00000467985.1)
ENSG00000015133.18	chr14	-	CCDC88C	protein_coding	ENST00000389857.10	18.5979	865	intron (ENST00000389857.10, intron 23 of 29)
ENSG00000277863.1	chr13	-	RP11-282A11.4	lincRNA	ENST00000615702.1	18.5945	212	Intergenic
ENSG00000076864.19	chr1	-	RAP1GAP	retained_intron	ENST00000611549.4	18.5811	339	intron (ENST00000611549.4, intron 17 of 24)
ENSG00000143641.9	chr1		GALNT2	protein_coding	ENST00000366672.4	18.563	615	intron (ENST00000366672.4, intron 1 of 15)
ENSG00000151240.16	chr10	-	DIP2C	protein_coding	ENST00000280886.11	18.5166	244	intron (ENST00000280886.11, intron 1 of 36)
ENSG00000127663.14	chr19		KDM4B	protein_coding	ENST00000611640.4	18.5081	239	intron (ENST00000611640.4, intron 9 of 23)
ENSG00000156030.12	chr14	-	ELMSAN1	retained_intron	ENST00000462716.1	18.5072	247	promoter-TSS (ENST00000462716.1)
ENSG00000230773.6	chr2	-	AC079807.4	lincRNA	ENST00000587616.1	18.4734	229	intron (ENST00000587616.1, intron 1 of 10)
ENSG00000272783.1	chr4		RP13-1016M1.2	lincRNA	ENST00000608161.1	18.4618	236	Intergenic
ENSG00000168309.16	chr3	-	FAM107A	protein_coding	ENST00000474531.5	18.4524	241	intron (ENST00000474531.5, intron 2 of 4)
ENSG00000142208.15	chr14	-	AKT1	retained_intron	ENST00000553506.5	18.4462	312	promoter-TSS (ENST00000554192.5)
ENSG00000259164.1	chr14		RP11-463C8.4	nonsense_mediated_decay	ENST00000557752.1	18.4407	1067	intron (ENST00000557752.1, intron 5 of 5)
ENSG00000112130.16	chr6		RNF8	processed_transcript	ENST00000479516.1	18.4359	201	intron (ENST00000479516.1, intron 1 of 3)
ENSG00000162975.4	chr2		KCNF1	protein_coding	ENST00000295082.2	18.4257	344	Intergenic
ENSG00000271781.1	chr5		CTD-2589H19.6	antisense	ENST00000607068.1	18.3837	298	promoter-TSS (ENST00000607068.1)
ENSG00000126247.10	chr19		CAPNS1	protein_coding	ENST00000586963.1	18.3642	350	TTS (ENST00000592483.5)
ENSG00000203690.11	chr6	-	TCP10	protein_coding	ENST00000366827.6	18.3634	243	Intergenic
ENSG00000203618.5	chr22		GP1BB	protein_coding	ENST00000366425.3	18.3619	583	TTS (ENST00000366425.3)
ENSG00000259989.1	chr16		CTD-2555A7.1	lincRNA	ENST00000562040.1	18.3072	299	Intergenic
ENSG00000159788.18	chr4		RGS12	processed_transcript	ENST00000513784.7	18.284	467	promoter-TSS (ENST00000513784.7)
ENSG00000076928.17	chr19		ARHGEF1	protein_coding	ENST00000599589.5	18.2752	433	intron (ENST00000599589.5, intron 19 of 20)
ENSG00000185974.6	chr13		GRK1	retained_intron	ENST00000606140.1	18.2744	302	promoter-TSS (ENST00000606140.1)
ENSG00000160209.18	chr21		PDXK	processed_transcript	ENST00000490666.5	18.2635	450	intron (ENST00000490666.5, intron 6 of 7)
ENSG00000222262.1	chr4	-	AC092846.1	miRNA	ENST00000410330.1	18.2633	918	Intergenic
ENSG00000155034.18	chr7	-	FBXL18	nonsense_mediated_decay	ENST00000415009.5	18.2514	303	intron (ENST00000415009.5, intron 4 of 6)
ENSG00000132359.13	chr17		RAP1GAP2	protein_coding	ENST00000540393.6	18.2411	218	intron (ENST00000540393.6, intron 7 of 24)
ENSG00000215196.4	chr5	-	AC091878.1	antisense	ENST00000399760.2	18.2366	236	promoter-TSS (ENST00000322611.3)
ENSG00000134884.13	chr13	-	ARGLU1	protein_coding	ENST00000400198.7	18.2365	246	Intergenic
ENSG00000233082.1	chr7		AC073094.4	lincRNA	ENST00000453798.1	18.2288	473	Intergenic
ENSG00000122390.17	chr16		NAA60	retained_intron	ENST00000575754.1	18.222	221	promoter-TSS (ENST00000575754.1)
ENSG00000186766.7	chr10		FOXI2	protein_coding	ENST00000388920.4	18.1566	262	exon (ENST00000388920.4, exon 2 of 2)
ENSG00000232487.1	chr13	-	RASA3-IT1	sense_intronic	ENST00000454005.1	18.1433	680	intron (ENST00000454005.1, intron 1 of 1)
ENSG00000103154.9	chr16		NECAB2	protein_coding	ENST00000565691.5	18.107	514	intron (ENST00000565691.5, intron 1 of 10)
ENSG00000148400.9	chr9	-	NOTCH1	protein_coding	ENST00000277541.6	18.0952	306	intron (ENST00000277541.6, intron 2 of 33)
ENSG00000239857.6	chr7		GET4	protein_coding	ENST00000412734.6	18.0876	747	promoter-TSS (ENST00000412734.6)
ENSG00000050767.15	chr5	-	COL23A1	protein_coding	ENST00000390654.7	18.0845	313	intron (ENST00000390654.7, intron 2 of 28)
ENSG00000185619.17	chr4		PCGF3	protein_coding	ENST00000419774.5	18.0708	364	intron (ENST00000419774.5, intron 1 of 5)
ENSG00000099814.15	chr14		CEP170B	protein_coding	ENST00000414716.7	18.0494	546	intron (ENST00000414716.7, intron 2 of 18)
ENSG00000162512.15	chr1	-	SDC3	protein_coding	ENST00000339394.6	18.0389	443	intron (ENST00000339394.6, intron 1 of 4)
ENSG00000159650.8	chr3	-	UROC1	protein_coding	ENST00000383579.3	18.0296	639	intron (ENST00000383579.3, intron 1 of 20)
ENSG00000186350.9	chr9		RXRA	processed_transcript	ENST00000356384.4	18.0193	725	intron (ENST00000356384.4, intron 8 of 11)
ENSG00000155093.17	chr7	-	PTPRN2	protein_coding	ENST00000389416.8	18.0109	222	intron (ENST00000389416.8, intron 10 of 21)
ENSG00000156427.7	chr5		FGF18	protein_coding	ENST00000274625.5	18.0084	467	Intergenic
ENSG00000185736.15	chr10	-	ADARB2	protein_coding	ENST00000381312.5	18.0042	329	intron (ENST00000381312.5, intron 1 of 9)
ENSG00000176720.4	chr2		BOK	protein_coding	ENST00000318407.4	17.9641	218	intron (ENST00000318407.4, intron 4 of 4)
ENSG00000260646.1	chr16		LA16c-385E7.1	lincRNA	ENST00000566922.1	17.9306	243	promoter-TSS (ENST00000566922.1)
ENSG00000101004.14	chr20	-	NINL	protein_coding	ENST00000422516.5	17.8848	575	intron (ENST00000422516.5, intron 1 of 22)
ENSG00000278954.1	chr17		RP13-415G19.2	TEC	ENST00000622936.1	17.8844	239	promoter-TSS (ENST00000622936.1)
ENSG00000119383.19	chr9		PPP2R4	protein_coding	ENST00000434095.2	17.8765	577	Intergenic
ENSG00000250915.1	chr4	-	RP11-1338A24.1	lincRNA	ENST00000514043.1	17.8553	450	Intergenic
ENSG00000196498.13	chr12	-	NCOR2	protein_coding	ENST00000404621.5	17.8438	518	intron (ENST00000404621.5, intron 4 of 46)
ENSG00000197273.3	chr1	-	GUCA2A	protein_coding	ENST00000357001.2	17.8379	346	Intergenic
ENSG00000130309.10	chr19		COLGALT1	retained_intron	ENST00000593832.1	17.8339	211	exon (ENST00000593832.1, exon 1 of 2)
ENSG00000172458.4	chr13		IL17D	nonsense_mediated_decay	ENST00000468605.1	17.8306	1152	intron (ENST00000468605.1, intron 2 of 2)
ENSG00000105122.12	chr19	-	RASAL3	processed_transcript	ENST00000608577.1	17.8298	279	promoter-TSS (ENST00000608577.1)
ENSG00000224243.1	chr13		LINC00403	lincRNA	ENST00000421423.1	17.8088	446	Intergenic
ENSG00000170409.7	chr7	-	CTA-313A17.2	unprocessed_pseudogene	ENST00000433904.1	17.7996	199	TTS (ENST00000536178.3)
ENSG00000278949.1	chr12	-	RP11-46H11.11	TEC	ENST00000623177.1	17.7877	272	TTS (ENST00000536932.5)
ENSG00000181396.12	chr17	-	OGFOD3	retained_intron	ENST00000579407.5	17.7216	410	promoter-TSS (ENST00000579407.5)
ENSG00000130725.7	chr19	-	UBE2M	protein_coding	ENST00000595957.5	17.6909	249	promoter-TSS (ENST00000593801.1)
ENSG00000242049.1	chr3		DNAJB8-AS1	antisense	ENST00000471626.1	17.6633	549	Intergenic
ENSG00000260426.1	chr7		RP5-912I13.1	sense_overlapping	ENST00000569431.1	17.6523	312	Intergenic
ENSG00000126216.12	chr13	-	TUBGCP3	processed_transcript	ENST00000469302.1	17.5822	316	Intergenic
ENSG00000157703.15	chr7	-	SVOPL	protein_coding	ENST00000436657.5	17.5679	521	promoter-TSS (ENST00000436657.5)
ENSG00000130699.16	chr20	-	TAF4	protein_coding	ENST00000252996.8	17.5586	264	intron (ENST00000252996.8, intron 1 of 14)
ENSG00000068383.18	chr10		INPP5A	protein_coding	ENST00000368594.7	17.5459	611	intron (ENST00000368594.7, intron 11 of 15)
ENSG00000152518.6	chr2	-	ZFP36L2	protein_coding	ENST00000620081.1	17.5382	283	Intergenic
ENSG00000063660.8	chr2		GPC1	protein_coding	ENST00000264039.6	17.5322	541	Intergenic
ENSG00000204110.6	chr6		RP1-153P14.8	lincRNA	ENST00000570443.2	17.5188	558	intron (ENST00000570443.2, intron 1 of 3)
ENSG00000166183.15	chr14		ASPG	protein_coding	ENST00000546892.6	17.5165	320	intron (ENST00000546892.6, intron 1 of 14)
ENSG00000205632.3	chr22		LINC01310	lincRNA	ENST00000380981.3	17.5042	366	Intergenic
ENSG00000155093.17	chr7	-	PTPRN2	protein_coding	ENST00000389416.8	17.4899	746	intron (ENST00000389416.8, intron 13 of 21)
ENSG00000005206.16	chr19		SPPL2B	processed_transcript	ENST00000593243.5	17.4697	316	promoter-TSS (ENST00000593243.5)
ENSG00000237647.8	chr8		ERICH1-AS1	antisense	ENST00000522092.5	17.4644	326	intron (ENST00000522092.5, intron 3 of 3)
ENSG00000197971.14	chr18	-	MBP	processed_transcript	ENST00000497479.1	17.4538	801	intron (ENST00000497479.1, intron 1 of 5)
ENSG00000198788.8	chr11		MUC2	processed_transcript	ENST00000361558.7	17.4506	254	intron (ENST00000361558.7, intron 40 of 48)
ENSG00000137709.9	chr11		POU2F3	protein_coding	ENST00000543440.6	17.4332	225	intron (ENST00000543440.6, intron 1 of 12)
ENSG00000128731.15	chr15	-	HERC2	retained_intron	ENST00000566635.5	17.4284	232	exon (ENST00000566635.5, exon 1 of 7)
ENSG00000236036.1	chr13		LINC00445	lincRNA	ENST00000456848.1	17.4224	275	Intergenic
ENSG00000275874.1	chr21	-	LINC00162	lincRNA	ENST00000615826.1	17.4119	282	intron (ENST00000615826.1, intron 1 of 1)
ENSG00000135439.11	chr12	-	AGAP2	protein_coding	ENST00000547588.5	17.4107	299	promoter-TSS (ENST00000547588.5)
ENSG00000126217.20	chr13		MCF2L	protein_coding	ENST00000375608.7	17.387	255	intron (ENST00000375608.7, intron 2 of 29)
ENSG00000105963.13	chr7	-	ADAP1	protein_coding	ENST00000446141.5	17.3732	277	intron (ENST00000446141.5, intron 3 of 9)
ENSG00000280086.1	chr10		RP11-544P1.3	TEC	ENST00000624657.1	17.3668	359	Intergenic
ENSG00000241172.3	chr19	-	RN7SL70P	misc_RNA	ENST00000478322.3	17.3622	216	Intergenic
ENSG00000225889.7	chr2		AC074289.1	antisense	ENST00000451350.1	17.3584	280	TTS (ENST00000438115.6)
ENSG00000090020.10	chr1	-	SLC9A1	protein_coding	ENST00000374086.3	17.3511	305	intron (ENST00000374086.3, intron 4 of 4)
ENSG00000112562.18	chr6		SMOC2	protein_coding	ENST00000354536.9	17.3464	211	intron (ENST00000354536.9, intron 7 of 12)
ENSG00000213188.3	chr7		YBX1P4	processed_pseudogene	ENST00000392794.3	17.3455	210	Intergenic
ENSG00000188986.5	chr9		NELFB	protein_coding	ENST00000343053.4	17.3394	314	intron (ENST00000343053.4, intron 5 of 12)
ENSG00000187147.17	chr1		RNF220	protein_coding	ENST00000372247.6	17.3259	255	intron (ENST00000372247.6, intron 4 of 15)
ENSG00000280229.1	chr20		RP11-470C13.4	TEC	ENST00000623641.1	17.3244	227	promoter-TSS (ENST00000623641.1)
ENSG00000056487.15	chr22	-	PHF21B	protein_coding	ENST00000414269.1	17.3175	470	Intergenic
ENSG00000155465.18	chr14	-	SLC7A7	protein_coding	ENST00000554741.5	17.3054	302	intron (ENST00000554741.5, intron 1 of 3)
ENSG00000188525.3	chr2	-	AC010969.1	antisense	ENST00000340444.1	17.2933	696	Intergenic
ENSG00000261916.1	chr17	-	RP11-235E17.4	sense_intronic	ENST00000575593.1	17.2812	483	TTS (ENST00000575593.1)
ENSG00000183597.15	chr22		TANGO2	processed_transcript	ENST00000490583.5	17.278	326	promoter-TSS (ENST00000490583.5)
ENSG00000185924.6	chr17	-	RTN4RL1	protein_coding	ENST00000331238.6	17.2737	297	intron (ENST00000331238.6, intron 1 of 1)
ENSG00000066230.10	chr5	-	SLC9A3	protein_coding	ENST00000264938.7	17.2514	258	intron (ENST00000264938.7, intron 1 of 16)
ENSG00000006453.13	chr7	-	BAIAP2L1	processed_transcript	ENST00000462558.5	17.2451	552	intron (ENST00000462558.5, intron 5 of 9)
ENSG00000274368.1	chr8	-	AC100800.2	miRNA	ENST00000584892.2	17.2397	283	Intergenic
ENSG00000141564.13	chr17		RPTOR	processed_transcript	ENST00000575542.5	17.2394	669	intron (ENST00000575542.5, intron 6 of 29)
ENSG00000148832.14	chr10		PAOX	processed_transcript	ENST00000530555.1	17.22	288	TTS (ENST00000476834.6)
ENSG00000261534.1	chr9	-	RP11-244O19.1	sense_overlapping	ENST00000567068.1	17.2101	259	exon (ENST00000567068.1, exon 1 of 1)
ENSG00000247317.3	chr8	-	RP11-273G15.2	lincRNA	ENST00000517833.1	17.2076	470	intron (ENST00000517833.1, intron 1 of 1)
ENSG00000174640.12	chr3	-	SLCO2A1	processed_transcript	ENST00000478662.1	17.1879	211	intron (ENST00000478662.1, intron 1 of 1)
ENSG00000227758.1	chr6		HCG9P5	unprocessed_pseudogene	ENST00000435408.1	17.1775	244	promoter-TSS (ENST00000435408.1)
ENSG00000128340.14	chr22	-	RAC2	protein_coding	ENST00000441619.5	17.167	304	intron (ENST00000441619.5, intron 6 of 6)
ENSG00000101160.13	chr20	-	CTSZ	retained_intron	ENST00000503833.6	17.1628	335	intron (ENST00000503833.6, intron 2 of 4)
ENSG00000113763.10	chr5		UNC5A	protein_coding	ENST00000509580.1	17.1563	360	intron (ENST00000509580.1, intron 6 of 6)
ENSG00000277326.1	chr19		MIR6805	miRNA	ENST00000615055.1	17.1447	199	TTS (ENST00000426763.3)
ENSG00000152969.16	chr4	-	JAKMIP1	processed_transcript	ENST00000457227.2	17.1376	223	intron (ENST00000457227.2, intron 1 of 7)
ENSG00000130702.13	chr20	-	LAMA5	protein_coding	ENST00000252999.7	17.134	922	intron (ENST00000252999.7, intron 48 of 79)
ENSG00000126934.13	chr19	-	MAP2K2	protein_coding	ENST00000394867.8	17.1077	503	intron (ENST00000394867.8, intron 2 of 11)
ENSG00000254083.5	chr8		LINC01591	lincRNA	ENST00000520101.5	17.1056	311	intron (ENST00000520101.5, intron 1 of 3)
ENSG00000171045.14	chr8	-	TSNARE1	protein_coding	ENST00000524325.5	17.0905	334	intron (ENST00000524325.5, intron 12 of 13)
ENSG00000179314.13	chr17		WSCD1	protein_coding	ENST00000576083.5	17.0853	221	promoter-TSS (ENST00000576083.5)
ENSG00000136944.17	chr9		LMX1B	protein_coding	ENST00000355497.9	17.0786	231	intron (ENST00000355497.9, intron 2 of 7)
ENSG00000261744.1	chr16	-	RP11-21B21.4	antisense	ENST00000563243.1	17.0625	235	Intergenic
ENSG00000255036.6	chr9		RP11-23J9.4	processed_transcript	ENST00000375206.6	17.0459	210	intron (ENST00000375206.6, intron 35 of 48)
ENSG00000258913.1	chr14		RP11-260M19.2	lincRNA	ENST00000553757.1	17.0379	233	Intergenic
ENSG00000123453.16	chr9	-	SARDH	protein_coding	ENST00000422262.6	17.0243	225	TTS (ENST00000371867.5)
ENSG00000160293.16	chr9	-	VAV2	processed_transcript	ENST00000472905.1	17.0113	372	intron (ENST00000472905.1, intron 1 of 3)
ENSG00000153531.13	chr13	-	ADPRHL1	protein_coding	ENST00000356501.8	16.9652	419	TTS (ENST00000356501.8)
ENSG00000000938.12	chr1	-	FGR	protein_coding	ENST00000374004.5	16.9505	371	TTS (ENST00000457296.5)
ENSG00000090316.15	chr4		MAEA	nonsense_mediated_decay	ENST00000509531.5	16.9457	373	intron (ENST00000509531.5, intron 3 of 6)
ENSG00000183186.7	chr19	-	C2CD4C	protein_coding	ENST00000332235.7	16.9333	285	Intergenic
ENSG00000271742.1	chr1	-	RP4-680D5.9	lincRNA	ENST00000606262.1	16.9194	467	promoter-TSS (ENST00000606262.1)
ENSG00000104081.13	chr15	-	BMF	protein_coding	ENST00000558774.5	16.8519	261	Intergenic
ENSG00000279222.1	chr5	-	CTD-2194D22.5	TEC	ENST00000623526.1	16.8505	239	Intergenic
ENSG00000182870.12	chr12	-	GALNT9	protein_coding	ENST00000328957.12	16.8435	342	intron (ENST00000328957.12, intron 1 of 10)
ENSG00000007516.13	chr16		BAIAP3	retained_intron	ENST00000568198.1	16.8428	250	promoter-TSS (ENST00000568198.1)
ENSG00000237699.1	chr13		RP11-199F6.4	lincRNA	ENST00000449453.1	16.8318	889	Intergenic
ENSG00000171798.17	chr10		KNDC1	protein_coding	ENST00000304613.7	16.8187	233	intron (ENST00000304613.7, intron 29 of 29)
ENSG00000181234.9	chr12		TMEM132C	protein_coding	ENST00000435159.2	16.8107	401	intron (ENST00000435159.2, intron 4 of 8)
ENSG00000172731.13	chr10	-	LRRC20	protein_coding	ENST00000358141.6	16.8062	318	intron (ENST00000358141.6, intron 2 of 3)
ENSG00000232722.1	chr8	-	MROH4P	unitary_pseudogene	ENST00000431302.1	16.8009	302	Intergenic
ENSG00000248416.1	chr4	-	RP11-1191J2.4	antisense	ENST00000502923.1	16.7857	536	TTS (ENST00000502923.1)
ENSG00000186111.8	chr19	-	PIP5K1C	processed_transcript	ENST00000592530.1	16.7822	449	intron (ENST00000592530.1, intron 3 of 4)
ENSG00000198276.13	chr20	-	UCKL1	processed_transcript	ENST00000483710.1	16.732	395	intron (ENST00000483710.1, intron 1 of 2)
ENSG00000165752.16	chr10	-	STK32C	protein_coding	ENST00000368620.2	16.7235	359	intron (ENST00000368620.2, intron 1 of 3)
ENSG00000205116.3	chr1		TMEM88B	protein_coding	ENST00000378821.3	16.6485	657	intron (ENST00000378821.3, intron 1 of 1)
ENSG00000215912.11	chr1	-	TTC34	protein_coding	ENST00000401095.7	16.633	219	Intergenic
ENSG00000279794.1	chr19		CTD-2621I17.3	TEC	ENST00000623020.1	16.6232	210	promoter-TSS (ENST00000623020.1)
ENSG00000204624.7	chr1		PTCHD2	protein_coding	ENST00000294484.6	16.6216	302	intron (ENST00000294484.6, intron 15 of 20)
ENSG00000184916.8	chr14	-	JAG2	retained_intron	ENST00000553051.1	16.6173	231	intron (ENST00000553051.1, intron 3 of 5)
ENSG00000259775.1	chr14	-	RP11-45P15.4	antisense	ENST00000563989.1	16.609	287	Intergenic
ENSG00000019485.12	chr11		PRDM11	protein_coding	ENST00000530656.5	16.596	212	promoter-TSS (ENST00000530656.5)
ENSG00000107937.18	chr10		GTPBP4	processed_transcript	ENST00000483839.2	16.5863	332	TTS (ENST00000491635.1)
ENSG00000130702.13	chr20	-	LAMA5	nonsense_mediated_decay	ENST00000474128.1	16.5778	419	intron (ENST00000474128.1, intron 1 of 7)
ENSG00000203266.2	chr20		RP11-560A15.3	lincRNA	ENST00000366097.2	16.5654	402	intron (ENST00000366097.2, intron 2 of 2)
ENSG00000149527.17	chr1		PLCH2	protein_coding	ENST00000609981.5	16.5631	538	intron (ENST00000609981.5, intron 2 of 3)
ENSG00000203880.11	chr20		PCMTD2	protein_coding	ENST00000299468.11	16.5579	854	intron (ENST00000299468.11, intron 5 of 5)
ENSG00000146090.15	chr5	-	RASGEF1C	protein_coding	ENST00000393371.6	16.5458	408	intron (ENST00000393371.6, intron 10 of 12)
ENSG00000160963.13	chr7		COL26A1	retained_intron	ENST00000613091.1	16.5417	339	intron (ENST00000613091.1, intron 1 of 2)
ENSG00000075275.16	chr22	-	CELSR1	protein_coding	ENST00000262738.7	16.5199	205	intron (ENST00000262738.7, intron 1 of 34)
ENSG00000054611.13	chr22		TBC1D22A	protein_coding	ENST00000406733.1	16.5021	239	intron (ENST00000406733.1, intron 7 of 12)
ENSG00000221113.1	chr7		AC104133.1	miRNA	ENST00000408186.1	16.4978	253	Intergenic
ENSG00000162804.13	chr2		SNED1	protein_coding	ENST00000405547.7	16.46	389	intron (ENST00000405547.7, intron 1 of 29)
ENSG00000102572.14	chr13	-	STK24	protein_coding	ENST00000418038.5	16.4126	411	intron (ENST00000418038.5, intron 1 of 3)
ENSG00000149260.14	chr11		CAPN5	retained_intron	ENST00000533889.1	16.4108	240	intron (ENST00000533889.1, intron 2 of 2)
ENSG00000147799.11	chr8	-	ARHGAP39	protein_coding	ENST00000276826.5	16.4038	1044	Intergenic
ENSG00000266665.1	chr17	-	MIR4739	miRNA	ENST00000577633.1	16.3916	870	Intergenic
ENSG00000219438.8	chr22		FAM19A5	protein_coding	ENST00000336769.9	16.388	545	intron (ENST00000336769.9, intron 3 of 3)
ENSG00000197406.7	chr14		DIO3	protein_coding	ENST00000510508.4	16.3766	254	Intergenic
ENSG00000181409.11	chr17	-	AATK	nonsense_mediated_decay	ENST00000374792.6	16.3558	450	intron (ENST00000374792.6, intron 1 of 15)
ENSG00000249086.1	chr11		AC051649.12	sense_overlapping	ENST00000509204.1	16.3397	251	promoter-TSS (ENST00000381775.5)
ENSG00000272783.1	chr4		RP13-1016M1.2	lincRNA	ENST00000608161.1	16.3305	225	Intergenic
ENSG00000157036.12	chr3		EXOG	retained_intron	ENST00000474071.5	16.3296	418	intron (ENST00000474071.5, intron 6 of 6)
ENSG00000175294.5	chr11	-	CATSPER1	protein_coding	ENST00000312106.5	16.303	366	exon (ENST00000312106.5, exon 1 of 12)
ENSG00000232722.1	chr8	-	MROH4P	unitary_pseudogene	ENST00000431302.1	16.2799	318	Intergenic
ENSG00000173950.15	chr3	-	XXYLT1	protein_coding	ENST00000429994.5	16.2504	537	intron (ENST00000429994.5, intron 3 of 3)
ENSG00000172890.11	chr11		NADSYN1	processed_transcript	ENST00000528211.1	16.247	206	promoter-TSS (ENST00000528211.1)
ENSG00000183570.16	chr21		PCBP3	protein_coding	ENST00000400309.5	16.2456	270	intron (ENST00000400309.5, intron 6 of 13)
ENSG00000266665.1	chr17	-	MIR4739	miRNA	ENST00000577633.1	16.2363	353	Intergenic
ENSG00000207061.1	chr7	-	Y_RNA	misc_RNA	ENST00000384333.1	16.226	344	Intergenic
ENSG00000095752.6	chr19	-	IL11	protein_coding	ENST00000585513.1	16.2182	216	intron (ENST00000585513.1, intron 4 of 4)
ENSG00000167548.14	chr12	-	KMT2D	protein_coding	ENST00000301067.11	16.2116	806	exon (ENST00000301067.11, exon 10 of 54)
ENSG00000160505.15	chr19		NLRP4	protein_coding	ENST00000301295.10	16.2074	229	intron (ENST00000301295.10, intron 1 of 9)
ENSG00000141556.20	chr17		TBCD	protein_coding	ENST00000539345.6	16.2054	215	intron (ENST00000539345.6, intron 9 of 39)
ENSG00000133627.17	chr7		ACTR3B	retained_intron	ENST00000479402.1	16.1974	482	Intergenic
ENSG00000197483.9	chr19		ZNF628	protein_coding	ENST00000591164.1	16.1871	261	intron (ENST00000591164.1, intron 1 of 1)
ENSG00000156414.18	chr14		TDRD9	protein_coding	ENST00000557332.5	16.1799	277	intron (ENST00000557332.5, intron 7 of 25)
ENSG00000198286.9	chr7	-	CARD11	protein_coding	ENST00000396946.8	16.1379	299	intron (ENST00000396946.8, intron 24 of 24)
ENSG00000279141.3	chr9	-	LINC01451	lincRNA	ENST00000626304.2	16.1237	242	Intergenic
ENSG00000267045.1	chr19	-	AC006126.4	lincRNA	ENST00000590022.1	16.1188	202	intron (ENST00000590022.1, intron 1 of 1)
ENSG00000152953.12	chr4		STK32B	processed_transcript	ENST00000505508.5	16.1009	613	intron (ENST00000505508.5, intron 2 of 7)
ENSG00000160072.19	chr1		ATAD3B	retained_intron	ENST00000472194.6	16.0867	912	intron (ENST00000472194.6, intron 2 of 13)
ENSG00000142621.19	chr1		FHAD1	processed_transcript	ENST00000483694.1	16.0677	267	intron (ENST00000483694.1, intron 3 of 3)
ENSG00000124126.13	chr20	-	PREX1	processed_transcript	ENST00000496915.1	16.0639	222	Intergenic
ENSG00000107959.15	chr10	-	PITRM1	protein_coding	ENST00000451104.6	16.056	537	promoter-TSS (ENST00000451104.6)
ENSG00000232903.2	chr10	-	LINC01166	lincRNA	ENST00000443633.1	16.0325	494	intron (ENST00000443633.1, intron 1 of 1)
ENSG00000187260.15	chr7	-	WDR86	protein_coding	ENST00000628331.1	15.9831	398	intron (ENST00000628331.1, intron 2 of 4)
ENSG00000144119.3	chr2	-	C1QL2	protein_coding	ENST00000272520.3	15.9816	522	Intergenic
ENSG00000155269.11	chr4		GPR78	processed_transcript	ENST00000503981.1	15.98	294	Intergenic
ENSG00000092758.15	chr20		COL9A3	retained_intron	ENST00000466192.5	15.9682	557	intron (ENST00000466192.5, intron 7 of 7)
ENSG00000183844.16	chr21		FAM3B	processed_transcript	ENST00000479810.6	15.9223	323	promoter-TSS (ENST00000518236.1)
ENSG00000160746.12	chr3	-	ANO10	protein_coding	ENST00000292246.7	15.9217	295	intron (ENST00000292246.7, intron 12 of 12)
ENSG00000130762.14	chr1		ARHGEF16	retained_intron	ENST00000464620.1	15.9085	1183	promoter-TSS (ENST00000418137.1)
ENSG00000036257.12	chr2	-	CUL3	protein_coding	ENST00000344951.8	15.8865	335	promoter-TSS (ENST00000344951.8)
ENSG00000185989.10	chr13	-	RASA3	protein_coding	ENST00000334062.7	15.8778	470	intron (ENST00000334062.7, intron 1 of 23)
ENSG00000026036.21	chr20		RTEL1-TNFRSF6B	nonsense_mediated_decay	ENST00000482936.5	15.8536	616	intron (ENST00000482936.5, intron 29 of 36)
ENSG00000188191.14	chr7	-	PRKAR1B	protein_coding	ENST00000406797.5	15.8528	245	promoter-TSS (ENST00000430040.5)
ENSG00000106789.12	chr9	-	CORO2A	protein_coding	ENST00000375077.4	15.8212	240	intron (ENST00000375077.4, intron 1 of 11)
ENSG00000109184.14	chr4		DCUN1D4	protein_coding	ENST00000451288.6	15.8206	581	promoter-TSS (ENST00000504661.1)
ENSG00000249680.2	chr22		TUBA3GP	unprocessed_pseudogene	ENST00000410028.3	15.8003	221	Intergenic
ENSG00000274977.1	chr2	-	RP11-118M12.2	processed_pseudogene	ENST00000617989.1	15.7636	385	promoter-TSS (ENST00000617989.1)
ENSG00000075234.16	chr22		TTC38	protein_coding	ENST00000381031.7	15.7587	425	intron (ENST00000381031.7, intron 13 of 13)
ENSG00000068383.18	chr10		INPP5A	protein_coding	ENST00000368594.7	15.7158	216	intron (ENST00000368594.7, intron 11 of 15)
ENSG00000257622.1	chr14	-	RP11-44N21.4	processed_transcript	ENST00000548203.1	15.6916	1155	intron (ENST00000548203.1, intron 1 of 4)
ENSG00000160349.9	chr9		LCN1	protein_coding	ENST00000263598.6	15.6886	216	intron (ENST00000263598.6, intron 6 of 6)
ENSG00000221123.1	chr8		AC104417.1	miRNA	ENST00000408196.1	15.6816	204	Intergenic
ENSG00000197766.7	chr19		CFD	protein_coding	ENST00000327726.10	15.6728	780	intron (ENST00000327726.10, intron 4 of 4)
ENSG00000176884.14	chr9		GRIN1	protein_coding	ENST00000371550.8	15.6309	371	intron (ENST00000371550.8, intron 3 of 18)
ENSG00000130382.8	chr19	-	MLLT1	protein_coding	ENST00000252674.8	15.6285	406	intron (ENST00000252674.8, intron 1 of 11)
ENSG00000088002.11	chr19		SULT2B1	protein_coding	ENST00000201586.6	15.6103	255	intron (ENST00000201586.6, intron 1 of 6)
ENSG00000213065.2	chr6	-	RP3-431P23.2	processed_pseudogene	ENST00000392115.2	15.6036	715	Intergenic
ENSG00000160181.8	chr21	-	TFF2	protein_coding	ENST00000291526.4	15.6025	399	promoter-TSS (ENST00000291526.4)
ENSG00000141569.10	chr17	-	TRIM65	retained_intron	ENST00000540812.1	15.5803	539	intron (ENST00000540812.1, intron 1 of 1)
ENSG00000179832.17	chr8		MROH1	protein_coding	ENST00000534366.5	15.5571	349	intron (ENST00000534366.5, intron 2 of 41)
ENSG00000198858.9	chr19	-	R3HDM4	nonsense_mediated_decay	ENST00000590454.2	15.5409	639	intron (ENST00000590454.2, intron 5 of 5)
ENSG00000114554.11	chr3		PLXNA1	protein_coding	ENST00000393409.2	15.5232	445	promoter-TSS (ENST00000393409.2)
ENSG00000076201.14	chr3		PTPN23	retained_intron	ENST00000495653.1	15.5231	466	TTS (ENST00000495653.1)
ENSG00000037280.15	chr5	-	FLT4	retained_intron	ENST00000510000.1	15.5194	330	promoter-TSS (ENST00000510000.1)
ENSG00000228176.1	chr1	-	RP4-656G21.1	lincRNA	ENST00000422638.1	15.5166	300	Intergenic
ENSG00000178342.4	chr18		KCNG2	processed_transcript	ENST00000590307.1	15.4966	396	intron (ENST00000590307.1, intron 1 of 1)
ENSG00000221123.1	chr8		AC104417.1	miRNA	ENST00000408196.1	15.4953	384	Intergenic
ENSG00000104228.12	chr8	-	TRIM35	retained_intron	ENST00000519219.1	15.448	283	intron (ENST00000519219.1, intron 1 of 2)
ENSG00000188886.3	chr2	-	ASTL	protein_coding	ENST00000342380.2	15.4026	329	intron (ENST00000342380.2, intron 8 of 8)
ENSG00000164588.5	chr5	-	HCN1	protein_coding	ENST00000303230.5	15.3941	341	exon (ENST00000303230.5, exon 8 of 8)
ENSG00000244462.7	chr20	-	RBM12	protein_coding	ENST00000424458.5	15.3766	373	exon (ENST00000424458.5, exon 3 of 3)
ENSG00000168071.21	chr11		CCDC88B	processed_transcript	ENST00000472524.1	15.3632	307	promoter-TSS (ENST00000472524.1)
ENSG00000009724.16	chr1	-	MASP2	retained_intron	ENST00000478645.1	15.3116	212	intron (ENST00000478645.1, intron 1 of 1)
ENSG00000183570.16	chr21		PCBP3	protein_coding	ENST00000400309.5	15.3068	231	intron (ENST00000400309.5, intron 5 of 13)
ENSG00000005206.16	chr19		SPPL2B	retained_intron	ENST00000589515.2	15.2872	349	Intergenic
ENSG00000171596.6	chr2	-	NMUR1	protein_coding	ENST00000305141.4	15.2798	208	intron (ENST00000305141.4, intron 2 of 2)
ENSG00000185361.8	chr19		TNFAIP8L1	protein_coding	ENST00000536716.1	15.272	247	TTS (ENST00000598107.1)
ENSG00000215182.8	chr11		MUC5AC	protein_coding	ENST00000621226.2	15.257	254	intron (ENST00000621226.2, intron 15 of 48)
ENSG00000149021.6	chr11		SCGB1A1	protein_coding	ENST00000534397.5	15.2278	344	Intergenic
ENSG00000178950.16	chr4	-	GAK	protein_coding	ENST00000511163.5	15.2202	434	intron (ENST00000511163.5, intron 1 of 24)
ENSG00000256672.1	chr12	-	RP11-218M22.2	lincRNA	ENST00000541881.1	15.2143	247	Intergenic
ENSG00000160216.18	chr21		AGPAT3	protein_coding	ENST00000398063.6	15.2131	483	intron (ENST00000398063.6, intron 1 of 8)
ENSG00000099814.15	chr14		CEP170B	protein_coding	ENST00000556508.5	15.2099	815	intron (ENST00000556508.5, intron 12 of 17)
ENSG00000273238.1	chr4	-	RP11-1263C18.1	lincRNA	ENST00000610212.1	15.1964	446	Intergenic
ENSG00000196456.9	chr7		ZNF775	protein_coding	ENST00000490973.1	15.1259	246	promoter-TSS (ENST00000486297.1)
ENSG00000229116.2	chr10	-	RP11-20J15.3	lincRNA	ENST00000452578.2	15.1143	571	Intergenic
ENSG00000233754.2	chr21	-	AP001628.7	lincRNA	ENST00000420273.2	15.1008	494	Intergenic
ENSG00000153815.16	chr16		CMIP	protein_coding	ENST00000621537.4	15.0978	223	intron (ENST00000621537.4, intron 7 of 20)
ENSG00000075043.17	chr20	-	KCNQ2	protein_coding	ENST00000625514.2	15.089	353	intron (ENST00000625514.2, intron 8 of 16)
ENSG00000142599.17	chr1	-	RERE	protein_coding	ENST00000337907.7	15.0638	363	exon (ENST00000337907.7, exon 19 of 24)
ENSG00000259082.1	chr14		RP11-168L7.3	lincRNA	ENST00000555725.1	15.0601	312	promoter-TSS (ENST00000555725.1)
ENSG00000258576.1	chr14	-	CTD-2644I21.1	sense_overlapping	ENST00000554540.1	15.0498	209	Intergenic
ENSG00000263063.1	chr17	-	RP11-388C12.1	lincRNA	ENST00000574471.1	15.0479	526	Intergenic
ENSG00000267408.1	chr19		CTB-50L17.2	unprocessed_pseudogene	ENST00000592027.1	15.029	425	Intergenic
ENSG00000265258.1	chr11		MIR4686	miRNA	ENST00000584128.1	15.0244	904	Intergenic
ENSG00000155093.17	chr7	-	PTPRN2	protein_coding	ENST00000389416.8	15.0181	1163	intron (ENST00000389416.8, intron 10 of 21)
ENSG00000185989.10	chr13	-	RASA3	protein_coding	ENST00000334062.7	15.016	1292	intron (ENST00000334062.7, intron 4 of 23)
ENSG00000075568.16	chr2	-	TMEM131	protein_coding	ENST00000186436.9	15.0137	442	Intergenic
ENSG00000204398.5	chr13		RP11-65D24.2	lincRNA	ENST00000607406.1	14.999	385	Intergenic
ENSG00000104814.12	chr19	-	MAP4K1	protein_coding	ENST00000591517.5	14.9924	466	exon (ENST00000591517.5, exon 16 of 32)
ENSG00000167971.15	chr16	-	CASKIN1	processed_transcript	ENST00000564289.1	14.9825	389	intron (ENST00000564289.1, intron 2 of 2)
ENSG00000183020.13	chr11		AP2A2	protein_coding	ENST00000530801.5	14.9784	269	intron (ENST00000530801.5, intron 1 of 3)
ENSG00000154118.12	chr16		JPH3	processed_transcript	ENST00000537256.5	14.9754	659	Intergenic
ENSG00000109762.15	chr4		SNX25	processed_transcript	ENST00000506896.1	14.9707	253	intron (ENST00000506896.1, intron 1 of 4)
ENSG00000196605.7	chr19	-	ZNF846	protein_coding	ENST00000592587.1	14.9666	257	intron (ENST00000592587.1, intron 1 of 4)
ENSG00000169169.14	chr19		CPT1C	retained_intron	ENST00000598647.1	14.9187	295	promoter-TSS (ENST00000599937.5)
ENSG00000125730.16	chr19	-	C3	protein_coding	ENST00000600744.1	14.8822	513	promoter-TSS (ENST00000600744.1)
ENSG00000104714.13	chr8	-	ERICH1	processed_transcript	ENST00000519909.1	14.8811	1091	Intergenic
ENSG00000253755.1	chr14	-	IGHGP	IG_C_pseudogene	ENST00000390555.3	14.8657	1548	intron (ENST00000390555.3, intron 5 of 5)
ENSG00000134532.15	chr12	-	SOX5	protein_coding	ENST00000396007.6	14.8272	259	Intergenic
ENSG00000230676.1	chr9	-	RP11-65J3.3	lincRNA	ENST00000454408.1	14.8148	878	Intergenic
ENSG00000227479.1	chr2	-	AC124861.1	lincRNA	ENST00000457178.1	14.811	494	intron (ENST00000457178.1, intron 1 of 2)
ENSG00000101210.10	chr20	-	EEF1A2	protein_coding	ENST00000298049.11	14.8085	356	Intergenic
ENSG00000257281.1	chr12	-	RP11-1K3.1	processed_pseudogene	ENST00000548873.1	14.807	262	Intergenic
ENSG00000067606.15	chr1		PRKCZ	protein_coding	ENST00000470986.5	14.8002	460	intron (ENST00000470986.5, intron 1 of 5)
ENSG00000258498.6	chr14	-	DIO3OS	lincRNA	ENST00000556120.5	14.7962	292	Intergenic
ENSG00000105538.8	chr19	-	RASIP1	protein_coding	ENST00000599291.1	14.7962	327	intron (ENST00000599291.1, intron 1 of 2)
ENSG00000101282.8	chr20	-	RSPO4	protein_coding	ENST00000217260.8	14.7751	298	intron (ENST00000217260.8, intron 1 of 4)
ENSG00000237647.8	chr8		ERICH1-AS1	antisense	ENST00000522092.5	14.712	212	intron (ENST00000522092.5, intron 3 of 3)
ENSG00000127666.9	chr19	-	TICAM1	protein_coding	ENST00000621756.1	14.6976	247	Intergenic
ENSG00000236173.1	chr6	-	RP1-182D15.2	lincRNA	ENST00000427017.1	14.6843	344	Intergenic
ENSG00000108669.16	chr17	-	CYTH1	retained_intron	ENST00000586299.1	14.6812	432	Intergenic
ENSG00000236658.1	chr9		RP11-83J21.3	antisense	ENST00000421067.1	14.6748	370	intron (ENST00000421067.1, intron 2 of 2)
ENSG00000267968.1	chr19		AC011523.2	antisense	ENST00000598079.1	14.6697	261	intron (ENST00000598079.1, intron 2 of 2)
ENSG00000118707.9	chr20		TGIF2	protein_coding	ENST00000560025.1	14.6631	261	intron (ENST00000560025.1, intron 1 of 2)
ENSG00000136830.11	chr9	-	FAM129B	protein_coding	ENST00000373314.7	14.6397	338	Intergenic
ENSG00000005206.16	chr19		SPPL2B	protein_coding	ENST00000610743.4	14.6285	371	intron (ENST00000610743.4, intron 13 of 14)
ENSG00000090615.12	chr12	-	GOLGA3	protein_coding	ENST00000456883.6	14.6088	308	intron (ENST00000456883.6, intron 2 of 21)
ENSG00000166897.14	chr22	-	ELFN2	protein_coding	ENST00000402918.6	14.5882	203	intron (ENST00000402918.6, intron 2 of 2)
ENSG00000178412.4	chr18	-	RP11-567M16.3	lincRNA	ENST00000317008.4	14.5661	252	intron (ENST00000317008.4, intron 2 of 4)
ENSG00000260997.1	chr7	-	RP4-647J21.1	sense_overlapping	ENST00000568457.1	14.5515	753	promoter-TSS (ENST00000568457.1)
ENSG00000115705.20	chr2		TPO	processed_transcript	ENST00000479902.1	14.5457	554	intron (ENST00000479902.1, intron 2 of 2)
ENSG00000015133.18	chr14	-	CCDC88C	protein_coding	ENST00000389857.10	14.5425	523	intron (ENST00000389857.10, intron 20 of 29)
ENSG00000132321.16	chr2	-	IQCA1	nonsense_mediated_decay	ENST00000254653.9	14.5391	219	intron (ENST00000254653.9, intron 15 of 19)
ENSG00000277875.1	chr9		AL356791.1	miRNA	ENST00000619948.1	14.5242	266	Intergenic
ENSG00000141519.14	chr17		CCDC40	protein_coding	ENST00000397545.8	14.5135	315	intron (ENST00000397545.8, intron 18 of 19)
ENSG00000198286.9	chr7	-	CARD11	protein_coding	ENST00000396946.8	14.5008	204	intron (ENST00000396946.8, intron 1 of 24)
ENSG00000232600.3	chr8		TONSL-AS1	antisense	ENST00000442850.1	14.4944	300	intron (ENST00000442850.1, intron 3 of 3)
ENSG00000253477.5	chr8	-	RP11-1C8.4	antisense	ENST00000517376.5	14.4908	446	promoter-TSS (ENST00000517376.5)
ENSG00000111186.12	chr12		WNT5B	protein_coding	ENST00000537031.5	14.4857	421	promoter-TSS (ENST00000537031.5)
ENSG00000122679.8	chr7		RAMP3	protein_coding	ENST00000496212.5	14.4855	209	intron (ENST00000496212.5, intron 2 of 3)
ENSG00000216480.2	chr6	-	RP3-393E18.1	processed_pseudogene	ENST00000404609.2	14.4736	473	Intergenic
ENSG00000258390.1	chr14		RP11-1070N10.4	lincRNA	ENST00000553785.1	14.4642	396	Intergenic
ENSG00000185559.13	chr14		DLK1	protein_coding	ENST00000392848.9	14.456	387	promoter-TSS (ENST00000556051.1)
ENSG00000110076.18	chr11	-	NRXN2	protein_coding	ENST00000377559.7	14.4538	408	intron (ENST00000377559.7, intron 2 of 19)
ENSG00000169189.16	chr16	-	NSMCE1	protein_coding	ENST00000562039.1	14.4351	824	intron (ENST00000562039.1, intron 1 of 2)
ENSG00000174405.13	chr13	-	LIG4	protein_coding	ENST00000356922.5	14.4274	603	promoter-TSS (ENST00000356922.5)
ENSG00000219438.8	chr22		FAM19A5	protein_coding	ENST00000402357.5	14.4058	445	intron (ENST00000402357.5, intron 1 of 3)
ENSG00000214530.7	chr11	-	STARD10	protein_coding	ENST00000546314.5	14.4003	209	promoter-TSS (ENST00000546314.5)
ENSG00000146067.15	chr5	-	FAM193B	nonsense_mediated_decay	ENST00000510163.5	14.3929	284	promoter-TSS (ENST00000510163.5)
ENSG00000117983.17	chr11		MUC5B	protein_coding	ENST00000529681.5	14.3647	603	exon (ENST00000529681.5, exon 31 of 49)
ENSG00000127080.9	chr9	-	IPPK	protein_coding	ENST00000287996.7	14.3598	303	intron (ENST00000287996.7, intron 2 of 12)
ENSG00000060709.13	chr12	-	RIMBP2	protein_coding	ENST00000536002.5	14.3594	419	intron (ENST00000536002.5, intron 2 of 15)
ENSG00000115756.12	chr2		HPCAL1	protein_coding	ENST00000613496.4	14.3324	354	intron (ENST00000613496.4, intron 2 of 4)
ENSG00000237532.1	chr2	-	AC012451.1	lincRNA	ENST00000412312.1	14.3143	453	Intergenic
ENSG00000050767.15	chr5	-	COL23A1	protein_coding	ENST00000407622.2	14.3093	218	intron (ENST00000407622.2, intron 22 of 24)
ENSG00000230841.2	chr1	-	RPL23AP15	processed_pseudogene	ENST00000450202.2	14.3036	229	Intergenic
ENSG00000178209.14	chr8	-	PLEC	protein_coding	ENST00000527096.5	14.2975	325	intron (ENST00000527096.5, intron 1 of 31)
ENSG00000259331.1	chr15		RP11-57P19.1	lincRNA	ENST00000560391.1	14.2748	213	Intergenic
ENSG00000184985.16	chr4		SORCS2	protein_coding	ENST00000329016.10	14.256	244	intron (ENST00000329016.10, intron 3 of 26)
ENSG00000075240.16	chr22		GRAMD4	protein_coding	ENST00000406902.5	14.2522	225	intron (ENST00000406902.5, intron 3 of 18)
ENSG00000067057.16	chr10		PFKP	protein_coding	ENST00000381075.6	14.2364	434	intron (ENST00000381075.6, intron 3 of 23)
ENSG00000276693.1	chr12		RP13-977J11.9	lincRNA	ENST00000619983.1	14.2166	898	Intergenic
ENSG00000148408.12	chr9		CACNA1B	protein_coding	ENST00000371357.5	14.1781	509	intron (ENST00000371357.5, intron 10 of 45)
ENSG00000034053.14	chr15		APBA2	protein_coding	ENST00000411764.5	14.142	264	intron (ENST00000411764.5, intron 12 of 12)
ENSG00000183828.14	chr14	-	NUDT14	retained_intron	ENST00000551024.5	14.1393	278	Intergenic
ENSG00000161558.10	chr19	-	TMEM143	protein_coding	ENST00000377431.6	14.1297	290	intron (ENST00000377431.6, intron 4 of 5)
ENSG00000234423.1	chr2	-	LINC01250	lincRNA	ENST00000457478.1	14.1175	369	intron (ENST00000457478.1, intron 5 of 6)
ENSG00000251166.1	chr4	-	OR7E163P	unprocessed_pseudogene	ENST00000505943.1	14.0977	271	Intergenic
ENSG00000196218.11	chr19		RYR1	protein_coding	ENST00000360985.7	14.0923	653	intron (ENST00000360985.7, intron 2 of 106)
ENSG00000158816.15	chr1		VWA5B1	protein_coding	ENST00000289815.12	14.0901	701	intron (ENST00000289815.12, intron 16 of 21)
ENSG00000277427.1	chr6		XXbac-BPG154L12.5	antisense	ENST00000611838.1	14.0872	293	Intergenic
ENSG00000225413.2	chr22	-	AP000345.4	lincRNA	ENST00000432249.2	14.0824	452	Intergenic
ENSG00000267790.1	chr17	-	RP11-316M20.1	lincRNA	ENST00000593118.1	14.0774	252	Intergenic
ENSG00000267073.1	chr19		AC005256.1	lincRNA	ENST00000586506.1	14.0758	309	Intergenic
ENSG00000146216.11	chr6		TTBK1	protein_coding	ENST00000259750.8	14.0667	247	intron (ENST00000259750.8, intron 12 of 14)
ENSG00000234929.1	chr2	-	AC018685.1	lincRNA	ENST00000414065.1	14.0475	363	intron (ENST00000414065.1, intron 1 of 1)
ENSG00000127191.17	chr9		TRAF2	processed_transcript	ENST00000466107.1	14.034	567	intron (ENST00000466107.1, intron 2 of 2)
ENSG00000112541.13	chr6	-	PDE10A	processed_transcript	ENST00000580695.1	14.0333	1326	intron (ENST00000580695.1, intron 1 of 1)
ENSG00000269729.1	chr19	-	AC006262.4	lincRNA	ENST00000599127.1	14.0251	370	intron (ENST00000599127.1, intron 2 of 4)
ENSG00000231492.2	chr11		AP003774.5	lincRNA	ENST00000569737.1	14.0157	250	Intergenic
ENSG00000111181.12	chr12	-	SLC6A12	retained_intron	ENST00000542825.5	14.0111	208	TTS (ENST00000544782.1)
ENSG00000264203.1	chr16	-	AC092377.1	miRNA	ENST00000582003.1	14.0103	400	Intergenic
ENSG00000251448.1	chr3	-	RP11-71E19.2	lincRNA	ENST00000514281.1	13.9999	447	Intergenic
ENSG00000160224.16	chr21		AIRE	retained_intron	ENST00000397994.8	13.9971	530	intron (ENST00000397994.8, intron 5 of 7)
ENSG00000236173.1	chr6	-	RP1-182D15.2	lincRNA	ENST00000427017.1	13.972	943	Intergenic
ENSG00000197969.11	chr9		VPS13A	protein_coding	ENST00000376634.8	13.9699	265	intron (ENST00000376634.8, intron 1 of 68)
ENSG00000104059.4	chr15	-	FAM189A1	retained_intron	ENST00000560021.1	13.9601	305	intron (ENST00000560021.1, intron 4 of 7)
ENSG00000165475.13	chr13	-	CRYL1	protein_coding	ENST00000480748.2	13.9473	552	intron (ENST00000480748.2, intron 1 of 3)
ENSG00000273287.2	chr22	-	CTA-268H5.14	lincRNA	ENST00000609206.2	13.938	238	Intergenic
ENSG00000105053.10	chr19	-	VRK3	protein_coding	ENST00000594092.5	13.9367	427	intron (ENST00000594092.5, intron 12 of 12)
ENSG00000103811.15	chr15	-	CTSH	nonsense_mediated_decay	ENST00000529861.5	13.9269	945	promoter-TSS (ENST00000533777.5)
ENSG00000138834.12	chr16		MAPK8IP3	protein_coding	ENST00000250894.8	13.9242	359	intron (ENST00000250894.8, intron 4 of 31)
ENSG00000151240.16	chr10	-	DIP2C	protein_coding	ENST00000280886.11	13.9164	240	intron (ENST00000280886.11, intron 26 of 36)
ENSG00000256955.2	chr12		RP11-417L19.2	lincRNA	ENST00000542763.2	13.909	1227	intron (ENST00000542763.2, intron 1 of 2)
ENSG00000133612.18	chr7		AGAP3	retained_intron	ENST00000463179.1	13.893	245	TTS (ENST00000486946.1)
ENSG00000151240.16	chr10	-	DIP2C	protein_coding	ENST00000280886.11	13.8799	427	intron (ENST00000280886.11, intron 10 of 36)
ENSG00000113722.16	chr5		CDX1	protein_coding	ENST00000231656.12	13.865	281	Intergenic
ENSG00000185736.15	chr10	-	ADARB2	protein_coding	ENST00000381312.5	13.8609	553	intron (ENST00000381312.5, intron 2 of 9)
ENSG00000141933.9	chr19		TPGS1	protein_coding	ENST00000359315.6	13.8517	963	intron (ENST00000359315.6, intron 1 of 1)
ENSG00000075240.16	chr22		GRAMD4	protein_coding	ENST00000408031.1	13.8492	301	TTS (ENST00000361034.7)
ENSG00000064545.14	chr19	-	TMEM161A	retained_intron	ENST00000591443.1	13.849	468	TTS (ENST00000587096.5)
ENSG00000196581.10	chr1		AJAP1	protein_coding	ENST00000378190.7	13.841	351	Intergenic
ENSG00000074964.16	chr1		ARHGEF10L	protein_coding	ENST00000361221.7	13.8282	548	intron (ENST00000361221.7, intron 26 of 28)
ENSG00000224271.5	chr22		RP11-191L9.4	lincRNA	ENST00000423737.5	13.8167	430	intron (ENST00000423737.5, intron 7 of 8)
ENSG00000142609.17	chr1	-	CFAP74	protein_coding	ENST00000493964.5	13.811	492	intron (ENST00000493964.5, intron 7 of 37)
ENSG00000162337.11	chr11		LRP5	nonsense_mediated_decay	ENST00000529993.5	13.8108	304	intron (ENST00000529993.5, intron 13 of 22)
ENSG00000108602.17	chr17	-	ALDH3A1	nonsense_mediated_decay	ENST00000468746.5	13.7879	261	intron (ENST00000468746.5, intron 1 of 9)
ENSG00000117983.17	chr11		MUC5B	protein_coding	ENST00000529681.5	13.782	350	exon (ENST00000529681.5, exon 31 of 49)
ENSG00000123191.14	chr13	-	ATP7B	protein_coding	ENST00000400366.5	13.7709	317	intron (ENST00000400366.5, intron 3 of 21)
ENSG00000130560.8	chr9	-	UBAC1	processed_transcript	ENST00000489050.5	13.7646	320	TTS (ENST00000471163.1)
ENSG00000118004.17	chr2		COLEC11	protein_coding	ENST00000236693.11	13.763	328	intron (ENST00000236693.11, intron 4 of 7)
ENSG00000148204.11	chr9		CRB2	protein_coding	ENST00000359999.7	13.7473	267	intron (ENST00000359999.7, intron 2 of 9)
ENSG00000130560.8	chr9	-	UBAC1	processed_transcript	ENST00000489050.5	13.7466	274	Intergenic
ENSG00000224459.1	chr1	-	RP11-169K16.4	antisense	ENST00000418525.1	13.7455	205	Intergenic
ENSG00000069482.6	chr11		GAL	processed_transcript	ENST00000538401.1	13.7366	331	Intergenic
ENSG00000223795.2	chr9		RP11-473E2.2	lincRNA	ENST00000444936.2	13.7239	488	Intergenic
ENSG00000225663.7	chr17	-	FAM195B	processed_transcript	ENST00000575090.1	13.7085	430	promoter-TSS (ENST00000575090.1)
ENSG00000258498.6	chr14	-	DIO3OS	lincRNA	ENST00000556120.5	13.6856	459	Intergenic
ENSG00000240707.2	chr10		LINC01168	lincRNA	ENST00000461291.2	13.684	443	Intergenic
ENSG00000122490.18	chr18	-	PQLC1	protein_coding	ENST00000397778.6	13.6638	295	Intergenic
ENSG00000111424.10	chr12	-	VDR	protein_coding	ENST00000395324.6	13.6632	416	intron (ENST00000395324.6, intron 1 of 9)
ENSG00000172009.14	chr19		THOP1	protein_coding	ENST00000307741.10	13.6557	487	intron (ENST00000307741.10, intron 5 of 12)
ENSG00000088992.17	chr12	-	TESC	processed_transcript	ENST00000535198.1	13.6442	344	promoter-TSS (ENST00000535198.1)
ENSG00000229536.1	chr2	-	AC079776.1	lincRNA	ENST00000450531.1	13.6208	519	Intergenic
ENSG00000084112.14	chr12	-	SSH1	protein_coding	ENST00000326495.9	13.5907	226	intron (ENST00000326495.9, intron 2 of 14)
ENSG00000125730.16	chr19	-	C3	retained_intron	ENST00000600763.1	13.5738	278	promoter-TSS (ENST00000600763.1)
ENSG00000103855.17	chr15		CD276	retained_intron	ENST00000559978.1	13.5699	369	promoter-TSS (ENST00000559978.1)
ENSG00000256824.1	chr11		RP11-21A7A.2	antisense	ENST00000538550.1	13.5619	296	intron (ENST00000538550.1, intron 1 of 1)
ENSG00000204851.6	chr19	-	PNMAL2	protein_coding	ENST00000599531.1	13.547	223	exon (ENST00000599531.1, exon 1 of 1)
ENSG00000173950.15	chr3	-	XXYLT1	processed_transcript	ENST00000460582.1	13.526	1069	Intergenic
ENSG00000160255.16	chr21	-	ITGB2	retained_intron	ENST00000479202.5	13.5048	240	TTS (ENST00000498666.5)
ENSG00000279087.1	chr12	-	RP11-83B20.10	TEC	ENST00000623827.1	13.4952	618	Intergenic
ENSG00000115705.20	chr2		TPO	protein_coding	ENST00000382201.7	13.4947	366	intron (ENST00000382201.7, intron 13 of 15)
ENSG00000260542.1	chr20	-	RP13-379O24.2	lincRNA	ENST00000569373.1	13.4749	277	Intergenic
ENSG00000104976.11	chr19		SNAPC2	protein_coding	ENST00000597584.5	13.4596	252	promoter-TSS (ENST00000597584.5)
ENSG00000160299.16	chr21		PCNT	processed_transcript	ENST00000480896.5	13.4576	533	intron (ENST00000480896.5, intron 29 of 46)
ENSG00000223991.1	chr2	-	AC104809.2	antisense	ENST00000425110.1	13.4365	246	intron (ENST00000425110.1, intron 1 of 1)
ENSG00000188833.9	chr9	-	ENTPD8	protein_coding	ENST00000371506.6	13.4065	246	intron (ENST00000371506.6, intron 1 of 9)
ENSG00000099866.14	chr19		MADCAM1	retained_intron	ENST00000622449.2	13.386	670	promoter-TSS (ENST00000622449.2)
ENSG00000144504.15	chr2	-	ANKMY1	protein_coding	ENST00000407275.2	13.3693	256	TTS (ENST00000391988.3)
ENSG00000188452.13	chr2	-	CERKL	processed_transcript	ENST00000479558.5	13.3364	296	intron (ENST00000479558.5, intron 1 of 10)
ENSG00000229402.1	chr14		AL162151.4	antisense	ENST00000423922.1	13.3318	553	Intergenic
ENSG00000227958.1	chr9	-	RP11-399H11.3	lincRNA	ENST00000452377.1	13.3206	1182	Intergenic
ENSG00000142347.16	chr19	-	MYO1F	retained_intron	ENST00000601502.1	13.3137	483	TTS (ENST00000601502.1)
ENSG00000228930.1	chr21	-	MTCO1P3	processed_pseudogene	ENST00000429327.1	13.3051	283	TTS (ENST00000429327.1)
ENSG00000177398.18	chr21		UMODL1	processed_transcript	ENST00000484712.1	13.3006	1217	Intergenic
ENSG00000256783.1	chr12		RP11-503G7.1	lincRNA	ENST00000542627.1	13.2917	820	intron (ENST00000542627.1, intron 1 of 1)
ENSG00000177614.9	chr1	-	PGBD5	protein_coding	ENST00000391860.5	13.2903	296	intron (ENST00000391860.5, intron 1 of 6)
ENSG00000130558.18	chr9		OLFM1	protein_coding	ENST00000615948.2	13.2806	331	Intergenic
ENSG00000271447.5	chr17	-	MMP28	nonsense_mediated_decay	ENST00000619655.4	13.2775	253	intron (ENST00000619655.4, intron 5 of 8)
ENSG00000201026.1	chr5		Y_RNA	misc_RNA	ENST00000364156.1	13.2609	365	Intergenic
ENSG00000185519.8	chr1	-	FAM131C	processed_transcript	ENST00000494078.1	13.2479	447	Intergenic
ENSG00000167414.4	chr19	-	GNG8	protein_coding	ENST00000300873.4	13.2403	200	promoter-TSS (ENST00000300873.4)
ENSG00000176533.12	chr19	-	GNG7	nonsense_mediated_decay	ENST00000587867.1	13.2259	262	intron (ENST00000587867.1, intron 2 of 5)
ENSG00000177106.14	chr11		EPS8L2	protein_coding	ENST00000524763.5	13.2252	330	promoter-TSS (ENST00000524763.5)
ENSG00000118160.13	chr19	-	SLC8A2	processed_transcript	ENST00000539381.5	13.2177	383	intron (ENST00000539381.5, intron 2 of 7)
ENSG00000254275.6	chr8	-	LINC00824	lincRNA	ENST00000517583.1	13.1911	305	Intergenic
ENSG00000164694.16	chr6		FNDC1	protein_coding	ENST00000297267.13	13.1856	328	exon (ENST00000297267.13, exon 14 of 23)
ENSG00000279071.1	chr12		RP11-83B20.3	TEC	ENST00000625118.1	13.183	202	TTS (ENST00000625118.1)
ENSG00000159674.11	chr4	-	SPON2	protein_coding	ENST00000511679.5	13.1797	284	intron (ENST00000511679.5, intron 2 of 3)
ENSG00000145107.15	chr3	-	TM4SF19	protein_coding	ENST00000273695.3	13.1691	393	intron (ENST00000273695.3, intron 1 of 4)
ENSG00000063244.12	chr19		U2AF2	nonsense_mediated_decay	ENST00000592874.1	13.1628	392	TTS (ENST00000592867.1)
ENSG00000185900.9	chr8		POMK	protein_coding	ENST00000518991.5	13.1563	288	intron (ENST00000518991.5, intron 2 of 3)
ENSG00000229847.8	chr10	-	EMX2OS	antisense	ENST00000424371.2	13.1452	291	TTS (ENST00000551288.5)
ENSG00000155093.17	chr7	-	PTPRN2	protein_coding	ENST00000389413.7	13.1436	699	intron (ENST00000389413.7, intron 9 of 21)
ENSG00000106018.13	chr7	-	VIPR2	protein_coding	ENST00000402066.5	13.1237	245	intron (ENST00000402066.5, intron 3 of 12)
ENSG00000237647.8	chr8		ERICH1-AS1	antisense	ENST00000522092.5	13.1084	822	intron (ENST00000522092.5, intron 3 of 3)
ENSG00000171812.11	chr1	-	COL8A2	protein_coding	ENST00000397799.1	13.1035	1160	Intergenic
ENSG00000250292.1	chr4		RP11-451F20.1	processed_pseudogene	ENST00000514910.1	13.0531	382	Intergenic
ENSG00000232835.1	chr2	-	AC107057.1	lincRNA	ENST00000425763.1	13.0499	381	Intergenic
ENSG00000255704.1	chr12	-	RP11-292I17.1	processed_pseudogene	ENST00000541343.1	13.0427	410	Intergenic
ENSG00000178814.15	chr8	-	OPLAH	protein_coding	ENST00000618853.4	13.04	689	intron (ENST00000618853.4, intron 19 of 26)
ENSG00000177673.3	chr2		C2orf57	protein_coding	ENST00000313965.3	13.0389	272	Intergenic
ENSG00000277718.1	chr15		CTD-2311M21.5	lincRNA	ENST00000619758.1	12.9992	393	Intergenic
ENSG00000197724.10	chr9		PHF2	protein_coding	ENST00000359246.8	12.9909	513	intron (ENST00000359246.8, intron 1 of 21)
ENSG00000103355.12	chr16	-	PRSS33	protein_coding	ENST00000576886.5	12.9865	460	promoter-TSS (ENST00000571674.1)
ENSG00000059145.18	chr16	-	UNKL	retained_intron	ENST00000511095.2	12.9061	314	TTS (ENST00000513783.1)
ENSG00000087116.13	chr5	-	ADAMTS2	protein_coding	ENST00000251582.11	12.9018	210	intron (ENST00000251582.11, intron 11 of 21)
ENSG00000182208.12	chr11	-	MOB2	processed_transcript	ENST00000526462.5	12.8944	234	intron (ENST00000526462.5, intron 1 of 4)
ENSG00000267287.1	chr18		RP11-567M16.1	lincRNA	ENST00000589723.1	12.8881	744	intron (ENST00000589723.1, intron 3 of 3)
ENSG00000184428.12	chr8	-	TOP1MT	protein_coding	ENST00000521193.5	12.8741	274	promoter-TSS (ENST00000521024.1)
ENSG00000155093.17	chr7	-	PTPRN2	protein_coding	ENST00000389416.8	12.8736	343	intron (ENST00000389416.8, intron 15 of 21)
ENSG00000251458.1	chr5	-	RP11-844P9.1	lincRNA	ENST00000504629.1	12.8637	1091	TTS (ENST00000508356.5)
ENSG00000224778.1	chr13		CENPIP1	unprocessed_pseudogene	ENST00000425713.1	12.8475	268	Intergenic
ENSG00000263688.1	chr18		RP11-386P4.1	lincRNA	ENST00000578349.1	12.8388	381	Intergenic
ENSG00000124942.13	chr11	-	AHNAK	protein_coding	ENST00000530124.5	12.8306	208	intron (ENST00000530124.5, intron 2 of 2)
ENSG00000176155.18	chr17	-	CCDC57	protein_coding	ENST00000389641.8	12.8002	212	intron (ENST00000389641.8, intron 1 of 17)
ENSG00000277494.1	chr8		GPIHBP1	protein_coding	ENST00000622500.1	12.7849	298	TTS (ENST00000622500.1)
ENSG00000066230.10	chr5	-	SLC9A3	protein_coding	ENST00000264938.7	12.7821	345	intron (ENST00000264938.7, intron 1 of 16)
ENSG00000164818.15	chr7		DNAAF5	protein_coding	ENST00000440747.5	12.7602	207	intron (ENST00000440747.5, intron 4 of 12)
ENSG00000183715.13	chr11	-	OPCML	protein_coding	ENST00000524381.5	12.7597	225	intron (ENST00000524381.5, intron 1 of 7)
ENSG00000141002.18	chr16		TCF25	protein_coding	ENST00000566283.1	12.7115	1595	promoter-TSS (ENST00000566283.1)
ENSG00000162512.15	chr1	-	SDC3	processed_transcript	ENST00000471567.1	12.6966	281	promoter-TSS (ENST00000471567.1)
ENSG00000155093.17	chr7	-	PTPRN2	protein_coding	ENST00000389413.7	12.6785	275	intron (ENST00000389413.7, intron 1 of 21)
ENSG00000171735.18	chr1		CAMTA1	protein_coding	ENST00000303635.11	12.666	519	intron (ENST00000303635.11, intron 6 of 22)
ENSG00000112877.7	chr5		CEP72	processed_transcript	ENST00000514507.1	12.6594	406	intron (ENST00000514507.1, intron 3 of 4)
ENSG00000155093.17	chr7	-	PTPRN2	protein_coding	ENST00000389416.8	12.6533	239	intron (ENST00000389416.8, intron 10 of 21)
ENSG00000275340.1	chr3		FGD5P1	processed_transcript	ENST00000611158.1	12.653	303	exon (ENST00000611158.1, exon 2 of 2)
ENSG00000171703.16	chr20		TCEA2	processed_transcript	ENST00000475792.1	12.6509	435	intron (ENST00000475792.1, intron 1 of 1)
ENSG00000167548.14	chr12	-	KMT2D	protein_coding	ENST00000301067.11	12.6154	392	exon (ENST00000301067.11, exon 31 of 54)
ENSG00000159788.18	chr4		RGS12	retained_intron	ENST00000506631.5	12.6032	326	intron (ENST00000506631.5, intron 1 of 7)
ENSG00000090615.12	chr12	-	GOLGA3	protein_coding	ENST00000456883.6	12.5965	562	intron (ENST00000456883.6, intron 18 of 21)
ENSG00000277449.1	chr20	-	CEBPB-AS1	antisense	ENST00000613921.1	12.5814	547	Intergenic
ENSG00000280823.1	chr1	-	Metazoa_SRP	misc_RNA	ENST00000631316.1	12.5789	349	Intergenic
ENSG00000067113.16	chr5	-	PLPP1	protein_coding	ENST00000264775.9	12.5754	284	intron (ENST00000264775.9, intron 4 of 5)
ENSG00000275468.1	chr19	-	LLNLR-304A6.2	processed_pseudogene	ENST00000615016.1	12.5734	1637	exon (ENST00000615016.1, exon 1 of 1)
ENSG00000204054.12	chr9		LINC00963	lincRNA	ENST00000454635.6	12.5617	227	promoter-TSS (ENST00000624390.1)
ENSG00000232325.4	chr7	-	AC093627.7	lincRNA	ENST00000465755.2	12.5227	332	Intergenic
ENSG00000167632.14	chr8	-	TRAPPC9	processed_transcript	ENST00000519482.1	12.522	848	intron (ENST00000519482.1, intron 1 of 2)
ENSG00000178773.14	chr16		CPNE7	processed_transcript	ENST00000564421.1	12.5135	273	Intergenic
ENSG00000167880.7	chr17	-	EVPL	protein_coding	ENST00000301607.7	12.5028	254	intron (ENST00000301607.7, intron 11 of 21)
ENSG00000107902.13	chr10		LHPP	processed_transcript	ENST00000482963.1	12.4974	206	intron (ENST00000482963.1, intron 1 of 2)
ENSG00000238504.1	chr11		AP005638.1	miRNA	ENST00000459213.1	12.4924	286	promoter-TSS (ENST00000459213.1)
ENSG00000225872.2	chr19	-	LINC01529	lincRNA	ENST00000567313.1	12.4884	444	intron (ENST00000567313.1, intron 1 of 1)
ENSG00000213519.2	chr3	-	AC132008.1	processed_pseudogene	ENST00000394682.2	12.4631	237	promoter-TSS (ENST00000394682.2)
ENSG00000181790.10	chr8		ADGRB1	protein_coding	ENST00000517894.5	12.4456	291	promoter-TSS (ENST00000521208.5)
ENSG00000130592.13	chr11		LSP1	protein_coding	ENST00000457279.5	12.4219	253	promoter-TSS (ENST00000429923.5)
ENSG00000070808.15	chr5	-	CAMK2A	protein_coding	ENST00000348628.10	12.4089	272	intron (ENST00000348628.10, intron 1 of 17)
ENSG00000099822.2	chr19		HCN2	protein_coding	ENST00000251287.2	12.4088	300	intron (ENST00000251287.2, intron 1 of 7)
ENSG00000186847.5	chr17	-	KRT14	protein_coding	ENST00000167586.6	12.4062	261	Intergenic
ENSG00000124839.12	chr2	-	RAB17	processed_transcript	ENST00000487008.1	12.4056	450	intron (ENST00000487008.1, intron 1 of 1)
ENSG00000232190.2	chr16		RP11-134D3.1	lincRNA	ENST00000430050.2	12.393	224	exon (ENST00000430050.2, exon 3 of 3)
ENSG00000089250.18	chr12	-	NOS1	processed_transcript	ENST00000549189.1	12.3922	213	intron (ENST00000549189.1, intron 1 of 1)
ENSG00000155093.17	chr7	-	PTPRN2	protein_coding	ENST00000389416.8	12.3893	650	intron (ENST00000389416.8, intron 10 of 21)
ENSG00000213672.7	chr3	-	NCKIPSD	protein_coding	ENST00000415281.1	12.3879	239	TTS (ENST00000426678.1)
ENSG00000260997.1	chr7	-	RP4-647J21.1	sense_overlapping	ENST00000568457.1	12.3825	247	promoter-TSS (ENST00000568457.1)
ENSG00000136928.5	chr9	-	GABBR2	protein_coding	ENST00000259455.3	12.3753	249	intron (ENST00000259455.3, intron 1 of 18)
ENSG00000124493.13	chr6	-	GRM4	protein_coding	ENST00000374181.8	12.3722	418	intron (ENST00000374181.8, intron 5 of 9)
ENSG00000259535.1	chr14		RPL21P12	processed_pseudogene	ENST00000559810.1	12.3636	372	Intergenic
ENSG00000204393.7	chr20		RP11-410N8.4	lincRNA	ENST00000375671.7	12.3486	242	intron (ENST00000375671.7, intron 1 of 2)
ENSG00000104967.6	chr19	-	NOVA2	protein_coding	ENST00000263257.5	12.3285	264	intron (ENST00000263257.5, intron 1 of 3)
ENSG00000177103.13	chr11	-	DSCAML1	protein_coding	ENST00000321322.6	12.3263	212	intron (ENST00000321322.6, intron 20 of 32)
ENSG00000229869.1	chr10		RP11-363N22.2	antisense	ENST00000435531.1	12.3201	477	Intergenic
ENSG00000203690.11	chr6	-	TCP10	protein_coding	ENST00000366827.6	12.3062	341	Intergenic
ENSG00000111605.16	chr12		CPSF6	retained_intron	ENST00000547486.1	12.3061	244	TTS (ENST00000547486.1)
ENSG00000177103.13	chr11	-	DSCAML1	protein_coding	ENST00000321322.6	12.3017	230	intron (ENST00000321322.6, intron 3 of 32)
ENSG00000217442.3	chr22	-	SYCE3	protein_coding	ENST00000406915.3	12.2943	351	intron (ENST00000406915.3, intron 1 of 2)
ENSG00000266924.1	chr18		RP11-154H12.2	lincRNA	ENST00000587174.1	12.294	261	Intergenic
ENSG00000186976.14	chr22	-	EFCAB6	retained_intron	ENST00000404038.5	12.292	245	intron (ENST00000404038.5, intron 6 of 11)
ENSG00000134775.15	chr18		FHOD3	protein_coding	ENST00000591635.5	12.2584	385	intron (ENST00000591635.5, intron 12 of 16)
ENSG00000245857.2	chr8		GS1-24F4.2	lincRNA	ENST00000531701.1	12.2566	502	intron (ENST00000531701.1, intron 2 of 2)
ENSG00000130529.15	chr19		TRPM4	nonsense_mediated_decay	ENST00000598502.5	12.2536	358	TTS (ENST00000599628.5)
ENSG00000164379.5	chr6		FOXQ1	protein_coding	ENST00000296839.3	12.2498	402	Intergenic
ENSG00000265247.1	chr8		MIR4472-1	miRNA	ENST00000584349.1	12.2387	239	Intergenic
ENSG00000181790.10	chr8		ADGRB1	protein_coding	ENST00000517894.5	12.2303	347	intron (ENST00000517894.5, intron 18 of 30)
ENSG00000196557.10	chr16		CACNA1H	retained_intron	ENST00000564954.1	12.2252	365	TTS (ENST00000564954.1)
ENSG00000257542.4	chr12		OR7E47P	processed_transcript	ENST00000546390.1	12.2197	220	intron (ENST00000546390.1, intron 1 of 2)
ENSG00000060656.19	chr1		PTPRU	retained_intron	ENST00000531385.1	12.2012	456	promoter-TSS (ENST00000531385.1)
ENSG00000184811.3	chr17		TUSC5	protein_coding	ENST00000333813.3	12.2008	296	intron (ENST00000333813.3, intron 1 of 2)
ENSG00000169189.16	chr16	-	NSMCE1	nonsense_mediated_decay	ENST00000566087.5	12.1966	226	intron (ENST00000566087.5, intron 2 of 7)
ENSG00000177169.9	chr12		ULK1	retained_intron	ENST00000544718.1	12.1925	511	promoter-TSS (ENST00000544718.1)
ENSG00000076864.19	chr1	-	RAP1GAP	retained_intron	ENST00000611549.4	12.1876	292	intron (ENST00000611549.4, intron 18 of 24)
ENSG00000171811.12	chr10	-	CFAP46	protein_coding	ENST00000368586.9	12.1874	362	intron (ENST00000368586.9, intron 8 of 57)
ENSG00000107223.12	chr9	-	EDF1	protein_coding	ENST00000224073.5	12.1827	536	intron (ENST00000224073.5, intron 1 of 4)
ENSG00000009950.15	chr7	-	MLXIPL	protein_coding	ENST00000453275.1	12.1412	1077	intron (ENST00000453275.1, intron 2 of 3)
ENSG00000273172.1	chr17	-	AC108004.2	lincRNA	ENST00000576171.1	12.0955	214	Intergenic
ENSG00000130309.10	chr19		COLGALT1	retained_intron	ENST00000593832.1	12.0908	356	promoter-TSS (ENST00000593832.1)
ENSG00000183638.5	chr8	-	RP1L1	protein_coding	ENST00000382483.3	12.0802	447	Intergenic
ENSG00000133216.16	chr1		EPHB2	protein_coding	ENST00000374632.7	12.0749	408	intron (ENST00000374632.7, intron 1 of 15)
ENSG00000089351.14	chr19		GRAMD1A	processed_transcript	ENST00000594597.5	12.0731	269	promoter-TSS (ENST00000594597.5)
ENSG00000242540.2	chr2		AC010729.1	3prime_overlapping_ncrna	ENST00000455579.2	12.0726	328	intron (ENST00000455579.2, intron 3 of 3)
ENSG00000263069.5	chr17	-	CTD-2047H16.4	antisense	ENST00000575034.5	12.056	640	intron (ENST00000575034.5, intron 1 of 1)
ENSG00000144711.13	chr3	-	IQSEC1	processed_transcript	ENST00000474467.1	12.0531	240	intron (ENST00000474467.1, intron 1 of 1)
ENSG00000258404.1	chr14	-	RP11-1029J19.5	lincRNA	ENST00000557778.1	12.0495	279	intron (ENST00000557778.1, intron 1 of 2)
ENSG00000182095.14	chr7	-	TNRC18	protein_coding	ENST00000430969.5	12.0336	204	intron (ENST00000430969.5, intron 5 of 29)
ENSG00000258883.1	chr15	-	RP11-32B5.2	unprocessed_pseudogene	ENST00000555285.1	12.0318	481	Intergenic
ENSG00000088992.17	chr12	-	TESC	protein_coding	ENST00000541210.5	11.9931	296	intron (ENST00000541210.5, intron 2 of 6)
ENSG00000225778.5	chr10	-	PROSER2-AS1	antisense	ENST00000445498.5	11.9794	559	intron (ENST00000445498.5, intron 2 of 5)
ENSG00000252986.1	chr7		AC147651.2	miRNA	ENST00000517177.1	11.9794	434	TTS (ENST00000517177.1)
ENSG00000130294.14	chr2	-	KIF1A	protein_coding	ENST00000320389.11	11.9772	427	intron (ENST00000320389.11, intron 10 of 46)
ENSG00000149679.11	chr20	-	CABLES2	protein_coding	ENST00000279101.9	11.9732	852	intron (ENST00000279101.9, intron 1 of 9)
ENSG00000225830.10	chr10	-	ERCC6	nonsense_mediated_decay	ENST00000624341.3	11.9635	317	promoter-TSS (ENST00000624341.3)
ENSG00000143740.14	chr1		SNAP47	processed_transcript	ENST00000470038.1	11.9491	588	promoter-TSS (ENST00000438896.2)
ENSG00000155093.17	chr7	-	PTPRN2	protein_coding	ENST00000389413.7	11.9442	261	intron (ENST00000389413.7, intron 9 of 21)
ENSG00000115507.9	chr2		OTX1	protein_coding	ENST00000282549.6	11.9392	264	exon (ENST00000282549.6, exon 5 of 5)
ENSG00000139364.10	chr12		TMEM132B	protein_coding	ENST00000299308.7	11.9203	327	intron (ENST00000299308.7, intron 3 of 8)
ENSG00000168878.16	chr2	-	SFTPB	protein_coding	ENST00000428225.5	11.9176	561	TTS (ENST00000473692.1)
ENSG00000226115.1	chr21		AP001476.3	lincRNA	ENST00000435738.1	11.903	293	TTS (ENST00000435738.1)
ENSG00000109956.12	chr11	-	B3GAT1	protein_coding	ENST00000392580.5	11.8958	292	Intergenic
ENSG00000100422.13	chr22	-	CERK	nonsense_mediated_decay	ENST00000443629.5	11.8924	282	intron (ENST00000443629.5, intron 5 of 11)
ENSG00000069424.14	chr1		KCNAB2	protein_coding	ENST00000445501.5	11.8834	307	promoter-TSS (ENST00000489180.6)
ENSG00000129993.14	chr16	-	CBFA2T3	retained_intron	ENST00000563920.1	11.8772	235	TTS (ENST00000563920.1)
ENSG00000124391.4	chr16		IL17C	protein_coding	ENST00000244241.4	11.8765	388	TTS (ENST00000261623.7)
ENSG00000175416.12	chr5	-	CLTB	protein_coding	ENST00000310418.8	11.8747	525	intron (ENST00000310418.8, intron 4 of 5)
ENSG00000026297.15	chr6	-	RNASET2	processed_transcript	ENST00000467705.6	11.8714	735	promoter-TSS (ENST00000467705.6)
ENSG00000280665.1	chr6		RP11-35J6.1	TEC	ENST00000629608.1	11.8667	342	Intergenic
ENSG00000076944.14	chr19		STXBP2	nonsense_mediated_decay	ENST00000599400.1	11.8633	409	promoter-TSS (ENST00000593854.5)
ENSG00000167207.11	chr16		NOD2	processed_transcript	ENST00000526417.6	11.8603	245	promoter-TSS (ENST00000526417.6)
ENSG00000182771.17	chr10	-	GRID1	protein_coding	ENST00000327946.11	11.8566	503	intron (ENST00000327946.11, intron 1 of 15)
ENSG00000130529.15	chr19		TRPM4	nonsense_mediated_decay	ENST00000595519.5	11.8552	209	exon (ENST00000595519.5, exon 17 of 23)
ENSG00000155093.17	chr7	-	PTPRN2	protein_coding	ENST00000389416.8	11.8346	490	intron (ENST00000389416.8, intron 1 of 21)
ENSG00000179242.15	chr20		CDH4	protein_coding	ENST00000543233.2	11.8333	529	intron (ENST00000543233.2, intron 3 of 14)
ENSG00000063438.16	chr5		AHRR	protein_coding	ENST00000514523.1	11.827	433	intron (ENST00000514523.1, intron 2 of 5)
ENSG00000166897.14	chr22	-	ELFN2	protein_coding	ENST00000402918.6	11.8035	897	intron (ENST00000402918.6, intron 1 of 2)
ENSG00000169783.12	chr15	-	LINGO1	processed_transcript	ENST00000568951.5	11.7816	337	intron (ENST00000568951.5, intron 2 of 4)
ENSG00000171811.12	chr10	-	CFAP46	retained_intron	ENST00000476633.1	11.7768	387	promoter-TSS (ENST00000476633.1)
ENSG00000169926.9	chr15		KLF13	processed_transcript	ENST00000558921.1	11.7686	372	intron (ENST00000558921.1, intron 1 of 1)
ENSG00000152518.6	chr2	-	ZFP36L2	protein_coding	ENST00000620081.1	11.7681	315	Intergenic
ENSG00000187122.16	chr10	-	SLIT1	protein_coding	ENST00000371070.8	11.756	275	intron (ENST00000371070.8, intron 14 of 36)
ENSG00000153404.13	chr5		PLEKHG4B	protein_coding	ENST00000502646.1	11.7552	559	TTS (ENST00000512035.1)
ENSG00000160182.2	chr21	-	TFF1	protein_coding	ENST00000291527.2	11.7438	1080	TTS (ENST00000291532.7)
ENSG00000276916.1	chr13		RP11-230F18.6	sense_intronic	ENST00000619338.1	11.7418	297	TTS (ENST00000622371.1)
ENSG00000168754.14	chr2	-	FAM178B	protein_coding	ENST00000490605.2	11.7339	372	intron (ENST00000490605.2, intron 13 of 16)
ENSG00000161681.15	chr19	-	SHANK1	protein_coding	ENST00000359082.3	11.7339	308	intron (ENST00000359082.3, intron 13 of 21)
ENSG00000228355.1	chr21	-	BX322559.3	antisense	ENST00000416468.1	11.7009	232	Intergenic
ENSG00000185974.6	chr13		GRK1	processed_transcript	ENST00000545304.1	11.7007	487	intron (ENST00000545304.1, intron 1 of 3)
ENSG00000267766.1	chr18	-	RP11-299P2.1	sense_intronic	ENST00000587475.1	11.6985	216	Intergenic
ENSG00000110328.5	chr11	-	GALNT18	processed_transcript	ENST00000526064.1	11.6966	200	intron (ENST00000526064.1, intron 1 of 2)
ENSG00000172554.11	chr2		SNTG2	nonsense_mediated_decay	ENST00000450962.5	11.6892	840	intron (ENST00000450962.5, intron 5 of 7)
ENSG00000160185.14	chr21		UBASH3A	nonsense_mediated_decay	ENST00000473381.1	11.6768	377	intron (ENST00000473381.1, intron 10 of 13)
ENSG00000261467.2	chr7		RP11-731K22.1	lincRNA	ENST00000567919.1	11.6741	350	Intergenic
ENSG00000142611.16	chr1		PRDM16	protein_coding	ENST00000378391.6	11.6716	355	intron (ENST00000378391.6, intron 1 of 16)
ENSG00000151655.17	chr10		ITIH2	protein_coding	ENST00000613369.4	11.6594	561	intron (ENST00000613369.4, intron 8 of 22)
ENSG00000255451.1	chr11		RP11-58K22.1	lincRNA	ENST00000528183.1	11.654	385	Intergenic
ENSG00000135052.16	chr9	-	GOLM1	protein_coding	ENST00000486130.5	11.6487	223	intron (ENST00000486130.5, intron 3 of 3)
ENSG00000131165.14	chr16	-	CHMP1A	retained_intron	ENST00000548650.1	11.644	261	TTS (ENST00000550872.1)
ENSG00000130177.14	chr13		CDC16	protein_coding	ENST00000360383.7	11.6385	237	Intergenic
ENSG00000177432.6	chr4	-	NAP1L5	protein_coding	ENST00000323061.5	11.6255	248	promoter-TSS (ENST00000323061.5)
ENSG00000076928.17	chr19		ARHGEF1	protein_coding	ENST00000599589.5	11.618	615	intron (ENST00000599589.5, intron 18 of 20)
ENSG00000131771.13	chr17		PPP1R1B	protein_coding	ENST00000580825.5	11.5979	711	promoter-TSS (ENST00000580825.5)
ENSG00000260340.1	chr16		RP11-254F19.3	lincRNA	ENST00000569104.1	11.5794	557	intron (ENST00000569104.1, intron 1 of 2)
ENSG00000252260.1	chr18	-	RNA5SP461	rRNA	ENST00000516451.1	11.5518	519	Intergenic
ENSG00000266256.1	chr18		LINC00683	lincRNA	ENST00000579781.1	11.5493	274	Intergenic
ENSG00000254104.2	chr8		RP11-63E5.1	processed_pseudogene	ENST00000522979.2	11.5488	479	Intergenic
ENSG00000168754.14	chr2	-	FAM178B	protein_coding	ENST00000490605.2	11.5361	270	intron (ENST00000490605.2, intron 5 of 16)
ENSG00000225860.2	chr17		RP11-1018N14.2	lincRNA	ENST00000441895.2	11.5352	246	Intergenic
ENSG00000125089.16	chr4		SH3TC1	retained_intron	ENST00000513495.5	11.5239	337	intron (ENST00000513495.5, intron 1 of 3)
ENSG00000188770.9	chr1		OPTC	protein_coding	ENST00000448911.1	11.5071	947	TTS (ENST00000448911.1)
ENSG00000248137.1	chr5	-	RP11-468D11.1	lincRNA	ENST00000509745.1	11.4969	223	Intergenic
ENSG00000105486.13	chr19	-	LIG1	nonsense_mediated_decay	ENST00000542460.5	11.4907	359	intron (ENST00000542460.5, intron 11 of 13)
ENSG00000171798.17	chr10		KNDC1	protein_coding	ENST00000368571.2	11.4727	290	promoter-TSS (ENST00000368571.2)
ENSG00000087116.13	chr5	-	ADAMTS2	protein_coding	ENST00000251582.11	11.4697	237	intron (ENST00000251582.11, intron 2 of 21)
ENSG00000141580.15	chr17	-	WDR45B	protein_coding	ENST00000392325.8	11.4604	483	intron (ENST00000392325.8, intron 2 of 9)
ENSG00000181222.14	chr17		POLR2A	retained_intron	ENST00000576553.1	11.45	447	TTS (ENST00000576553.1)
ENSG00000242797.3	chr3	-	GLYCTK-AS1	retained_intron	ENST00000467187.1	11.4496	510	promoter-TSS (ENST00000472761.1)
ENSG00000189350.12	chr2		FAM179A	protein_coding	ENST00000379558.4	11.4318	391	intron (ENST00000379558.4, intron 6 of 19)
ENSG00000181790.10	chr8		ADGRB1	protein_coding	ENST00000517894.5	11.4204	368	intron (ENST00000517894.5, intron 1 of 30)
ENSG00000186493.11	chr5		C5orf38	protein_coding	ENST00000515640.5	11.4089	246	exon (ENST00000515640.5, exon 3 of 3)
ENSG00000130635.15	chr9		COL5A1	protein_coding	ENST00000618395.4	11.3964	437	intron (ENST00000618395.4, intron 20 of 65)
ENSG00000231015.1	chr20		RP5-860P4.2	lincRNA	ENST00000432834.1	11.394	402	Intergenic
ENSG00000165238.16	chr9		WNK2	protein_coding	ENST00000448251.5	11.3876	369	intron (ENST00000448251.5, intron 8 of 14)
ENSG00000129910.7	chr16		CDH15	protein_coding	ENST00000289746.2	11.387	477	intron (ENST00000289746.2, intron 7 of 13)
ENSG00000130414.11	chr2	-	NDUFA10	nonsense_mediated_decay	ENST00000414580.1	11.3592	557	intron (ENST00000414580.1, intron 3 of 3)
ENSG00000279954.1	chr22		WI2-85898F10.2	antisense	ENST00000623717.1	11.3571	296	Intergenic
ENSG00000165209.18	chr9	-	STRBP	protein_coding	ENST00000348403.9	11.3501	423	intron (ENST00000348403.9, intron 1 of 18)
ENSG00000280354.1	chr12		RP11-83B20.4	TEC	ENST00000624885.1	11.348	481	promoter-TSS (ENST00000624885.1)
ENSG00000279935.1	chr9		RP11-447M12.3	TEC	ENST00000625008.1	11.3393	782	Intergenic
ENSG00000171798.17	chr10		KNDC1	protein_coding	ENST00000304613.7	11.3358	306	intron (ENST00000304613.7, intron 20 of 29)
ENSG00000100605.16	chr14	-	ITPK1	protein_coding	ENST00000557309.1	11.3349	413	intron (ENST00000557309.1, intron 2 of 6)
ENSG00000198106.8	chr16		RP11-231C14.7	lincRNA	ENST00000604430.1	11.3307	411	intron (ENST00000604430.1, intron 2 of 10)
ENSG00000075043.17	chr20	-	KCNQ2	protein_coding	ENST00000626839.2	11.3223	252	intron (ENST00000626839.2, intron 1 of 15)
ENSG00000177084.16	chr12	-	POLE	nonsense_mediated_decay	ENST00000544870.5	11.3133	504	intron (ENST00000544870.5, intron 1 of 4)
ENSG00000141542.10	chr17	-	RAB40B	processed_transcript	ENST00000572603.1	11.3119	251	intron (ENST00000572603.1, intron 2 of 2)
ENSG00000283031.1	chr2	-	RP11-557N21.1	lincRNA	ENST00000634300.1	11.2897	264	intron (ENST00000634300.1, intron 1 of 6)
ENSG00000080845.17	chr20		DLGAP4	protein_coding	ENST00000373913.7	11.2896	473	intron (ENST00000373913.7, intron 1 of 12)
ENSG00000105409.15	chr19	-	ATP1A3	processed_transcript	ENST00000468774.3	11.2798	625	exon (ENST00000468774.3, exon 1 of 4)
ENSG00000144589.20	chr2		STK11IP	protein_coding	ENST00000447191.1	11.2679	428	promoter-TSS (ENST00000447191.1)
ENSG00000196132.11	chr20		MYT1	protein_coding	ENST00000360149.8	11.2608	1139	intron (ENST00000360149.8, intron 1 of 15)
ENSG00000139718.10	chr12		SETD1B	protein_coding	ENST00000267197.9	11.251	463	intron (ENST00000267197.9, intron 13 of 16)
ENSG00000283040.1	chr1	-	FAM166AP3	transcribed_unprocessed_pseudogene	ENST00000635557.1	11.2415	711	intron (ENST00000635557.1, intron 2 of 4)
ENSG00000188101.5	chr9		ALOX15P2	unprocessed_pseudogene	ENST00000340858.4	11.2391	248	intron (ENST00000340858.4, intron 1 of 12)
ENSG00000184925.11	chr9		LCN12	processed_transcript	ENST00000480204.1	11.2382	437	Intergenic
ENSG00000222004.7	chr7		C7orf71	lincRNA	ENST00000409974.7	11.2209	204	Intergenic
ENSG00000234378.1	chr2	-	AC098828.2	lincRNA	ENST00000430429.1	11.2206	220	intron (ENST00000430429.1, intron 1 of 1)
ENSG00000279143.1	chr17	-	AC139099.7	TEC	ENST00000625083.1	11.2086	239	Intergenic
ENSG00000182557.7	chr17		SPNS3	nonsense_mediated_decay	ENST00000575194.5	11.1947	336	intron (ENST00000575194.5, intron 7 of 10)
ENSG00000167281.18	chr17	-	RBFOX3	protein_coding	ENST00000583458.5	11.1945	234	promoter-TSS (ENST00000583458.5)
ENSG00000162571.13	chr1		TTLL10	retained_intron	ENST00000514695.1	11.183	535	TTS (ENST00000514695.1)
ENSG00000277736.1	chr19		MIR8085	miRNA	ENST00000612079.1	11.1813	758	TTS (ENST00000612079.1)
ENSG00000007047.14	chr19		MARK4	protein_coding	ENST00000262891.8	11.1484	351	intron (ENST00000262891.8, intron 6 of 16)
ENSG00000049618.21	chr6		ARID1B	retained_intron	ENST00000452544.1	11.1481	235	intron (ENST00000452544.1, intron 3 of 4)
ENSG00000233767.1	chr21	-	PSMA6P3	processed_pseudogene	ENST00000428242.1	11.1467	463	Intergenic
ENSG00000167632.14	chr8	-	TRAPPC9	processed_transcript	ENST00000519482.1	11.1407	326	intron (ENST00000519482.1, intron 1 of 2)
ENSG00000166897.14	chr22	-	ELFN2	protein_coding	ENST00000402918.6	11.1361	376	intron (ENST00000402918.6, intron 2 of 2)
ENSG00000155093.17	chr7	-	PTPRN2	protein_coding	ENST00000389416.8	11.1329	1493	intron (ENST00000389416.8, intron 21 of 21)
ENSG00000182586.7	chr21		LINC00334	lincRNA	ENST00000328344.2	11.1328	365	intron (ENST00000328344.2, intron 2 of 2)
ENSG00000166348.17	chr10	-	USP54	protein_coding	ENST00000339859.8	11.1279	275	promoter-TSS (ENST00000339859.8)
ENSG00000178342.4	chr18		KCNG2	protein_coding	ENST00000316249.3	11.1257	383	Intergenic
ENSG00000184178.15	chr4	-	SCFD2	protein_coding	ENST00000401642.7	11.1247	232	intron (ENST00000401642.7, intron 4 of 8)
ENSG00000160293.16	chr9	-	VAV2	protein_coding	ENST00000406606.7	11.124	452	intron (ENST00000406606.7, intron 1 of 26)
ENSG00000104044.15	chr15	-	OCA2	protein_coding	ENST00000354638.7	11.1192	327	Intergenic
ENSG00000249141.1	chr6	-	RP11-514O12.4	protein_coding	ENST00000507747.1	11.1182	543	intron (ENST00000507747.1, intron 7 of 7)
ENSG00000267187.1	chr18		RP11-767C4.1	processed_pseudogene	ENST00000586404.1	11.1149	553	Intergenic
ENSG00000141564.13	chr17		RPTOR	processed_transcript	ENST00000575542.5	11.1087	407	intron (ENST00000575542.5, intron 15 of 29)
ENSG00000108576.9	chr17	-	SLC6A4	protein_coding	ENST00000401766.6	11.1015	276	Intergenic
ENSG00000267078.1	chr17		RP11-666A8.9	antisense	ENST00000588104.1	11.0999	747	promoter-TSS (ENST00000588104.1)
ENSG00000200448.1	chr22	-	Y_RNA	misc_RNA	ENST00000363578.1	11.0771	266	Intergenic
ENSG00000142611.16	chr1		PRDM16	processed_transcript	ENST00000512462.5	11.0719	927	intron (ENST00000512462.5, intron 7 of 15)
ENSG00000204003.8	chr9	-	RP11-216L13.16	nonsense_mediated_decay	ENST00000435202.5	11.0429	672	promoter-TSS (ENST00000617286.1)
ENSG00000002822.15	chr7	-	MAD1L1	protein_coding	ENST00000402746.5	11.035	376	intron (ENST00000402746.5, intron 9 of 16)
ENSG00000185989.10	chr13	-	RASA3	protein_coding	ENST00000334062.7	11.023	352	intron (ENST00000334062.7, intron 15 of 23)
ENSG00000132321.16	chr2	-	IQCA1	processed_transcript	ENST00000409100.1	11.0164	510	intron (ENST00000409100.1, intron 3 of 4)
ENSG00000188263.10	chr22	-	IL17REL	protein_coding	ENST00000389983.6	11.0027	337	intron (ENST00000389983.6, intron 9 of 14)
ENSG00000177706.8	chr7		FAM20C	retained_intron	ENST00000512382.1	10.9948	218	Intergenic
ENSG00000174807.3	chr11	-	CD248	protein_coding	ENST00000311330.3	10.9705	680	exon (ENST00000311330.3, exon 1 of 1)
ENSG00000169696.15	chr17		ASPSCR1	nonsense_mediated_decay	ENST00000583503.5	10.9616	775	intron (ENST00000583503.5, intron 3 of 6)
ENSG00000100106.19	chr22		TRIOBP	retained_intron	ENST00000492485.5	10.9318	528	exon (ENST00000492485.5, exon 5 of 5)
ENSG00000132535.18	chr17	-	DLG4	protein_coding	ENST00000493294.1	10.926	228	promoter-TSS (ENST00000493294.1)
ENSG00000032389.12	chr2	-	TSSC1	protein_coding	ENST00000398659.8	10.9176	333	intron (ENST00000398659.8, intron 3 of 9)
ENSG00000156575.2	chr11	-	PRG3	protein_coding	ENST00000287143.2	10.9144	221	TTS (ENST00000287143.2)
ENSG00000173821.19	chr17		RNF213	retained_intron	ENST00000573548.1	10.8983	333	intron (ENST00000573548.1, intron 1 of 2)
ENSG00000137265.14	chr6		IRF4	processed_transcript	ENST00000469834.1	10.896	366	Intergenic
ENSG00000068650.18	chr13		ATP11A	protein_coding	ENST00000375630.6	10.8758	319	intron (ENST00000375630.6, intron 16 of 28)
ENSG00000163975.11	chr3	-	MFI2	retained_intron	ENST00000469783.1	10.8741	413	intron (ENST00000469783.1, intron 1 of 1)
ENSG00000169598.15	chr1		DFFB	nonsense_mediated_decay	ENST00000378206.5	10.8588	489	intron (ENST00000378206.5, intron 4 of 6)
ENSG00000169330.8	chr15		KIAA1024	protein_coding	ENST00000305428.7	10.8572	356	intron (ENST00000305428.7, intron 1 of 3)
ENSG00000015133.18	chr14	-	CCDC88C	retained_intron	ENST00000557455.1	10.8503	255	TTS (ENST00000389857.10)
ENSG00000147799.11	chr8	-	ARHGAP39	protein_coding	ENST00000276826.5	10.8501	300	intron (ENST00000276826.5, intron 1 of 9)
ENSG00000232197.1	chr6		RP11-302L19.1	antisense	ENST00000429305.1	10.8468	635	Intergenic
ENSG00000104361.9	chr8	-	NIPAL2	protein_coding	ENST00000430223.6	10.8445	346	intron (ENST00000430223.6, intron 3 of 10)
ENSG00000139835.13	chr13	-	GRTP1	protein_coding	ENST00000375431.8	10.8252	262	intron (ENST00000375431.8, intron 5 of 7)
ENSG00000183401.11	chr19		CCDC159	retained_intron	ENST00000589022.1	10.8047	264	promoter-TSS (ENST00000589022.1)
ENSG00000186111.8	chr19	-	PIP5K1C	processed_transcript	ENST00000587482.1	10.8035	559	intron (ENST00000587482.1, intron 1 of 8)
ENSG00000101493.10	chr18	-	ZNF516	protein_coding	ENST00000443185.6	10.7879	424	intron (ENST00000443185.6, intron 3 of 6)
ENSG00000197177.15	chr10		ADGRA1	protein_coding	ENST00000607359.5	10.7571	631	intron (ENST00000607359.5, intron 14 of 15)
ENSG00000071626.16	chr19		DAZAP1	protein_coding	ENST00000587079.5	10.7493	336	intron (ENST00000587079.5, intron 4 of 11)
ENSG00000142609.17	chr1	-	CFAP74	protein_coding	ENST00000493964.5	10.7401	655	intron (ENST00000493964.5, intron 9 of 37)
ENSG00000221693.1	chr9		AL590226.1	miRNA	ENST00000408766.1	10.7392	222	Intergenic
ENSG00000136944.17	chr9		LMX1B	protein_coding	ENST00000355497.9	10.7359	367	intron (ENST00000355497.9, intron 6 of 7)
ENSG00000280403.1	chr1	-	AL137860.1	protein_coding	ENST00000624078.1	10.7299	314	Intergenic
ENSG00000227479.1	chr2	-	AC124861.1	lincRNA	ENST00000457178.1	10.7299	878	Intergenic
ENSG00000155093.17	chr7	-	PTPRN2	protein_coding	ENST00000389416.8	10.7285	415	intron (ENST00000389416.8, intron 16 of 21)
ENSG00000107816.17	chr10		LZTS2	protein_coding	ENST00000454422.1	10.7217	437	TTS (ENST00000370223.7)
ENSG00000099797.11	chr19		TECR	protein_coding	ENST00000598298.5	10.7078	366	intron (ENST00000598298.5, intron 3 of 10)
ENSG00000181090.17	chr9		EHMT1	retained_intron	ENST00000494249.5	10.6965	547	promoter-TSS (ENST00000494249.5)
ENSG00000155093.17	chr7	-	PTPRN2	protein_coding	ENST00000389413.7	10.6894	461	intron (ENST00000389413.7, intron 1 of 21)
ENSG00000262601.1	chr16		CTC-786C10.1	lincRNA	ENST00000574293.1	10.6763	238	Intergenic
ENSG00000060656.19	chr1		PTPRU	protein_coding	ENST00000345512.7	10.6668	227	intron (ENST00000345512.7, intron 1 of 30)
ENSG00000155093.17	chr7	-	PTPRN2	protein_coding	ENST00000389416.8	10.6506	245	intron (ENST00000389416.8, intron 1 of 21)
ENSG00000211896.7	chr14	-	IGHG1	IG_C_gene	ENST00000390548.6	10.6475	1669	intron (ENST00000390548.6, intron 5 of 5)
ENSG00000129159.6	chr11		KCNC1	protein_coding	ENST00000265969.6	10.6442	225	intron (ENST00000265969.6, intron 1 of 3)
ENSG00000112562.18	chr6		SMOC2	protein_coding	ENST00000356284.6	10.6339	218	exon (ENST00000356284.6, exon 8 of 13)
ENSG00000181409.11	chr17	-	AATK	nonsense_mediated_decay	ENST00000374792.6	10.6291	1346	intron (ENST00000374792.6, intron 1 of 15)
ENSG00000230444.1	chr7		TFAMP1	processed_pseudogene	ENST00000412727.1	10.6264	235	Intergenic
ENSG00000188191.14	chr7	-	PRKAR1B	protein_coding	ENST00000360274.8	10.6192	738	intron (ENST00000360274.8, intron 8 of 10)
ENSG00000121104.7	chr17	-	FAM117A	processed_transcript	ENST00000509347.5	10.6167	233	intron (ENST00000509347.5, intron 1 of 4)
ENSG00000225643.1	chr1		RP11-70P17.1	lincRNA	ENST00000412797.1	10.6088	278	intron (ENST00000412797.1, intron 1 of 1)
ENSG00000144488.14	chr2		ESPNL	protein_coding	ENST00000612395.1	10.6016	226	intron (ENST00000612395.1, intron 1 of 4)
ENSG00000170949.17	chr19	-	ZNF160	retained_intron	ENST00000599980.1	10.595	274	TTS (ENST00000596388.1)
ENSG00000132470.13	chr17		ITGB4	protein_coding	ENST00000200181.7	10.5878	277	exon (ENST00000200181.7, exon 34 of 40)
ENSG00000104714.13	chr8	-	ERICH1	protein_coding	ENST00000522706.5	10.5878	479	intron (ENST00000522706.5, intron 1 of 3)
ENSG00000198286.9	chr7	-	CARD11	protein_coding	ENST00000396946.8	10.5761	266	intron (ENST00000396946.8, intron 12 of 24)
ENSG00000222997.1	chr10		Y_RNA	misc_RNA	ENST00000411065.1	10.5715	281	Intergenic
ENSG00000160446.18	chr9	-	ZDHHC12	processed_transcript	ENST00000467312.1	10.5554	542	exon (ENST00000467312.1, exon 1 of 4)
ENSG00000106992.17	chr9	-	AK1	protein_coding	ENST00000373156.5	10.5475	511	promoter-TSS (ENST00000373156.5)
ENSG00000130762.14	chr1		ARHGEF16	protein_coding	ENST00000378373.5	10.5439	238	intron (ENST00000378373.5, intron 8 of 12)
ENSG00000267409.1	chr18		RP11-567M16.2	lincRNA	ENST00000587527.1	10.5392	754	Intergenic
ENSG00000064932.15	chr19	-	SBNO2	protein_coding	ENST00000587655.2	10.5299	332	intron (ENST00000587655.2, intron 3 of 4)
ENSG00000015413.9	chr16		DPEP1	retained_intron	ENST00000564645.1	10.5263	1094	TTS (ENST00000564281.5)
ENSG00000223823.1	chr1		LINC01342	lincRNA	ENST00000416774.1	10.5227	445	intron (ENST00000416774.1, intron 2 of 2)
ENSG00000074047.20	chr2		GLI2	nonsense_mediated_decay	ENST00000437950.5	10.5107	721	intron (ENST00000437950.5, intron 1 of 8)
ENSG00000151240.16	chr10	-	DIP2C	protein_coding	ENST00000280886.11	10.5054	245	intron (ENST00000280886.11, intron 1 of 36)
ENSG00000162552.14	chr1	-	WNT4	protein_coding	ENST00000441048.1	10.5023	378	Intergenic
ENSG00000275147.1	chr16		RP11-324D17.3	lincRNA	ENST00000612285.1	10.4961	239	Intergenic
ENSG00000177706.8	chr7		FAM20C	protein_coding	ENST00000313766.5	10.4949	366	intron (ENST00000313766.5, intron 3 of 9)
ENSG00000235731.1	chr15	-	AC124997.1	lincRNA	ENST00000422117.1	10.4872	574	intron (ENST00000422117.1, intron 1 of 3)
ENSG00000260102.1	chr13		LINC01070	lincRNA	ENST00000561786.1	10.481	573	Intergenic
ENSG00000198879.11	chr10	-	SFMBT2	protein_coding	ENST00000361972.8	10.4803	301	intron (ENST00000361972.8, intron 2 of 20)
ENSG00000196557.10	chr16		CACNA1H	protein_coding	ENST00000348261.9	10.4772	265	intron (ENST00000348261.9, intron 2 of 34)
ENSG00000130643.8	chr10	-	CALY	protein_coding	ENST00000252939.8	10.4728	324	intron (ENST00000252939.8, intron 1 of 5)
ENSG00000182950.2	chr15		ODF3L1	protein_coding	ENST00000332145.2	10.4589	698	Intergenic
ENSG00000151240.16	chr10	-	DIP2C	protein_coding	ENST00000280886.11	10.4432	307	intron (ENST00000280886.11, intron 1 of 36)
ENSG00000225614.2	chr16		ZNF469	protein_coding	ENST00000565624.1	10.44	578	Intergenic
ENSG00000260542.1	chr20	-	RP13-379O24.2	lincRNA	ENST00000569373.1	10.4346	790	Intergenic
ENSG00000049239.12	chr1		H6PD	protein_coding	ENST00000602477.1	10.4292	343	intron (ENST00000602477.1, intron 3 of 4)
ENSG00000213672.7	chr3	-	NCKIPSD	nonsense_mediated_decay	ENST00000454134.1	10.407	226	intron (ENST00000454134.1, intron 2 of 4)
ENSG00000136935.13	chr9	-	GOLGA1	nonsense_mediated_decay	ENST00000475407.5	10.3981	414	intron (ENST00000475407.5, intron 14 of 17)
ENSG00000161328.10	chr11		LRRC56	protein_coding	ENST00000270115.7	10.3975	245	intron (ENST00000270115.7, intron 5 of 13)
ENSG00000073060.15	chr12	-	SCARB1	processed_transcript	ENST00000545305.1	10.3968	290	Intergenic
ENSG00000105229.6	chr19		PIAS4	processed_transcript	ENST00000593518.1	10.3845	323	intron (ENST00000593518.1, intron 1 of 2)
ENSG00000263978.1	chr13	-	MIR4499	miRNA	ENST00000584834.1	10.3674	638	Intergenic
ENSG00000283031.1	chr2	-	RP11-557N21.1	lincRNA	ENST00000634300.1	10.3579	307	intron (ENST00000634300.1, intron 1 of 6)
ENSG00000230350.1	chr6	-	RPL35AP3	processed_pseudogene	ENST00000414680.1	10.3505	370	Intergenic
ENSG00000167601.11	chr19		AXL	protein_coding	ENST00000359092.7	10.3481	405	intron (ENST00000359092.7, intron 9 of 18)
ENSG00000270584.1	chr7		RP11-362B23.1	processed_pseudogene	ENST00000605066.1	10.3342	202	Intergenic
ENSG00000273473.1	chr9		LL09NC01-139C3.1	lincRNA	ENST00000608264.1	10.3269	553	Intergenic
ENSG00000259881.1	chr16		RP11-830F9.5	antisense	ENST00000565053.1	10.3252	356	promoter-TSS (ENST00000565053.1)
ENSG00000171735.18	chr1		CAMTA1	protein_coding	ENST00000303635.11	10.3196	429	intron (ENST00000303635.11, intron 4 of 22)
ENSG00000141956.13	chr21	-	PRDM15	retained_intron	ENST00000489661.5	10.3071	216	intron (ENST00000489661.5, intron 3 of 4)
ENSG00000125510.15	chr20		OPRL1	protein_coding	ENST00000336866.6	10.3067	371	intron (ENST00000336866.6, intron 3 of 4)
ENSG00000154118.12	chr16		JPH3	processed_transcript	ENST00000537256.5	10.3005	269	Intergenic
ENSG00000232082.1	chr6	-	RPS6KA2-IT1	sense_intronic	ENST00000416770.1	10.2964	231	TTS (ENST00000366865.1)
ENSG00000127124.13	chr1	-	HIVEP3	protein_coding	ENST00000247584.6	10.2942	255	intron (ENST00000247584.6, intron 2 of 7)
ENSG00000230607.3	chr17		AC005722.4	processed_pseudogene	ENST00000431878.3	10.2913	244	Intergenic
ENSG00000144504.15	chr2	-	ANKMY1	protein_coding	ENST00000373318.6	10.2871	281	intron (ENST00000373318.6, intron 9 of 13)
ENSG00000166359.10	chr19		WDR88	protein_coding	ENST00000361680.6	10.2868	318	intron (ENST00000361680.6, intron 2 of 11)
ENSG00000230711.2	chr6	-	CTAGE13P	processed_pseudogene	ENST00000416709.1	10.2804	223	Intergenic
ENSG00000162104.9	chr16	-	ADCY9	protein_coding	ENST00000294016.7	10.28	311	intron (ENST00000294016.7, intron 2 of 10)
ENSG00000011105.11	chr12		TSPAN9	nonsense_mediated_decay	ENST00000444315.6	10.2775	487	intron (ENST00000444315.6, intron 2 of 5)
ENSG00000139364.10	chr12		TMEM132B	processed_transcript	ENST00000418253.2	10.2748	776	intron (ENST00000418253.2, intron 1 of 1)
ENSG00000155093.17	chr7	-	PTPRN2	protein_coding	ENST00000389416.8	10.27	260	intron (ENST00000389416.8, intron 10 of 21)
ENSG00000148426.12	chr10		PROSER2	processed_transcript	ENST00000474155.1	10.2682	508	Intergenic
ENSG00000177398.18	chr21		UMODL1	processed_transcript	ENST00000484712.1	10.2681	264	Intergenic
ENSG00000105429.12	chr19		MEGF8	protein_coding	ENST00000251268.10	10.262	202	intron (ENST00000251268.10, intron 32 of 41)
ENSG00000143033.17	chr1		MTF2	processed_transcript	ENST00000473430.5	10.2295	323	intron (ENST00000473430.5, intron 1 of 5)
ENSG00000158106.12	chr8		RHPN1	retained_intron	ENST00000522899.1	10.2248	223	Intergenic
ENSG00000242082.1	chr22		RP1-90G24.10	antisense	ENST00000434942.1	10.2221	305	intron (ENST00000434942.1, intron 1 of 3)
ENSG00000091622.15	chr17	-	PITPNM3	protein_coding	ENST00000421306.7	10.2195	395	intron (ENST00000421306.7, intron 17 of 18)
ENSG00000077984.5	chr20		CST7	protein_coding	ENST00000480798.1	10.1924	267	intron (ENST00000480798.1, intron 1 of 3)
ENSG00000063245.14	chr19		EPN1	processed_transcript	ENST00000591743.1	10.1906	242	intron (ENST00000591743.1, intron 2 of 4)
ENSG00000113734.17	chr5		BNIP1	protein_coding	ENST00000519459.2	10.1807	276	Intergenic
ENSG00000068383.18	chr10		INPP5A	protein_coding	ENST00000423490.5	10.1742	453	intron (ENST00000423490.5, intron 1 of 5)
ENSG00000205790.1	chr19		DPP9-AS1	antisense	ENST00000381796.1	10.1654	502	promoter-TSS (ENST00000381796.1)
ENSG00000162105.16	chr11	-	SHANK2	protein_coding	ENST00000601538.5	10.1395	440	intron (ENST00000601538.5, intron 2 of 24)
ENSG00000151240.16	chr10	-	DIP2C	protein_coding	ENST00000280886.11	10.1173	403	intron (ENST00000280886.11, intron 1 of 36)
ENSG00000221123.1	chr8		AC104417.1	miRNA	ENST00000408196.1	10.1157	206	Intergenic
ENSG00000177103.13	chr11	-	DSCAML1	protein_coding	ENST00000321322.6	10.0997	233	intron (ENST00000321322.6, intron 11 of 32)
ENSG00000261574.1	chr16	-	RP1-168P16.2	sense_intronic	ENST00000562211.1	10.0919	295	intron (ENST00000562211.1, intron 1 of 1)
ENSG00000100346.17	chr22		CACNA1I	protein_coding	ENST00000401624.5	10.0892	304	intron (ENST00000401624.5, intron 4 of 35)
ENSG00000130226.16	chr7		DPP6	protein_coding	ENST00000377770.7	10.0779	287	intron (ENST00000377770.7, intron 6 of 25)
ENSG00000251322.7	chr22		SHANK3	protein_coding	ENST00000262795.5	10.0774	383	intron (ENST00000262795.5, intron 2 of 24)
ENSG00000176619.10	chr19	-	LMNB2	processed_transcript	ENST00000475819.1	10.0486	307	promoter-TSS (ENST00000475819.1)
ENSG00000197177.15	chr10		ADGRA1	protein_coding	ENST00000607359.5	10.0407	338	intron (ENST00000607359.5, intron 14 of 15)
ENSG00000103187.7	chr16	-	COTL1	protein_coding	ENST00000564057.1	10.0364	616	intron (ENST00000564057.1, intron 1 of 2)
ENSG00000259831.1	chr13	-	LINC00567	lincRNA	ENST00000569854.1	10.0347	285	promoter-TSS (ENST00000569854.1)
ENSG00000124664.10	chr6	-	SPDEF	protein_coding	ENST00000374037.7	10.0254	231	intron (ENST00000374037.7, intron 1 of 5)
ENSG00000282793.1	chr15	-	RP11-14C10.4	lincRNA	ENST00000632451.1	10.0159	301	Intergenic
ENSG00000160323.18	chr9		ADAMTS13	protein_coding	ENST00000356589.6	10.0057	667	intron (ENST00000356589.6, intron 7 of 28)
ENSG00000177169.9	chr12		ULK1	protein_coding	ENST00000321867.5	10.005	205	promoter-TSS (ENST00000321867.5)
ENSG00000157985.18	chr2		AGAP1	protein_coding	ENST00000409457.5	10.0035	273	Intergenic
ENSG00000169213.6	chr1	-	RAB3B	protein_coding	ENST00000371655.3	10.0018	818	intron (ENST00000371655.3, intron 1 of 4)
ENSG00000231419.6	chr7		LINC00689	lincRNA	ENST00000447563.5	9.99681	583	intron (ENST00000447563.5, intron 1 of 3)
ENSG00000153303.16	chr6	-	FRMD1	retained_intron	ENST00000358587.5	9.99551	237	intron (ENST00000358587.5, intron 2 of 11)
ENSG00000173894.10	chr17		CBX2	protein_coding	ENST00000310942.8	9.98138	259	Intergenic
ENSG00000267890.1	chr19		CTD-2126E3.4	lincRNA	ENST00000600998.1	9.97439	236	Intergenic
ENSG00000163009.8	chr2		C2orf48	lincRNA	ENST00000381786.7	9.96714	330	intron (ENST00000381786.7, intron 2 of 3)
ENSG00000142798.17	chr1	-	HSPG2	processed_transcript	ENST00000412328.5	9.9473	253	intron (ENST00000412328.5, intron 2 of 5)
ENSG00000142611.16	chr1		PRDM16	processed_transcript	ENST00000512462.5	9.93671	209	intron (ENST00000512462.5, intron 2 of 15)
ENSG00000100346.17	chr22		CACNA1I	protein_coding	ENST00000401624.5	9.93225	244	intron (ENST00000401624.5, intron 3 of 35)
ENSG00000275832.4	chr17		ARHGAP23	protein_coding	ENST00000622683.4	9.92885	263	intron (ENST00000622683.4, intron 6 of 23)
ENSG00000270647.5	chr17		TAF15	protein_coding	ENST00000603967.1	9.91583	691	promoter-TSS (ENST00000603967.1)
ENSG00000277011.1	chr12		RP13-895J2.6	lincRNA	ENST00000613430.1	9.91564	252	exon (ENST00000613430.1, exon 1 of 1)
ENSG00000161714.11	chr17	-	PLCD3	protein_coding	ENST00000590644.5	9.90918	414	intron (ENST00000590644.5, intron 1 of 3)
ENSG00000198547.8	chr20	-	C20orf203	lincRNA	ENST00000360785.5	9.90517	428	Intergenic
ENSG00000135636.13	chr2		DYSF	protein_coding	ENST00000394120.6	9.90475	227	intron (ENST00000394120.6, intron 40 of 54)
ENSG00000203485.12	chr14		INF2	retained_intron	ENST00000480763.2	9.90289	367	promoter-TSS (ENST00000480763.2)
ENSG00000234929.1	chr2	-	AC018685.1	lincRNA	ENST00000414065.1	9.90208	546	Intergenic
ENSG00000126934.13	chr19	-	MAP2K2	protein_coding	ENST00000394867.8	9.89229	362	intron (ENST00000394867.8, intron 2 of 11)
ENSG00000181790.10	chr8		ADGRB1	protein_coding	ENST00000517894.5	9.8857	476	intron (ENST00000517894.5, intron 1 of 30)
ENSG00000090565.15	chr16		RAB11FIP3	protein_coding	ENST00000434585.5	9.88294	252	intron (ENST00000434585.5, intron 2 of 14)
ENSG00000186583.11	chr8		SPATC1	protein_coding	ENST00000377470.7	9.87894	279	exon (ENST00000377470.7, exon 3 of 5)
ENSG00000113763.10	chr5		UNC5A	protein_coding	ENST00000329542.8	9.8756	221	intron (ENST00000329542.8, intron 1 of 14)
ENSG00000167578.17	chr19		RAB4B	retained_intron	ENST00000598430.1	9.86698	633	exon (ENST00000598430.1, exon 1 of 3)
ENSG00000227947.1	chr1		RP11-543D5.1	lincRNA	ENST00000454285.1	9.86669	278	Intergenic
ENSG00000240801.1	chr11	-	AC132217.4	3prime_overlapping_ncrna	ENST00000430034.1	9.84459	200	Intergenic
ENSG00000130702.13	chr20	-	LAMA5	retained_intron	ENST00000464134.1	9.83575	345	promoter-TSS (ENST00000464134.1)
ENSG00000136297.14	chr7	-	MMD2	protein_coding	ENST00000401401.7	9.83422	464	promoter-TSS (ENST00000404774.7)
ENSG00000233082.1	chr7		AC073094.4	lincRNA	ENST00000453798.1	9.83375	290	Intergenic
ENSG00000008441.16	chr19		NFIX	protein_coding	ENST00000397661.6	9.82907	341	Intergenic
ENSG00000196498.13	chr12	-	NCOR2	protein_coding	ENST00000404621.5	9.82176	232	intron (ENST00000404621.5, intron 1 of 46)
ENSG00000164112.12	chr4	-	TMEM155	protein_coding	ENST00000394396.5	9.8195	203	Intergenic
ENSG00000263655.1	chr18	-	RP11-25L3.3	lincRNA	ENST00000581541.1	9.81736	226	intron (ENST00000581541.1, intron 1 of 2)
ENSG00000142611.16	chr1		PRDM16	protein_coding	ENST00000378391.6	9.77023	839	intron (ENST00000378391.6, intron 1 of 16)
ENSG00000196218.11	chr19		RYR1	protein_coding	ENST00000360985.7	9.76949	301	intron (ENST00000360985.7, intron 47 of 106)
ENSG00000101439.8	chr20	-	CST3	protein_coding	ENST00000398409.1	10.7664	807	promoter-TSS (ENST00000398411.5)
ENSG00000260542.1	chr20	-	RP13-379O24.2	lincRNA	ENST00000569373.1	9.76243	418	Intergenic
ENSG00000080845.17	chr20		DLGAP4	protein_coding	ENST00000373913.7	9.75015	261	intron (ENST00000373913.7, intron 1 of 12)
ENSG00000068383.18	chr10		INPP5A	processed_transcript	ENST00000487614.1	9.74241	522	intron (ENST00000487614.1, intron 2 of 4)
ENSG00000152467.9	chr19		ZSCAN1	protein_coding	ENST00000601162.1	9.73592	289	intron (ENST00000601162.1, intron 1 of 2)
ENSG00000204933.3	chr19	-	CD177P1	unprocessed_pseudogene	ENST00000606252.1	9.73251	247	Intergenic
ENSG00000236499.2	chr22		LINC00896	lincRNA	ENST00000423736.1	9.73172	397	Intergenic
ENSG00000184985.16	chr4		SORCS2	protein_coding	ENST00000329016.10	9.7283	393	intron (ENST00000329016.10, intron 1 of 26)
ENSG00000223393.1	chr1		RP5-858B6.3	antisense	ENST00000439341.1	9.71679	629	TTS (ENST00000439341.1)
ENSG00000171045.14	chr8	-	TSNARE1	protein_coding	ENST00000519651.5	9.71274	584	intron (ENST00000519651.5, intron 4 of 10)
ENSG00000151067.20	chr12		CACNA1C	protein_coding	ENST00000399629.5	9.702	238	intron (ENST00000399629.5, intron 3 of 46)
ENSG00000107331.16	chr9	-	ABCA2	retained_intron	ENST00000467624.1	9.69808	248	promoter-TSS (ENST00000467624.1)
ENSG00000268120.1	chr19		CTD-3193O13.11	lincRNA	ENST00000597156.1	9.69314	353	exon (ENST00000597156.1, exon 1 of 2)
ENSG00000113504.20	chr5	-	SLC12A7	protein_coding	ENST00000264930.9	9.69254	495	intron (ENST00000264930.9, intron 1 of 23)
ENSG00000130414.11	chr2	-	NDUFA10	protein_coding	ENST00000443626.5	9.69181	556	intron (ENST00000443626.5, intron 5 of 6)
ENSG00000221043.2	chr5	-	U3	snoRNA	ENST00000408116.2	9.68324	267	Intergenic
ENSG00000267148.1	chr19	-	AC005777.3	unprocessed_pseudogene	ENST00000588332.1	9.67468	271	Intergenic
ENSG00000268199.2	chr19		CTD-3137H5.1	antisense	ENST00000594590.2	9.67032	331	TTS (ENST00000262809.8)
ENSG00000249650.1	chr5	-	RP11-310P5.1	antisense	ENST00000506629.1	9.65244	219	intron (ENST00000506629.1, intron 2 of 2)
ENSG00000273154.3	chr20		RP4-583P15.15	protein_coding	ENST00000632538.1	9.6448	413	promoter-TSS (ENST00000632538.1)
ENSG00000197785.13	chr1		ATAD3A	retained_intron	ENST00000429957.1	9.64017	874	TTS (ENST00000439513.1)
ENSG00000189045.13	chr5		ANKDD1B	retained_intron	ENST00000504514.6	9.63671	202	intron (ENST00000504514.6, intron 3 of 5)
ENSG00000233179.1	chr22		RP11-536P6.3	lincRNA	ENST00000453866.1	9.62525	213	Intergenic
ENSG00000141556.20	chr17		TBCD	protein_coding	ENST00000539345.6	9.60281	634	intron (ENST00000539345.6, intron 11 of 39)
ENSG00000159164.9	chr1	-	SV2A	protein_coding	ENST00000369146.7	9.59207	373	intron (ENST00000369146.7, intron 1 of 12)
ENSG00000105738.10	chr19		SIPA1L3	protein_coding	ENST00000222345.10	9.58788	517	intron (ENST00000222345.10, intron 18 of 21)
ENSG00000163995.18	chr4	-	ABLIM2	protein_coding	ENST00000447017.6	9.57811	241	intron (ENST00000447017.6, intron 20 of 20)
ENSG00000180066.9	chr10		C10orf91	lincRNA	ENST00000490765.4	9.56274	529	promoter-TSS (ENST00000490765.4)
ENSG00000185736.15	chr10	-	ADARB2	protein_coding	ENST00000381312.5	9.54911	553	intron (ENST00000381312.5, intron 7 of 9)
ENSG00000125522.3	chr20	-	NPBWR2	protein_coding	ENST00000369768.1	9.54908	277	TTS (ENST00000369768.1)
ENSG00000239202.3	chr2	-	RN7SL499P	misc_RNA	ENST00000481141.3	9.54827	229	Intergenic
ENSG00000235257.8	chr3	-	ITGA9-AS1	antisense	ENST00000429532.5	9.53962	334	promoter-TSS (ENST00000443503.6)
ENSG00000255275.3	chr1	-	RP13-279N23.2	nonsense_mediated_decay	ENST00000494072.3	9.53915	228	intron (ENST00000494072.3, intron 22 of 26)
ENSG00000069667.15	chr15	-	RORA	protein_coding	ENST00000335670.10	9.53881	209	intron (ENST00000335670.10, intron 2 of 10)
ENSG00000141542.10	chr17	-	RAB40B	protein_coding	ENST00000571995.5	9.50887	548	Intergenic
ENSG00000233613.5	chr13		DCUN1D2-AS	antisense	ENST00000414992.5	9.50302	233	intron (ENST00000414992.5, intron 1 of 1)
ENSG00000034053.14	chr15		APBA2	protein_coding	ENST00000411764.5	9.49992	212	intron (ENST00000411764.5, intron 3 of 12)
ENSG00000160712.12	chr1		IL6R	protein_coding	ENST00000515190.1	9.47421	219	intron (ENST00000515190.1, intron 3 of 5)
ENSG00000100321.14	chr22		SYNGR1	protein_coding	ENST00000381535.4	9.46965	270	promoter-TSS (ENST00000381535.4)
ENSG00000184007.17	chr1	-	PTP4A2	processed_transcript	ENST00000475464.1	9.45711	591	intron (ENST00000475464.1, intron 1 of 4)
ENSG00000169247.11	chr5	-	SH3TC2	processed_transcript	ENST00000510350.1	9.45294	261	intron (ENST00000510350.1, intron 1 of 1)
ENSG00000248137.1	chr5	-	RP11-468D11.1	lincRNA	ENST00000509745.1	9.43903	251	Intergenic
ENSG00000279935.1	chr9		RP11-447M12.3	TEC	ENST00000625008.1	9.43893	655	Intergenic
ENSG00000068383.18	chr10		INPP5A	protein_coding	ENST00000368594.7	9.43652	285	intron (ENST00000368594.7, intron 4 of 15)
ENSG00000283078.1	chr20		RP11-11M20.4	lincRNA	ENST00000635124.1	9.43538	230	Intergenic
ENSG00000104731.13	chr16	-	KLHDC4	processed_transcript	ENST00000568346.1	9.42838	295	TTS (ENST00000568346.1)
ENSG00000176715.15	chr16		ACSF3	processed_transcript	ENST00000537116.5	9.41875	344	intron (ENST00000537116.5, intron 2 of 4)
ENSG00000050767.15	chr5	-	COL23A1	protein_coding	ENST00000390654.7	9.41372	222	intron (ENST00000390654.7, intron 3 of 28)
ENSG00000228692.2	chr6	-	RP5-826L7.1	lincRNA	ENST00000446476.2	9.39966	503	Intergenic
ENSG00000107404.17	chr1	-	DVL1	retained_intron	ENST00000633096.1	9.39653	799	promoter-TSS (ENST00000633096.1)
ENSG00000077044.9	chr2		DGKD	retained_intron	ENST00000495901.1	9.39594	656	promoter-TSS (ENST00000495901.1)
ENSG00000160293.16	chr9	-	VAV2	protein_coding	ENST00000406606.7	9.39404	248	intron (ENST00000406606.7, intron 2 of 26)
ENSG00000184900.15	chr21	-	SUMO3	processed_transcript	ENST00000479153.1	9.39227	208	intron (ENST00000479153.1, intron 1 of 3)
ENSG00000163531.15	chr1		NFASC	processed_transcript	ENST00000492085.1	9.39138	332	exon (ENST00000492085.1, exon 4 of 4)
ENSG00000223783.1	chr3	-	AC124944.5	lincRNA	ENST00000413586.1	9.38837	546	Intergenic
ENSG00000126091.19	chr1		ST3GAL3	nonsense_mediated_decay	ENST00000489897.5	9.38131	266	intron (ENST00000489897.5, intron 6 of 9)
ENSG00000163050.16	chr1		ADCK3	processed_transcript	ENST00000485462.5	9.35838	722	TTS (ENST00000476488.1)
ENSG00000182885.16	chr16		ADGRG3	retained_intron	ENST00000569977.1	9.34273	433	promoter-TSS (ENST00000569977.1)
ENSG00000140470.13	chr15	-	ADAMTS17	protein_coding	ENST00000268070.8	9.33998	311	intron (ENST00000268070.8, intron 18 of 21)
ENSG00000229961.1	chr1		RP11-71G12.1	lincRNA	ENST00000457239.1	9.33774	251	Intergenic
ENSG00000160999.10	chr7		SH2B2	protein_coding	ENST00000536178.3	9.33642	281	intron (ENST00000536178.3, intron 8 of 8)
ENSG00000225279.1	chr1		RP11-536C5.2	antisense	ENST00000435580.1	9.33389	375	promoter-TSS (ENST00000435580.1)
ENSG00000133627.17	chr7		ACTR3B	retained_intron	ENST00000479402.1	9.3333	243	Intergenic
ENSG00000221697.1	chr6	-	MIR1275	miRNA	ENST00000408770.1	9.32692	204	Intergenic
ENSG00000261866.1	chr19		AC092566.1	processed_pseudogene	ENST00000570582.1	9.32665	581	Intergenic
ENSG00000188385.11	chr10		JAKMIP3	protein_coding	ENST00000298622.8	9.31549	376	intron (ENST00000298622.8, intron 2 of 23)
ENSG00000167281.18	chr17	-	RBFOX3	protein_coding	ENST00000583458.5	9.3126	575	intron (ENST00000583458.5, intron 3 of 13)
ENSG00000147799.11	chr8	-	ARHGAP39	protein_coding	ENST00000276826.5	9.3122	481	intron (ENST00000276826.5, intron 1 of 9)
ENSG00000268926.2	chr9		RP11-180I4.4	lincRNA	ENST00000600140.2	9.27129	618	Intergenic
ENSG00000117148.7	chr1		ACTL8	protein_coding	ENST00000375406.1	9.26825	210	intron (ENST00000375406.1, intron 1 of 2)
ENSG00000151062.14	chr12	-	CACNA2D4	nonsense_mediated_decay	ENST00000444595.6	9.26307	207	intron (ENST00000444595.6, intron 26 of 36)
ENSG00000130559.18	chr9	-	CAMSAP1	protein_coding	ENST00000389532.8	9.26129	323	intron (ENST00000389532.8, intron 7 of 16)
ENSG00000263528.7	chr1		IKBKE	protein_coding	ENST00000584998.5	9.26002	249	intron (ENST00000584998.5, intron 11 of 20)
ENSG00000248098.10	chr19		BCKDHA	protein_coding	ENST00000542943.5	9.2474	443	intron (ENST00000542943.5, intron 4 of 6)
ENSG00000152969.16	chr4	-	JAKMIP1	protein_coding	ENST00000409371.7	9.24283	240	intron (ENST00000409371.7, intron 6 of 18)
ENSG00000005206.16	chr19		SPPL2B	processed_transcript	ENST00000586111.3	9.23365	424	exon (ENST00000586111.3, exon 2 of 2)
ENSG00000167281.18	chr17	-	RBFOX3	protein_coding	ENST00000583458.5	9.23047	218	intron (ENST00000583458.5, intron 2 of 13)
ENSG00000075240.16	chr22		GRAMD4	protein_coding	ENST00000406902.5	9.21904	562	intron (ENST00000406902.5, intron 2 of 18)
ENSG00000178053.17	chr3		MLF1	protein_coding	ENST00000498592.5	9.2182	1405	intron (ENST00000498592.5, intron 1 of 4)
ENSG00000142611.16	chr1		PRDM16	protein_coding	ENST00000378391.6	9.21539	699	intron (ENST00000378391.6, intron 1 of 16)
ENSG00000266213.1	chr18		RP11-100K18.1	lincRNA	ENST00000577382.1	9.20445	264	Intergenic
ENSG00000075240.16	chr22		GRAMD4	protein_coding	ENST00000406902.5	9.20086	224	intron (ENST00000406902.5, intron 13 of 18)
ENSG00000225870.1	chr13		LINC00368	lincRNA	ENST00000422994.1	9.19956	243	Intergenic
ENSG00000196526.10	chr4	-	AFAP1	processed_transcript	ENST00000508415.1	9.19267	396	intron (ENST00000508415.1, intron 1 of 1)
ENSG00000111642.14	chr12	-	CHD4	protein_coding	ENST00000545942.5	9.18489	476	Intergenic
ENSG00000144504.15	chr2	-	ANKMY1	protein_coding	ENST00000373318.6	9.18166	435	intron (ENST00000373318.6, intron 9 of 13)
ENSG00000197099.8	chr3	-	RP11-573D15.8	antisense	ENST00000630726.2	9.17999	605	TTS (ENST00000628601.2)
ENSG00000259889.1	chr2		RP11-315F22.1	lincRNA	ENST00000567853.1	9.17352	438	Intergenic
ENSG00000166407.13	chr11	-	LMO1	protein_coding	ENST00000428101.6	9.17331	248	promoter-TSS (ENST00000428101.6)
ENSG00000132359.13	chr17		RAP1GAP2	protein_coding	ENST00000540393.6	9.17324	263	intron (ENST00000540393.6, intron 2 of 24)
ENSG00000215367.10	chr4	-	TMED11P	unitary_pseudogene	ENST00000479478.5	9.17291	363	promoter-TSS (ENST00000479478.5)
ENSG00000178773.14	chr16		CPNE7	processed_transcript	ENST00000564421.1	9.15587	821	TTS (ENST00000319518.12)
ENSG00000155093.17	chr7	-	PTPRN2	protein_coding	ENST00000389413.7	9.15059	202	intron (ENST00000389413.7, intron 9 of 21)
ENSG00000151240.16	chr10	-	DIP2C	protein_coding	ENST00000280886.11	9.14851	210	intron (ENST00000280886.11, intron 1 of 36)
ENSG00000154118.12	chr16		JPH3	protein_coding	ENST00000284262.2	9.14614	350	intron (ENST00000284262.2, intron 1 of 4)
ENSG00000198788.8	chr11		MUC2	processed_transcript	ENST00000616479.1	9.14286	505	TTS (ENST00000361558.7)
ENSG00000143772.9	chr1	-	ITPKB	protein_coding	ENST00000429204.5	9.14162	210	intron (ENST00000429204.5, intron 2 of 7)
ENSG00000068831.18	chr11	-	RASGRP2	retained_intron	ENST00000464324.5	9.13825	203	promoter-TSS (ENST00000464324.5)
ENSG00000068383.18	chr10		INPP5A	protein_coding	ENST00000423490.5	9.13552	273	intron (ENST00000423490.5, intron 1 of 5)
ENSG00000237647.8	chr8		ERICH1-AS1	antisense	ENST00000522092.5	9.13298	286	intron (ENST00000522092.5, intron 3 of 3)
ENSG00000110076.18	chr11	-	NRXN2	protein_coding	ENST00000377559.7	9.12145	415	intron (ENST00000377559.7, intron 1 of 19)
ENSG00000105639.18	chr19	-	JAK3	retained_intron	ENST00000528705.1	9.10352	518	TTS (ENST00000528293.1)
ENSG00000124507.10	chr6		PACSIN1	protein_coding	ENST00000244458.6	9.10264	443	intron (ENST00000244458.6, intron 9 of 9)
ENSG00000125533.5	chr20	-	BHLHE23	protein_coding	ENST00000612929.1	9.09105	563	Intergenic
ENSG00000274173.1	chr20		RP4-568C11.4	lincRNA	ENST00000620459.1	9.08693	382	Intergenic
ENSG00000198792.12	chr22	-	TMEM184B	retained_intron	ENST00000488844.1	9.08136	333	intron (ENST00000488844.1, intron 1 of 1)
ENSG00000169717.6	chr1		ACTRT2	protein_coding	ENST00000378404.3	9.07972	544	Intergenic
ENSG00000037280.15	chr5	-	FLT4	protein_coding	ENST00000393347.7	9.06431	663	intron (ENST00000393347.7, intron 1 of 29)
ENSG00000228030.2	chr7		AC019084.7	processed_pseudogene	ENST00000457337.1	9.05651	852	Intergenic
ENSG00000247708.7	chr4		STX18-AS1	antisense	ENST00000608184.1	9.05254	367	intron (ENST00000608184.1, intron 1 of 1)
ENSG00000089505.17	chr16		CMTM1	nonsense_mediated_decay	ENST00000534143.5	9.05082	273	promoter-TSS (ENST00000534143.5)
ENSG00000267674.1	chr18	-	RP11-813F20.2	lincRNA	ENST00000591105.1	9.04346	348	Intergenic
ENSG00000167680.15	chr19	-	SEMA6B	protein_coding	ENST00000586582.5	9.03576	457	intron (ENST00000586582.5, intron 5 of 16)
ENSG00000011347.9	chr11	-	SYT7	protein_coding	ENST00000542670.5	9.02875	255	intron (ENST00000542670.5, intron 3 of 11)
ENSG00000174744.13	chr11	-	BRMS1	protein_coding	ENST00000524699.5	9.02745	344	TTS (ENST00000529544.1)
ENSG00000130540.13	chr22	-	SULT4A1	nonsense_mediated_decay	ENST00000432404.5	9.02502	239	intron (ENST00000432404.5, intron 1 of 5)
ENSG00000202025.1	chr1	-	RNU6-1240P	snRNA	ENST00000365155.1	9.01015	199	TTS (ENST00000533951.5)
ENSG00000139182.13	chr12		CLSTN3	processed_transcript	ENST00000535313.1	9.00832	257	Intergenic
ENSG00000113504.20	chr5	-	SLC12A7	protein_coding	ENST00000634447.1	8.99613	668	intron (ENST00000634447.1, intron 16 of 22)
ENSG00000162542.13	chr1	-	TMCO4	processed_transcript	ENST00000496528.5	8.98562	228	intron (ENST00000496528.5, intron 1 of 6)
ENSG00000181035.13	chr19		SLC25A42	protein_coding	ENST00000318596.7	8.97779	286	intron (ENST00000318596.7, intron 1 of 7)
ENSG00000188064.9	chr22	-	WNT7B	protein_coding	ENST00000410058.1	8.95748	254	intron (ENST00000410058.1, intron 1 of 3)
ENSG00000211990.1	chr14		AL117209.1	miRNA	ENST00000390701.1	8.95364	508	promoter-TSS (ENST00000390701.1)
ENSG00000072195.14	chr2		SPEG	protein_coding	ENST00000312358.11	8.95256	243	exon (ENST00000312358.11, exon 41 of 41)
ENSG00000153495.10	chr13		TEX29	protein_coding	ENST00000283547.1	8.94877	646	Intergenic
ENSG00000174165.7	chr11	-	ZDHHC24	protein_coding	ENST00000526986.5	8.94807	210	intron (ENST00000526986.5, intron 2 of 4)
ENSG00000056487.15	chr22	-	PHF21B	protein_coding	ENST00000313237.9	8.94775	326	intron (ENST00000313237.9, intron 4 of 12)
ENSG00000111181.12	chr12	-	SLC6A12	retained_intron	ENST00000537826.1	8.94357	219	Intergenic
ENSG00000105171.9	chr19		POP4	protein_coding	ENST00000585603.5	8.90797	1627	Intergenic
ENSG00000148848.14	chr10	-	ADAM12	protein_coding	ENST00000448723.1	8.90739	606	intron (ENST00000448723.1, intron 3 of 8)
ENSG00000173040.12	chr4	-	EVC2	nonsense_mediated_decay	ENST00000509670.1	8.89759	468	intron (ENST00000509670.1, intron 9 of 22)
ENSG00000104043.14	chr15	-	ATP8B4	processed_transcript	ENST00000560479.3	8.89272	676	promoter-TSS (ENST00000560479.3)
ENSG00000232022.7	chr1		FAAHP1	processed_transcript	ENST00000455247.1	8.88446	224	intron (ENST00000455247.1, intron 1 of 1)
ENSG00000228118.3	chr17		MYL6P5	processed_pseudogene	ENST00000412707.1	8.88435	423	Intergenic
ENSG00000148204.11	chr9		CRB2	protein_coding	ENST00000359999.7	8.87379	442	intron (ENST00000359999.7, intron 1 of 9)
ENSG00000230131.5	chr10		RP11-282I1.1	lincRNA	ENST00000448347.5	8.86684	257	intron (ENST00000448347.5, intron 3 of 4)
ENSG00000090661.11	chr19		CERS4	protein_coding	ENST00000558331.5	8.86246	303	intron (ENST00000558331.5, intron 10 of 11)
ENSG00000087157.18	chr17		PGS1	protein_coding	ENST00000586019.1	8.85826	266	intron (ENST00000586019.1, intron 1 of 1)
ENSG00000162511.7	chr1	-	LAPTM5	protein_coding	ENST00000294507.3	8.8582	355	Intergenic
ENSG00000072110.13	chr14	-	ACTN1	protein_coding	ENST00000193403.10	8.8527	311	intron (ENST00000193403.10, intron 8 of 20)
ENSG00000134686.16	chr1	-	PHC2	protein_coding	ENST00000431992.5	8.85236	250	TTS (ENST00000484692.1)
ENSG00000249307.5	chr4		LINC01088	antisense	ENST00000509088.5	8.84765	271	intron (ENST00000509088.5, intron 2 of 5)
ENSG00000127124.13	chr1	-	HIVEP3	protein_coding	ENST00000247584.6	8.84303	357	intron (ENST00000247584.6, intron 4 of 7)
ENSG00000255947.1	chr11	-	RP11-855O10.3	lincRNA	ENST00000542121.1	8.83589	521	promoter-TSS (ENST00000542121.1)
ENSG00000229932.3	chr10		YWHAZP3	processed_pseudogene	ENST00000415292.1	8.83555	252	Intergenic
ENSG00000182871.14	chr21		COL18A1	protein_coding	ENST00000342220.9	8.82443	254	promoter-TSS (ENST00000342220.9)
ENSG00000162849.15	chr1		KIF26B	protein_coding	ENST00000407071.6	8.81382	613	intron (ENST00000407071.6, intron 4 of 14)
ENSG00000272333.5	chr19		KMT2B	protein_coding	ENST00000420124.2	8.80777	208	exon (ENST00000420124.2, exon 3 of 37)
ENSG00000276366.1	chr2		U3	snoRNA	ENST00000611947.1	8.80627	521	Intergenic
ENSG00000157881.13	chr1	-	PANK4	retained_intron	ENST00000515423.1	8.80617	266	promoter-TSS (ENST00000515423.1)
ENSG00000188735.12	chr12		TMEM120B	nonsense_mediated_decay	ENST00000342607.10	8.80358	304	intron (ENST00000342607.10, intron 2 of 12)
ENSG00000212538.2	chr1		U3	snoRNA	ENST00000391236.2	8.79695	293	Intergenic
ENSG00000128159.11	chr22	-	TUBGCP6	protein_coding	ENST00000434349.1	18.7936	1571	intron (ENST00000434349.1, intron 1 of 5)
ENSG00000228613.1	chr2	-	AC144450.1	antisense	ENST00000438247.1	8.78051	288	intron (ENST00000438247.1, intron 2 of 2)
ENSG00000127124.13	chr1	-	HIVEP3	protein_coding	ENST00000247584.6	8.76612	363	intron (ENST00000247584.6, intron 4 of 7)
ENSG00000226328.6	chr22	-	NUP50-AS1	lincRNA	ENST00000609284.1	8.7605	816	Intergenic
ENSG00000130723.17	chr9		PRRC2B	protein_coding	ENST00000405995.5	8.75762	283	intron (ENST00000405995.5, intron 1 of 30)
ENSG00000227080.2	chr7	-	CTD-2021A8.3	processed_pseudogene	ENST00000446669.1	8.74409	299	Intergenic
ENSG00000185198.11	chr19	-	PRSS57	protein_coding	ENST00000613411.4	8.73773	448	intron (ENST00000613411.4, intron 3 of 4)
ENSG00000196872.10	chr2	-	KIAA1211L	protein_coding	ENST00000428096.5	8.7369	398	intron (ENST00000428096.5, intron 1 of 5)
ENSG00000130856.15	chr18		ZNF236	protein_coding	ENST00000320610.13	8.72886	218	intron (ENST00000320610.13, intron 3 of 30)
ENSG00000236856.1	chr2		AC105393.1	lincRNA	ENST00000431911.1	8.71887	246	Intergenic
ENSG00000167791.11	chr11	-	CABP2	nonsense_mediated_decay	ENST00000545205.1	8.71661	473	Intergenic
ENSG00000124143.10	chr20		ARHGAP40	protein_coding	ENST00000373345.8	8.71312	223	intron (ENST00000373345.8, intron 11 of 14)
ENSG00000262075.3	chr9	-	DKFZP434A062	lincRNA	ENST00000601276.2	8.71171	746	Intergenic
ENSG00000234962.5	chr10	-	LINC00700	lincRNA	ENST00000454424.1	8.70273	295	Intergenic
ENSG00000142621.19	chr1		FHAD1	processed_transcript	ENST00000471347.5	8.69893	325	intron (ENST00000471347.5, intron 22 of 23)
ENSG00000077585.13	chr1		GPR137B	retained_intron	ENST00000366591.4	8.69071	212	intron (ENST00000366591.4, intron 1 of 1)
ENSG00000197122.11	chr20		SRC	processed_transcript	ENST00000493775.1	8.68881	711	Intergenic
ENSG00000261371.5	chr17	-	PECAM1	protein_coding	ENST00000564866.5	8.68771	315	intron (ENST00000564866.5, intron 1 of 4)
ENSG00000241697.4	chr9		TMEFF1	protein_coding	ENST00000374879.4	8.68573	257	intron (ENST00000374879.4, intron 1 of 9)
ENSG00000267263.1	chr17		RP11-75C10.7	sense_intronic	ENST00000585369.1	8.67877	216	exon (ENST00000585369.1, exon 1 of 2)
ENSG00000174137.12	chr4	-	FAM53A	protein_coding	ENST00000489363.5	8.6783	272	intron (ENST00000489363.5, intron 4 of 5)
ENSG00000156564.8	chr6	-	LRFN2	protein_coding	ENST00000338305.6	8.67673	233	intron (ENST00000338305.6, intron 1 of 2)
ENSG00000172530.19	chr16		BANP	protein_coding	ENST00000436274.5	8.67586	725	intron (ENST00000436274.5, intron 1 of 3)
ENSG00000058404.19	chr7	-	CAMK2B	protein_coding	ENST00000395749.6	8.66579	729	intron (ENST00000395749.6, intron 19 of 23)
ENSG00000232413.1	chr9		RP11-343J18.2	lincRNA	ENST00000441473.1	8.66355	274	Intergenic
ENSG00000099795.6	chr19	-	NDUFB7	protein_coding	ENST00000215565.2	8.65153	267	intron (ENST00000215565.2, intron 1 of 2)
ENSG00000224186.8	chr5		C5orf66	antisense	ENST00000507641.5	8.64391	347	intron (ENST00000507641.5, intron 4 of 4)
ENSG00000149091.15	chr11		DGKZ	processed_transcript	ENST00000529660.5	8.64342	279	promoter-TSS (ENST00000534802.1)
ENSG00000188735.12	chr12		TMEM120B	protein_coding	ENST00000449592.6	8.64192	376	exon (ENST00000449592.6, exon 4 of 12)
ENSG00000227150.1	chr9		RP11-473E2.3	lincRNA	ENST00000446184.1	8.62619	245	Intergenic
ENSG00000180900.16	chr8	-	SCRIB	protein_coding	ENST00000356994.6	8.61752	411	intron (ENST00000356994.6, intron 13 of 36)
ENSG00000197381.15	chr21		ADARB1	protein_coding	ENST00000348831.8	8.60787	302	intron (ENST00000348831.8, intron 1 of 10)
ENSG00000159307.18	chr22	-	SCUBE1	protein_coding	ENST00000615096.4	8.60431	265	intron (ENST00000615096.4, intron 4 of 9)
ENSG00000173762.7	chr17	-	CD7	protein_coding	ENST00000312648.7	8.59186	244	Intergenic
ENSG00000050767.15	chr5	-	COL23A1	protein_coding	ENST00000390654.7	8.59033	210	intron (ENST00000390654.7, intron 3 of 28)
ENSG00000130669.17	chr19		PAK4	protein_coding	ENST00000358301.7	8.58851	360	intron (ENST00000358301.7, intron 1 of 8)
ENSG00000184465.15	chr6	-	WDR27	protein_coding	ENST00000448612.5	8.58653	341	intron (ENST00000448612.5, intron 21 of 25)
ENSG00000182472.8	chr19	-	CAPN12	retained_intron	ENST00000597716.1	8.58088	421	exon (ENST00000597716.1, exon 1 of 9)
ENSG00000112486.14	chr6		CCR6	protein_coding	ENST00000341935.9	8.57911	279	intron (ENST00000341935.9, intron 1 of 2)
ENSG00000124092.12	chr20	-	CTCFL	protein_coding	ENST00000422869.6	8.57578	1328	promoter-TSS (ENST00000481655.2)
ENSG00000181790.10	chr8		ADGRB1	retained_intron	ENST00000518820.1	8.57255	418	promoter-TSS (ENST00000518820.1)
ENSG00000181143.15	chr19	-	MUC16	protein_coding	ENST00000397910.8	8.57088	298	intron (ENST00000397910.8, intron 9 of 83)
ENSG00000197847.12	chr11		SLC22A20	processed_transcript	ENST00000525437.5	8.56821	1445	intron (ENST00000525437.5, intron 2 of 10)
ENSG00000198176.12	chr13		TFDP1	processed_transcript	ENST00000475254.5	8.56664	394	Intergenic
ENSG00000087495.16	chr20		PHACTR3	protein_coding	ENST00000395636.6	8.55629	287	intron (ENST00000395636.6, intron 8 of 12)
ENSG00000223782.1	chr13		RPS21P8	processed_pseudogene	ENST00000413365.1	8.55187	275	Intergenic
ENSG00000104951.15	chr19	-	IL4I1	protein_coding	ENST00000593956.5	8.54838	352	TTS (ENST00000593956.5)
ENSG00000219438.8	chr22		FAM19A5	protein_coding	ENST00000402357.5	8.54833	389	intron (ENST00000402357.5, intron 2 of 3)
ENSG00000128298.16	chr22	-	BAIAP2L2	protein_coding	ENST00000332536.9	8.54171	656	intron (ENST00000332536.9, intron 2 of 14)
ENSG00000182870.12	chr12	-	GALNT9	processed_transcript	ENST00000614360.1	8.52886	282	exon (ENST00000614360.1, exon 1 of 1)
ENSG00000230834.1	chr11	-	AC068580.7	lincRNA	ENST00000449749.1	8.52772	413	Intergenic
ENSG00000261744.1	chr16	-	RP11-21B21.4	antisense	ENST00000563243.1	8.52304	218	TTS (ENST00000319555.7)
ENSG00000101144.12	chr20	-	BMP7	protein_coding	ENST00000450594.6	8.51956	319	intron (ENST00000450594.6, intron 3 of 5)
ENSG00000108852.14	chr17	-	MPP2	protein_coding	ENST00000461854.5	8.51713	202	intron (ENST00000461854.5, intron 3 of 13)
ENSG00000261487.1	chr16		AC135048.13	processed_transcript	ENST00000566056.1	8.51453	292	promoter-TSS (ENST00000562642.1)
ENSG00000175785.12	chr14	-	PRIMA1	protein_coding	ENST00000393140.5	8.51325	223	Intergenic
ENSG00000164867.10	chr7		NOS3	protein_coding	ENST00000461406.5	8.50996	1066	intron (ENST00000461406.5, intron 2 of 23)
ENSG00000101204.15	chr20	-	CHRNA4	retained_intron	ENST00000630240.1	8.50964	269	promoter-TSS (ENST00000630240.1)
ENSG00000185559.13	chr14		DLK1	protein_coding	ENST00000341267.8	8.50633	492	exon (ENST00000341267.8, exon 5 of 5)
ENSG00000256581.1	chr12		NLRP9P	unprocessed_pseudogene	ENST00000540920.1	8.50254	356	Intergenic
ENSG00000187122.16	chr10	-	SLIT1	protein_coding	ENST00000371041.3	8.50218	245	intron (ENST00000371041.3, intron 8 of 11)
ENSG00000150403.17	chr13		TMCO3	nonsense_mediated_decay	ENST00000619336.1	8.4986	553	Intergenic
ENSG00000116260.16	chr1		QSOX1	protein_coding	ENST00000367602.7	8.49607	272	intron (ENST00000367602.7, intron 10 of 11)
ENSG00000236173.1	chr6	-	RP1-182D15.2	lincRNA	ENST00000427017.1	8.49351	438	TTS (ENST00000427017.1)
ENSG00000254854.1	chr11		CTD-2523D13.2	antisense	ENST00000533253.1	8.49287	581	Intergenic
ENSG00000260305.1	chr15		NTRK3-AS1	lincRNA	ENST00000569588.1	8.48076	328	intron (ENST00000569588.1, intron 1 of 3)
ENSG00000260348.1	chr11	-	RP11-643C9.1	lincRNA	ENST00000563932.1	8.47964	466	Intergenic
ENSG00000269653.1	chr19		CTB-102L5.7	sense_intronic	ENST00000594299.1	8.47837	663	promoter-TSS (ENST00000594299.1)
ENSG00000222118.1	chr20	-	RNA5SP487	rRNA	ENST00000410186.1	8.47167	232	Intergenic
ENSG00000032389.12	chr2	-	TSSC1	protein_coding	ENST00000444776.1	8.45649	520	intron (ENST00000444776.1, intron 2 of 4)
ENSG00000249781.6	chr5	-	CTD-2143L24.1	lincRNA	ENST00000511616.5	8.45254	321	intron (ENST00000511616.5, intron 5 of 12)
ENSG00000131398.13	chr19	-	KCNC3	protein_coding	ENST00000474951.1	8.44271	277	intron (ENST00000474951.1, intron 1 of 3)
ENSG00000198399.14	chr2	-	ITSN2	nonsense_mediated_decay	ENST00000449392.1	8.4398	774	intron (ENST00000449392.1, intron 1 of 3)
ENSG00000174358.15	chr5		SLC6A19	protein_coding	ENST00000304460.10	8.43619	379	intron (ENST00000304460.10, intron 4 of 11)
ENSG00000161267.11	chr3	-	BDH1	retained_intron	ENST00000477015.5	8.43526	271	intron (ENST00000477015.5, intron 3 of 4)
ENSG00000273729.1	chr14		RP11-7F17.8	antisense	ENST00000619017.1	8.43506	235	Intergenic
ENSG00000131697.17	chr1	-	NPHP4	retained_intron	ENST00000468253.1	8.42351	461	promoter-TSS (ENST00000468253.1)
ENSG00000204104.11	chr2		TRAF3IP1	protein_coding	ENST00000373327.4	8.42105	286	intron (ENST00000373327.4, intron 9 of 16)
ENSG00000162931.11	chr1	-	TRIM17	protein_coding	ENST00000457345.2	8.41691	364	promoter-TSS (ENST00000295033.7)
ENSG00000233321.1	chr10	-	RP11-482E14.1	lincRNA	ENST00000413993.1	8.41328	318	Intergenic
ENSG00000080573.6	chr19	-	COL5A3	protein_coding	ENST00000264828.3	8.40819	765	intron (ENST00000264828.3, intron 54 of 66)
ENSG00000053918.15	chr11		KCNQ1	protein_coding	ENST00000496887.6	8.40359	228	Intergenic
ENSG00000233767.1	chr21	-	PSMA6P3	processed_pseudogene	ENST00000428242.1	8.39701	407	Intergenic
ENSG00000049618.21	chr6		ARID1B	protein_coding	ENST00000346085.9	8.39304	509	intron (ENST00000346085.9, intron 4 of 19)
ENSG00000068383.18	chr10		INPP5A	protein_coding	ENST00000423490.5	8.37792	922	intron (ENST00000423490.5, intron 2 of 5)
ENSG00000178814.15	chr8	-	OPLAH	protein_coding	ENST00000567871.1	8.37463	397	intron (ENST00000567871.1, intron 1 of 4)
ENSG00000087258.13	chr16		GNAO1	protein_coding	ENST00000262493.10	8.36575	300	intron (ENST00000262493.10, intron 4 of 8)
ENSG00000106018.13	chr7	-	VIPR2	protein_coding	ENST00000402066.5	8.35954	581	intron (ENST00000402066.5, intron 3 of 12)
ENSG00000258178.1	chr12		RP11-18J9.3	lincRNA	ENST00000547033.1	8.35235	405	Intergenic
ENSG00000140386.12	chr15	-	SCAPER	protein_coding	ENST00000565372.5	8.3454	223	intron (ENST00000565372.5, intron 4 of 6)
ENSG00000127663.14	chr19		KDM4B	protein_coding	ENST00000611640.4	8.34277	485	intron (ENST00000611640.4, intron 2 of 23)
ENSG00000140479.16	chr15	-	PCSK6	protein_coding	ENST00000619160.4	8.33441	312	intron (ENST00000619160.4, intron 1 of 18)
ENSG00000256001.1	chr12	-	RP11-575F12.2	lincRNA	ENST00000535022.1	8.31711	349	Intergenic
ENSG00000179242.15	chr20		CDH4	protein_coding	ENST00000543233.2	8.31246	354	intron (ENST00000543233.2, intron 2 of 14)
ENSG00000177030.16	chr11	-	DEAF1	processed_transcript	ENST00000530813.1	8.311	299	intron (ENST00000530813.1, intron 3 of 4)
ENSG00000060709.13	chr12	-	RIMBP2	protein_coding	ENST00000536002.5	8.30885	337	intron (ENST00000536002.5, intron 2 of 15)
ENSG00000027869.11	chr1	-	SH2D2A	processed_transcript	ENST00000468744.5	8.30683	486	TTS (ENST00000468744.5)
ENSG00000121413.12	chr19	-	ZSCAN18	protein_coding	ENST00000601063.1	8.30482	359	intron (ENST00000601063.1, intron 1 of 3)
ENSG00000163995.18	chr4	-	ABLIM2	protein_coding	ENST00000361737.9	8.30472	778	intron (ENST00000361737.9, intron 10 of 16)
ENSG00000261115.5	chr7		TMEM178B	protein_coding	ENST00000610315.1	8.29973	228	intron (ENST00000610315.1, intron 4 of 5)
ENSG00000182871.14	chr21		COL18A1	protein_coding	ENST00000400337.6	8.29913	337	intron (ENST00000400337.6, intron 2 of 41)
ENSG00000100321.14	chr22		SYNGR1	protein_coding	ENST00000216155.11	8.29011	339	intron (ENST00000216155.11, intron 1 of 2)
ENSG00000187605.15	chr2		TET3	protein_coding	ENST00000409262.7	8.28386	227	intron (ENST00000409262.7, intron 2 of 10)
ENSG00000260569.2	chr18	-	RP11-669I1.1	lincRNA	ENST00000562795.1	8.28073	212	Intergenic
ENSG00000167210.16	chr18	-	LOXHD1	protein_coding	ENST00000579038.5	8.27871	791	promoter-TSS (ENST00000579038.5)
ENSG00000205903.6	chr7		ZNF316	protein_coding	ENST00000427912.2	8.26791	331	TTS (ENST00000614588.1)
ENSG00000130158.13	chr19	-	DOCK6	protein_coding	ENST00000294618.11	8.26589	353	intron (ENST00000294618.11, intron 23 of 47)
ENSG00000136295.14	chr7		TTYH3	processed_transcript	ENST00000477439.1	8.26419	336	intron (ENST00000477439.1, intron 1 of 2)
ENSG00000002822.15	chr7	-	MAD1L1	protein_coding	ENST00000402746.5	8.26189	370	intron (ENST00000402746.5, intron 10 of 16)
ENSG00000255606.1	chr11	-	AP000439.2	lincRNA	ENST00000544004.1	8.26162	270	intron (ENST00000544004.1, intron 1 of 1)
ENSG00000172915.18	chr13		NBEA	processed_transcript	ENST00000461581.1	8.25917	330	TTS (ENST00000400445.7)
ENSG00000276815.1	chr20		AL139351.1	miRNA	ENST00000621912.1	8.24102	207	Intergenic
ENSG00000204104.11	chr2		TRAF3IP1	protein_coding	ENST00000373327.4	8.23953	1045	intron (ENST00000373327.4, intron 12 of 16)
ENSG00000155816.19	chr1		FMN2	protein_coding	ENST00000441342.1	8.23374	387	intron (ENST00000441342.1, intron 1 of 4)
ENSG00000274373.1	chr12	-	RP13-714J12.1	lincRNA	ENST00000622182.1	8.23164	429	Intergenic
ENSG00000261312.1	chr16		AC002550.5	antisense	ENST00000565916.1	8.22793	602	TTS (ENST00000542027.3)
ENSG00000205632.3	chr22		LINC01310	lincRNA	ENST00000380981.3	8.22733	532	intron (ENST00000380981.3, intron 6 of 6)
ENSG00000068650.18	chr13		ATP11A	processed_transcript	ENST00000466946.5	8.22665	367	intron (ENST00000466946.5, intron 1 of 4)
ENSG00000126091.19	chr1		ST3GAL3	nonsense_mediated_decay	ENST00000489897.5	8.2228	285	intron (ENST00000489897.5, intron 6 of 9)
ENSG00000101204.15	chr20	-	CHRNA4	processed_transcript	ENST00000480012.1	8.22235	521	Intergenic
ENSG00000223991.1	chr2	-	AC104809.2	antisense	ENST00000425110.1	8.22077	221	intron (ENST00000425110.1, intron 1 of 1)
ENSG00000181790.10	chr8		ADGRB1	retained_intron	ENST00000518812.1	8.22059	225	Intergenic
ENSG00000231231.5	chr21	-	LINC01423	lincRNA	ENST00000436845.1	8.21677	237	Intergenic
ENSG00000131943.17	chr19	-	C19orf12	protein_coding	ENST00000591243.1	8.2146	622	TTS (ENST00000614091.4)
ENSG00000054611.13	chr22		TBC1D22A	protein_coding	ENST00000406733.1	8.21351	224	intron (ENST00000406733.1, intron 11 of 12)
ENSG00000133315.10	chr11	-	MACROD1	processed_transcript	ENST00000542359.5	8.21216	381	intron (ENST00000542359.5, intron 4 of 4)
ENSG00000183317.16	chr1	-	EPHA10	nonsense_mediated_decay	ENST00000525749.1	8.21118	446	promoter-TSS (ENST00000540011.2)
ENSG00000270807.1	chr12		RP13-359K18.1	processed_pseudogene	ENST00000603103.1	8.19956	244	Intergenic
ENSG00000228697.1	chr1	-	RP5-968D22.1	lincRNA	ENST00000441851.1	8.19935	360	intron (ENST00000441851.1, intron 3 of 3)
ENSG00000168539.3	chr11	-	CHRM1	protein_coding	ENST00000306960.3	8.19867	260	promoter-TSS (ENST00000543973.1)
ENSG00000171735.18	chr1		CAMTA1	protein_coding	ENST00000303635.11	8.19864	838	intron (ENST00000303635.11, intron 7 of 22)
ENSG00000224243.1	chr13		LINC00403	lincRNA	ENST00000421423.1	8.19542	813	Intergenic
ENSG00000128253.13	chr22	-	RFPL2	protein_coding	ENST00000400237.2	8.1935	328	promoter-TSS (ENST00000400237.2)
ENSG00000279625.1	chr1	-	RP11-415K20.2	TEC	ENST00000624125.1	8.19012	320	Intergenic
ENSG00000138316.10	chr10		ADAMTS14	protein_coding	ENST00000373208.5	8.18165	205	intron (ENST00000373208.5, intron 2 of 21)
ENSG00000050820.16	chr16	-	BCAR1	retained_intron	ENST00000563038.5	8.17548	415	TTS (ENST00000564170.1)
ENSG00000168505.6	chr2	-	GBX2	processed_transcript	ENST00000465889.1	8.17459	381	Intergenic
ENSG00000278890.1	chr22		LL22NC03-27C5.1	lincRNA	ENST00000624219.1	8.1738	519	Intergenic
ENSG00000176715.15	chr16		ACSF3	retained_intron	ENST00000393145.5	8.17266	319	promoter-TSS (ENST00000393145.5)
ENSG00000101188.4	chr20		NTSR1	protein_coding	ENST00000370501.3	8.1631	211	intron (ENST00000370501.3, intron 1 of 3)
ENSG00000230839.1	chr20	-	RP5-968J1.1	lincRNA	ENST00000447206.1	8.15778	239	Intergenic
ENSG00000266057.1	chr10	-	AL607076.1	miRNA	ENST00000579579.1	8.15755	303	Intergenic
ENSG00000221113.1	chr7		AC104133.1	miRNA	ENST00000408186.1	8.15034	342	Intergenic
ENSG00000131398.13	chr19	-	KCNC3	protein_coding	ENST00000474951.1	8.14874	580	intron (ENST00000474951.1, intron 2 of 3)
ENSG00000141556.20	chr17		TBCD	protein_coding	ENST00000539345.6	8.14619	315	intron (ENST00000539345.6, intron 6 of 39)
ENSG00000111452.12	chr12		ADGRD1	retained_intron	ENST00000537489.5	8.14023	252	TTS (ENST00000536988.1)
ENSG00000235700.1	chr1		CYCSP52	processed_pseudogene	ENST00000422857.1	8.14004	295	Intergenic
ENSG00000139044.10	chr12		B4GALNT3	protein_coding	ENST00000322843.3	8.13254	275	TTS (ENST00000540836.1)
ENSG00000086967.9	chr19		MYBPC2	protein_coding	ENST00000357701.5	8.11233	315	intron (ENST00000357701.5, intron 15 of 27)
ENSG00000157570.11	chr11		TSPAN18	retained_intron	ENST00000520278.1	8.11041	217	TTS (ENST00000517621.5)
ENSG00000236445.4	chr2		LINC00608	antisense	ENST00000628185.1	8.11035	597	TTS (ENST00000432733.1)
ENSG00000167632.14	chr8	-	TRAPPC9	processed_transcript	ENST00000524162.5	8.10985	551	intron (ENST00000524162.5, intron 2 of 4)
ENSG00000173638.18	chr21	-	SLC19A1	protein_coding	ENST00000567670.5	8.10656	237	Intergenic
ENSG00000272744.1	chr4		RP11-367N14.3	lincRNA	ENST00000608204.1	8.10439	305	Intergenic
ENSG00000176884.14	chr9		GRIN1	nonsense_mediated_decay	ENST00000350902.9	8.10318	340	intron (ENST00000350902.9, intron 2 of 18)
ENSG00000158195.10	chr1	-	WASF2	protein_coding	ENST00000618852.4	8.1025	407	exon (ENST00000618852.4, exon 8 of 9)
ENSG00000164889.12	chr7		SLC4A2	protein_coding	ENST00000483786.5	8.10132	310	promoter-TSS (ENST00000466368.1)
ENSG00000105373.18	chr19		GLTSCR2	protein_coding	ENST00000597985.5	8.08719	405	promoter-TSS (ENST00000598959.5)
ENSG00000162105.16	chr11	-	SHANK2	protein_coding	ENST00000601538.5	8.08645	240	intron (ENST00000601538.5, intron 5 of 24)
ENSG00000184787.18	chr21	-	UBE2G2	retained_intron	ENST00000481546.1	8.07817	383	Intergenic
ENSG00000274346.1	chr2		RP11-40B20.1	unprocessed_pseudogene	ENST00000614692.1	8.07476	317	Intergenic
ENSG00000275271.1	chr6		AL138885.1	miRNA	ENST00000610392.1	8.07226	631	Intergenic
ENSG00000254533.1	chr8	-	AF186192.1	lincRNA	ENST00000525376.1	8.07032	306	promoter-TSS (ENST00000525376.1)
ENSG00000205726.13	chr21		ITSN1	protein_coding	ENST00000381318.7	8.06875	387	exon (ENST00000381318.7, exon 40 of 40)
ENSG00000132692.18	chr1		BCAN	retained_intron	ENST00000496038.1	8.05733	257	intron (ENST00000496038.1, intron 1 of 3)
ENSG00000131196.17	chr18		NFATC1	processed_transcript	ENST00000586695.1	8.04756	226	Intergenic
ENSG00000143630.9	chr1		HCN3	processed_transcript	ENST00000467204.1	8.03626	403	intron (ENST00000467204.1, intron 1 of 4)
ENSG00000074219.13	chr19	-	TEAD2	processed_transcript	ENST00000598397.1	8.036	206	intron (ENST00000598397.1, intron 5 of 5)
ENSG00000079805.16	chr19		DNM2	protein_coding	ENST00000389253.8	8.03353	308	intron (ENST00000389253.8, intron 15 of 20)
ENSG00000279046.1	chr11		RP11-555G19.2	TEC	ENST00000624288.1	8.02754	351	Intergenic
ENSG00000279066.1	chr17		HEXDC-IT1	sense_intronic	ENST00000624980.1	8.0174	326	promoter-TSS (ENST00000624980.1)
ENSG00000074047.20	chr2		GLI2	nonsense_mediated_decay	ENST00000341310.10	8.01502	295	intron (ENST00000341310.10, intron 1 of 9)
ENSG00000141956.13	chr21	-	PRDM15	protein_coding	ENST00000269844.4	8.01404	294	intron (ENST00000269844.4, intron 5 of 30)
ENSG00000075275.16	chr22	-	CELSR1	protein_coding	ENST00000262738.7	8.01006	570	intron (ENST00000262738.7, intron 1 of 34)
ENSG00000188603.16	chr16	-	CLN3	processed_transcript	ENST00000566040.1	7.99704	369	promoter-TSS (ENST00000566816.1)
ENSG00000130340.14	chr6		SNX9	protein_coding	ENST00000614800.4	7.99566	483	intron (ENST00000614800.4, intron 2 of 5)
ENSG00000063438.16	chr5		AHRR	protein_coding	ENST00000505113.5	7.99409	202	intron (ENST00000505113.5, intron 4 of 10)
ENSG00000236279.6	chr7		CLEC2L	retained_intron	ENST00000520413.1	7.99191	467	intron (ENST00000520413.1, intron 2 of 2)
ENSG00000123384.13	chr12		LRP1	retained_intron	ENST00000556247.1	7.98813	278	promoter-TSS (ENST00000451724.6)
[truncated: 1,580 more rows]

## Sheet: Supplementary data file 2C
CLL samples vs Normal sorted Bcells_Hypo DhMRS
[truncated: 10,321 more rows]

## Sheet: Supplementary data file 2D
			CLL mutated samples vs Normal Memory Bcells_Common DhMRS
[truncated: 25,605 more rows]

[truncated: 5 more sheets: Supplementary data file 2E, Supplementary data file 2F, Supplementary data file 2G, Supplementary data file 2H, Supplementary data file 2I]
