# Supplementary material for: Global distribution of DNA hydroxymethylation and DNA methylation in chronic lymphocytic leukemia
Source: Epigenetics Chromatin. 2019 Jan 7;12:4. doi: 10.1186/s13072-018-0252-7 (PMC6322269; doi:10.1186/s13072-018-0252-7)
Supplement: Supplementary file 4 — Additional file 4. List of common, hyper and hypo DMRS between CLL samples and normal controls comparisons [file 13072_2018_252_MOESM4_ESM.xlsx]

## Sheet: Supplementary data file 3A
CLL samples vs Normal sorted Bcells_common DMRS
Geneid	Chr	Strand	GeneName	GeneClassification	Nearest PromoterID	Peak Score	Region Size	Annotation
ENSG00000254939.1	chr11	-	CTD-2342I9.1	processed_pseudogene	ENST00000527289.1	2.70199	#REF!	Intergenic
ENSG00000233918.1	chr7	-	RP11-715L17.1	processed_pseudogene	ENST00000454392.1	2.68973	#REF!	Intergenic
ENSG00000145087.12	chr3		STXBP5L	protein_coding	ENST00000492541.5	2.599	#REF!	intron (ENST00000492541.5, intron 18 of 23)
ENSG00000279165.1	chr16		CTD-2144E22.9	TEC	ENST00000624300.1	2.58961	#REF!	Intergenic
ENSG00000271696.1	chr7	-	RP11-548K12.13	processed_pseudogene	ENST00000604991.1	2.58076	#REF!	Intergenic
ENSG00000229485.1	chr10	-	KSR1P1	processed_pseudogene	ENST00000446298.1	2.56027	#REF!	Intergenic
ENSG00000244681.1	chr3	-	MTHFD2P1	processed_transcript	ENST00000494840.1	2.5573	#REF!	Intergenic
ENSG00000281560.1	chr5		LSINCT5	lincRNA	ENST00000626215.1	2.5436	#REF!	Intergenic
ENSG00000229485.1	chr10	-	KSR1P1	processed_pseudogene	ENST00000446298.1	2.50913	#REF!	Intergenic
ENSG00000278335.1	chr22		AC092854.1	miRNA	ENST00000621577.1	2.48157	#REF!	Intergenic
ENSG00000261084.1	chr16		PPP1R1AP2	processed_pseudogene	ENST00000561752.1	2.48008	#REF!	Intergenic
ENSG00000276118.1	chr1		CH17-333M13.2	unprocessed_pseudogene	ENST00000612151.1	2.47222	#REF!	Intergenic
ENSG00000107518.16	chr10		ATRNL1	protein_coding	ENST00000527407.5	2.44887	#REF!	intron (ENST00000527407.5, intron 3 of 6)
ENSG00000261084.1	chr16		PPP1R1AP2	processed_pseudogene	ENST00000561752.1	2.44154	#REF!	Intergenic
ENSG00000233918.1	chr7	-	RP11-715L17.1	processed_pseudogene	ENST00000454392.1	2.43799	#REF!	Intergenic
ENSG00000197969.11	chr9		VPS13A	protein_coding	ENST00000376646.3	2.42946	#REF!	intron (ENST00000376646.3, intron 2 of 5)
ENSG00000205045.8	chr17	-	SLFN12L	protein_coding	ENST00000628453.1	2.39696	#REF!	intron (ENST00000628453.1, intron 1 of 3)
ENSG00000267287.1	chr18		RP11-567M16.1	retained_intron	ENST00000586798.1	2.39494	#REF!	Intergenic
ENSG00000256162.2	chr6		SMLR1	protein_coding	ENST00000541421.2	2.3941	#REF!	TTS (ENST00000452150.6)
ENSG00000233918.1	chr7	-	RP11-715L17.1	processed_pseudogene	ENST00000454392.1	2.37466	#REF!	Intergenic
ENSG00000235431.1	chr7		AC006373.1	lincRNA	ENST00000451755.1	2.36797	#REF!	Intergenic
ENSG00000173517.10	chr15	-	PEAK1	processed_transcript	ENST00000567808.5	2.36725	#REF!	intron (ENST00000567808.5, intron 1 of 4)
ENSG00000100522.8	chr14	-	GNPNAT1	protein_coding	ENST00000557604.1	2.36373	#REF!	intron (ENST00000557604.1, intron 1 of 6)
ENSG00000233918.1	chr7	-	RP11-715L17.1	processed_pseudogene	ENST00000454392.1	2.36061	#REF!	Intergenic
ENSG00000134121.9	chr3		CHL1	processed_transcript	ENST00000471332.1	2.34807	#REF!	TTS (ENST00000435603.5)
ENSG00000083642.18	chr13		PDS5B	nonsense_mediated_decay	ENST00000450460.5	2.31638	#REF!	intron (ENST00000450460.5, intron 13 of 33)
ENSG00000225293.1	chr22		ABCD1P4	unprocessed_pseudogene	ENST00000399687.3	2.30927	#REF!	Intergenic
ENSG00000233918.1	chr7	-	RP11-715L17.1	processed_pseudogene	ENST00000454392.1	2.30702	#REF!	Intergenic
ENSG00000229485.1	chr10	-	KSR1P1	processed_pseudogene	ENST00000446298.1	2.30551	#REF!	Intergenic
ENSG00000200610.1	chr3		Y_RNA	misc_RNA	ENST00000363740.1	2.30494	#REF!	Intergenic
ENSG00000265400.1	chr17		RP11-471L13.2	lincRNA	ENST00000585228.1	2.29704	#REF!	Intergenic
ENSG00000175497.16	chr2		DPP10	protein_coding	ENST00000419287.1	2.29283	#REF!	intron (ENST00000419287.1, intron 1 of 4)
ENSG00000251039.2	chr2		IGKV2D-40	IG_V_gene	ENST00000429992.2	2.28964	#REF!	Intergenic
ENSG00000251039.2	chr2		IGKV2D-40	IG_V_gene	ENST00000429992.2	2.27681	#REF!	Intergenic
ENSG00000157500.10	chr3		APPL1	retained_intron	ENST00000482800.5	2.27434	#REF!	intron (ENST00000482800.5, intron 9 of 19)
ENSG00000120278.14	chr6		PLEKHG1	protein_coding	ENST00000367326.1	2.26876	#REF!	intron (ENST00000367326.1, intron 3 of 3)
ENSG00000276118.1	chr1		CH17-333M13.2	unprocessed_pseudogene	ENST00000612151.1	2.26557	#REF!	Intergenic
ENSG00000225293.1	chr22		ABCD1P4	unprocessed_pseudogene	ENST00000399687.3	2.25466	#REF!	Intergenic
ENSG00000248958.2	chr4	-	ZSWIM5P3	processed_pseudogene	ENST00000511265.2	2.2234	#REF!	Intergenic
ENSG00000275925.1	chr5		AC091856.1	miRNA	ENST00000622659.1	2.20578	#REF!	Intergenic
ENSG00000123610.4	chr2		TNFAIP6	protein_coding	ENST00000243347.4	2.1939	#REF!	exon (ENST00000243347.4, exon 4 of 6)
ENSG00000171634.16	chr17		BPTF	protein_coding	ENST00000321892.8	2.19275	#REF!	intron (ENST00000321892.8, intron 6 of 29)
ENSG00000124882.3	chr4		EREG	processed_transcript	ENST00000503689.1	2.17567	#REF!	Intergenic
ENSG00000165632.7	chr10		TAF3	protein_coding	ENST00000344293.5	2.16744	#REF!	intron (ENST00000344293.5, intron 2 of 6)
ENSG00000232790.2	chr7		LINC01162	lincRNA	ENST00000447262.2	2.15467	#REF!	intron (ENST00000447262.2, intron 2 of 5)
ENSG00000271696.1	chr7	-	RP11-548K12.13	processed_pseudogene	ENST00000604991.1	2.15215	#REF!	Intergenic
ENSG00000271696.1	chr7	-	RP11-548K12.13	processed_pseudogene	ENST00000604991.1	2.15026	#REF!	Intergenic
ENSG00000162367.11	chr1	-	TAL1	processed_transcript	ENST00000464796.5	2.14794	#REF!	Intergenic
ENSG00000224857.1	chr1	-	RP11-344P13.1	lincRNA	ENST00000450546.1	2.146	#REF!	Intergenic
ENSG00000225293.1	chr22		ABCD1P4	unprocessed_pseudogene	ENST00000399687.3	2.13549	#REF!	Intergenic
ENSG00000106723.16	chr9		SPIN1	protein_coding	ENST00000375859.3	2.12645	#REF!	Intergenic
ENSG00000276118.1	chr1		CH17-333M13.2	unprocessed_pseudogene	ENST00000612151.1	2.12188	#REF!	Intergenic
ENSG00000223816.5	chr2	-	IGKV1OR2-2	unprocessed_pseudogene	ENST00000451163.2	2.12141	#REF!	Intergenic
ENSG00000151576.10	chr3		QTRTD1	retained_intron	ENST00000460163.1	2.12072	#REF!	TTS (ENST00000488665.1)
ENSG00000279165.1	chr16		CTD-2144E22.9	TEC	ENST00000624300.1	2.11164	#REF!	Intergenic
ENSG00000233918.1	chr7	-	RP11-715L17.1	processed_pseudogene	ENST00000454392.1	2.1113	#REF!	Intergenic
ENSG00000261084.1	chr16		PPP1R1AP2	processed_pseudogene	ENST00000561752.1	2.09501	#REF!	Intergenic
ENSG00000188107.13	chr6	-	EYS	nonsense_mediated_decay	ENST00000471279.1	2.09015	#REF!	intron (ENST00000471279.1, intron 3 of 4)
ENSG00000279965.1	chr13		RP11-472K17.3	TEC	ENST00000623716.1	2.0807	#REF!	Intergenic
ENSG00000132549.18	chr8		VPS13B	nonsense_mediated_decay	ENST00000496144.5	2.07218	#REF!	intron (ENST00000496144.5, intron 23 of 33)
ENSG00000248457.1	chr5	-	RP11-419C19.2	lincRNA	ENST00000510065.1	2.06996	#REF!	Intergenic
ENSG00000224857.1	chr1	-	RP11-344P13.1	lincRNA	ENST00000450546.1	2.06582	#REF!	Intergenic
ENSG00000065243.18	chr1		PKN2	protein_coding	ENST00000370513.9	2.06368	#REF!	intron (ENST00000370513.9, intron 2 of 20)
ENSG00000279165.1	chr16		CTD-2144E22.9	TEC	ENST00000624300.1	2.05585	#REF!	Intergenic
ENSG00000255864.5	chr12	-	RP11-444D3.1	lincRNA	ENST00000456299.2	2.05545	#REF!	intron (ENST00000456299.2, intron 1 of 3)
ENSG00000118514.13	chr6	-	ALDH8A1	protein_coding	ENST00000367847.2	2.05007	#REF!	intron (ENST00000367847.2, intron 4 of 5)
ENSG00000161533.11	chr17	-	ACOX1	protein_coding	ENST00000588176.5	2.04609	#REF!	intron (ENST00000588176.5, intron 2 of 3)
ENSG00000254989.1	chr11	-	RP11-469N6.3	lincRNA	ENST00000529417.1	2.04592	#REF!	Intergenic
ENSG00000279165.1	chr16		CTD-2144E22.9	TEC	ENST00000624300.1	2.04175	#REF!	Intergenic
ENSG00000133703.11	chr12	-	KRAS	protein_coding	ENST00000557334.5	2.03843	#REF!	Intergenic
ENSG00000145439.11	chr4	-	CBR4	protein_coding	ENST00000504561.1	2.03795	#REF!	intron (ENST00000504561.1, intron 1 of 4)
ENSG00000279165.1	chr16		CTD-2144E22.9	TEC	ENST00000624300.1	2.03276	#REF!	Intergenic
ENSG00000259012.2	chr14		MTCYBP27	processed_pseudogene	ENST00000555160.2	2.03233	#REF!	Intergenic
ENSG00000208014.1	chr7	-	MIR653	miRNA	ENST00000385279.1	2.03069	#REF!	TTS (ENST00000421592.5)
ENSG00000222109.1	chr16	-	AC093515.1	miRNA	ENST00000410177.1	2.0258	#REF!	Intergenic
ENSG00000230964.1	chr2		AC018696.4	processed_pseudogene	ENST00000454518.1	2.02323	#REF!	Intergenic
ENSG00000274346.1	chr2		RP11-40B20.1	unprocessed_pseudogene	ENST00000614692.1	2.01275	#REF!	Intergenic
ENSG00000163235.15	chr2	-	TGFA	processed_transcript	ENST00000474101.1	2.00889	#REF!	Intergenic
ENSG00000230783.1	chr2	-	AC009961.2	processed_pseudogene	ENST00000449832.1	2.00659	#REF!	Intergenic
ENSG00000100347.14	chr22		SAMM50	protein_coding	ENST00000350028.4	2.00381	#REF!	exon (ENST00000350028.4, exon 5 of 15)
ENSG00000180773.14	chr11	-	SLC36A4	nonsense_mediated_decay	ENST00000524875.1	2.00331	#REF!	intron (ENST00000524875.1, intron 1 of 6)
ENSG00000163935.13	chr3	-	SFMBT1	protein_coding	ENST00000394752.7	1.99906	#REF!	intron (ENST00000394752.7, intron 3 of 20)
ENSG00000233918.1	chr7	-	RP11-715L17.1	processed_pseudogene	ENST00000454392.1	1.99564	#REF!	Intergenic
ENSG00000186153.16	chr16		WWOX	protein_coding	ENST00000539474.6	1.98815	#REF!	intron (ENST00000539474.6, intron 5 of 5)
ENSG00000250122.1	chr5		CTD-2013M15.1	lincRNA	ENST00000510987.1	1.98613	#REF!	Intergenic
ENSG00000225293.1	chr22		ABCD1P4	unprocessed_pseudogene	ENST00000399687.3	1.98321	#REF!	Intergenic
ENSG00000215151.4	chr10		ABCD1P2	unprocessed_pseudogene	ENST00000429313.1	1.98111	#REF!	Intergenic
ENSG00000279165.1	chr16		CTD-2144E22.9	TEC	ENST00000624300.1	1.97998	#REF!	Intergenic
ENSG00000249899.5	chr5	-	CTD-2175A23.1	antisense	ENST00000505701.5	1.96947	#REF!	intron (ENST00000505701.5, intron 3 of 4)
ENSG00000134644.15	chr1	-	PUM1	processed_transcript	ENST00000490546.1	1.9649	#REF!	promoter-TSS (ENST00000490546.1)
ENSG00000271696.1	chr7	-	RP11-548K12.13	processed_pseudogene	ENST00000604991.1	1.96359	#REF!	Intergenic
ENSG00000233918.1	chr7	-	RP11-715L17.1	processed_pseudogene	ENST00000454392.1	1.94866	#REF!	Intergenic
ENSG00000233918.1	chr7	-	RP11-715L17.1	processed_pseudogene	ENST00000454392.1	1.9396	#REF!	Intergenic
ENSG00000111596.11	chr12		CNOT2	protein_coding	ENST00000550641.5	1.93739	#REF!	intron (ENST00000550641.5, intron 3 of 7)
ENSG00000233918.1	chr7	-	RP11-715L17.1	processed_pseudogene	ENST00000454392.1	1.93601	#REF!	Intergenic
ENSG00000145740.18	chr5		SLC30A5	protein_coding	ENST00000511158.1	1.92447	#REF!	TTS (ENST00000507354.5)
ENSG00000271024.1	chr3	-	HSPE1P19	processed_pseudogene	ENST00000603327.1	1.92358	#REF!	Intergenic
ENSG00000216723.1	chr6	-	NUDT19P3	processed_pseudogene	ENST00000404698.1	1.92062	#REF!	promoter-TSS (ENST00000404698.1)
ENSG00000279165.1	chr16		CTD-2144E22.9	TEC	ENST00000624300.1	1.91967	#REF!	Intergenic
ENSG00000104432.12	chr8	-	IL7	processed_transcript	ENST00000523959.5	1.91486	#REF!	intron (ENST00000523959.5, intron 2 of 4)
ENSG00000240888.1	chr3	-	RP13-635I23.3	sense_intronic	ENST00000491347.1	1.91272	#REF!	Intergenic
ENSG00000120798.16	chr12	-	NR2C1	retained_intron	ENST00000549617.1	1.90235	#REF!	Intergenic
ENSG00000261239.6	chr16	-	ANKRD26P1	processed_transcript	ENST00000571606.1	1.8839	#REF!	Intergenic
ENSG00000279165.1	chr16		CTD-2144E22.9	TEC	ENST00000624300.1	1.8778	#REF!	Intergenic
ENSG00000279165.1	chr16		CTD-2144E22.9	TEC	ENST00000624300.1	1.87757	#REF!	Intergenic
ENSG00000257923.9	chr7		CUX1	protein_coding	ENST00000550008.6	1.87432	#REF!	intron (ENST00000550008.6, intron 8 of 21)
ENSG00000182901.15	chr1	-	RGS7	protein_coding	ENST00000366563.5	1.86893	#REF!	intron (ENST00000366563.5, intron 3 of 17)
ENSG00000240975.1	chr11		RP11-313M3.1	processed_pseudogene	ENST00000486306.1	1.86159	#REF!	Intergenic
ENSG00000203546.7	chr14	-	RP11-176H8.1	nonsense_mediated_decay	ENST00000549185.5	1.85908	#REF!	intron (ENST00000549185.5, intron 8 of 24)
ENSG00000259831.1	chr13	-	LINC00567	lincRNA	ENST00000569854.1	1.85615	#REF!	Intergenic
ENSG00000142192.20	chr21	-	APP	retained_intron	ENST00000464867.1	1.8558	#REF!	TTS (ENST00000358918.7)
ENSG00000173575.18	chr15		CHD2	protein_coding	ENST00000394196.8	1.85456	#REF!	intron (ENST00000394196.8, intron 28 of 38)
ENSG00000261084.1	chr16		PPP1R1AP2	processed_pseudogene	ENST00000561752.1	1.85055	#REF!	Intergenic
ENSG00000233918.1	chr7	-	RP11-715L17.1	processed_pseudogene	ENST00000454392.1	1.85017	#REF!	Intergenic
ENSG00000053254.15	chr14	-	FOXN3	protein_coding	ENST00000615335.4	1.84949	#REF!	intron (ENST00000615335.4, intron 4 of 4)
ENSG00000179399.14	chr13		GPC5	protein_coding	ENST00000377067.8	1.84794	#REF!	intron (ENST00000377067.8, intron 5 of 7)
ENSG00000277282.1	chr21	-	IGHV1OR21-1	IG_V_gene	ENST00000622028.1	1.84675	#REF!	Intergenic
ENSG00000115598.9	chr2		IL1RL2	protein_coding	ENST00000441515.3	1.83377	#REF!	intron (ENST00000441515.3, intron 4 of 9)
ENSG00000188428.17	chr6	-	BLOC1S5	processed_transcript	ENST00000475998.1	1.83362	#REF!	TTS (ENST00000397457.6)
ENSG00000261084.1	chr16		PPP1R1AP2	processed_pseudogene	ENST00000561752.1	1.83159	#REF!	Intergenic
ENSG00000061987.14	chr12		MON2	nonsense_mediated_decay	ENST00000547095.5	1.82688	#REF!	intron (ENST00000547095.5, intron 2 of 35)
ENSG00000271696.1	chr7	-	RP11-548K12.13	processed_pseudogene	ENST00000604991.1	1.82529	#REF!	Intergenic
ENSG00000215547.1	chr20		DEFB115	protein_coding	ENST00000400552.1	1.82443	#REF!	Intergenic
ENSG00000224857.1	chr1	-	RP11-344P13.1	lincRNA	ENST00000450546.1	1.82173	#REF!	Intergenic
ENSG00000019995.6	chr10		ZRANB1	protein_coding	ENST00000359653.4	1.81772	#REF!	intron (ENST00000359653.4, intron 1 of 8)
ENSG00000228755.1	chr10	-	PABPC1P8	processed_pseudogene	ENST00000452851.1	1.81291	#REF!	Intergenic
ENSG00000145536.15	chr5		ADAMTS16	protein_coding	ENST00000274181.7	1.80525	#REF!	intron (ENST00000274181.7, intron 3 of 22)
ENSG00000006468.13	chr7	-	ETV1	protein_coding	ENST00000443608.5	1.80097	#REF!	intron (ENST00000443608.5, intron 3 of 4)
ENSG00000278335.1	chr22		AC092854.1	miRNA	ENST00000621577.1	1.7995	#REF!	Intergenic
ENSG00000232294.5	chr20		RP4-715N11.2	lincRNA	ENST00000448013.5	1.79494	#REF!	intron (ENST00000448013.5, intron 3 of 3)
ENSG00000277282.1	chr21	-	IGHV1OR21-1	IG_V_gene	ENST00000622028.1	1.79425	#REF!	Intergenic
ENSG00000233918.1	chr7	-	RP11-715L17.1	processed_pseudogene	ENST00000454392.1	1.79367	#REF!	Intergenic
ENSG00000228882.1	chr10	-	CICP9	processed_pseudogene	ENST00000444451.1	1.79166	#REF!	Intergenic
ENSG00000122965.10	chr12	-	RBM19	protein_coding	ENST00000261741.9	1.79145	#REF!	intron (ENST00000261741.9, intron 7 of 23)
ENSG00000279165.1	chr16		CTD-2144E22.9	TEC	ENST00000624300.1	1.78481	#REF!	Intergenic
ENSG00000277737.2	chr9	-	FP325317.1	protein_coding	ENST00000539936.3	1.78353	#REF!	Intergenic
ENSG00000263433.1	chr17		RP11-260A9.1	processed_pseudogene	ENST00000580677.1	1.77457	#REF!	Intergenic
ENSG00000198677.10	chr5	-	TTC37	protein_coding	ENST00000358746.6	1.77338	#REF!	intron (ENST00000358746.6, intron 2 of 42)
ENSG00000180287.16	chr1	-	PLD5	protein_coding	ENST00000536534.6	1.77308	#REF!	exon (ENST00000536534.6, exon 8 of 10)
ENSG00000265233.1	chr17	-	AC144838.2	processed_pseudogene	ENST00000580930.1	1.76542	#REF!	Intergenic
ENSG00000279165.1	chr16		CTD-2144E22.9	TEC	ENST00000624300.1	1.76368	#REF!	Intergenic
ENSG00000225801.1	chr13		RABEPKP1	processed_pseudogene	ENST00000440529.1	1.7634	#REF!	Intergenic
ENSG00000261084.1	chr16		PPP1R1AP2	processed_pseudogene	ENST00000561752.1	1.76151	#REF!	Intergenic
ENSG00000198836.8	chr3		OPA1	protein_coding	ENST00000361510.6	1.75868	#REF!	exon (ENST00000361510.6, exon 31 of 31)
ENSG00000261084.1	chr16		PPP1R1AP2	processed_pseudogene	ENST00000561752.1	1.75569	#REF!	Intergenic
ENSG00000225293.1	chr22		ABCD1P4	unprocessed_pseudogene	ENST00000399687.3	1.75496	#REF!	Intergenic
ENSG00000233918.1	chr7	-	RP11-715L17.1	processed_pseudogene	ENST00000454392.1	1.75	#REF!	Intergenic
ENSG00000204740.9	chr10		MALRD1	protein_coding	ENST00000454679.6	1.74975	#REF!	intron (ENST00000454679.6, intron 17 of 39)
ENSG00000261084.1	chr16		PPP1R1AP2	processed_pseudogene	ENST00000561752.1	1.74781	#REF!	Intergenic
ENSG00000249797.1	chr5		CTD-3179P9.1	lincRNA	ENST00000509367.1	1.74401	#REF!	intron (ENST00000509367.1, intron 1 of 1)
ENSG00000229485.1	chr10	-	KSR1P1	processed_pseudogene	ENST00000446298.1	1.73942	#REF!	Intergenic
ENSG00000108582.11	chr17		CPD	protein_coding	ENST00000225719.8	1.73343	#REF!	intron (ENST00000225719.8, intron 10 of 20)
ENSG00000228882.1	chr10	-	CICP9	processed_pseudogene	ENST00000444451.1	1.73302	#REF!	Intergenic
ENSG00000279165.1	chr16		CTD-2144E22.9	TEC	ENST00000624300.1	1.73068	#REF!	Intergenic
ENSG00000186448.14	chr3		ZNF197	protein_coding	ENST00000344387.8	1.73014	#REF!	exon (ENST00000344387.8, exon 6 of 6)
ENSG00000222437.1	chr4		AC118282.3	miRNA	ENST00000410505.1	1.72535	#REF!	Intergenic
ENSG00000279800.2	chr16	-	BCLAF1P2	processed_pseudogene	ENST00000624956.2	1.7196	#REF!	Intergenic
ENSG00000261239.6	chr16	-	ANKRD26P1	processed_transcript	ENST00000571606.1	1.71869	#REF!	Intergenic
ENSG00000281904.1	chr2		CH17-132F21.5	lincRNA	ENST00000631132.1	1.71506	#REF!	Intergenic
ENSG00000120669.15	chr13	-	SOHLH2	protein_coding	ENST00000379881.7	1.71472	#REF!	intron (ENST00000379881.7, intron 9 of 10)
ENSG00000281904.1	chr2		CH17-132F21.5	lincRNA	ENST00000631132.1	1.71083	#REF!	Intergenic
ENSG00000143924.18	chr2		EML4	protein_coding	ENST00000401738.3	1.71042	#REF!	exon (ENST00000401738.3, exon 8 of 24)
ENSG00000122335.13	chr6	-	SERAC1	nonsense_mediated_decay	ENST00000607071.5	1.70414	#REF!	intron (ENST00000607071.5, intron 1 of 17)
ENSG00000222437.1	chr4		AC118282.3	miRNA	ENST00000410505.1	1.7015	#REF!	Intergenic
ENSG00000101464.10	chr20	-	PIGU	protein_coding	ENST00000217446.7	1.69761	#REF!	intron (ENST00000217446.7, intron 2 of 11)
ENSG00000228882.1	chr10	-	CICP9	processed_pseudogene	ENST00000444451.1	1.69277	#REF!	Intergenic
ENSG00000229485.1	chr10	-	KSR1P1	processed_pseudogene	ENST00000446298.1	1.69197	#REF!	Intergenic
ENSG00000263433.1	chr17		RP11-260A9.1	processed_pseudogene	ENST00000580677.1	1.69052	#REF!	Intergenic
ENSG00000197653.14	chr12		DNAH10	retained_intron	ENST00000447853.2	1.68909	#REF!	intron (ENST00000447853.2, intron 1 of 14)
ENSG00000261084.1	chr16		PPP1R1AP2	processed_pseudogene	ENST00000561752.1	1.68806	#REF!	Intergenic
ENSG00000218359.1	chr6		SUMO2P13	processed_pseudogene	ENST00000403109.1	1.68399	#REF!	Intergenic
ENSG00000151474.19	chr10	-	FRMD4A	protein_coding	ENST00000358621.8	1.68322	#REF!	intron (ENST00000358621.8, intron 6 of 22)
ENSG00000172379.18	chr15		ARNT2	protein_coding	ENST00000622346.4	1.6829	#REF!	intron (ENST00000622346.4, intron 1 of 19)
ENSG00000225293.1	chr22		ABCD1P4	unprocessed_pseudogene	ENST00000399687.3	1.68	#REF!	Intergenic
ENSG00000233918.1	chr7	-	RP11-715L17.1	processed_pseudogene	ENST00000454392.1	1.67825	#REF!	Intergenic
ENSG00000215151.4	chr10		ABCD1P2	unprocessed_pseudogene	ENST00000429313.1	1.67765	#REF!	Intergenic
ENSG00000279165.1	chr16		CTD-2144E22.9	TEC	ENST00000624300.1	1.67561	#REF!	Intergenic
ENSG00000261084.1	chr16		PPP1R1AP2	processed_pseudogene	ENST00000561752.1	1.67415	#REF!	Intergenic
ENSG00000233918.1	chr7	-	RP11-715L17.1	processed_pseudogene	ENST00000454392.1	1.67119	#REF!	Intergenic
ENSG00000228755.1	chr10	-	PABPC1P8	processed_pseudogene	ENST00000452851.1	1.66944	#REF!	Intergenic
ENSG00000243758.1	chr5	-	RPL35AP15	processed_pseudogene	ENST00000468042.1	1.66411	#REF!	Intergenic
ENSG00000054282.15	chr1		SDCCAG8	protein_coding	ENST00000366541.7	1.66214	#REF!	intron (ENST00000366541.7, intron 16 of 17)
ENSG00000261239.6	chr16	-	ANKRD26P1	processed_transcript	ENST00000571606.1	1.66211	#REF!	Intergenic
ENSG00000261084.1	chr16		PPP1R1AP2	processed_pseudogene	ENST00000561752.1	1.65379	#REF!	Intergenic
ENSG00000251039.2	chr2		IGKV2D-40	IG_V_gene	ENST00000429992.2	1.65294	#REF!	Intergenic
ENSG00000276118.1	chr1		CH17-333M13.2	unprocessed_pseudogene	ENST00000612151.1	1.65259	#REF!	Intergenic
ENSG00000233918.1	chr7	-	RP11-715L17.1	processed_pseudogene	ENST00000454392.1	1.65214	#REF!	Intergenic
ENSG00000150471.15	chr4		ADGRL3	protein_coding	ENST00000514591.5	1.64421	#REF!	intron (ENST00000514591.5, intron 5 of 24)
ENSG00000261458.1	chr16		RP11-787D11.1	unprocessed_pseudogene	ENST00000565194.1	1.64341	#REF!	Intergenic
ENSG00000261084.1	chr16		PPP1R1AP2	processed_pseudogene	ENST00000561752.1	1.63946	#REF!	Intergenic
ENSG00000177889.9	chr12	-	UBE2N	protein_coding	ENST00000318066.6	1.63119	#REF!	Intergenic
ENSG00000143995.19	chr2		MEIS1	protein_coding	ENST00000272369.13	1.63055	#REF!	intron (ENST00000272369.13, intron 8 of 12)
ENSG00000276476.2	chr13		LINC00540	lincRNA	ENST00000631321.1	1.62629	#REF!	intron (ENST00000631321.1, intron 1 of 1)
ENSG00000236395.1	chr7	-	AC093106.6	processed_pseudogene	ENST00000428212.1	1.62532	#REF!	Intergenic
ENSG00000233918.1	chr7	-	RP11-715L17.1	processed_pseudogene	ENST00000454392.1	1.61898	#REF!	Intergenic
ENSG00000233918.1	chr7	-	RP11-715L17.1	processed_pseudogene	ENST00000454392.1	1.61396	#REF!	Intergenic
ENSG00000204711.8	chr9		C9orf135	processed_transcript	ENST00000466872.2	1.61325	#REF!	intron (ENST00000466872.2, intron 1 of 5)
ENSG00000223099.1	chr4	-	AC119751.4	miRNA	ENST00000411167.1	1.60405	#REF!	Intergenic
ENSG00000258385.1	chr14		RP11-629F19.1	processed_pseudogene	ENST00000554380.1	1.60285	#REF!	Intergenic
ENSG00000225293.1	chr22		ABCD1P4	unprocessed_pseudogene	ENST00000399687.3	1.60175	#REF!	Intergenic
ENSG00000261239.6	chr16	-	ANKRD26P1	processed_transcript	ENST00000571606.1	1.5916	#REF!	Intergenic
ENSG00000233918.1	chr7	-	RP11-715L17.1	processed_pseudogene	ENST00000454392.1	1.58865	#REF!	Intergenic
ENSG00000088926.13	chr4		F11	protein_coding	ENST00000264691.4	1.58746	#REF!	TTS (ENST00000452239.1)
ENSG00000279165.1	chr16		CTD-2144E22.9	TEC	ENST00000624300.1	1.58468	#REF!	Intergenic
ENSG00000233918.1	chr7	-	RP11-715L17.1	processed_pseudogene	ENST00000454392.1	1.5829	#REF!	Intergenic
ENSG00000228755.1	chr10	-	PABPC1P8	processed_pseudogene	ENST00000452851.1	1.56943	#REF!	Intergenic
ENSG00000277737.2	chr9	-	FP325317.1	protein_coding	ENST00000539936.3	1.56703	#REF!	Intergenic
ENSG00000140945.15	chr16		CDH13	protein_coding	ENST00000566620.5	1.56542	#REF!	intron (ENST00000566620.5, intron 5 of 12)
ENSG00000279165.1	chr16		CTD-2144E22.9	TEC	ENST00000624300.1	1.56396	#REF!	Intergenic
ENSG00000233918.1	chr7	-	RP11-715L17.1	processed_pseudogene	ENST00000454392.1	1.56333	#REF!	Intergenic
ENSG00000261084.1	chr16		PPP1R1AP2	processed_pseudogene	ENST00000561752.1	1.56055	#REF!	Intergenic
ENSG00000163513.17	chr3		TGFBR2	protein_coding	ENST00000295754.9	1.55815	#REF!	Intergenic
ENSG00000261084.1	chr16		PPP1R1AP2	processed_pseudogene	ENST00000561752.1	1.55577	#REF!	Intergenic
ENSG00000164330.16	chr5	-	EBF1	retained_intron	ENST00000519890.5	1.55482	#REF!	intron (ENST00000519890.5, intron 6 of 11)
ENSG00000075151.20	chr1	-	EIF4G3	protein_coding	ENST00000374935.7	1.5538	#REF!	intron (ENST00000374935.7, intron 10 of 32)
ENSG00000228882.1	chr10	-	CICP9	processed_pseudogene	ENST00000444451.1	1.54763	#REF!	Intergenic
ENSG00000263433.1	chr17		RP11-260A9.1	processed_pseudogene	ENST00000580677.1	1.54257	#REF!	Intergenic
ENSG00000251039.2	chr2		IGKV2D-40	IG_V_gene	ENST00000429992.2	1.53961	#REF!	Intergenic
ENSG00000248156.2	chr5	-	BTG4P1	processed_pseudogene	ENST00000510421.2	1.53953	#REF!	Intergenic
ENSG00000228882.1	chr10	-	CICP9	processed_pseudogene	ENST00000444451.1	1.53787	#REF!	Intergenic
ENSG00000240309.1	chr3	-	MTCO1P6	processed_pseudogene	ENST00000481192.1	1.53505	#REF!	promoter-TSS (ENST00000463134.1)
ENSG00000153064.11	chr4		BANK1	protein_coding	ENST00000322953.8	1.53385	#REF!	intron (ENST00000322953.8, intron 11 of 16)
ENSG00000225293.1	chr22		ABCD1P4	unprocessed_pseudogene	ENST00000399687.3	1.52948	#REF!	Intergenic
ENSG00000204361.8	chr11		NXPE2	protein_coding	ENST00000389586.4	1.52336	#REF!	Intergenic
ENSG00000071051.13	chr2		NCK2	protein_coding	ENST00000393348.6	1.52031	#REF!	intron (ENST00000393348.6, intron 1 of 3)
ENSG00000261084.1	chr16		PPP1R1AP2	processed_pseudogene	ENST00000561752.1	1.51158	#REF!	Intergenic
ENSG00000261084.1	chr16		PPP1R1AP2	processed_pseudogene	ENST00000561752.1	1.51098	#REF!	Intergenic
ENSG00000141564.13	chr17		RPTOR	processed_transcript	ENST00000575542.5	1.50911	#REF!	intron (ENST00000575542.5, intron 3 of 29)
ENSG00000232294.5	chr20		RP4-715N11.2	lincRNA	ENST00000422666.1	1.50892	#REF!	Intergenic
ENSG00000084676.15	chr2		NCOA1	protein_coding	ENST00000405141.5	1.50809	#REF!	intron (ENST00000405141.5, intron 4 of 24)
ENSG00000261197.2	chr16		RP11-598D12.2	processed_pseudogene	ENST00000566112.2	1.50477	#REF!	Intergenic
ENSG00000175048.16	chr6		ZDHHC14	retained_intron	ENST00000523706.5	1.49817	#REF!	promoter-TSS (ENST00000523706.5)
ENSG00000230964.1	chr2		AC018696.4	processed_pseudogene	ENST00000454518.1	1.49814	#REF!	Intergenic
ENSG00000233918.1	chr7	-	RP11-715L17.1	processed_pseudogene	ENST00000454392.1	1.49813	#REF!	Intergenic
ENSG00000279165.1	chr16		CTD-2144E22.9	TEC	ENST00000624300.1	1.4958	#REF!	Intergenic
ENSG00000261239.6	chr16	-	ANKRD26P1	processed_transcript	ENST00000571606.1	1.49237	#REF!	Intergenic
ENSG00000222437.1	chr4		AC118282.3	miRNA	ENST00000410505.1	1.49231	#REF!	Intergenic
ENSG00000233918.1	chr7	-	RP11-715L17.1	processed_pseudogene	ENST00000454392.1	1.49045	#REF!	Intergenic
ENSG00000263433.1	chr17		RP11-260A9.1	processed_pseudogene	ENST00000580677.1	1.48683	#REF!	Intergenic
ENSG00000067715.13	chr12		SYT1	protein_coding	ENST00000551304.5	1.48643	#REF!	intron (ENST00000551304.5, intron 4 of 5)
ENSG00000229485.1	chr10	-	KSR1P1	processed_pseudogene	ENST00000446298.1	1.48521	#REF!	Intergenic
ENSG00000233918.1	chr7	-	RP11-715L17.1	processed_pseudogene	ENST00000454392.1	1.48448	#REF!	Intergenic
ENSG00000279844.1	chr2	-	RP11-20F18.1	TEC	ENST00000623826.1	1.46966	#REF!	Intergenic
ENSG00000279165.1	chr16		CTD-2144E22.9	TEC	ENST00000624300.1	1.46855	#REF!	Intergenic
ENSG00000100578.14	chr14		KIAA0586	protein_coding	ENST00000354386.10	1.46591	#REF!	intron (ENST00000354386.10, intron 28 of 33)
ENSG00000228882.1	chr10	-	CICP9	processed_pseudogene	ENST00000444451.1	1.46503	#REF!	Intergenic
ENSG00000279165.1	chr16		CTD-2144E22.9	TEC	ENST00000624300.1	1.46369	#REF!	Intergenic
ENSG00000261084.1	chr16		PPP1R1AP2	processed_pseudogene	ENST00000561752.1	1.4584	#REF!	Intergenic
ENSG00000229485.1	chr10	-	KSR1P1	processed_pseudogene	ENST00000446298.1	1.45803	#REF!	Intergenic
ENSG00000229485.1	chr10	-	KSR1P1	processed_pseudogene	ENST00000446298.1	1.45462	#REF!	Intergenic
ENSG00000271024.1	chr3	-	HSPE1P19	processed_pseudogene	ENST00000603327.1	1.44834	#REF!	Intergenic
ENSG00000125851.9	chr20		PCSK2	processed_transcript	ENST00000470007.1	1.44682	#REF!	intron (ENST00000470007.1, intron 2 of 5)
ENSG00000277737.2	chr9	-	FP325317.1	protein_coding	ENST00000539936.3	1.44517	#REF!	Intergenic
ENSG00000279165.1	chr16		CTD-2144E22.9	TEC	ENST00000624300.1	1.44493	#REF!	Intergenic
ENSG00000114948.12	chr2		ADAM23	protein_coding	ENST00000264377.7	1.4441	#REF!	intron (ENST00000264377.7, intron 9 of 25)
ENSG00000279165.1	chr16		CTD-2144E22.9	TEC	ENST00000624300.1	1.44377	#REF!	Intergenic
ENSG00000225293.1	chr22		ABCD1P4	unprocessed_pseudogene	ENST00000399687.3	1.4425	#REF!	Intergenic
ENSG00000279800.2	chr16	-	BCLAF1P2	processed_pseudogene	ENST00000624956.2	1.4424	#REF!	Intergenic
ENSG00000215547.1	chr20		DEFB115	protein_coding	ENST00000400552.1	1.43905	#REF!	Intergenic
ENSG00000225293.1	chr22		ABCD1P4	unprocessed_pseudogene	ENST00000399687.3	1.43831	#REF!	Intergenic
ENSG00000233918.1	chr7	-	RP11-715L17.1	processed_pseudogene	ENST00000454392.1	1.43438	#REF!	Intergenic
ENSG00000267879.1	chr19		CTB-147C22.9	antisense	ENST00000594512.1	1.4302	#REF!	intron (ENST00000594512.1, intron 2 of 3)
ENSG00000261084.1	chr16		PPP1R1AP2	processed_pseudogene	ENST00000561752.1	1.43008	#REF!	Intergenic
ENSG00000271696.1	chr7	-	RP11-548K12.13	processed_pseudogene	ENST00000604991.1	1.42723	#REF!	Intergenic
ENSG00000279800.2	chr16	-	BCLAF1P2	processed_pseudogene	ENST00000624956.2	1.42356	#REF!	Intergenic
ENSG00000233918.1	chr7	-	RP11-715L17.1	processed_pseudogene	ENST00000454392.1	1.42163	#REF!	Intergenic
ENSG00000279165.1	chr16		CTD-2144E22.9	TEC	ENST00000624300.1	1.41985	#REF!	Intergenic
ENSG00000233918.1	chr7	-	RP11-715L17.1	processed_pseudogene	ENST00000454392.1	1.41742	#REF!	Intergenic
ENSG00000224857.1	chr1	-	RP11-344P13.1	lincRNA	ENST00000450546.1	1.41599	#REF!	Intergenic
ENSG00000186153.16	chr16		WWOX	processed_transcript	ENST00000566103.1	1.4121	#REF!	intron (ENST00000566103.1, intron 1 of 1)
ENSG00000143375.14	chr1		CGN	protein_coding	ENST00000505188.5	1.40916	#REF!	Intergenic
ENSG00000279800.2	chr16	-	BCLAF1P2	processed_pseudogene	ENST00000624956.2	1.40863	#REF!	Intergenic
ENSG00000130338.12	chr6		TULP4	processed_transcript	ENST00000620026.1	1.40369	#REF!	intron (ENST00000620026.1, intron 1 of 1)
ENSG00000277737.2	chr9	-	FP325317.1	protein_coding	ENST00000539936.3	1.39175	#REF!	Intergenic
ENSG00000279165.1	chr16		CTD-2144E22.9	TEC	ENST00000624300.1	1.39026	#REF!	Intergenic
ENSG00000251039.2	chr2		IGKV2D-40	IG_V_gene	ENST00000429992.2	1.38639	#REF!	Intergenic
ENSG00000058063.15	chr3		ATP11B	protein_coding	ENST00000323116.9	1.38613	#REF!	intron (ENST00000323116.9, intron 1 of 29)
ENSG00000279165.1	chr16		CTD-2144E22.9	TEC	ENST00000624300.1	1.38427	#REF!	Intergenic
ENSG00000257114.2	chr12		RP11-25I15.3	lincRNA	ENST00000550177.2	1.38389	#REF!	Intergenic
ENSG00000215151.4	chr10		ABCD1P2	unprocessed_pseudogene	ENST00000429313.1	1.38388	#REF!	Intergenic
ENSG00000236400.1	chr21	-	KRTAP21-4P	unprocessed_pseudogene	ENST00000454921.1	1.38348	#REF!	Intergenic
ENSG00000277737.2	chr9	-	FP325317.1	protein_coding	ENST00000539936.3	1.38174	#REF!	Intergenic
ENSG00000263433.1	chr17		RP11-260A9.1	processed_pseudogene	ENST00000580677.1	1.38151	#REF!	Intergenic
ENSG00000279165.1	chr16		CTD-2144E22.9	TEC	ENST00000624300.1	1.38127	#REF!	Intergenic
ENSG00000187815.9	chr1		ZFP69	protein_coding	ENST00000372705.3	1.37963	#REF!	intron (ENST00000372705.3, intron 3 of 5)
ENSG00000279165.1	chr16		CTD-2144E22.9	TEC	ENST00000624300.1	1.37548	#REF!	Intergenic
ENSG00000263433.1	chr17		RP11-260A9.1	processed_pseudogene	ENST00000580677.1	1.37494	#REF!	Intergenic
ENSG00000261084.1	chr16		PPP1R1AP2	processed_pseudogene	ENST00000561752.1	1.37484	#REF!	Intergenic
ENSG00000138795.9	chr4	-	LEF1	retained_intron	ENST00000507470.5	1.3742	#REF!	TTS (ENST00000504775.5)
ENSG00000228755.1	chr10	-	PABPC1P8	processed_pseudogene	ENST00000452851.1	1.37413	#REF!	Intergenic
ENSG00000281812.1	chr14	-	AL135878.1	miRNA	ENST00000627635.1	1.36791	#REF!	Intergenic
ENSG00000277282.1	chr21	-	IGHV1OR21-1	IG_V_gene	ENST00000622028.1	1.36412	#REF!	Intergenic
ENSG00000279165.1	chr16		CTD-2144E22.9	TEC	ENST00000624300.1	1.36151	#REF!	Intergenic
ENSG00000263433.1	chr17		RP11-260A9.1	processed_pseudogene	ENST00000580677.1	1.35754	#REF!	Intergenic
ENSG00000271696.1	chr7	-	RP11-548K12.13	processed_pseudogene	ENST00000604991.1	1.3575	#REF!	Intergenic
ENSG00000271696.1	chr7	-	RP11-548K12.13	processed_pseudogene	ENST00000604991.1	1.35639	#REF!	Intergenic
ENSG00000216084.1	chr12	-	AC131213.1	miRNA	ENST00000401265.1	1.35457	#REF!	Intergenic
ENSG00000233918.1	chr7	-	RP11-715L17.1	processed_pseudogene	ENST00000454392.1	1.35277	#REF!	Intergenic
ENSG00000091831.21	chr6		ESR1	protein_coding	ENST00000443427.5	1.35203	#REF!	intron (ENST00000443427.5, intron 6 of 8)
ENSG00000238063.2	chr1		RP11-329N22.1	lincRNA	ENST00000452971.1	1.35148	#REF!	Intergenic
ENSG00000271696.1	chr7	-	RP11-548K12.13	processed_pseudogene	ENST00000604991.1	1.35135	#REF!	Intergenic
ENSG00000266578.1	chr18		RP11-838N2.5	lincRNA	ENST00000578787.1	1.35132	#REF!	intron (ENST00000578787.1, intron 1 of 1)
ENSG00000131558.14	chr7		EXOC4	processed_transcript	ENST00000483800.5	1.35107	#REF!	intron (ENST00000483800.5, intron 3 of 3)
ENSG00000233918.1	chr7	-	RP11-715L17.1	processed_pseudogene	ENST00000454392.1	1.348	#REF!	Intergenic
ENSG00000224857.1	chr1	-	RP11-344P13.1	lincRNA	ENST00000450546.1	1.34688	#REF!	Intergenic
ENSG00000228755.1	chr10	-	PABPC1P8	processed_pseudogene	ENST00000452851.1	1.34632	#REF!	Intergenic
ENSG00000233918.1	chr7	-	RP11-715L17.1	processed_pseudogene	ENST00000454392.1	1.34408	#REF!	Intergenic
ENSG00000225293.1	chr22		ABCD1P4	unprocessed_pseudogene	ENST00000399687.3	1.34261	#REF!	Intergenic
ENSG00000281097.1	chr11	-	LINC01395	lincRNA	ENST00000631195.1	1.34016	#REF!	Intergenic
ENSG00000261084.1	chr16		PPP1R1AP2	processed_pseudogene	ENST00000561752.1	1.33548	#REF!	Intergenic
ENSG00000229485.1	chr10	-	KSR1P1	processed_pseudogene	ENST00000446298.1	1.33472	#REF!	Intergenic
ENSG00000233832.1	chr10		RP11-96F8.1	processed_pseudogene	ENST00000427864.1	1.3347	#REF!	Intergenic
ENSG00000233918.1	chr7	-	RP11-715L17.1	processed_pseudogene	ENST00000454392.1	1.33363	#REF!	Intergenic
ENSG00000078328.19	chr16		RBFOX1	protein_coding	ENST00000551752.5	1.33122	#REF!	intron (ENST00000551752.5, intron 2 of 10)
ENSG00000230964.1	chr2		AC018696.4	processed_pseudogene	ENST00000454518.1	1.33117	#REF!	Intergenic
ENSG00000279165.1	chr16		CTD-2144E22.9	TEC	ENST00000624300.1	1.32542	#REF!	Intergenic
ENSG00000278335.1	chr22		AC092854.1	miRNA	ENST00000621577.1	1.32343	#REF!	Intergenic
ENSG00000215151.4	chr10		ABCD1P2	unprocessed_pseudogene	ENST00000429313.1	1.32247	#REF!	Intergenic
ENSG00000225293.1	chr22		ABCD1P4	unprocessed_pseudogene	ENST00000399687.3	1.31653	#REF!	Intergenic
ENSG00000233918.1	chr7	-	RP11-715L17.1	processed_pseudogene	ENST00000454392.1	1.31587	#REF!	Intergenic
ENSG00000225293.1	chr22		ABCD1P4	unprocessed_pseudogene	ENST00000399687.3	1.31487	#REF!	Intergenic
ENSG00000261197.2	chr16		RP11-598D12.2	processed_pseudogene	ENST00000566112.2	1.30824	#REF!	Intergenic
ENSG00000265233.1	chr17	-	AC144838.2	processed_pseudogene	ENST00000580930.1	1.30797	#REF!	Intergenic
ENSG00000276118.1	chr1		CH17-333M13.2	unprocessed_pseudogene	ENST00000612151.1	1.30427	#REF!	Intergenic
ENSG00000228882.1	chr10	-	CICP9	processed_pseudogene	ENST00000444451.1	1.303	#REF!	Intergenic
ENSG00000207775.1	chr6		MIR548A1	miRNA	ENST00000385041.1	1.30287	#REF!	Intergenic
ENSG00000109861.15	chr11	-	CTSC	retained_intron	ENST00000533897.1	1.29766	#REF!	Intergenic
ENSG00000279165.1	chr16		CTD-2144E22.9	TEC	ENST00000624300.1	1.29595	#REF!	Intergenic
ENSG00000234238.1	chr3		RP11-430L16.1	lincRNA	ENST00000449845.1	1.29521	#REF!	Intergenic
ENSG00000261239.6	chr16	-	ANKRD26P1	processed_transcript	ENST00000571606.1	1.29353	#REF!	Intergenic
ENSG00000271696.1	chr7	-	RP11-548K12.13	processed_pseudogene	ENST00000604991.1	1.29057	#REF!	Intergenic
ENSG00000261084.1	chr16		PPP1R1AP2	processed_pseudogene	ENST00000561752.1	1.28781	#REF!	Intergenic
ENSG00000213210.4	chr7		AC005229.5	processed_pseudogene	ENST00000456995.1	1.28742	#REF!	Intergenic
ENSG00000224857.1	chr1	-	RP11-344P13.1	lincRNA	ENST00000450546.1	1.28663	#REF!	Intergenic
ENSG00000162949.16	chr2	-	CAPN13	processed_transcript	ENST00000490786.1	1.28393	#REF!	exon (ENST00000490786.1, exon 4 of 4)
ENSG00000259394.2	chr15		RP11-244F12.1	processed_pseudogene	ENST00000560358.2	1.28245	#REF!	Intergenic
ENSG00000214823.3	chr13	-	NXT1P1	processed_pseudogene	ENST00000458481.1	1.28175	#REF!	Intergenic
ENSG00000233918.1	chr7	-	RP11-715L17.1	processed_pseudogene	ENST00000454392.1	1.2815	#REF!	Intergenic
ENSG00000215151.4	chr10		ABCD1P2	unprocessed_pseudogene	ENST00000429313.1	1.28102	#REF!	Intergenic
ENSG00000261084.1	chr16		PPP1R1AP2	processed_pseudogene	ENST00000561752.1	1.28048	#REF!	Intergenic
ENSG00000174469.17	chr7		CNTNAP2	protein_coding	ENST00000628930.2	1.27292	#REF!	intron (ENST00000628930.2, intron 8 of 8)
ENSG00000134318.13	chr2	-	ROCK2	protein_coding	ENST00000431087.1	1.2721	#REF!	intron (ENST00000431087.1, intron 2 of 6)
ENSG00000233832.1	chr10		RP11-96F8.1	processed_pseudogene	ENST00000427864.1	1.26851	#REF!	Intergenic
ENSG00000263433.1	chr17		RP11-260A9.1	processed_pseudogene	ENST00000580677.1	1.2674	#REF!	Intergenic
ENSG00000171298.12	chr17		GAA	nonsense_mediated_decay	ENST00000572080.1	1.26675	#REF!	intron (ENST00000572080.1, intron 5 of 5)
ENSG00000271696.1	chr7	-	RP11-548K12.13	processed_pseudogene	ENST00000604991.1	1.26553	#REF!	Intergenic
ENSG00000104728.15	chr8		ARHGEF10	protein_coding	ENST00000398564.5	1.26451	#REF!	intron (ENST00000398564.5, intron 6 of 28)
ENSG00000278335.1	chr22		AC092854.1	miRNA	ENST00000621577.1	1.2639	#REF!	Intergenic
ENSG00000263433.1	chr17		RP11-260A9.1	processed_pseudogene	ENST00000580677.1	1.26359	#REF!	Intergenic
ENSG00000229485.1	chr10	-	KSR1P1	processed_pseudogene	ENST00000446298.1	1.26191	#REF!	Intergenic
ENSG00000235871.1	chr2		AC062016.3	processed_pseudogene	ENST00000420950.1	1.25721	#REF!	Intergenic
ENSG00000233832.1	chr10		RP11-96F8.1	processed_pseudogene	ENST00000427864.1	1.25714	#REF!	Intergenic
ENSG00000223816.5	chr2	-	IGKV1OR2-2	unprocessed_pseudogene	ENST00000451163.2	1.25559	#REF!	Intergenic
ENSG00000261084.1	chr16		PPP1R1AP2	processed_pseudogene	ENST00000561752.1	1.25377	#REF!	Intergenic
ENSG00000124721.17	chr6		DNAH8	protein_coding	ENST00000327475.10	1.25306	#REF!	intron (ENST00000327475.10, intron 8 of 92)
ENSG00000261084.1	chr16		PPP1R1AP2	processed_pseudogene	ENST00000561752.1	1.25213	#REF!	Intergenic
ENSG00000277737.2	chr9	-	FP325317.1	protein_coding	ENST00000539936.3	1.25141	#REF!	Intergenic
ENSG00000189079.15	chr12		ARID2	processed_transcript	ENST00000479608.5	1.25137	#REF!	promoter-TSS (ENST00000444670.5)
ENSG00000002016.16	chr12	-	RAD52	protein_coding	ENST00000430095.6	1.25132	#REF!	intron (ENST00000430095.6, intron 1 of 11)
ENSG00000279165.1	chr16		CTD-2144E22.9	TEC	ENST00000624300.1	1.25102	#REF!	Intergenic
ENSG00000225293.1	chr22		ABCD1P4	unprocessed_pseudogene	ENST00000399687.3	1.25094	#REF!	Intergenic
ENSG00000044115.20	chr5		CTNNA1	retained_intron	ENST00000522792.1	1.24721	#REF!	Intergenic
ENSG00000271696.1	chr7	-	RP11-548K12.13	processed_pseudogene	ENST00000604991.1	1.24624	#REF!	Intergenic
ENSG00000228882.1	chr10	-	CICP9	processed_pseudogene	ENST00000444451.1	1.2441	#REF!	Intergenic
ENSG00000279165.1	chr16		CTD-2144E22.9	TEC	ENST00000624300.1	1.24183	#REF!	Intergenic
ENSG00000233832.1	chr10		RP11-96F8.1	processed_pseudogene	ENST00000427864.1	1.24161	#REF!	Intergenic
ENSG00000215547.1	chr20		DEFB115	protein_coding	ENST00000400552.1	1.24135	#REF!	Intergenic
ENSG00000276118.1	chr1		CH17-333M13.2	unprocessed_pseudogene	ENST00000612151.1	1.24133	#REF!	Intergenic
ENSG00000276118.1	chr1		CH17-333M13.2	unprocessed_pseudogene	ENST00000612151.1	1.24105	#REF!	Intergenic
ENSG00000261084.1	chr16		PPP1R1AP2	processed_pseudogene	ENST00000561752.1	1.23962	#REF!	Intergenic
ENSG00000279165.1	chr16		CTD-2144E22.9	TEC	ENST00000624300.1	1.23955	#REF!	Intergenic
ENSG00000265233.1	chr17	-	AC144838.2	processed_pseudogene	ENST00000580930.1	1.23908	#REF!	Intergenic
ENSG00000105855.9	chr7		ITGB8	protein_coding	ENST00000537992.5	1.23889	#REF!	Intergenic
ENSG00000233918.1	chr7	-	RP11-715L17.1	processed_pseudogene	ENST00000454392.1	1.23803	#REF!	Intergenic
ENSG00000229485.1	chr10	-	KSR1P1	processed_pseudogene	ENST00000446298.1	1.2377	#REF!	Intergenic
ENSG00000233832.1	chr10		RP11-96F8.1	processed_pseudogene	ENST00000427864.1	1.23625	#REF!	Intergenic
ENSG00000279165.1	chr16		CTD-2144E22.9	TEC	ENST00000624300.1	1.23432	#REF!	Intergenic
ENSG00000197969.11	chr9		VPS13A	nonsense_mediated_decay	ENST00000493341.1	1.23169	#REF!	intron (ENST00000493341.1, intron 2 of 11)
ENSG00000228882.1	chr10	-	CICP9	processed_pseudogene	ENST00000444451.1	1.2277	#REF!	Intergenic
ENSG00000233981.1	chr6		RP3-380E11.2	lincRNA	ENST00000427011.1	1.22731	#REF!	promoter-TSS (ENST00000427011.1)
ENSG00000233918.1	chr7	-	RP11-715L17.1	processed_pseudogene	ENST00000454392.1	1.22694	#REF!	Intergenic
ENSG00000260458.3	chr17		KCNJ18	protein_coding	ENST00000567955.3	1.22646	#REF!	Intergenic
ENSG00000233918.1	chr7	-	RP11-715L17.1	processed_pseudogene	ENST00000454392.1	1.22202	#REF!	Intergenic
ENSG00000233918.1	chr7	-	RP11-715L17.1	processed_pseudogene	ENST00000454392.1	1.22185	#REF!	Intergenic
ENSG00000277737.2	chr9	-	FP325317.1	protein_coding	ENST00000539936.3	1.22105	#REF!	Intergenic
ENSG00000261084.1	chr16		PPP1R1AP2	processed_pseudogene	ENST00000561752.1	1.22086	#REF!	Intergenic
ENSG00000064419.13	chr7	-	TNPO3	protein_coding	ENST00000627585.2	1.21731	#REF!	exon (ENST00000627585.2, exon 4 of 23)
ENSG00000228755.1	chr10	-	PABPC1P8	processed_pseudogene	ENST00000452851.1	1.21259	#REF!	Intergenic
ENSG00000233918.1	chr7	-	RP11-715L17.1	processed_pseudogene	ENST00000454392.1	1.2085	#REF!	Intergenic
ENSG00000225293.1	chr22		ABCD1P4	unprocessed_pseudogene	ENST00000399687.3	1.20545	#REF!	Intergenic
ENSG00000279165.1	chr16		CTD-2144E22.9	TEC	ENST00000624300.1	1.20442	#REF!	Intergenic
ENSG00000113100.9	chr5	-	CDH9	protein_coding	ENST00000513289.5	1.20365	#REF!	intron (ENST00000513289.5, intron 1 of 2)
ENSG00000225293.1	chr22		ABCD1P4	unprocessed_pseudogene	ENST00000399687.3	1.20292	#REF!	Intergenic
ENSG00000261084.1	chr16		PPP1R1AP2	processed_pseudogene	ENST00000561752.1	1.20257	#REF!	Intergenic
ENSG00000279061.1	chr1		RP3-332O11.2	TEC	ENST00000624123.1	1.20116	#REF!	Intergenic
ENSG00000215547.1	chr20		DEFB115	protein_coding	ENST00000400552.1	1.20078	#REF!	Intergenic
ENSG00000183049.12	chr10		CAMK1D	protein_coding	ENST00000378845.5	1.20005	#REF!	intron (ENST00000378845.5, intron 2 of 9)
ENSG00000215547.1	chr20		DEFB115	protein_coding	ENST00000400552.1	1.19951	#REF!	Intergenic
ENSG00000250315.2	chr4		RP11-44F21.4	transcribed_processed_pseudogene	ENST00000515177.2	1.19847	#REF!	Intergenic
ENSG00000228882.1	chr10	-	CICP9	processed_pseudogene	ENST00000444451.1	1.19662	#REF!	Intergenic
ENSG00000165997.4	chr10		ARL5B	protein_coding	ENST00000377275.3	1.19362	#REF!	intron (ENST00000377275.3, intron 3 of 5)
ENSG00000009335.17	chr7		UBE3C	protein_coding	ENST00000348165.9	1.19179	#REF!	intron (ENST00000348165.9, intron 19 of 22)
ENSG00000233918.1	chr7	-	RP11-715L17.1	processed_pseudogene	ENST00000454392.1	1.19068	#REF!	Intergenic
ENSG00000265233.1	chr17	-	AC144838.2	processed_pseudogene	ENST00000580930.1	1.18858	#REF!	Intergenic
ENSG00000066583.11	chr5		ISOC1	protein_coding	ENST00000173527.5	1.18769	#REF!	intron (ENST00000173527.5, intron 4 of 4)
ENSG00000233832.1	chr10		RP11-96F8.1	processed_pseudogene	ENST00000427864.1	1.18735	#REF!	Intergenic
ENSG00000233918.1	chr7	-	RP11-715L17.1	processed_pseudogene	ENST00000454392.1	1.18546	#REF!	Intergenic
ENSG00000104356.10	chr8		POP1	protein_coding	ENST00000349693.3	1.18469	#REF!	TTS (ENST00000522319.5)
ENSG00000225212.4	chr18		AKR1B1P6	processed_pseudogene	ENST00000584733.1	1.18432	#REF!	Intergenic
ENSG00000228882.1	chr10	-	CICP9	processed_pseudogene	ENST00000444451.1	1.17635	#REF!	Intergenic
ENSG00000271696.1	chr7	-	RP11-548K12.13	processed_pseudogene	ENST00000604991.1	1.17484	#REF!	Intergenic
ENSG00000232373.2	chr13		MTCYBP3	processed_pseudogene	ENST00000445588.2	1.17436	#REF!	promoter-TSS (ENST00000439477.1)
ENSG00000279165.1	chr16		CTD-2144E22.9	TEC	ENST00000624300.1	1.17427	#REF!	Intergenic
ENSG00000263433.1	chr17		RP11-260A9.1	processed_pseudogene	ENST00000580677.1	1.17239	#REF!	Intergenic
ENSG00000222437.1	chr4		AC118282.3	miRNA	ENST00000410505.1	1.1706	#REF!	Intergenic
ENSG00000249284.1	chr4		RP11-287F9.1	processed_pseudogene	ENST00000510748.1	1.16733	#REF!	Intergenic
ENSG00000233918.1	chr7	-	RP11-715L17.1	processed_pseudogene	ENST00000454392.1	1.16713	#REF!	Intergenic
ENSG00000231630.1	chr1	-	RP11-740P5.3	lincRNA	ENST00000429389.1	1.16292	#REF!	Intergenic
ENSG00000225293.1	chr22		ABCD1P4	unprocessed_pseudogene	ENST00000399687.3	1.16284	#REF!	Intergenic
ENSG00000271696.1	chr7	-	RP11-548K12.13	processed_pseudogene	ENST00000604991.1	1.16116	#REF!	Intergenic
ENSG00000233918.1	chr7	-	RP11-715L17.1	processed_pseudogene	ENST00000454392.1	1.16053	#REF!	Intergenic
ENSG00000265233.1	chr17	-	AC144838.2	processed_pseudogene	ENST00000580930.1	1.15954	#REF!	Intergenic
ENSG00000279165.1	chr16		CTD-2144E22.9	TEC	ENST00000624300.1	1.15951	#REF!	Intergenic
ENSG00000233832.1	chr10		RP11-96F8.1	processed_pseudogene	ENST00000427864.1	1.15814	#REF!	Intergenic
ENSG00000261239.6	chr16	-	ANKRD26P1	processed_transcript	ENST00000571606.1	1.15485	#REF!	Intergenic
ENSG00000265233.1	chr17	-	AC144838.2	processed_pseudogene	ENST00000580930.1	1.1532	#REF!	Intergenic
ENSG00000271696.1	chr7	-	RP11-548K12.13	processed_pseudogene	ENST00000604991.1	1.15226	#REF!	Intergenic
ENSG00000233918.1	chr7	-	RP11-715L17.1	processed_pseudogene	ENST00000454392.1	1.15161	#REF!	Intergenic
ENSG00000228882.1	chr10	-	CICP9	processed_pseudogene	ENST00000444451.1	1.15147	#REF!	Intergenic
ENSG00000279165.1	chr16		CTD-2144E22.9	TEC	ENST00000624300.1	1.14937	#REF!	Intergenic
ENSG00000276289.4	chr21	-	CH507-396I9.6	protein_coding	ENST00000622690.4	1.1481	#REF!	Intergenic
ENSG00000277282.1	chr21	-	IGHV1OR21-1	IG_V_gene	ENST00000622028.1	1.14456	#REF!	Intergenic
ENSG00000215151.4	chr10		ABCD1P2	unprocessed_pseudogene	ENST00000429313.1	1.14326	#REF!	Intergenic
ENSG00000233918.1	chr7	-	RP11-715L17.1	processed_pseudogene	ENST00000454392.1	1.14316	#REF!	Intergenic
ENSG00000279165.1	chr16		CTD-2144E22.9	TEC	ENST00000624300.1	1.13822	#REF!	Intergenic
ENSG00000228882.1	chr10	-	CICP9	processed_pseudogene	ENST00000444451.1	1.13746	#REF!	Intergenic
ENSG00000233918.1	chr7	-	RP11-715L17.1	processed_pseudogene	ENST00000454392.1	1.13262	#REF!	Intergenic
ENSG00000277282.1	chr21	-	IGHV1OR21-1	IG_V_gene	ENST00000622028.1	1.13255	#REF!	Intergenic
ENSG00000261084.1	chr16		PPP1R1AP2	processed_pseudogene	ENST00000561752.1	1.13241	#REF!	Intergenic
ENSG00000171817.16	chr19		ZNF540	retained_intron	ENST00000589285.1	1.13129	#REF!	TTS (ENST00000589018.5)
ENSG00000279165.1	chr16		CTD-2144E22.9	TEC	ENST00000624300.1	1.13021	#REF!	Intergenic
ENSG00000263433.1	chr17		RP11-260A9.1	processed_pseudogene	ENST00000580677.1	1.13006	#REF!	Intergenic
ENSG00000157212.18	chr7	-	PAXIP1	protein_coding	ENST00000404141.5	1.12972	#REF!	exon (ENST00000404141.5, exon 6 of 21)
ENSG00000251356.1	chr5		RAB5CP2	processed_pseudogene	ENST00000505368.1	1.12947	#REF!	Intergenic
ENSG00000279165.1	chr16		CTD-2144E22.9	TEC	ENST00000624300.1	1.12882	#REF!	Intergenic
ENSG00000229485.1	chr10	-	KSR1P1	processed_pseudogene	ENST00000446298.1	1.12754	#REF!	Intergenic
ENSG00000279165.1	chr16		CTD-2144E22.9	TEC	ENST00000624300.1	1.12728	#REF!	Intergenic
ENSG00000228755.1	chr10	-	PABPC1P8	processed_pseudogene	ENST00000452851.1	1.12688	#REF!	Intergenic
ENSG00000120253.13	chr6	-	NUP43	protein_coding	ENST00000340413.6	1.1259	#REF!	intron (ENST00000340413.6, intron 7 of 7)
ENSG00000271696.1	chr7	-	RP11-548K12.13	processed_pseudogene	ENST00000604991.1	1.1234	#REF!	Intergenic
ENSG00000265233.1	chr17	-	AC144838.2	processed_pseudogene	ENST00000580930.1	1.1228	#REF!	Intergenic
ENSG00000233918.1	chr7	-	RP11-715L17.1	processed_pseudogene	ENST00000454392.1	1.12206	#REF!	Intergenic
ENSG00000255733.5	chr12		IFNG-AS1	antisense	ENST00000536914.1	1.12036	#REF!	intron (ENST00000536914.1, intron 5 of 5)
ENSG00000279165.1	chr16		CTD-2144E22.9	TEC	ENST00000624300.1	1.1128	#REF!	Intergenic
ENSG00000263812.5	chr18		LINC00908	lincRNA	ENST00000583578.5	1.1123	#REF!	intron (ENST00000583578.5, intron 2 of 2)
ENSG00000229485.1	chr10	-	KSR1P1	processed_pseudogene	ENST00000446298.1	1.11169	#REF!	Intergenic
ENSG00000233918.1	chr7	-	RP11-715L17.1	processed_pseudogene	ENST00000454392.1	1.1116	#REF!	Intergenic
ENSG00000263433.1	chr17		RP11-260A9.1	processed_pseudogene	ENST00000580677.1	1.11086	#REF!	Intergenic
ENSG00000232393.1	chr1		RPL5P6	processed_pseudogene	ENST00000425640.1	1.10895	#REF!	Intergenic
ENSG00000279165.1	chr16		CTD-2144E22.9	TEC	ENST00000624300.1	1.10701	#REF!	Intergenic
ENSG00000265233.1	chr17	-	AC144838.2	processed_pseudogene	ENST00000580930.1	1.10564	#REF!	Intergenic
ENSG00000224857.1	chr1	-	RP11-344P13.1	lincRNA	ENST00000450546.1	1.10463	#REF!	Intergenic
ENSG00000279165.1	chr16		CTD-2144E22.9	TEC	ENST00000624300.1	1.10424	#REF!	Intergenic
ENSG00000232740.1	chr2	-	AC062020.1	lincRNA	ENST00000432894.1	1.10347	#REF!	Intergenic
ENSG00000225293.1	chr22		ABCD1P4	unprocessed_pseudogene	ENST00000399687.3	1.10225	#REF!	Intergenic
ENSG00000263433.1	chr17		RP11-260A9.1	processed_pseudogene	ENST00000580677.1	1.10223	#REF!	Intergenic
ENSG00000233918.1	chr7	-	RP11-715L17.1	processed_pseudogene	ENST00000454392.1	1.10008	#REF!	Intergenic
ENSG00000114166.7	chr3		KAT2B	retained_intron	ENST00000468111.1	1.0998	#REF!	intron (ENST00000468111.1, intron 1 of 3)
ENSG00000279165.1	chr16		CTD-2144E22.9	TEC	ENST00000624300.1	1.09978	#REF!	Intergenic
ENSG00000120071.12	chr17	-	KANSL1	retained_intron	ENST00000576870.5	1.09917	#REF!	promoter-TSS (ENST00000576870.5)
ENSG00000202184.1	chr1	-	RNU6-1283P	snRNA	ENST00000365314.1	1.09679	#REF!	promoter-TSS (ENST00000365314.1)
ENSG00000279165.1	chr16		CTD-2144E22.9	TEC	ENST00000624300.1	1.09426	#REF!	Intergenic
ENSG00000233918.1	chr7	-	RP11-715L17.1	processed_pseudogene	ENST00000454392.1	1.09302	#REF!	Intergenic
ENSG00000215547.1	chr20		DEFB115	protein_coding	ENST00000400552.1	1.09179	#REF!	Intergenic
ENSG00000265233.1	chr17	-	AC144838.2	processed_pseudogene	ENST00000580930.1	1.08782	#REF!	Intergenic
ENSG00000248131.5	chr5		LINC01194	lincRNA	ENST00000505196.1	1.08752	#REF!	intron (ENST00000505196.1, intron 3 of 3)
ENSG00000276092.1	chr18		RP11-734B5.2	sense_intronic	ENST00000613819.1	1.08624	#REF!	TTS (ENST00000582077.5)
ENSG00000278335.1	chr22		AC092854.1	miRNA	ENST00000621577.1	1.0859	#REF!	Intergenic
ENSG00000279165.1	chr16		CTD-2144E22.9	TEC	ENST00000624300.1	1.08482	#REF!	Intergenic
ENSG00000271696.1	chr7	-	RP11-548K12.13	processed_pseudogene	ENST00000604991.1	1.08267	#REF!	Intergenic
ENSG00000233832.1	chr10		RP11-96F8.1	processed_pseudogene	ENST00000427864.1	1.07843	#REF!	Intergenic
ENSG00000130695.13	chr1		CEP85	nonsense_mediated_decay	ENST00000476272.6	1.07726	#REF!	intron (ENST00000476272.6, intron 3 of 14)
ENSG00000271024.1	chr3	-	HSPE1P19	processed_pseudogene	ENST00000603327.1	1.07643	#REF!	Intergenic
ENSG00000271696.1	chr7	-	RP11-548K12.13	processed_pseudogene	ENST00000604991.1	1.07551	#REF!	Intergenic
ENSG00000109320.11	chr4		NFKB1	retained_intron	ENST00000502367.1	1.07523	#REF!	TTS (ENST00000511926.5)
ENSG00000279427.1	chr16	-	RP11-132F7.2	TEC	ENST00000624321.1	1.0737	#REF!	Intergenic
ENSG00000279165.1	chr16		CTD-2144E22.9	TEC	ENST00000624300.1	1.06866	#REF!	Intergenic
ENSG00000279165.1	chr16		CTD-2144E22.9	TEC	ENST00000624300.1	1.06818	#REF!	Intergenic
ENSG00000225293.1	chr22		ABCD1P4	unprocessed_pseudogene	ENST00000399687.3	1.06773	#REF!	Intergenic
ENSG00000233832.1	chr10		RP11-96F8.1	processed_pseudogene	ENST00000427864.1	1.06437	#REF!	Intergenic
ENSG00000009844.15	chr6		VTA1	protein_coding	ENST00000367630.8	1.06286	#REF!	intron (ENST00000367630.8, intron 4 of 7)
ENSG00000228882.1	chr10	-	CICP9	processed_pseudogene	ENST00000444451.1	1.06129	#REF!	Intergenic
ENSG00000276289.4	chr21	-	CH507-396I9.6	protein_coding	ENST00000622690.4	1.05794	#REF!	Intergenic
ENSG00000265233.1	chr17	-	AC144838.2	processed_pseudogene	ENST00000580930.1	1.05775	#REF!	Intergenic
ENSG00000279165.1	chr16		CTD-2144E22.9	TEC	ENST00000624300.1	1.05768	#REF!	Intergenic
ENSG00000105939.12	chr7	-	ZC3HAV1	protein_coding	ENST00000464606.5	1.05597	#REF!	exon (ENST00000464606.5, exon 12 of 13)
ENSG00000233918.1	chr7	-	RP11-715L17.1	processed_pseudogene	ENST00000454392.1	1.0521	#REF!	Intergenic
ENSG00000233918.1	chr7	-	RP11-715L17.1	processed_pseudogene	ENST00000454392.1	1.05208	#REF!	Intergenic
ENSG00000279165.1	chr16		CTD-2144E22.9	TEC	ENST00000624300.1	1.05208	#REF!	Intergenic
ENSG00000277737.2	chr9	-	FP325317.1	protein_coding	ENST00000539936.3	1.05171	#REF!	Intergenic
ENSG00000279165.1	chr16		CTD-2144E22.9	TEC	ENST00000624300.1	1.05087	#REF!	Intergenic
ENSG00000172264.16	chr20		MACROD2	processed_transcript	ENST00000494602.5	1.04998	#REF!	intron (ENST00000494602.5, intron 2 of 4)
ENSG00000279165.1	chr16		CTD-2144E22.9	TEC	ENST00000624300.1	1.0458	#REF!	Intergenic
ENSG00000261084.1	chr16		PPP1R1AP2	processed_pseudogene	ENST00000561752.1	1.04407	#REF!	Intergenic
ENSG00000262561.1	chr16		CTD-2522B17.8	processed_pseudogene	ENST00000574771.1	1.04105	#REF!	Intergenic
ENSG00000215547.1	chr20		DEFB115	protein_coding	ENST00000400552.1	1.03987	#REF!	Intergenic
ENSG00000228882.1	chr10	-	CICP9	processed_pseudogene	ENST00000444451.1	1.03869	#REF!	Intergenic
ENSG00000263433.1	chr17		RP11-260A9.1	processed_pseudogene	ENST00000580677.1	1.03842	#REF!	Intergenic
ENSG00000233918.1	chr7	-	RP11-715L17.1	processed_pseudogene	ENST00000454392.1	1.03785	#REF!	Intergenic
ENSG00000279165.1	chr16		CTD-2144E22.9	TEC	ENST00000624300.1	1.03748	#REF!	Intergenic
ENSG00000153823.18	chr2	-	PID1	processed_transcript	ENST00000482518.6	1.03683	#REF!	intron (ENST00000482518.6, intron 2 of 2)
ENSG00000215547.1	chr20		DEFB115	protein_coding	ENST00000400552.1	1.03546	#REF!	Intergenic
ENSG00000261239.6	chr16	-	ANKRD26P1	processed_transcript	ENST00000571606.1	1.03503	#REF!	Intergenic
ENSG00000153233.12	chr12	-	PTPRR	protein_coding	ENST00000283228.6	1.03484	#REF!	Intergenic
ENSG00000261084.1	chr16		PPP1R1AP2	processed_pseudogene	ENST00000561752.1	1.03464	#REF!	Intergenic
ENSG00000182389.18	chr2	-	CACNB4	protein_coding	ENST00000427385.5	1.03097	#REF!	intron (ENST00000427385.5, intron 2 of 13)
ENSG00000279165.1	chr16		CTD-2144E22.9	TEC	ENST00000624300.1	1.0278	#REF!	Intergenic
ENSG00000277737.2	chr9	-	FP325317.1	protein_coding	ENST00000539936.3	1.02562	#REF!	Intergenic
ENSG00000187957.7	chr2	-	DNER	protein_coding	ENST00000341772.4	1.02484	#REF!	exon (ENST00000341772.4, exon 13 of 13)
ENSG00000263433.1	chr17		RP11-260A9.1	processed_pseudogene	ENST00000580677.1	1.02386	#REF!	Intergenic
ENSG00000265233.1	chr17	-	AC144838.2	processed_pseudogene	ENST00000580930.1	1.02361	#REF!	Intergenic
ENSG00000143952.19	chr2	-	VPS54	protein_coding	ENST00000354504.7	1.02221	#REF!	intron (ENST00000354504.7, intron 5 of 19)
ENSG00000162946.20	chr1		DISC1	processed_transcript	ENST00000427560.1	1.02207	#REF!	TTS (ENST00000602956.5)
ENSG00000277282.1	chr21	-	IGHV1OR21-1	IG_V_gene	ENST00000622028.1	1.01883	#REF!	Intergenic
ENSG00000139083.10	chr12		ETV6	protein_coding	ENST00000396373.8	1.01843	#REF!	Intergenic
ENSG00000233832.1	chr10		RP11-96F8.1	processed_pseudogene	ENST00000427864.1	1.01815	#REF!	Intergenic
ENSG00000233918.1	chr7	-	RP11-715L17.1	processed_pseudogene	ENST00000454392.1	1.01619	#REF!	Intergenic
ENSG00000279965.1	chr13		RP11-472K17.3	TEC	ENST00000623716.1	1.01589	#REF!	Intergenic
ENSG00000201790.1	chr5	-	RNA5SP189	rRNA	ENST00000364920.1	1.014	#REF!	Intergenic
ENSG00000225293.1	chr22		ABCD1P4	unprocessed_pseudogene	ENST00000399687.3	1.01344	#REF!	Intergenic
ENSG00000174243.9	chr12	-	DDX23	retained_intron	ENST00000551098.5	1.01334	#REF!	intron (ENST00000551098.5, intron 2 of 5)
ENSG00000233832.1	chr10		RP11-96F8.1	processed_pseudogene	ENST00000427864.1	1.01274	#REF!	Intergenic
ENSG00000137757.10	chr11	-	CASP5	nonsense_mediated_decay	ENST00000456200.5	1.0098	#REF!	exon (ENST00000456200.5, exon 2 of 7)
ENSG00000233918.1	chr7	-	RP11-715L17.1	processed_pseudogene	ENST00000454392.1	1.00959	#REF!	Intergenic
ENSG00000261239.6	chr16	-	ANKRD26P1	processed_transcript	ENST00000571606.1	1.00925	#REF!	Intergenic
ENSG00000279165.1	chr16		CTD-2144E22.9	TEC	ENST00000624300.1	1.00917	#REF!	Intergenic
ENSG00000225293.1	chr22		ABCD1P4	unprocessed_pseudogene	ENST00000399687.3	1.00902	#REF!	Intergenic
ENSG00000263433.1	chr17		RP11-260A9.1	processed_pseudogene	ENST00000580677.1	1.00869	#REF!	Intergenic
ENSG00000233832.1	chr10		RP11-96F8.1	processed_pseudogene	ENST00000427864.1	1.00863	#REF!	Intergenic
ENSG00000271696.1	chr7	-	RP11-548K12.13	processed_pseudogene	ENST00000604991.1	1.00824	#REF!	Intergenic
ENSG00000233918.1	chr7	-	RP11-715L17.1	processed_pseudogene	ENST00000454392.1	1.00722	#REF!	Intergenic
ENSG00000261084.1	chr16		PPP1R1AP2	processed_pseudogene	ENST00000561752.1	1.00656	#REF!	Intergenic
ENSG00000263433.1	chr17		RP11-260A9.1	processed_pseudogene	ENST00000580677.1	1.00629	#REF!	Intergenic
ENSG00000144935.14	chr3		TRPC1	retained_intron	ENST00000480101.1	1.00502	#REF!	promoter-TSS (ENST00000480101.1)
ENSG00000258934.1	chr14	-	RP11-97N10.1	processed_pseudogene	ENST00000553339.1	1.00311	#REF!	Intergenic
ENSG00000224857.1	chr1	-	RP11-344P13.1	lincRNA	ENST00000450546.1	1.00272	#REF!	Intergenic
ENSG00000264022.1	chr1	-	AC239859.1	miRNA	ENST00000581702.1	1.00208	#REF!	Intergenic
ENSG00000280383.1	chr22		CTA-941F9.10	sense_overlapping	ENST00000623075.1	0.99944	#REF!	exon (ENST00000623075.1, exon 1 of 1)
ENSG00000251039.2	chr2		IGKV2D-40	IG_V_gene	ENST00000429992.2	0.9992	#REF!	Intergenic
ENSG00000279165.1	chr16		CTD-2144E22.9	TEC	ENST00000624300.1	0.99893	#REF!	Intergenic
ENSG00000271696.1	chr7	-	RP11-548K12.13	processed_pseudogene	ENST00000604991.1	0.99865	#REF!	Intergenic
ENSG00000230864.1	chr1	-	RP5-936J12.1	lincRNA	ENST00000414418.1	0.99821	#REF!	Intergenic
ENSG00000261084.1	chr16		PPP1R1AP2	processed_pseudogene	ENST00000561752.1	0.9976	#REF!	Intergenic
ENSG00000172939.8	chr3		OXSR1	nonsense_mediated_decay	ENST00000426620.5	0.99708	#REF!	intron (ENST00000426620.5, intron 4 of 10)
ENSG00000225293.1	chr22		ABCD1P4	unprocessed_pseudogene	ENST00000399687.3	0.99704	#REF!	Intergenic
ENSG00000228755.1	chr10	-	PABPC1P8	processed_pseudogene	ENST00000452851.1	0.99452	#REF!	Intergenic
ENSG00000233918.1	chr7	-	RP11-715L17.1	processed_pseudogene	ENST00000454392.1	0.99439	#REF!	Intergenic
ENSG00000229485.1	chr10	-	KSR1P1	processed_pseudogene	ENST00000446298.1	0.99365	#REF!	Intergenic
ENSG00000277737.2	chr9	-	FP325317.1	protein_coding	ENST00000539936.3	0.99272	#REF!	Intergenic
ENSG00000100650.15	chr14		SRSF5	protein_coding	ENST00000553521.5	0.9927	#REF!	Intergenic
ENSG00000228882.1	chr10	-	CICP9	processed_pseudogene	ENST00000444451.1	0.99046	#REF!	Intergenic
ENSG00000271696.1	chr7	-	RP11-548K12.13	processed_pseudogene	ENST00000604991.1	0.9874	#REF!	Intergenic
ENSG00000150275.17	chr10	-	PCDH15	processed_transcript	ENST00000463095.2	0.98702	#REF!	TTS (ENST00000373955.5)
ENSG00000228755.1	chr10	-	PABPC1P8	processed_pseudogene	ENST00000452851.1	0.98565	#REF!	Intergenic
ENSG00000146555.18	chr7		SDK1	protein_coding	ENST00000615806.4	0.98491	#REF!	intron (ENST00000615806.4, intron 18 of 45)
ENSG00000228882.1	chr10	-	CICP9	processed_pseudogene	ENST00000444451.1	0.9808	#REF!	Intergenic
ENSG00000229485.1	chr10	-	KSR1P1	processed_pseudogene	ENST00000446298.1	0.98041	#REF!	Intergenic
ENSG00000223816.5	chr2	-	IGKV1OR2-2	unprocessed_pseudogene	ENST00000451163.2	0.97989	#REF!	Intergenic
ENSG00000233832.1	chr10		RP11-96F8.1	processed_pseudogene	ENST00000427864.1	0.97962	#REF!	Intergenic
ENSG00000276289.4	chr21	-	CH507-396I9.6	protein_coding	ENST00000622690.4	0.97873	#REF!	Intergenic
ENSG00000215547.1	chr20		DEFB115	protein_coding	ENST00000400552.1	0.97824	#REF!	Intergenic
ENSG00000135317.12	chr6	-	SNX14	protein_coding	ENST00000508658.5	0.97743	#REF!	intron (ENST00000508658.5, intron 3 of 4)
ENSG00000176788.8	chr5		BASP1	protein_coding	ENST00000606445.1	0.97653	#REF!	Intergenic
ENSG00000241058.3	chr10	-	NSUN6	protein_coding	ENST00000377304.6	0.97528	#REF!	intron (ENST00000377304.6, intron 8 of 10)
ENSG00000228882.1	chr10	-	CICP9	processed_pseudogene	ENST00000444451.1	0.9738	#REF!	Intergenic
ENSG00000265233.1	chr17	-	AC144838.2	processed_pseudogene	ENST00000580930.1	0.97364	#REF!	Intergenic
ENSG00000053524.11	chr3	-	MCF2L2	protein_coding	ENST00000414362.6	0.97344	#REF!	intron (ENST00000414362.6, intron 15 of 15)
ENSG00000226786.2	chr6	-	RP1-167F1.2	antisense	ENST00000432171.2	0.97085	#REF!	intron (ENST00000432171.2, intron 2 of 4)
ENSG00000263433.1	chr17		RP11-260A9.1	processed_pseudogene	ENST00000580677.1	0.96834	#REF!	Intergenic
ENSG00000265233.1	chr17	-	AC144838.2	processed_pseudogene	ENST00000580930.1	0.96698	#REF!	Intergenic
ENSG00000265233.1	chr17	-	AC144838.2	processed_pseudogene	ENST00000580930.1	0.96613	#REF!	Intergenic
ENSG00000279165.1	chr16		CTD-2144E22.9	TEC	ENST00000624300.1	0.96552	#REF!	Intergenic
ENSG00000279165.1	chr16		CTD-2144E22.9	TEC	ENST00000624300.1	0.96386	#REF!	Intergenic
ENSG00000260314.2	chr10		MRC1	protein_coding	ENST00000569591.2	0.96331	#REF!	exon (ENST00000569591.2, exon 13 of 30)
ENSG00000233832.1	chr10		RP11-96F8.1	processed_pseudogene	ENST00000427864.1	0.96227	#REF!	Intergenic
ENSG00000279165.1	chr16		CTD-2144E22.9	TEC	ENST00000624300.1	0.96009	#REF!	Intergenic
ENSG00000224857.1	chr1	-	RP11-344P13.1	lincRNA	ENST00000450546.1	0.95879	#REF!	Intergenic
ENSG00000070061.14	chr9	-	IKBKAP	protein_coding	ENST00000537196.1	0.95796	#REF!	intron (ENST00000537196.1, intron 1 of 29)
ENSG00000277737.2	chr9	-	FP325317.1	protein_coding	ENST00000539936.3	0.95436	#REF!	Intergenic
ENSG00000200250.1	chr2		RNU6-1147P	snRNA	ENST00000363380.1	0.95397	#REF!	promoter-TSS (ENST00000363380.1)
ENSG00000114279.13	chr3	-	FGF12	protein_coding	ENST00000450716.5	0.95395	#REF!	Intergenic
ENSG00000261084.1	chr16		PPP1R1AP2	processed_pseudogene	ENST00000561752.1	0.95363	#REF!	Intergenic
ENSG00000265233.1	chr17	-	AC144838.2	processed_pseudogene	ENST00000580930.1	0.95257	#REF!	Intergenic
ENSG00000233832.1	chr10		RP11-96F8.1	processed_pseudogene	ENST00000427864.1	0.95205	#REF!	Intergenic
ENSG00000279165.1	chr16		CTD-2144E22.9	TEC	ENST00000624300.1	0.95117	#REF!	Intergenic
ENSG00000134283.17	chr12		PPHLN1	protein_coding	ENST00000549190.5	0.95105	#REF!	intron (ENST00000549190.5, intron 1 of 9)
ENSG00000279165.1	chr16		CTD-2144E22.9	TEC	ENST00000624300.1	0.95046	#REF!	Intergenic
ENSG00000263433.1	chr17		RP11-260A9.1	processed_pseudogene	ENST00000580677.1	0.94971	#REF!	Intergenic
ENSG00000113068.9	chr5	-	PFDN1	protein_coding	ENST00000510217.1	0.94913	#REF!	intron (ENST00000510217.1, intron 1 of 2)
ENSG00000225293.1	chr22		ABCD1P4	unprocessed_pseudogene	ENST00000399687.3	0.94874	#REF!	Intergenic
ENSG00000261239.6	chr16	-	ANKRD26P1	processed_transcript	ENST00000571606.1	0.94809	#REF!	Intergenic
ENSG00000261084.1	chr16		PPP1R1AP2	processed_pseudogene	ENST00000561752.1	0.94772	#REF!	Intergenic
ENSG00000279165.1	chr16		CTD-2144E22.9	TEC	ENST00000624300.1	0.94692	#REF!	Intergenic
ENSG00000228882.1	chr10	-	CICP9	processed_pseudogene	ENST00000444451.1	0.94434	#REF!	Intergenic
ENSG00000273118.1	chr2	-	AC079610.1	sense_overlapping	ENST00000415387.1	0.94283	#REF!	intron (ENST00000415387.1, intron 1 of 4)
ENSG00000074410.13	chr15	-	CA12	protein_coding	ENST00000178638.7	0.94262	#REF!	intron (ENST00000178638.7, intron 2 of 10)
ENSG00000230964.1	chr2		AC018696.4	processed_pseudogene	ENST00000454518.1	0.94106	#REF!	Intergenic
ENSG00000264022.1	chr1	-	AC239859.1	miRNA	ENST00000581702.1	0.93969	#REF!	Intergenic
ENSG00000277282.1	chr21	-	IGHV1OR21-1	IG_V_gene	ENST00000622028.1	0.93875	#REF!	Intergenic
ENSG00000109182.11	chr4		CWH43	retained_intron	ENST00000507372.1	0.93593	#REF!	Intergenic
ENSG00000233918.1	chr7	-	RP11-715L17.1	processed_pseudogene	ENST00000454392.1	0.93528	#REF!	Intergenic
ENSG00000228755.1	chr10	-	PABPC1P8	processed_pseudogene	ENST00000452851.1	0.9352	#REF!	Intergenic
ENSG00000277282.1	chr21	-	IGHV1OR21-1	IG_V_gene	ENST00000622028.1	0.93404	#REF!	Intergenic
ENSG00000197381.15	chr21		ADARB1	processed_transcript	ENST00000460734.5	0.93361	#REF!	intron (ENST00000460734.5, intron 3 of 9)
ENSG00000159256.12	chr21		MORC3	protein_coding	ENST00000400485.5	0.93343	#REF!	exon (ENST00000400485.5, exon 7 of 17)
ENSG00000215547.1	chr20		DEFB115	protein_coding	ENST00000400552.1	0.9329	#REF!	Intergenic
ENSG00000261084.1	chr16		PPP1R1AP2	processed_pseudogene	ENST00000561752.1	0.93196	#REF!	Intergenic
ENSG00000276289.4	chr21	-	CH507-396I9.6	protein_coding	ENST00000622690.4	0.92929	#REF!	Intergenic
ENSG00000242616.3	chr9		GNG10	protein_coding	ENST00000374293.4	0.92896	#REF!	TTS (ENST00000463589.5)
ENSG00000226592.1	chr7		AC004911.2	processed_pseudogene	ENST00000416316.1	0.92745	#REF!	Intergenic
ENSG00000263433.1	chr17		RP11-260A9.1	processed_pseudogene	ENST00000580677.1	0.92622	#REF!	Intergenic
ENSG00000228882.1	chr10	-	CICP9	processed_pseudogene	ENST00000444451.1	0.92585	#REF!	Intergenic
ENSG00000261084.1	chr16		PPP1R1AP2	processed_pseudogene	ENST00000561752.1	0.92526	#REF!	Intergenic
ENSG00000281904.1	chr2		CH17-132F21.5	lincRNA	ENST00000631132.1	0.92518	#REF!	Intergenic
ENSG00000261239.6	chr16	-	ANKRD26P1	processed_transcript	ENST00000571606.1	0.9248	#REF!	Intergenic
ENSG00000136040.8	chr12		PLXNC1	retained_intron	ENST00000546659.1	0.92015	#REF!	TTS (ENST00000551850.1)
ENSG00000277282.1	chr21	-	IGHV1OR21-1	IG_V_gene	ENST00000622028.1	0.91959	#REF!	Intergenic
ENSG00000261197.2	chr16		RP11-598D12.2	processed_pseudogene	ENST00000566112.2	0.91728	#REF!	Intergenic
ENSG00000263433.1	chr17		RP11-260A9.1	processed_pseudogene	ENST00000580677.1	0.9168	#REF!	Intergenic
ENSG00000270957.1	chr7		RP11-1324A7.2	processed_pseudogene	ENST00000605325.1	0.91678	#REF!	Intergenic
ENSG00000238385.1	chr7	-	AC004458.1	miRNA	ENST00000459512.1	0.9161	#REF!	Intergenic
ENSG00000261084.1	chr16		PPP1R1AP2	processed_pseudogene	ENST00000561752.1	0.91529	#REF!	Intergenic
ENSG00000263433.1	chr17		RP11-260A9.1	processed_pseudogene	ENST00000580677.1	0.91473	#REF!	Intergenic
ENSG00000277282.1	chr21	-	IGHV1OR21-1	IG_V_gene	ENST00000622028.1	0.91379	#REF!	Intergenic
ENSG00000271696.1	chr7	-	RP11-548K12.13	processed_pseudogene	ENST00000604991.1	0.91307	#REF!	Intergenic
ENSG00000276289.4	chr21	-	CH507-396I9.6	protein_coding	ENST00000622690.4	0.91265	#REF!	Intergenic
ENSG00000109182.11	chr4		CWH43	retained_intron	ENST00000507372.1	0.91193	#REF!	Intergenic
ENSG00000233832.1	chr10		RP11-96F8.1	processed_pseudogene	ENST00000427864.1	0.9097	#REF!	Intergenic
ENSG00000182957.15	chr13		SPATA13	protein_coding	ENST00000382095.8	0.90942	#REF!	intron (ENST00000382095.8, intron 1 of 11)
ENSG00000135241.16	chr7	-	PNPLA8	protein_coding	ENST00000426128.6	0.90917	#REF!	intron (ENST00000426128.6, intron 8 of 9)
ENSG00000279165.1	chr16		CTD-2144E22.9	TEC	ENST00000624300.1	0.90897	#REF!	Intergenic
ENSG00000251039.2	chr2		IGKV2D-40	IG_V_gene	ENST00000429992.2	0.90825	#REF!	Intergenic
ENSG00000276289.4	chr21	-	CH507-396I9.6	protein_coding	ENST00000622690.4	0.90758	#REF!	Intergenic
ENSG00000265233.1	chr17	-	AC144838.2	processed_pseudogene	ENST00000580930.1	0.9074	#REF!	Intergenic
ENSG00000131876.16	chr15	-	SNRPA1	protein_coding	ENST00000559686.3	0.90673	#REF!	promoter-TSS (ENST00000559686.3)
ENSG00000251039.2	chr2		IGKV2D-40	IG_V_gene	ENST00000429992.2	0.90593	#REF!	Intergenic
ENSG00000233832.1	chr10		RP11-96F8.1	processed_pseudogene	ENST00000427864.1	0.90532	#REF!	Intergenic
ENSG00000260458.3	chr17		KCNJ18	protein_coding	ENST00000567955.3	0.90499	#REF!	Intergenic
ENSG00000224857.1	chr1	-	RP11-344P13.1	lincRNA	ENST00000450546.1	0.90285	#REF!	Intergenic
ENSG00000279165.1	chr16		CTD-2144E22.9	TEC	ENST00000624300.1	0.89988	#REF!	Intergenic
ENSG00000107611.14	chr10	-	CUBN	protein_coding	ENST00000377833.8	0.89947	#REF!	intron (ENST00000377833.8, intron 22 of 66)
ENSG00000261084.1	chr16		PPP1R1AP2	processed_pseudogene	ENST00000561752.1	0.89941	#REF!	Intergenic
ENSG00000263433.1	chr17		RP11-260A9.1	processed_pseudogene	ENST00000580677.1	0.89919	#REF!	Intergenic
ENSG00000134308.13	chr2	-	YWHAQ	processed_transcript	ENST00000460093.1	0.89897	#REF!	TTS (ENST00000460093.1)
ENSG00000271696.1	chr7	-	RP11-548K12.13	processed_pseudogene	ENST00000604991.1	0.89832	#REF!	Intergenic
ENSG00000276289.4	chr21	-	CH507-396I9.6	protein_coding	ENST00000622690.4	0.89806	#REF!	Intergenic
ENSG00000136141.14	chr13		LRCH1	protein_coding	ENST00000311191.10	0.8978	#REF!	intron (ENST00000311191.10, intron 16 of 18)
ENSG00000055130.15	chr7		CUL1	protein_coding	ENST00000325222.8	0.89636	#REF!	intron (ENST00000325222.8, intron 2 of 21)
ENSG00000263433.1	chr17		RP11-260A9.1	processed_pseudogene	ENST00000580677.1	0.89457	#REF!	Intergenic
ENSG00000254265.1	chr8		CTD-2336O2.2	processed_pseudogene	ENST00000517626.1	0.89419	#REF!	Intergenic
ENSG00000261084.1	chr16		PPP1R1AP2	processed_pseudogene	ENST00000561752.1	0.89385	#REF!	Intergenic
ENSG00000261084.1	chr16		PPP1R1AP2	processed_pseudogene	ENST00000561752.1	0.89364	#REF!	Intergenic
ENSG00000276289.4	chr21	-	CH507-396I9.6	protein_coding	ENST00000622690.4	0.89229	#REF!	Intergenic
ENSG00000233918.1	chr7	-	RP11-715L17.1	processed_pseudogene	ENST00000454392.1	0.89211	#REF!	Intergenic
ENSG00000263433.1	chr17		RP11-260A9.1	processed_pseudogene	ENST00000580677.1	0.89107	#REF!	Intergenic
ENSG00000189283.9	chr3	-	FHIT	protein_coding	ENST00000468189.5	0.8908	#REF!	intron (ENST00000468189.5, intron 7 of 8)
ENSG00000233918.1	chr7	-	RP11-715L17.1	processed_pseudogene	ENST00000454392.1	0.88756	#REF!	Intergenic
ENSG00000007392.16	chr16	-	LUC7L	protein_coding	ENST00000629543.2	0.88623	#REF!	intron (ENST00000629543.2, intron 3 of 10)
ENSG00000263433.1	chr17		RP11-260A9.1	processed_pseudogene	ENST00000580677.1	0.88599	#REF!	Intergenic
ENSG00000233832.1	chr10		RP11-96F8.1	processed_pseudogene	ENST00000427864.1	0.88593	#REF!	Intergenic
ENSG00000229485.1	chr10	-	KSR1P1	processed_pseudogene	ENST00000446298.1	0.88564	#REF!	Intergenic
ENSG00000271696.1	chr7	-	RP11-548K12.13	processed_pseudogene	ENST00000604991.1	0.8836	#REF!	Intergenic
ENSG00000140092.14	chr14	-	FBLN5	protein_coding	ENST00000556154.5	0.88246	#REF!	intron (ENST00000556154.5, intron 4 of 10)
ENSG00000233832.1	chr10		RP11-96F8.1	processed_pseudogene	ENST00000427864.1	0.88151	#REF!	Intergenic
ENSG00000233918.1	chr7	-	RP11-715L17.1	processed_pseudogene	ENST00000454392.1	0.88139	#REF!	Intergenic
ENSG00000260458.3	chr17		KCNJ18	protein_coding	ENST00000567955.3	0.88094	#REF!	Intergenic
ENSG00000279800.2	chr16	-	BCLAF1P2	processed_pseudogene	ENST00000624956.2	0.88059	#REF!	Intergenic
ENSG00000224857.1	chr1	-	RP11-344P13.1	lincRNA	ENST00000450546.1	0.88008	#REF!	Intergenic
ENSG00000265233.1	chr17	-	AC144838.2	processed_pseudogene	ENST00000580930.1	0.87803	#REF!	Intergenic
ENSG00000261239.6	chr16	-	ANKRD26P1	processed_transcript	ENST00000571606.1	0.87798	#REF!	Intergenic
ENSG00000223816.5	chr2	-	IGKV1OR2-2	unprocessed_pseudogene	ENST00000451163.2	0.87463	#REF!	Intergenic
ENSG00000198182.12	chr19	-	ZNF607	protein_coding	ENST00000355202.8	0.87454	#REF!	intron (ENST00000355202.8, intron 2 of 4)
ENSG00000224857.1	chr1	-	RP11-344P13.1	lincRNA	ENST00000450546.1	0.87267	#REF!	Intergenic
ENSG00000265233.1	chr17	-	AC144838.2	processed_pseudogene	ENST00000580930.1	0.86908	#REF!	Intergenic
ENSG00000233918.1	chr7	-	RP11-715L17.1	processed_pseudogene	ENST00000454392.1	0.86741	#REF!	Intergenic
ENSG00000233832.1	chr10		RP11-96F8.1	processed_pseudogene	ENST00000427864.1	0.86738	#REF!	Intergenic
ENSG00000158321.15	chr7		AUTS2	retained_intron	ENST00000498384.5	0.86517	#REF!	promoter-TSS (ENST00000498384.5)
ENSG00000279165.1	chr16		CTD-2144E22.9	TEC	ENST00000624300.1	0.86421	#REF!	Intergenic
ENSG00000225293.1	chr22		ABCD1P4	unprocessed_pseudogene	ENST00000399687.3	0.86377	#REF!	Intergenic
ENSG00000215547.1	chr20		DEFB115	protein_coding	ENST00000400552.1	0.86372	#REF!	Intergenic
ENSG00000279165.1	chr16		CTD-2144E22.9	TEC	ENST00000624300.1	0.86278	#REF!	Intergenic
ENSG00000277737.2	chr9	-	FP325317.1	protein_coding	ENST00000539936.3	0.86223	#REF!	Intergenic
ENSG00000250390.2	chr11		RP11-338H14.1	lincRNA	ENST00000511947.2	0.86167	#REF!	Intergenic
ENSG00000215547.1	chr20		DEFB115	protein_coding	ENST00000400552.1	0.86101	#REF!	Intergenic
ENSG00000236469.1	chr2	-	AC007040.8	antisense	ENST00000434990.1	0.86074	#REF!	intron (ENST00000434990.1, intron 1 of 3)
ENSG00000215547.1	chr20		DEFB115	protein_coding	ENST00000400552.1	0.85981	#REF!	Intergenic
ENSG00000233918.1	chr7	-	RP11-715L17.1	processed_pseudogene	ENST00000454392.1	0.85922	#REF!	Intergenic
ENSG00000215547.1	chr20		DEFB115	protein_coding	ENST00000400552.1	0.85912	#REF!	Intergenic
ENSG00000233832.1	chr10		RP11-96F8.1	processed_pseudogene	ENST00000427864.1	0.85907	#REF!	Intergenic
ENSG00000224857.1	chr1	-	RP11-344P13.1	lincRNA	ENST00000450546.1	0.85823	#REF!	Intergenic
ENSG00000251039.2	chr2		IGKV2D-40	IG_V_gene	ENST00000429992.2	0.85699	#REF!	Intergenic
ENSG00000261084.1	chr16		PPP1R1AP2	processed_pseudogene	ENST00000561752.1	0.85681	#REF!	Intergenic
ENSG00000265233.1	chr17	-	AC144838.2	processed_pseudogene	ENST00000580930.1	0.85596	#REF!	Intergenic
ENSG00000279165.1	chr16		CTD-2144E22.9	TEC	ENST00000624300.1	0.85482	#REF!	Intergenic
ENSG00000120860.10	chr12	-	CCDC53	protein_coding	ENST00000545679.5	0.85358	#REF!	intron (ENST00000545679.5, intron 6 of 6)
ENSG00000261084.1	chr16		PPP1R1AP2	processed_pseudogene	ENST00000561752.1	0.85227	#REF!	Intergenic
ENSG00000233832.1	chr10		RP11-96F8.1	processed_pseudogene	ENST00000427864.1	0.85146	#REF!	Intergenic
ENSG00000265233.1	chr17	-	AC144838.2	processed_pseudogene	ENST00000580930.1	0.85079	#REF!	Intergenic
ENSG00000265233.1	chr17	-	AC144838.2	processed_pseudogene	ENST00000580930.1	0.84904	#REF!	Intergenic
ENSG00000183049.12	chr10		CAMK1D	protein_coding	ENST00000615792.1	0.8465	#REF!	promoter-TSS (ENST00000615792.1)
ENSG00000261084.1	chr16		PPP1R1AP2	processed_pseudogene	ENST00000561752.1	0.84191	#REF!	Intergenic
ENSG00000233918.1	chr7	-	RP11-715L17.1	processed_pseudogene	ENST00000454392.1	0.83914	#REF!	Intergenic
ENSG00000225293.1	chr22		ABCD1P4	unprocessed_pseudogene	ENST00000399687.3	0.8364	#REF!	Intergenic
ENSG00000226949.1	chr1	-	OR6K5P	unprocessed_pseudogene	ENST00000447050.1	0.83606	#REF!	TTS (ENST00000447050.1)
ENSG00000233832.1	chr10		RP11-96F8.1	processed_pseudogene	ENST00000427864.1	0.83569	#REF!	Intergenic
ENSG00000265233.1	chr17	-	AC144838.2	processed_pseudogene	ENST00000580930.1	0.83476	#REF!	Intergenic
ENSG00000251039.2	chr2		IGKV2D-40	IG_V_gene	ENST00000429992.2	0.83434	#REF!	Intergenic
ENSG00000215547.1	chr20		DEFB115	protein_coding	ENST00000400552.1	0.83264	#REF!	Intergenic
ENSG00000273107.1	chr10		RP11-165A20.3	lincRNA	ENST00000610158.1	0.83186	#REF!	Intergenic
ENSG00000265233.1	chr17	-	AC144838.2	processed_pseudogene	ENST00000580930.1	0.82697	#REF!	Intergenic
ENSG00000251039.2	chr2		IGKV2D-40	IG_V_gene	ENST00000429992.2	0.82632	#REF!	Intergenic
ENSG00000225293.1	chr22		ABCD1P4	unprocessed_pseudogene	ENST00000399687.3	0.82588	#REF!	Intergenic
ENSG00000215151.4	chr10		ABCD1P2	unprocessed_pseudogene	ENST00000429313.1	0.82468	#REF!	Intergenic
ENSG00000265233.1	chr17	-	AC144838.2	processed_pseudogene	ENST00000580930.1	0.82442	#REF!	Intergenic
ENSG00000266121.1	chr7	-	AC092104.4	miRNA	ENST00000581017.1	0.82211	#REF!	promoter-TSS (ENST00000581017.1)
ENSG00000263433.1	chr17		RP11-260A9.1	processed_pseudogene	ENST00000580677.1	0.82116	#REF!	Intergenic
ENSG00000233832.1	chr10		RP11-96F8.1	processed_pseudogene	ENST00000427864.1	0.82025	#REF!	Intergenic
ENSG00000265233.1	chr17	-	AC144838.2	processed_pseudogene	ENST00000580930.1	0.81915	#REF!	Intergenic
ENSG00000279165.1	chr16		CTD-2144E22.9	TEC	ENST00000624300.1	0.81771	#REF!	Intergenic
ENSG00000109182.11	chr4		CWH43	retained_intron	ENST00000507372.1	0.815	#REF!	Intergenic
ENSG00000277282.1	chr21	-	IGHV1OR21-1	IG_V_gene	ENST00000622028.1	0.81398	#REF!	Intergenic
ENSG00000109452.12	chr4	-	INPP4B	protein_coding	ENST00000508116.5	0.81227	#REF!	intron (ENST00000508116.5, intron 23 of 24)
ENSG00000229485.1	chr10	-	KSR1P1	processed_pseudogene	ENST00000446298.1	0.80784	#REF!	Intergenic
ENSG00000231392.1	chr22		LL22NC03-24A12.8	unprocessed_pseudogene	ENST00000415642.1	0.80776	#REF!	Intergenic
ENSG00000233832.1	chr10		RP11-96F8.1	processed_pseudogene	ENST00000427864.1	0.80768	#REF!	Intergenic
ENSG00000260458.3	chr17		KCNJ18	protein_coding	ENST00000567955.3	0.80752	#REF!	Intergenic
ENSG00000265233.1	chr17	-	AC144838.2	processed_pseudogene	ENST00000580930.1	0.80719	#REF!	Intergenic
ENSG00000233832.1	chr10		RP11-96F8.1	processed_pseudogene	ENST00000427864.1	0.80686	#REF!	Intergenic
ENSG00000132274.15	chr11		TRIM22	protein_coding	ENST00000429063.5	0.80595	#REF!	intron (ENST00000429063.5, intron 2 of 3)
ENSG00000215547.1	chr20		DEFB115	protein_coding	ENST00000400552.1	0.80423	#REF!	Intergenic
ENSG00000276289.4	chr21	-	CH507-396I9.6	protein_coding	ENST00000622690.4	0.80402	#REF!	Intergenic
ENSG00000277737.2	chr9	-	FP325317.1	protein_coding	ENST00000539936.3	0.80172	#REF!	Intergenic
ENSG00000225293.1	chr22		ABCD1P4	unprocessed_pseudogene	ENST00000399687.3	0.80069	#REF!	Intergenic
ENSG00000260123.1	chr15		RP11-326A19.4	lincRNA	ENST00000565938.1	0.80046	#REF!	intron (ENST00000565938.1, intron 3 of 3)
ENSG00000265233.1	chr17	-	AC144838.2	processed_pseudogene	ENST00000580930.1	0.79992	#REF!	Intergenic
ENSG00000261084.1	chr16		PPP1R1AP2	processed_pseudogene	ENST00000561752.1	0.79899	#REF!	Intergenic
ENSG00000151746.13	chr12		BICD1	protein_coding	ENST00000548411.5	0.79849	#REF!	intron (ENST00000548411.5, intron 1 of 8)
ENSG00000136628.17	chr1	-	EPRS	protein_coding	ENST00000366923.7	0.79747	#REF!	exon (ENST00000366923.7, exon 28 of 32)
ENSG00000276289.4	chr21	-	CH507-396I9.6	protein_coding	ENST00000622690.4	0.7972	#REF!	Intergenic
ENSG00000261084.1	chr16		PPP1R1AP2	processed_pseudogene	ENST00000561752.1	0.79665	#REF!	Intergenic
ENSG00000250024.1	chr4	-	RP11-818C3.1	lincRNA	ENST00000508799.1	0.79644	#REF!	Intergenic
ENSG00000275813.1	chr13	-	AL355821.1	miRNA	ENST00000613403.1	0.79603	#REF!	Intergenic
ENSG00000233832.1	chr10		RP11-96F8.1	processed_pseudogene	ENST00000427864.1	0.79495	#REF!	Intergenic
ENSG00000279165.1	chr16		CTD-2144E22.9	TEC	ENST00000624300.1	0.79431	#REF!	Intergenic
ENSG00000174718.11	chr12		KIAA1551	processed_transcript	ENST00000535596.5	0.79139	#REF!	intron (ENST00000535596.5, intron 3 of 4)
ENSG00000215547.1	chr20		DEFB115	protein_coding	ENST00000400552.1	0.79067	#REF!	Intergenic
ENSG00000265233.1	chr17	-	AC144838.2	processed_pseudogene	ENST00000580930.1	0.79011	#REF!	Intergenic
ENSG00000279165.1	chr16		CTD-2144E22.9	TEC	ENST00000624300.1	0.78876	#REF!	Intergenic
ENSG00000130600.15	chr11	-	H19	lincRNA	ENST00000428066.5	0.78847	#REF!	Intergenic
ENSG00000276289.4	chr21	-	CH507-396I9.6	protein_coding	ENST00000622690.4	0.788	#REF!	Intergenic
ENSG00000161298.16	chr19		ZNF382	processed_transcript	ENST00000585467.1	0.78771	#REF!	TTS (ENST00000585467.1)
ENSG00000261084.1	chr16		PPP1R1AP2	processed_pseudogene	ENST00000561752.1	0.7874	#REF!	Intergenic
ENSG00000233918.1	chr7	-	RP11-715L17.1	processed_pseudogene	ENST00000454392.1	0.78708	#REF!	Intergenic
ENSG00000225293.1	chr22		ABCD1P4	unprocessed_pseudogene	ENST00000399687.3	0.78569	#REF!	Intergenic
ENSG00000202534.1	chr12		RNU6-1329P	snRNA	ENST00000365664.1	0.78469	#REF!	Intergenic
ENSG00000276289.4	chr21	-	CH507-396I9.6	protein_coding	ENST00000622690.4	0.78376	#REF!	Intergenic
ENSG00000260458.3	chr17		KCNJ18	protein_coding	ENST00000567955.3	0.78245	#REF!	Intergenic
ENSG00000251039.2	chr2		IGKV2D-40	IG_V_gene	ENST00000429992.2	0.78213	#REF!	Intergenic
ENSG00000223099.1	chr4	-	AC119751.4	miRNA	ENST00000411167.1	0.78165	#REF!	Intergenic
ENSG00000215547.1	chr20		DEFB115	protein_coding	ENST00000400552.1	0.78143	#REF!	Intergenic
ENSG00000255489.1	chr11		CTC-830E23.1	processed_pseudogene	ENST00000526957.1	0.78138	#REF!	TTS (ENST00000526957.1)
ENSG00000277282.1	chr21	-	IGHV1OR21-1	IG_V_gene	ENST00000622028.1	0.78126	#REF!	Intergenic
ENSG00000228882.1	chr10	-	CICP9	processed_pseudogene	ENST00000444451.1	0.78071	#REF!	Intergenic
ENSG00000263433.1	chr17		RP11-260A9.1	processed_pseudogene	ENST00000580677.1	0.7802	#REF!	Intergenic
ENSG00000015171.18	chr10		ZMYND11	processed_transcript	ENST00000473115.1	0.77998	#REF!	intron (ENST00000473115.1, intron 1 of 3)
ENSG00000070882.12	chr7	-	OSBPL3	protein_coding	ENST00000415952.1	0.77991	#REF!	Intergenic
ENSG00000228882.1	chr10	-	CICP9	processed_pseudogene	ENST00000444451.1	0.77736	#REF!	Intergenic
ENSG00000276289.4	chr21	-	CH507-396I9.6	protein_coding	ENST00000622690.4	0.77733	#REF!	Intergenic
ENSG00000279165.1	chr16		CTD-2144E22.9	TEC	ENST00000624300.1	0.77606	#REF!	Intergenic
ENSG00000271696.1	chr7	-	RP11-548K12.13	processed_pseudogene	ENST00000604991.1	0.77512	#REF!	Intergenic
ENSG00000185495.10	chr1		RP11-504P24.3	retained_intron	ENST00000540997.2	0.77472	#REF!	Intergenic
ENSG00000265233.1	chr17	-	AC144838.2	processed_pseudogene	ENST00000580930.1	0.77216	#REF!	Intergenic
ENSG00000263433.1	chr17		RP11-260A9.1	processed_pseudogene	ENST00000580677.1	0.76904	#REF!	Intergenic
ENSG00000215547.1	chr20		DEFB115	protein_coding	ENST00000400552.1	0.76891	#REF!	Intergenic
ENSG00000224235.1	chr1	-	RP5-1027O11.1	lincRNA	ENST00000437598.1	0.76534	#REF!	Intergenic
ENSG00000224857.1	chr1	-	RP11-344P13.1	lincRNA	ENST00000450546.1	0.7648	#REF!	Intergenic
ENSG00000233832.1	chr10		RP11-96F8.1	processed_pseudogene	ENST00000427864.1	0.76293	#REF!	Intergenic
ENSG00000224857.1	chr1	-	RP11-344P13.1	lincRNA	ENST00000450546.1	0.76066	#REF!	Intergenic
ENSG00000277282.1	chr21	-	IGHV1OR21-1	IG_V_gene	ENST00000622028.1	0.75967	#REF!	Intergenic
ENSG00000276289.4	chr21	-	CH507-396I9.6	protein_coding	ENST00000622690.4	0.75894	#REF!	Intergenic
ENSG00000233832.1	chr10		RP11-96F8.1	processed_pseudogene	ENST00000427864.1	0.75773	#REF!	Intergenic
ENSG00000185104.19	chr1	-	FAF1	protein_coding	ENST00000396153.6	0.75683	#REF!	intron (ENST00000396153.6, intron 1 of 18)
ENSG00000233918.1	chr7	-	RP11-715L17.1	processed_pseudogene	ENST00000454392.1	0.7566	#REF!	Intergenic
ENSG00000262231.1	chr17	-	RP11-960B9.2	retained_intron	ENST00000571062.1	0.75564	#REF!	Intergenic
ENSG00000233918.1	chr7	-	RP11-715L17.1	processed_pseudogene	ENST00000454392.1	0.75516	#REF!	Intergenic
ENSG00000271696.1	chr7	-	RP11-548K12.13	processed_pseudogene	ENST00000604991.1	0.75506	#REF!	Intergenic
ENSG00000277282.1	chr21	-	IGHV1OR21-1	IG_V_gene	ENST00000622028.1	0.75344	#REF!	Intergenic
ENSG00000276289.4	chr21	-	CH507-396I9.6	protein_coding	ENST00000622690.4	0.75292	#REF!	Intergenic
ENSG00000277282.1	chr21	-	IGHV1OR21-1	IG_V_gene	ENST00000622028.1	0.75233	#REF!	Intergenic
ENSG00000261084.1	chr16		PPP1R1AP2	processed_pseudogene	ENST00000561752.1	0.75162	#REF!	Intergenic
ENSG00000265233.1	chr17	-	AC144838.2	processed_pseudogene	ENST00000580930.1	0.75099	#REF!	Intergenic
ENSG00000279165.1	chr16		CTD-2144E22.9	TEC	ENST00000624300.1	0.74997	#REF!	Intergenic
ENSG00000270336.1	chr4	-	RP11-521F1.1	processed_pseudogene	ENST00000604961.1	0.74945	#REF!	Intergenic
ENSG00000265233.1	chr17	-	AC144838.2	processed_pseudogene	ENST00000580930.1	0.74937	#REF!	Intergenic
ENSG00000215547.1	chr20		DEFB115	protein_coding	ENST00000400552.1	0.74543	#REF!	Intergenic
ENSG00000272446.5	chr6	-	RP1-225E12.3	processed_transcript	ENST00000616537.4	0.74314	#REF!	intron (ENST00000616537.4, intron 3 of 8)
ENSG00000277282.1	chr21	-	IGHV1OR21-1	IG_V_gene	ENST00000622028.1	0.74214	#REF!	Intergenic
ENSG00000233832.1	chr10		RP11-96F8.1	processed_pseudogene	ENST00000427864.1	0.74094	#REF!	Intergenic
ENSG00000238561.1	chr14		RNU6ATAC28P	snRNA	ENST00000459249.1	0.74077	#REF!	Intergenic
ENSG00000223816.5	chr2	-	IGKV1OR2-2	unprocessed_pseudogene	ENST00000451163.2	0.74071	#REF!	Intergenic
ENSG00000263433.1	chr17		RP11-260A9.1	processed_pseudogene	ENST00000580677.1	0.7397	#REF!	Intergenic
ENSG00000277282.1	chr21	-	IGHV1OR21-1	IG_V_gene	ENST00000622028.1	0.73796	#REF!	Intergenic
ENSG00000265233.1	chr17	-	AC144838.2	processed_pseudogene	ENST00000580930.1	0.73759	#REF!	Intergenic
ENSG00000265233.1	chr17	-	AC144838.2	processed_pseudogene	ENST00000580930.1	0.73681	#REF!	Intergenic
ENSG00000233918.1	chr7	-	RP11-715L17.1	processed_pseudogene	ENST00000454392.1	0.73655	#REF!	Intergenic
ENSG00000222437.1	chr4		AC118282.3	miRNA	ENST00000410505.1	0.73603	#REF!	Intergenic
ENSG00000263433.1	chr17		RP11-260A9.1	processed_pseudogene	ENST00000580677.1	0.73588	#REF!	Intergenic
ENSG00000260458.3	chr17		KCNJ18	protein_coding	ENST00000567955.3	0.73557	#REF!	Intergenic
ENSG00000265233.1	chr17	-	AC144838.2	processed_pseudogene	ENST00000580930.1	0.7352	#REF!	Intergenic
ENSG00000215547.1	chr20		DEFB115	protein_coding	ENST00000400552.1	0.73469	#REF!	Intergenic
ENSG00000265233.1	chr17	-	AC144838.2	processed_pseudogene	ENST00000580930.1	0.73456	#REF!	Intergenic
ENSG00000233918.1	chr7	-	RP11-715L17.1	processed_pseudogene	ENST00000454392.1	0.73426	#REF!	Intergenic
ENSG00000134313.14	chr2	-	KIDINS220	protein_coding	ENST00000473731.5	0.73217	#REF!	intron (ENST00000473731.5, intron 2 of 28)
ENSG00000233832.1	chr10		RP11-96F8.1	processed_pseudogene	ENST00000427864.1	0.73175	#REF!	Intergenic
ENSG00000233832.1	chr10		RP11-96F8.1	processed_pseudogene	ENST00000427864.1	0.73056	#REF!	Intergenic
ENSG00000225293.1	chr22		ABCD1P4	unprocessed_pseudogene	ENST00000399687.3	0.73012	#REF!	Intergenic
ENSG00000229485.1	chr10	-	KSR1P1	processed_pseudogene	ENST00000446298.1	0.72984	#REF!	Intergenic
ENSG00000233832.1	chr10		RP11-96F8.1	processed_pseudogene	ENST00000427864.1	0.72917	#REF!	Intergenic
ENSG00000270957.1	chr7		RP11-1324A7.2	processed_pseudogene	ENST00000605325.1	0.72757	#REF!	TTS (ENST00000605325.1)
ENSG00000271696.1	chr7	-	RP11-548K12.13	processed_pseudogene	ENST00000604991.1	0.72729	#REF!	Intergenic
ENSG00000233832.1	chr10		RP11-96F8.1	processed_pseudogene	ENST00000427864.1	0.72685	#REF!	Intergenic
ENSG00000260458.3	chr17		KCNJ18	protein_coding	ENST00000567955.3	0.72663	#REF!	Intergenic
ENSG00000229485.1	chr10	-	KSR1P1	processed_pseudogene	ENST00000446298.1	0.72534	#REF!	Intergenic
ENSG00000214074.3	chr3		RPL23AP39	processed_pseudogene	ENST00000415533.1	0.72468	#REF!	Intergenic
ENSG00000271696.1	chr7	-	RP11-548K12.13	processed_pseudogene	ENST00000604991.1	0.72462	#REF!	Intergenic
ENSG00000215151.4	chr10		ABCD1P2	unprocessed_pseudogene	ENST00000429313.1	0.72421	#REF!	Intergenic
ENSG00000225293.1	chr22		ABCD1P4	unprocessed_pseudogene	ENST00000399687.3	0.72122	#REF!	Intergenic
ENSG00000229485.1	chr10	-	KSR1P1	processed_pseudogene	ENST00000446298.1	0.72093	#REF!	Intergenic
ENSG00000059377.15	chr7		TBXAS1	retained_intron	ENST00000476637.5	0.71829	#REF!	intron (ENST00000476637.5, intron 4 of 4)
ENSG00000141542.10	chr17	-	RAB40B	processed_transcript	ENST00000572603.1	0.7147	#REF!	intron (ENST00000572603.1, intron 1 of 2)
ENSG00000271696.1	chr7	-	RP11-548K12.13	processed_pseudogene	ENST00000604991.1	0.71438	#REF!	Intergenic
ENSG00000138379.4	chr2	-	MSTN	protein_coding	ENST00000260950.4	0.71421	#REF!	intron (ENST00000260950.4, intron 2 of 2)
ENSG00000228882.1	chr10	-	CICP9	processed_pseudogene	ENST00000444451.1	0.71302	#REF!	Intergenic
ENSG00000229485.1	chr10	-	KSR1P1	processed_pseudogene	ENST00000446298.1	0.71276	#REF!	Intergenic
ENSG00000215547.1	chr20		DEFB115	protein_coding	ENST00000400552.1	0.71258	#REF!	Intergenic
ENSG00000233832.1	chr10		RP11-96F8.1	processed_pseudogene	ENST00000427864.1	0.71257	#REF!	Intergenic
ENSG00000229485.1	chr10	-	KSR1P1	processed_pseudogene	ENST00000446298.1	0.71217	#REF!	Intergenic
ENSG00000261197.2	chr16		RP11-598D12.2	processed_pseudogene	ENST00000566112.2	0.71147	#REF!	Intergenic
ENSG00000233918.1	chr7	-	RP11-715L17.1	processed_pseudogene	ENST00000454392.1	0.71113	#REF!	Intergenic
ENSG00000229485.1	chr10	-	KSR1P1	processed_pseudogene	ENST00000446298.1	0.71049	#REF!	Intergenic
ENSG00000246662.6	chr8	-	LINC00535	antisense	ENST00000501400.1	0.70856	#REF!	intron (ENST00000501400.1, intron 5 of 10)
ENSG00000251039.2	chr2		IGKV2D-40	IG_V_gene	ENST00000429992.2	0.70735	#REF!	Intergenic
ENSG00000123104.11	chr12	-	ITPR2	protein_coding	ENST00000381340.7	0.70633	#REF!	intron (ENST00000381340.7, intron 26 of 56)
ENSG00000233832.1	chr10		RP11-96F8.1	processed_pseudogene	ENST00000427864.1	0.70398	#REF!	Intergenic
ENSG00000228755.1	chr10	-	PABPC1P8	processed_pseudogene	ENST00000452851.1	0.70216	#REF!	Intergenic
ENSG00000224857.1	chr1	-	RP11-344P13.1	lincRNA	ENST00000450546.1	0.7008	#REF!	Intergenic
ENSG00000234275.1	chr2	-	AC017053.1	lincRNA	ENST00000425125.1	0.69891	#REF!	Intergenic
ENSG00000279165.1	chr16		CTD-2144E22.9	TEC	ENST00000624300.1	0.69659	#REF!	Intergenic
ENSG00000271696.1	chr7	-	RP11-548K12.13	processed_pseudogene	ENST00000604991.1	0.69607	#REF!	Intergenic
ENSG00000263433.1	chr17		RP11-260A9.1	processed_pseudogene	ENST00000580677.1	0.69605	#REF!	Intergenic
ENSG00000271024.1	chr3	-	HSPE1P19	processed_pseudogene	ENST00000603327.1	0.69584	#REF!	Intergenic
ENSG00000276289.4	chr21	-	CH507-396I9.6	protein_coding	ENST00000622690.4	0.69513	#REF!	Intergenic
ENSG00000261239.6	chr16	-	ANKRD26P1	processed_transcript	ENST00000571606.1	0.69508	#REF!	Intergenic
ENSG00000263433.1	chr17		RP11-260A9.1	processed_pseudogene	ENST00000580677.1	0.69488	#REF!	Intergenic
ENSG00000279165.1	chr16		CTD-2144E22.9	TEC	ENST00000624300.1	0.69471	#REF!	Intergenic
ENSG00000170881.4	chr8		RNF139	protein_coding	ENST00000303545.3	0.69288	#REF!	exon (ENST00000303545.3, exon 2 of 2)
ENSG00000276289.4	chr21	-	CH507-396I9.6	protein_coding	ENST00000622690.4	0.69231	#REF!	Intergenic
ENSG00000279165.1	chr16		CTD-2144E22.9	TEC	ENST00000624300.1	0.69188	#REF!	Intergenic
ENSG00000229233.1	chr7		CTD-2320J21.2	sense_overlapping	ENST00000437088.1	0.68938	#REF!	TTS (ENST00000437088.1)
ENSG00000228755.1	chr10	-	PABPC1P8	processed_pseudogene	ENST00000452851.1	0.6893	#REF!	Intergenic
ENSG00000265233.1	chr17	-	AC144838.2	processed_pseudogene	ENST00000580930.1	0.68879	#REF!	Intergenic
ENSG00000279165.1	chr16		CTD-2144E22.9	TEC	ENST00000624300.1	0.68799	#REF!	Intergenic
ENSG00000233832.1	chr10		RP11-96F8.1	processed_pseudogene	ENST00000427864.1	0.68703	#REF!	Intergenic
ENSG00000265233.1	chr17	-	AC144838.2	processed_pseudogene	ENST00000580930.1	0.68423	#REF!	Intergenic
ENSG00000265959.1	chr13	-	AL354720.1	miRNA	ENST00000581553.1	0.68407	#REF!	Intergenic
ENSG00000265233.1	chr17	-	AC144838.2	processed_pseudogene	ENST00000580930.1	0.68396	#REF!	Intergenic
ENSG00000224857.1	chr1	-	RP11-344P13.1	lincRNA	ENST00000450546.1	0.68326	#REF!	Intergenic
ENSG00000233832.1	chr10		RP11-96F8.1	processed_pseudogene	ENST00000427864.1	0.6829	#REF!	Intergenic
ENSG00000229485.1	chr10	-	KSR1P1	processed_pseudogene	ENST00000446298.1	0.6827	#REF!	Intergenic
ENSG00000215547.1	chr20		DEFB115	protein_coding	ENST00000400552.1	0.67946	#REF!	Intergenic
ENSG00000279490.1	chr16	-	CTD-2576D5.1	TEC	ENST00000623235.1	0.67842	#REF!	Intergenic
ENSG00000233832.1	chr10		RP11-96F8.1	processed_pseudogene	ENST00000427864.1	0.67836	#REF!	Intergenic
ENSG00000277282.1	chr21	-	IGHV1OR21-1	IG_V_gene	ENST00000622028.1	0.6768	#REF!	Intergenic
ENSG00000277282.1	chr21	-	IGHV1OR21-1	IG_V_gene	ENST00000622028.1	0.67664	#REF!	Intergenic
ENSG00000223099.1	chr4	-	AC119751.4	miRNA	ENST00000411167.1	0.67605	#REF!	Intergenic
ENSG00000271696.1	chr7	-	RP11-548K12.13	processed_pseudogene	ENST00000604991.1	0.67522	#REF!	Intergenic
ENSG00000271024.1	chr3	-	HSPE1P19	processed_pseudogene	ENST00000603327.1	0.67448	#REF!	Intergenic
ENSG00000271696.1	chr7	-	RP11-548K12.13	processed_pseudogene	ENST00000604991.1	0.67349	#REF!	Intergenic
ENSG00000228755.1	chr10	-	PABPC1P8	processed_pseudogene	ENST00000452851.1	0.67305	#REF!	Intergenic
ENSG00000226005.3	chr10		RP11-464C19.3	lincRNA	ENST00000432452.2	0.67228	#REF!	Intergenic
ENSG00000277282.1	chr21	-	IGHV1OR21-1	IG_V_gene	ENST00000622028.1	0.66739	#REF!	Intergenic
ENSG00000215547.1	chr20		DEFB115	protein_coding	ENST00000400552.1	0.66496	#REF!	Intergenic
ENSG00000165669.13	chr10	-	FAM204A	protein_coding	ENST00000369183.8	0.66486	#REF!	exon (ENST00000369183.8, exon 9 of 9)
ENSG00000223099.1	chr4	-	AC119751.4	miRNA	ENST00000411167.1	0.66412	#REF!	Intergenic
ENSG00000160563.13	chr9	-	MED27	protein_coding	ENST00000292035.9	0.66375	#REF!	intron (ENST00000292035.9, intron 3 of 7)
ENSG00000233918.1	chr7	-	RP11-715L17.1	processed_pseudogene	ENST00000454392.1	0.66358	#REF!	Intergenic
ENSG00000225293.1	chr22		ABCD1P4	unprocessed_pseudogene	ENST00000399687.3	0.66352	#REF!	Intergenic
ENSG00000138670.16	chr4	-	RASGEF1B	processed_transcript	ENST00000514889.1	0.66195	#REF!	Intergenic
ENSG00000233832.1	chr10		RP11-96F8.1	processed_pseudogene	ENST00000427864.1	0.66138	#REF!	Intergenic
ENSG00000265233.1	chr17	-	AC144838.2	processed_pseudogene	ENST00000580930.1	0.66047	#REF!	Intergenic
ENSG00000233918.1	chr7	-	RP11-715L17.1	processed_pseudogene	ENST00000454392.1	0.65862	#REF!	Intergenic
ENSG00000225293.1	chr22		ABCD1P4	unprocessed_pseudogene	ENST00000399687.3	0.65809	#REF!	Intergenic
ENSG00000228882.1	chr10	-	CICP9	processed_pseudogene	ENST00000444451.1	0.65739	#REF!	Intergenic
ENSG00000261084.1	chr16		PPP1R1AP2	processed_pseudogene	ENST00000561752.1	0.65669	#REF!	Intergenic
ENSG00000233918.1	chr7	-	RP11-715L17.1	processed_pseudogene	ENST00000454392.1	0.65618	#REF!	Intergenic
ENSG00000279165.1	chr16		CTD-2144E22.9	TEC	ENST00000624300.1	0.65588	#REF!	Intergenic
ENSG00000261084.1	chr16		PPP1R1AP2	processed_pseudogene	ENST00000561752.1	0.65564	#REF!	Intergenic
ENSG00000271696.1	chr7	-	RP11-548K12.13	processed_pseudogene	ENST00000604991.1	0.65526	#REF!	Intergenic
ENSG00000139737.21	chr13		SLAIN1	protein_coding	ENST00000377236.2	0.65503	#REF!	intron (ENST00000377236.2, intron 1 of 2)
ENSG00000277737.2	chr9	-	FP325317.1	protein_coding	ENST00000539936.3	0.65274	#REF!	Intergenic
ENSG00000276289.4	chr21	-	CH507-396I9.6	protein_coding	ENST00000622690.4	0.65111	#REF!	Intergenic
ENSG00000109265.12	chr4		KIAA1211	protein_coding	ENST00000629263.2	0.64924	#REF!	intron (ENST00000629263.2, intron 1 of 4)
ENSG00000228882.1	chr10	-	CICP9	processed_pseudogene	ENST00000444451.1	0.64915	#REF!	Intergenic
ENSG00000263433.1	chr17		RP11-260A9.1	processed_pseudogene	ENST00000580677.1	0.64899	#REF!	Intergenic
ENSG00000266058.1	chr4		AC084010.1	miRNA	ENST00000582816.1	0.6489	#REF!	TTS (ENST00000582816.1)
ENSG00000233832.1	chr10		RP11-96F8.1	processed_pseudogene	ENST00000427864.1	0.64711	#REF!	Intergenic
ENSG00000265233.1	chr17	-	AC144838.2	processed_pseudogene	ENST00000580930.1	0.64643	#REF!	Intergenic
ENSG00000233832.1	chr10		RP11-96F8.1	processed_pseudogene	ENST00000427864.1	0.64643	#REF!	Intergenic
ENSG00000233832.1	chr10		RP11-96F8.1	processed_pseudogene	ENST00000427864.1	0.64584	#REF!	Intergenic
ENSG00000279165.1	chr16		CTD-2144E22.9	TEC	ENST00000624300.1	0.64511	#REF!	Intergenic
ENSG00000131115.15	chr19		ZNF227	processed_transcript	ENST00000590871.1	0.64458	#REF!	intron (ENST00000590871.1, intron 1 of 1)
ENSG00000144741.17	chr3		SLC25A26	protein_coding	ENST00000354883.10	0.64408	#REF!	intron (ENST00000354883.10, intron 4 of 10)
ENSG00000277282.1	chr21	-	IGHV1OR21-1	IG_V_gene	ENST00000622028.1	0.64369	#REF!	Intergenic
ENSG00000196083.9	chr3		IL1RAP	protein_coding	ENST00000439062.5	0.64333	#REF!	intron (ENST00000439062.5, intron 3 of 12)
ENSG00000171723.15	chr14		GPHN	nonsense_mediated_decay	ENST00000553936.5	0.64319	#REF!	intron (ENST00000553936.5, intron 2 of 6)
ENSG00000261084.1	chr16		PPP1R1AP2	processed_pseudogene	ENST00000561752.1	0.64286	#REF!	Intergenic
ENSG00000182923.16	chr3		CEP63	protein_coding	ENST00000337090.7	0.64197	#REF!	promoter-TSS (ENST00000337090.7)
ENSG00000171530.13	chr5	-	TBCA	protein_coding	ENST00000522370.1	0.64186	#REF!	intron (ENST00000522370.1, intron 1 of 3)
ENSG00000251039.2	chr2		IGKV2D-40	IG_V_gene	ENST00000429992.2	0.64131	#REF!	Intergenic
ENSG00000263433.1	chr17		RP11-260A9.1	processed_pseudogene	ENST00000580677.1	0.64081	#REF!	Intergenic
ENSG00000279165.1	chr16		CTD-2144E22.9	TEC	ENST00000624300.1	0.63967	#REF!	Intergenic
ENSG00000251039.2	chr2		IGKV2D-40	IG_V_gene	ENST00000429992.2	0.63935	#REF!	Intergenic
ENSG00000237402.1	chr1		CAMTA1-IT1	sense_intronic	ENST00000427317.1	0.63735	#REF!	TTS (ENST00000427317.1)
ENSG00000233832.1	chr10		RP11-96F8.1	processed_pseudogene	ENST00000427864.1	0.63705	#REF!	Intergenic
ENSG00000276289.4	chr21	-	CH507-396I9.6	protein_coding	ENST00000622690.4	0.63704	#REF!	Intergenic
ENSG00000182601.6	chr16		HS3ST4	protein_coding	ENST00000331351.5	0.63695	#REF!	intron (ENST00000331351.5, intron 1 of 1)
ENSG00000261084.1	chr16		PPP1R1AP2	processed_pseudogene	ENST00000561752.1	0.63528	#REF!	Intergenic
ENSG00000263433.1	chr17		RP11-260A9.1	processed_pseudogene	ENST00000580677.1	0.6351	#REF!	Intergenic
ENSG00000222437.1	chr4		AC118282.3	miRNA	ENST00000410505.1	0.63485	#REF!	Intergenic
ENSG00000277282.1	chr21	-	IGHV1OR21-1	IG_V_gene	ENST00000622028.1	0.63359	#REF!	Intergenic
ENSG00000229485.1	chr10	-	KSR1P1	processed_pseudogene	ENST00000446298.1	0.63313	#REF!	Intergenic
ENSG00000265233.1	chr17	-	AC144838.2	processed_pseudogene	ENST00000580930.1	0.63256	#REF!	Intergenic
ENSG00000263433.1	chr17		RP11-260A9.1	processed_pseudogene	ENST00000580677.1	0.63222	#REF!	Intergenic
ENSG00000186153.16	chr16		WWOX	nonsense_mediated_decay	ENST00000569332.5	0.63064	#REF!	intron (ENST00000569332.5, intron 7 of 7)
ENSG00000279165.1	chr16		CTD-2144E22.9	TEC	ENST00000624300.1	0.63044	#REF!	Intergenic
ENSG00000233918.1	chr7	-	RP11-715L17.1	processed_pseudogene	ENST00000454392.1	0.62961	#REF!	Intergenic
ENSG00000261084.1	chr16		PPP1R1AP2	processed_pseudogene	ENST00000561752.1	0.62913	#REF!	Intergenic
ENSG00000263433.1	chr17		RP11-260A9.1	processed_pseudogene	ENST00000580677.1	0.62719	#REF!	Intergenic
ENSG00000261084.1	chr16		PPP1R1AP2	processed_pseudogene	ENST00000561752.1	0.62598	#REF!	Intergenic
ENSG00000253572.2	chr5	-	RP11-107N7.1	lincRNA	ENST00000523413.2	0.62469	#REF!	Intergenic
ENSG00000215547.1	chr20		DEFB115	protein_coding	ENST00000400552.1	0.62456	#REF!	Intergenic
ENSG00000121988.17	chr2	-	ZRANB3	processed_transcript	ENST00000472452.1	0.62406	#REF!	intron (ENST00000472452.1, intron 2 of 3)
ENSG00000223099.1	chr4	-	AC119751.4	miRNA	ENST00000411167.1	0.62376	#REF!	Intergenic
ENSG00000255639.2	chr12		RP11-234B24.6	retained_intron	ENST00000543979.1	0.62318	#REF!	TTS (ENST00000536588.1)
ENSG00000263433.1	chr17		RP11-260A9.1	processed_pseudogene	ENST00000580677.1	0.62315	#REF!	Intergenic
ENSG00000229485.1	chr10	-	KSR1P1	processed_pseudogene	ENST00000446298.1	0.62288	#REF!	Intergenic
ENSG00000265233.1	chr17	-	AC144838.2	processed_pseudogene	ENST00000580930.1	0.62261	#REF!	Intergenic
ENSG00000198853.11	chr9		RUSC2	protein_coding	ENST00000361226.7	0.62252	#REF!	TTS (ENST00000423138.2)
ENSG00000215547.1	chr20		DEFB115	protein_coding	ENST00000400552.1	0.62196	#REF!	Intergenic
ENSG00000277282.1	chr21	-	IGHV1OR21-1	IG_V_gene	ENST00000622028.1	0.6214	#REF!	Intergenic
ENSG00000165084.15	chr8		C8orf34	protein_coding	ENST00000337103.8	0.6213	#REF!	intron (ENST00000337103.8, intron 11 of 12)
ENSG00000277282.1	chr21	-	IGHV1OR21-1	IG_V_gene	ENST00000622028.1	0.62091	#REF!	Intergenic
ENSG00000260458.3	chr17		KCNJ18	protein_coding	ENST00000567955.3	0.62023	#REF!	Intergenic
ENSG00000276289.4	chr21	-	CH507-396I9.6	protein_coding	ENST00000622690.4	0.61986	#REF!	Intergenic
ENSG00000186431.18	chr19		FCAR	protein_coding	ENST00000391726.7	0.61908	#REF!	Intergenic
ENSG00000185495.10	chr1		RP11-504P24.3	retained_intron	ENST00000540997.2	0.61892	#REF!	Intergenic
ENSG00000251039.2	chr2		IGKV2D-40	IG_V_gene	ENST00000429992.2	0.61751	#REF!	Intergenic
ENSG00000237766.2	chr12	-	GGTA2P	processed_pseudogene	ENST00000543442.1	0.61677	#REF!	Intergenic
ENSG00000265233.1	chr17	-	AC144838.2	processed_pseudogene	ENST00000580930.1	0.6156	#REF!	Intergenic
ENSG00000166147.13	chr15	-	FBN1	nonsense_mediated_decay	ENST00000537463.6	0.61535	#REF!	intron (ENST00000537463.6, intron 2 of 30)
ENSG00000251039.2	chr2		IGKV2D-40	IG_V_gene	ENST00000429992.2	0.61523	#REF!	Intergenic
ENSG00000263433.1	chr17		RP11-260A9.1	processed_pseudogene	ENST00000580677.1	0.61453	#REF!	Intergenic
ENSG00000266901.1	chr18	-	RP11-567M16.5	antisense	ENST00000587315.1	0.61452	#REF!	intron (ENST00000587315.1, intron 1 of 1)
ENSG00000233832.1	chr10		RP11-96F8.1	processed_pseudogene	ENST00000427864.1	0.61388	#REF!	Intergenic
ENSG00000253853.1	chr8		GS1-57L11.1	lincRNA	ENST00000520024.1	0.61363	#REF!	intron (ENST00000520024.1, intron 1 of 4)
ENSG00000151881.14	chr5	-	C5orf28	processed_transcript	ENST00000511525.1	0.61355	#REF!	intron (ENST00000511525.1, intron 1 of 2)
ENSG00000233832.1	chr10		RP11-96F8.1	processed_pseudogene	ENST00000427864.1	0.61223	#REF!	Intergenic
ENSG00000183808.11	chr8	-	RBM12B	protein_coding	ENST00000627241.1	0.61195	#REF!	TTS (ENST00000520560.5)
ENSG00000277282.1	chr21	-	IGHV1OR21-1	IG_V_gene	ENST00000622028.1	0.61059	#REF!	Intergenic
ENSG00000058056.8	chr3		USP13	protein_coding	ENST00000263966.7	0.61039	#REF!	intron (ENST00000263966.7, intron 7 of 20)
ENSG00000225293.1	chr22		ABCD1P4	unprocessed_pseudogene	ENST00000399687.3	0.60707	#REF!	Intergenic
ENSG00000233832.1	chr10		RP11-96F8.1	processed_pseudogene	ENST00000427864.1	0.60473	#REF!	Intergenic
ENSG00000263433.1	chr17		RP11-260A9.1	processed_pseudogene	ENST00000580677.1	0.60412	#REF!	Intergenic
ENSG00000263433.1	chr17		RP11-260A9.1	processed_pseudogene	ENST00000580677.1	0.60347	#REF!	Intergenic
ENSG00000263433.1	chr17		RP11-260A9.1	processed_pseudogene	ENST00000580677.1	0.60328	#REF!	Intergenic
ENSG00000265233.1	chr17	-	AC144838.2	processed_pseudogene	ENST00000580930.1	0.60202	#REF!	Intergenic
ENSG00000229485.1	chr10	-	KSR1P1	processed_pseudogene	ENST00000446298.1	0.60059	#REF!	Intergenic
ENSG00000265233.1	chr17	-	AC144838.2	processed_pseudogene	ENST00000580930.1	0.5999	#REF!	Intergenic
ENSG00000260458.3	chr17		KCNJ18	protein_coding	ENST00000567955.3	0.59743	#REF!	Intergenic
ENSG00000228882.1	chr10	-	CICP9	processed_pseudogene	ENST00000444451.1	0.59416	#REF!	Intergenic
ENSG00000277282.1	chr21	-	IGHV1OR21-1	IG_V_gene	ENST00000622028.1	0.59337	#REF!	Intergenic
ENSG00000216915.2	chr6	-	RP1-97D16.1	processed_pseudogene	ENST00000407924.2	0.59331	#REF!	Intergenic
ENSG00000276289.4	chr21	-	CH507-396I9.6	protein_coding	ENST00000622690.4	0.59316	#REF!	Intergenic
ENSG00000259064.2	chr15		RP11-386M24.5	processed_pseudogene	ENST00000555268.2	0.59284	#REF!	TTS (ENST00000555268.2)
ENSG00000261239.6	chr16	-	ANKRD26P1	processed_transcript	ENST00000571606.1	0.5926	#REF!	Intergenic
ENSG00000277282.1	chr21	-	IGHV1OR21-1	IG_V_gene	ENST00000622028.1	0.59251	#REF!	Intergenic
ENSG00000263433.1	chr17		RP11-260A9.1	processed_pseudogene	ENST00000580677.1	0.59156	#REF!	Intergenic
ENSG00000207441.1	chr16	-	RNU6-21P	snRNA	ENST00000384710.1	0.59081	#REF!	Intergenic
ENSG00000231473.2	chr13	-	LINC00441	lincRNA	ENST00000436963.1	0.5908	#REF!	Intergenic
ENSG00000228882.1	chr10	-	CICP9	processed_pseudogene	ENST00000444451.1	0.58987	#REF!	Intergenic
ENSG00000215151.4	chr10		ABCD1P2	unprocessed_pseudogene	ENST00000429313.1	0.58945	#REF!	Intergenic
ENSG00000276289.4	chr21	-	CH507-396I9.6	protein_coding	ENST00000622690.4	0.58881	#REF!	Intergenic
ENSG00000261239.6	chr16	-	ANKRD26P1	processed_transcript	ENST00000571606.1	0.5876	#REF!	Intergenic
ENSG00000229485.1	chr10	-	KSR1P1	processed_pseudogene	ENST00000446298.1	0.58654	#REF!	Intergenic
ENSG00000279165.1	chr16		CTD-2144E22.9	TEC	ENST00000624300.1	0.58482	#REF!	Intergenic
ENSG00000260458.3	chr17		KCNJ18	protein_coding	ENST00000567955.3	0.58476	#REF!	Intergenic
ENSG00000233832.1	chr10		RP11-96F8.1	processed_pseudogene	ENST00000427864.1	0.5835	#REF!	Intergenic
ENSG00000260458.3	chr17		KCNJ18	protein_coding	ENST00000567955.3	0.58207	#REF!	Intergenic
ENSG00000224857.1	chr1	-	RP11-344P13.1	lincRNA	ENST00000450546.1	0.58002	#REF!	Intergenic
ENSG00000225293.1	chr22		ABCD1P4	unprocessed_pseudogene	ENST00000399687.3	0.57846	#REF!	Intergenic
ENSG00000279165.1	chr16		CTD-2144E22.9	TEC	ENST00000624300.1	0.57796	#REF!	Intergenic
ENSG00000265233.1	chr17	-	AC144838.2	processed_pseudogene	ENST00000580930.1	0.57654	#REF!	Intergenic
ENSG00000263433.1	chr17		RP11-260A9.1	processed_pseudogene	ENST00000580677.1	0.57568	#REF!	Intergenic
ENSG00000263433.1	chr17		RP11-260A9.1	processed_pseudogene	ENST00000580677.1	0.57543	#REF!	Intergenic
ENSG00000233832.1	chr10		RP11-96F8.1	processed_pseudogene	ENST00000427864.1	0.57512	#REF!	Intergenic
ENSG00000233832.1	chr10		RP11-96F8.1	processed_pseudogene	ENST00000427864.1	0.57508	#REF!	Intergenic
ENSG00000251039.2	chr2		IGKV2D-40	IG_V_gene	ENST00000429992.2	0.57446	#REF!	Intergenic
ENSG00000265233.1	chr17	-	AC144838.2	processed_pseudogene	ENST00000580930.1	0.57356	#REF!	Intergenic
ENSG00000100596.6	chr14	-	SPTLC2	retained_intron	ENST00000554365.1	0.56916	#REF!	promoter-TSS (ENST00000554365.1)
ENSG00000136250.11	chr7	-	AOAH	nonsense_mediated_decay	ENST00000414637.1	0.56903	#REF!	intron (ENST00000414637.1, intron 1 of 2)
ENSG00000263433.1	chr17		RP11-260A9.1	processed_pseudogene	ENST00000580677.1	0.56813	#REF!	Intergenic
ENSG00000233918.1	chr7	-	RP11-715L17.1	processed_pseudogene	ENST00000454392.1	0.56786	#REF!	Intergenic
ENSG00000169855.19	chr3	-	ROBO1	protein_coding	ENST00000464233.5	0.56711	#REF!	intron (ENST00000464233.5, intron 2 of 30)
ENSG00000223816.5	chr2	-	IGKV1OR2-2	unprocessed_pseudogene	ENST00000451163.2	0.56648	#REF!	Intergenic
ENSG00000270507.1	chr1		CTA-21C21.1	processed_pseudogene	ENST00000603130.1	0.56646	#REF!	Intergenic
ENSG00000251039.2	chr2		IGKV2D-40	IG_V_gene	ENST00000429992.2	0.56386	#REF!	Intergenic
ENSG00000229485.1	chr10	-	KSR1P1	processed_pseudogene	ENST00000446298.1	0.56281	#REF!	Intergenic
ENSG00000233832.1	chr10		RP11-96F8.1	processed_pseudogene	ENST00000427864.1	0.5626	#REF!	Intergenic
ENSG00000265233.1	chr17	-	AC144838.2	processed_pseudogene	ENST00000580930.1	0.56094	#REF!	Intergenic
ENSG00000263433.1	chr17		RP11-260A9.1	processed_pseudogene	ENST00000580677.1	0.55826	#REF!	Intergenic
ENSG00000152455.15	chr10		SUV39H2	protein_coding	ENST00000313519.9	0.55648	#REF!	exon (ENST00000313519.9, exon 3 of 5)
ENSG00000243440.6	chr21	-	AF165138.7	protein_coding	ENST00000400562.1	0.55554	#REF!	intron (ENST00000400562.1, intron 1 of 6)
ENSG00000263433.1	chr17		RP11-260A9.1	processed_pseudogene	ENST00000580677.1	0.5551	#REF!	Intergenic
ENSG00000110888.17	chr12	-	CAPRIN2	protein_coding	ENST00000417045.5	0.55486	#REF!	intron (ENST00000417045.5, intron 2 of 17)
ENSG00000255310.2	chr8	-	AF131215.2	sense_intronic	ENST00000530248.2	0.55474	#REF!	promoter-TSS (ENST00000530248.2)
ENSG00000233832.1	chr10		RP11-96F8.1	processed_pseudogene	ENST00000427864.1	0.55406	#REF!	Intergenic
ENSG00000186153.16	chr16		WWOX	protein_coding	ENST00000539474.6	0.55379	#REF!	intron (ENST00000539474.6, intron 5 of 5)
ENSG00000261197.2	chr16		RP11-598D12.2	processed_pseudogene	ENST00000566112.2	0.55324	#REF!	Intergenic
ENSG00000251039.2	chr2		IGKV2D-40	IG_V_gene	ENST00000429992.2	0.55305	#REF!	Intergenic
ENSG00000279165.1	chr16		CTD-2144E22.9	TEC	ENST00000624300.1	0.55286	#REF!	Intergenic
ENSG00000233832.1	chr10		RP11-96F8.1	processed_pseudogene	ENST00000427864.1	0.55106	#REF!	Intergenic
ENSG00000225293.1	chr22		ABCD1P4	unprocessed_pseudogene	ENST00000399687.3	0.54897	#REF!	Intergenic
ENSG00000124126.13	chr20	-	PREX1	protein_coding	ENST00000371941.3	0.5476	#REF!	intron (ENST00000371941.3, intron 7 of 39)
ENSG00000215547.1	chr20		DEFB115	protein_coding	ENST00000400552.1	0.54719	#REF!	Intergenic
ENSG00000264740.2	chr9	-	AL354923.1	miRNA	ENST00000583374.2	0.54656	#REF!	Intergenic
ENSG00000197386.10	chr4		HTT	retained_intron	ENST00000510626.5	0.54655	#REF!	exon (ENST00000510626.5, exon 26 of 53)
ENSG00000263433.1	chr17		RP11-260A9.1	processed_pseudogene	ENST00000580677.1	0.54653	#REF!	Intergenic
ENSG00000263433.1	chr17		RP11-260A9.1	processed_pseudogene	ENST00000580677.1	0.54651	#REF!	Intergenic
ENSG00000280144.1	chr7		RP11-13M3.1	TEC	ENST00000623696.1	0.54612	#REF!	Intergenic
ENSG00000100592.15	chr14		DAAM1	protein_coding	ENST00000360909.7	0.54568	#REF!	exon (ENST00000360909.7, exon 25 of 25)
ENSG00000251106.1	chr13		FAM206BP	processed_pseudogene	ENST00000510179.1	0.54537	#REF!	Intergenic
ENSG00000215547.1	chr20		DEFB115	protein_coding	ENST00000400552.1	0.54521	#REF!	Intergenic
ENSG00000260458.3	chr17		KCNJ18	protein_coding	ENST00000567955.3	0.54507	#REF!	Intergenic
ENSG00000164796.17	chr8	-	CSMD3	protein_coding	ENST00000455883.2	0.54492	#REF!	intron (ENST00000455883.2, intron 1 of 68)
ENSG00000158553.4	chr6	-	POM121L2	protein_coding	ENST00000429945.1	0.5442	#REF!	intron (ENST00000429945.1, intron 1 of 1)
ENSG00000279165.1	chr16		CTD-2144E22.9	TEC	ENST00000624300.1	0.53984	#REF!	Intergenic
ENSG00000261197.2	chr16		RP11-598D12.2	processed_pseudogene	ENST00000566112.2	0.53894	#REF!	Intergenic
ENSG00000263433.1	chr17		RP11-260A9.1	processed_pseudogene	ENST00000580677.1	0.53758	#REF!	Intergenic
ENSG00000233832.1	chr10		RP11-96F8.1	processed_pseudogene	ENST00000427864.1	0.53744	#REF!	Intergenic
ENSG00000253245.2	chr11	-	MTND1P36	processed_pseudogene	ENST00000522384.2	0.53527	#REF!	promoter-TSS (ENST00000522384.2)
ENSG00000233832.1	chr10		RP11-96F8.1	processed_pseudogene	ENST00000427864.1	0.53445	#REF!	Intergenic
ENSG00000279165.1	chr16		CTD-2144E22.9	TEC	ENST00000624300.1	0.53268	#REF!	Intergenic
ENSG00000237501.1	chr3	-	RP11-816B4.1	processed_pseudogene	ENST00000428618.1	0.53244	#REF!	Intergenic
ENSG00000233918.1	chr7	-	RP11-715L17.1	processed_pseudogene	ENST00000454392.1	0.53153	#REF!	Intergenic
ENSG00000123213.22	chr5		NLN	protein_coding	ENST00000502464.5	0.53143	#REF!	exon (ENST00000502464.5, exon 9 of 12)
ENSG00000251039.2	chr2		IGKV2D-40	IG_V_gene	ENST00000429992.2	0.53015	#REF!	Intergenic
ENSG00000228755.1	chr10	-	PABPC1P8	processed_pseudogene	ENST00000452851.1	0.52915	#REF!	Intergenic
ENSG00000257564.1	chr12	-	RP11-123M21.2	processed_pseudogene	ENST00000546724.1	0.5289	#REF!	Intergenic
ENSG00000215547.1	chr20		DEFB115	protein_coding	ENST00000400552.1	0.52883	#REF!	Intergenic
ENSG00000265233.1	chr17	-	AC144838.2	processed_pseudogene	ENST00000580930.1	0.52878	#REF!	Intergenic
ENSG00000251039.2	chr2		IGKV2D-40	IG_V_gene	ENST00000429992.2	0.5283	#REF!	Intergenic
ENSG00000215547.1	chr20		DEFB115	protein_coding	ENST00000400552.1	0.52809	#REF!	Intergenic
ENSG00000265233.1	chr17	-	AC144838.2	processed_pseudogene	ENST00000580930.1	0.52688	#REF!	Intergenic
ENSG00000261197.2	chr16		RP11-598D12.2	processed_pseudogene	ENST00000566112.2	0.52645	#REF!	Intergenic
ENSG00000228882.1	chr10	-	CICP9	processed_pseudogene	ENST00000444451.1	0.52585	#REF!	Intergenic
ENSG00000119285.10	chr1	-	HEATR1	protein_coding	ENST00000366582.7	0.52564	#REF!	Intergenic
ENSG00000265233.1	chr17	-	AC144838.2	processed_pseudogene	ENST00000580930.1	0.52551	#REF!	Intergenic
ENSG00000156273.15	chr21		BACH1	protein_coding	ENST00000468059.1	0.52549	#REF!	intron (ENST00000468059.1, intron 2 of 3)
ENSG00000229485.1	chr10	-	KSR1P1	processed_pseudogene	ENST00000446298.1	0.52543	#REF!	Intergenic
ENSG00000271696.1	chr7	-	RP11-548K12.13	processed_pseudogene	ENST00000604991.1	0.52497	#REF!	Intergenic
ENSG00000281904.1	chr2		CH17-132F21.5	lincRNA	ENST00000631132.1	0.52416	#REF!	Intergenic
ENSG00000263433.1	chr17		RP11-260A9.1	processed_pseudogene	ENST00000580677.1	0.52321	#REF!	Intergenic
ENSG00000277204.1	chr20	-	AC104301.2	miRNA	ENST00000615662.1	0.52179	#REF!	Intergenic
ENSG00000073734.8	chr2	-	ABCB11	protein_coding	ENST00000263817.6	0.52155	#REF!	intron (ENST00000263817.6, intron 8 of 27)
ENSG00000276289.4	chr21	-	CH507-396I9.6	protein_coding	ENST00000622690.4	0.51936	#REF!	Intergenic
ENSG00000263433.1	chr17		RP11-260A9.1	processed_pseudogene	ENST00000580677.1	0.51834	#REF!	Intergenic
ENSG00000276289.4	chr21	-	CH507-396I9.6	protein_coding	ENST00000622690.4	0.51834	#REF!	Intergenic
ENSG00000251039.2	chr2		IGKV2D-40	IG_V_gene	ENST00000429992.2	0.51811	#REF!	Intergenic
ENSG00000265233.1	chr17	-	AC144838.2	processed_pseudogene	ENST00000580930.1	0.51737	#REF!	Intergenic
ENSG00000225293.1	chr22		ABCD1P4	unprocessed_pseudogene	ENST00000399687.3	0.51632	#REF!	Intergenic
ENSG00000174705.11	chr5	-	SH3PXD2B	protein_coding	ENST00000311601.5	0.516	#REF!	Intergenic
ENSG00000260458.3	chr17		KCNJ18	protein_coding	ENST00000567955.3	0.5151	#REF!	Intergenic
ENSG00000263433.1	chr17		RP11-260A9.1	processed_pseudogene	ENST00000580677.1	0.51403	#REF!	Intergenic
ENSG00000197442.9	chr6	-	MAP3K5	protein_coding	ENST00000359015.4	0.51386	#REF!	intron (ENST00000359015.4, intron 8 of 29)
ENSG00000261239.6	chr16	-	ANKRD26P1	processed_transcript	ENST00000571606.1	0.5136	#REF!	Intergenic
ENSG00000200714.1	chr8		Y_RNA	misc_RNA	ENST00000363844.1	0.51294	#REF!	TTS (ENST00000519352.1)
ENSG00000251039.2	chr2		IGKV2D-40	IG_V_gene	ENST00000429992.2	0.5129	#REF!	Intergenic
ENSG00000233832.1	chr10		RP11-96F8.1	processed_pseudogene	ENST00000427864.1	0.51287	#REF!	Intergenic
ENSG00000215547.1	chr20		DEFB115	protein_coding	ENST00000400552.1	0.51132	#REF!	Intergenic
ENSG00000229485.1	chr10	-	KSR1P1	processed_pseudogene	ENST00000446298.1	0.5101	#REF!	Intergenic
ENSG00000276289.4	chr21	-	CH507-396I9.6	protein_coding	ENST00000622690.4	0.5096	#REF!	Intergenic
ENSG00000276213.1	chr7	-	Metazoa_SRP	misc_RNA	ENST00000613101.1	0.50914	#REF!	TTS (ENST00000426341.6)
ENSG00000233832.1	chr10		RP11-96F8.1	processed_pseudogene	ENST00000427864.1	0.50869	#REF!	TTS (ENST00000427864.1)
ENSG00000225293.1	chr22		ABCD1P4	unprocessed_pseudogene	ENST00000399687.3	0.50773	#REF!	Intergenic
ENSG00000265233.1	chr17	-	AC144838.2	processed_pseudogene	ENST00000580930.1	0.50686	#REF!	Intergenic
ENSG00000263433.1	chr17		RP11-260A9.1	processed_pseudogene	ENST00000580677.1	0.50628	#REF!	Intergenic
ENSG00000276289.4	chr21	-	CH507-396I9.6	protein_coding	ENST00000622690.4	0.50542	#REF!	Intergenic
ENSG00000279165.1	chr16		CTD-2144E22.9	TEC	ENST00000624300.1	0.50367	#REF!	Intergenic
ENSG00000265233.1	chr17	-	AC144838.2	processed_pseudogene	ENST00000580930.1	0.50325	#REF!	Intergenic
ENSG00000228882.1	chr10	-	CICP9	processed_pseudogene	ENST00000444451.1	0.50243	#REF!	Intergenic
ENSG00000233832.1	chr10		RP11-96F8.1	processed_pseudogene	ENST00000427864.1	0.50149	#REF!	Intergenic
ENSG00000277282.1	chr21	-	IGHV1OR21-1	IG_V_gene	ENST00000622028.1	0.50088	#REF!	Intergenic
ENSG00000153162.8	chr6		BMP6	protein_coding	ENST00000283147.6	0.49596	#REF!	intron (ENST00000283147.6, intron 1 of 6)
ENSG00000148655.14	chr10		C10orf11	processed_transcript	ENST00000593699.5	0.49495	#REF!	promoter-TSS (ENST00000593699.5)
ENSG00000169762.16	chr4	-	TAPT1	processed_transcript	ENST00000511156.1	0.49432	#REF!	intron (ENST00000511156.1, intron 1 of 3)
ENSG00000154153.13	chr5	-	FAM134B	protein_coding	ENST00000306320.9	0.49169	#REF!	intron (ENST00000306320.9, intron 3 of 8)
ENSG00000249252.5	chr4	-	RP11-665G4.1	antisense	ENST00000502344.5	0.4907	#REF!	intron (ENST00000502344.5, intron 2 of 5)
ENSG00000144036.15	chr2	-	EXOC6B	protein_coding	ENST00000634650.1	0.48977	#REF!	exon (ENST00000634650.1, exon 2 of 23)
ENSG00000215547.1	chr20		DEFB115	protein_coding	ENST00000400552.1	0.48695	#REF!	Intergenic
ENSG00000261084.1	chr16		PPP1R1AP2	processed_pseudogene	ENST00000561752.1	0.48661	#REF!	Intergenic
ENSG00000234810.2	chr1		RP11-90C4.1	lincRNA	ENST00000422374.1	0.48646	#REF!	intron (ENST00000422374.1, intron 2 of 2)
ENSG00000261084.1	chr16		PPP1R1AP2	processed_pseudogene	ENST00000561752.1	0.48634	#REF!	Intergenic
ENSG00000135048.13	chr9	-	TMEM2	protein_coding	ENST00000377055.1	0.48605	#REF!	intron (ENST00000377055.1, intron 3 of 3)
ENSG00000066855.15	chr8		MTFR1	protein_coding	ENST00000262146.8	0.48461	#REF!	intron (ENST00000262146.8, intron 3 of 7)
ENSG00000109182.11	chr4		CWH43	retained_intron	ENST00000507372.1	0.48429	#REF!	Intergenic
ENSG00000233832.1	chr10		RP11-96F8.1	processed_pseudogene	ENST00000427864.1	0.48391	#REF!	Intergenic
ENSG00000163138.18	chr4		PACRGL	nonsense_mediated_decay	ENST00000471979.6	0.48358	#REF!	intron (ENST00000471979.6, intron 1 of 9)
ENSG00000228882.1	chr10	-	CICP9	processed_pseudogene	ENST00000444451.1	0.48336	#REF!	Intergenic
ENSG00000164597.13	chr7	-	COG5	protein_coding	ENST00000347053.7	0.48163	#REF!	intron (ENST00000347053.7, intron 6 of 20)
ENSG00000265233.1	chr17	-	AC144838.2	processed_pseudogene	ENST00000580930.1	0.48034	#REF!	Intergenic
ENSG00000277248.1	chr22	-	U2	snRNA	ENST00000615943.1	0.47877	#REF!	Intergenic
ENSG00000279165.1	chr16		CTD-2144E22.9	TEC	ENST00000624300.1	0.47849	#REF!	Intergenic
ENSG00000215547.1	chr20		DEFB115	protein_coding	ENST00000400552.1	0.47837	#REF!	Intergenic
ENSG00000069667.15	chr15	-	RORA	protein_coding	ENST00000559343.1	0.47832	#REF!	promoter-TSS (ENST00000559343.1)
ENSG00000164151.11	chr5		ICE1	protein_coding	ENST00000296564.8	0.47781	#REF!	exon (ENST00000296564.8, exon 13 of 19)
ENSG00000233832.1	chr10		RP11-96F8.1	processed_pseudogene	ENST00000427864.1	0.47772	#REF!	Intergenic
ENSG00000277282.1	chr21	-	IGHV1OR21-1	IG_V_gene	ENST00000622028.1	0.47657	#REF!	Intergenic
ENSG00000263433.1	chr17		RP11-260A9.1	processed_pseudogene	ENST00000580677.1	0.47646	#REF!	Intergenic
ENSG00000152056.16	chr2	-	AP1S3	protein_coding	ENST00000443700.5	0.47538	#REF!	exon (ENST00000443700.5, exon 3 of 5)
ENSG00000093009.9	chr22		CDC45	protein_coding	ENST00000438587.5	0.47274	#REF!	intron (ENST00000438587.5, intron 5 of 5)
ENSG00000233832.1	chr10		RP11-96F8.1	processed_pseudogene	ENST00000427864.1	0.46914	#REF!	Intergenic
ENSG00000276289.4	chr21	-	CH507-396I9.6	protein_coding	ENST00000622690.4	0.46718	#REF!	Intergenic
ENSG00000277282.1	chr21	-	IGHV1OR21-1	IG_V_gene	ENST00000622028.1	0.46697	#REF!	Intergenic
ENSG00000265233.1	chr17	-	AC144838.2	processed_pseudogene	ENST00000580930.1	0.46656	#REF!	Intergenic
ENSG00000228755.1	chr10	-	PABPC1P8	processed_pseudogene	ENST00000452851.1	0.46596	#REF!	Intergenic
ENSG00000265233.1	chr17	-	AC144838.2	processed_pseudogene	ENST00000580930.1	0.46549	#REF!	Intergenic
ENSG00000228882.1	chr10	-	CICP9	processed_pseudogene	ENST00000444451.1	0.46492	#REF!	Intergenic
ENSG00000265233.1	chr17	-	AC144838.2	processed_pseudogene	ENST00000580930.1	0.46479	#REF!	Intergenic
ENSG00000233832.1	chr10		RP11-96F8.1	processed_pseudogene	ENST00000427864.1	0.46313	#REF!	Intergenic
ENSG00000141441.15	chr18	-	GAREM	protein_coding	ENST00000269209.6	0.46297	#REF!	intron (ENST00000269209.6, intron 1 of 5)
ENSG00000233832.1	chr10		RP11-96F8.1	processed_pseudogene	ENST00000427864.1	0.46262	#REF!	Intergenic
ENSG00000233832.1	chr10		RP11-96F8.1	processed_pseudogene	ENST00000427864.1	0.46006	#REF!	Intergenic
ENSG00000233832.1	chr10		RP11-96F8.1	processed_pseudogene	ENST00000427864.1	0.45864	#REF!	Intergenic
ENSG00000233918.1	chr7	-	RP11-715L17.1	processed_pseudogene	ENST00000454392.1	0.45794	#REF!	Intergenic
ENSG00000277282.1	chr21	-	IGHV1OR21-1	IG_V_gene	ENST00000622028.1	0.45778	#REF!	Intergenic
ENSG00000261084.1	chr16		PPP1R1AP2	processed_pseudogene	ENST00000561752.1	0.45748	#REF!	Intergenic
ENSG00000130600.15	chr11	-	H19	lincRNA	ENST00000428066.5	0.45637	#REF!	Intergenic
ENSG00000229485.1	chr10	-	KSR1P1	processed_pseudogene	ENST00000446298.1	0.45565	#REF!	Intergenic
ENSG00000112996.9	chr5		MRPS30	retained_intron	ENST00000508129.1	0.4555	#REF!	promoter-TSS (ENST00000508129.1)
ENSG00000233832.1	chr10		RP11-96F8.1	processed_pseudogene	ENST00000427864.1	0.454	#REF!	Intergenic
ENSG00000228755.1	chr10	-	PABPC1P8	processed_pseudogene	ENST00000452851.1	0.45366	#REF!	Intergenic
ENSG00000223099.1	chr4	-	AC119751.4	miRNA	ENST00000411167.1	0.45347	#REF!	Intergenic
ENSG00000233832.1	chr10		RP11-96F8.1	processed_pseudogene	ENST00000427864.1	0.45301	#REF!	Intergenic
ENSG00000229485.1	chr10	-	KSR1P1	processed_pseudogene	ENST00000446298.1	0.45254	#REF!	Intergenic
ENSG00000225293.1	chr22		ABCD1P4	unprocessed_pseudogene	ENST00000399687.3	0.4524	#REF!	Intergenic
ENSG00000277282.1	chr21	-	IGHV1OR21-1	IG_V_gene	ENST00000622028.1	0.45175	#REF!	Intergenic
ENSG00000265233.1	chr17	-	AC144838.2	processed_pseudogene	ENST00000580930.1	0.45049	#REF!	Intergenic
ENSG00000233832.1	chr10		RP11-96F8.1	processed_pseudogene	ENST00000427864.1	0.44863	#REF!	Intergenic
ENSG00000279165.1	chr16		CTD-2144E22.9	TEC	ENST00000624300.1	0.44843	#REF!	Intergenic
ENSG00000277282.1	chr21	-	IGHV1OR21-1	IG_V_gene	ENST00000622028.1	0.44664	#REF!	Intergenic
ENSG00000112701.17	chr6		SENP6	retained_intron	ENST00000474906.2	0.44645	#REF!	intron (ENST00000474906.2, intron 1 of 2)
ENSG00000229485.1	chr10	-	KSR1P1	processed_pseudogene	ENST00000446298.1	0.44627	#REF!	Intergenic
ENSG00000157764.12	chr7	-	BRAF	nonsense_mediated_decay	ENST00000497784.1	0.44577	#REF!	exon (ENST00000497784.1, exon 7 of 19)
ENSG00000261084.1	chr16		PPP1R1AP2	processed_pseudogene	ENST00000561752.1	0.4452	#REF!	Intergenic
ENSG00000233832.1	chr10		RP11-96F8.1	processed_pseudogene	ENST00000427864.1	0.44408	#REF!	Intergenic
ENSG00000260458.3	chr17		KCNJ18	protein_coding	ENST00000567955.3	0.4433	#REF!	Intergenic
ENSG00000241058.3	chr10	-	NSUN6	protein_coding	ENST00000377304.6	0.4431	#REF!	intron (ENST00000377304.6, intron 8 of 10)
ENSG00000083857.13	chr4	-	FAT1	protein_coding	ENST00000509647.1	0.44206	#REF!	Intergenic
ENSG00000279165.1	chr16		CTD-2144E22.9	TEC	ENST00000624300.1	0.44189	#REF!	Intergenic
ENSG00000197969.11	chr9		VPS13A	protein_coding	ENST00000484581.6	0.43775	#REF!	intron (ENST00000484581.6, intron 1 of 4)
ENSG00000228755.1	chr10	-	PABPC1P8	processed_pseudogene	ENST00000452851.1	0.43749	#REF!	Intergenic
ENSG00000081237.18	chr1		PTPRC	protein_coding	ENST00000348564.10	0.43669	#REF!	exon (ENST00000348564.10, exon 29 of 30)
ENSG00000225293.1	chr22		ABCD1P4	unprocessed_pseudogene	ENST00000399687.3	0.4363	#REF!	Intergenic
ENSG00000265233.1	chr17	-	AC144838.2	processed_pseudogene	ENST00000580930.1	0.43578	#REF!	Intergenic
ENSG00000233832.1	chr10		RP11-96F8.1	processed_pseudogene	ENST00000427864.1	0.43578	#REF!	Intergenic
ENSG00000279625.1	chr1	-	RP11-415K20.2	TEC	ENST00000624125.1	0.43559	#REF!	Intergenic
ENSG00000164985.14	chr9	-	PSIP1	protein_coding	ENST00000380733.8	0.43547	#REF!	Intergenic
ENSG00000223099.1	chr4	-	AC119751.4	miRNA	ENST00000411167.1	0.43443	#REF!	Intergenic
ENSG00000233832.1	chr10		RP11-96F8.1	processed_pseudogene	ENST00000427864.1	0.43432	#REF!	Intergenic
ENSG00000146350.13	chr6	-	TBC1D32	nonsense_mediated_decay	ENST00000464622.5	0.43424	#REF!	intron (ENST00000464622.5, intron 23 of 35)
ENSG00000215547.1	chr20		DEFB115	protein_coding	ENST00000400552.1	0.43388	#REF!	Intergenic
ENSG00000215547.1	chr20		DEFB115	protein_coding	ENST00000400552.1	0.43379	#REF!	Intergenic
ENSG00000233918.1	chr7	-	RP11-715L17.1	processed_pseudogene	ENST00000454392.1	0.42969	#REF!	Intergenic
ENSG00000265233.1	chr17	-	AC144838.2	processed_pseudogene	ENST00000580930.1	0.42843	#REF!	Intergenic
ENSG00000233832.1	chr10		RP11-96F8.1	processed_pseudogene	ENST00000427864.1	0.42737	#REF!	Intergenic
ENSG00000223099.1	chr4	-	AC119751.4	miRNA	ENST00000411167.1	0.42735	#REF!	Intergenic
ENSG00000263433.1	chr17		RP11-260A9.1	processed_pseudogene	ENST00000580677.1	0.42583	#REF!	Intergenic
ENSG00000140471.16	chr15	-	LINS1	protein_coding	ENST00000314742.12	0.42405	#REF!	exon (ENST00000314742.12, exon 7 of 7)
ENSG00000265233.1	chr17	-	AC144838.2	processed_pseudogene	ENST00000580930.1	0.42298	#REF!	Intergenic
ENSG00000185008.17	chr3		ROBO2	nonsense_mediated_decay	ENST00000473767.5	0.42247	#REF!	intron (ENST00000473767.5, intron 2 of 26)
ENSG00000276289.4	chr21	-	CH507-396I9.6	protein_coding	ENST00000622690.4	0.42224	#REF!	Intergenic
ENSG00000233832.1	chr10		RP11-96F8.1	processed_pseudogene	ENST00000427864.1	0.42197	#REF!	Intergenic
ENSG00000224857.1	chr1	-	RP11-344P13.1	lincRNA	ENST00000450546.1	0.42095	#REF!	Intergenic
ENSG00000262561.1	chr16		CTD-2522B17.8	processed_pseudogene	ENST00000574771.1	0.42009	#REF!	Intergenic
ENSG00000215547.1	chr20		DEFB115	protein_coding	ENST00000400552.1	0.4195	#REF!	Intergenic
ENSG00000279165.1	chr16		CTD-2144E22.9	TEC	ENST00000624300.1	0.41874	#REF!	Intergenic
ENSG00000260458.3	chr17		KCNJ18	protein_coding	ENST00000567955.3	0.41797	#REF!	Intergenic
ENSG00000058272.16	chr12	-	PPP1R12A	protein_coding	ENST00000437004.6	0.41781	#REF!	Intergenic
ENSG00000263433.1	chr17		RP11-260A9.1	processed_pseudogene	ENST00000580677.1	0.41734	#REF!	Intergenic
ENSG00000279165.1	chr16		CTD-2144E22.9	TEC	ENST00000624300.1	0.41602	#REF!	Intergenic
ENSG00000233832.1	chr10		RP11-96F8.1	processed_pseudogene	ENST00000427864.1	0.41524	#REF!	Intergenic
ENSG00000207453.1	chr10	-	RNU6-535P	snRNA	ENST00000384722.1	0.41502	#REF!	Intergenic
ENSG00000233918.1	chr7	-	RP11-715L17.1	processed_pseudogene	ENST00000454392.1	0.4148	#REF!	Intergenic
ENSG00000213639.9	chr2		PPP1CB	protein_coding	ENST00000358506.6	0.41429	#REF!	exon (ENST00000358506.6, exon 9 of 9)
ENSG00000265233.1	chr17	-	AC144838.2	processed_pseudogene	ENST00000580930.1	0.41429	#REF!	Intergenic
ENSG00000215547.1	chr20		DEFB115	protein_coding	ENST00000400552.1	0.41367	#REF!	Intergenic
ENSG00000221818.8	chr8	-	EBF2	protein_coding	ENST00000520164.5	0.41306	#REF!	intron (ENST00000520164.5, intron 6 of 15)
ENSG00000233832.1	chr10		RP11-96F8.1	processed_pseudogene	ENST00000427864.1	0.41293	#REF!	Intergenic
ENSG00000224857.1	chr1	-	RP11-344P13.1	lincRNA	ENST00000450546.1	0.41024	#REF!	Intergenic
ENSG00000265075.1	chr8	-	MIR3622B	miRNA	ENST00000584551.1	0.41017	#REF!	Intergenic
ENSG00000276289.4	chr21	-	CH507-396I9.6	protein_coding	ENST00000622690.4	0.40992	#REF!	Intergenic
ENSG00000229485.1	chr10	-	KSR1P1	processed_pseudogene	ENST00000446298.1	0.40904	#REF!	Intergenic
ENSG00000222437.1	chr4		AC118282.3	miRNA	ENST00000410505.1	0.40875	#REF!	Intergenic
ENSG00000178234.12	chr7		GALNT11	protein_coding	ENST00000431668.1	0.40662	#REF!	intron (ENST00000431668.1, intron 2 of 2)
ENSG00000215547.1	chr20		DEFB115	protein_coding	ENST00000400552.1	0.40611	#REF!	Intergenic
ENSG00000267109.1	chr17	-	CTD-2378E21.1	lincRNA	ENST00000592809.1	0.40378	#REF!	Intergenic
ENSG00000258763.5	chr12	-	RP11-110A12.2	antisense	ENST00000555138.1	0.40354	#REF!	intron (ENST00000555138.1, intron 1 of 2)
ENSG00000138688.15	chr4		KIAA1109	protein_coding	ENST00000438707.5	0.40191	#REF!	intron (ENST00000438707.5, intron 6 of 29)
ENSG00000182923.16	chr3		CEP63	protein_coding	ENST00000511574.5	0.40051	#REF!	intron (ENST00000511574.5, intron 3 of 5)
ENSG00000265233.1	chr17	-	AC144838.2	processed_pseudogene	ENST00000580930.1	0.39876	#REF!	Intergenic
ENSG00000215547.1	chr20		DEFB115	protein_coding	ENST00000400552.1	0.3976	#REF!	Intergenic
ENSG00000277248.1	chr22	-	U2	snRNA	ENST00000615943.1	0.39749	#REF!	Intergenic
ENSG00000253853.1	chr8		GS1-57L11.1	lincRNA	ENST00000520024.1	0.39583	#REF!	TTS (ENST00000520570.1)
ENSG00000139173.9	chr12		TMEM117	processed_transcript	ENST00000546978.1	0.39552	#REF!	TTS (ENST00000550495.1)
ENSG00000228755.1	chr10	-	PABPC1P8	processed_pseudogene	ENST00000452851.1	0.39533	#REF!	Intergenic
ENSG00000263433.1	chr17		RP11-260A9.1	processed_pseudogene	ENST00000580677.1	0.39477	#REF!	Intergenic
ENSG00000277282.1	chr21	-	IGHV1OR21-1	IG_V_gene	ENST00000622028.1	0.38716	#REF!	Intergenic
ENSG00000233832.1	chr10		RP11-96F8.1	processed_pseudogene	ENST00000427864.1	0.38682	#REF!	Intergenic
ENSG00000228882.1	chr10	-	CICP9	processed_pseudogene	ENST00000444451.1	0.38616	#REF!	Intergenic
ENSG00000117114.19	chr1		ADGRL2	protein_coding	ENST00000370730.5	0.38577	#REF!	exon (ENST00000370730.5, exon 8 of 24)
ENSG00000228569.1	chr7	-	AC073133.2	lincRNA	ENST00000426187.1	0.38529	#REF!	Intergenic
ENSG00000215547.1	chr20		DEFB115	protein_coding	ENST00000400552.1	0.3845	#REF!	Intergenic
ENSG00000183117.18	chr8	-	CSMD1	protein_coding	ENST00000602723.5	0.38446	#REF!	intron (ENST00000602723.5, intron 11 of 67)
ENSG00000271251.1	chr10		RP11-543F8.3	processed_pseudogene	ENST00000603398.1	0.38435	#REF!	Intergenic
ENSG00000233832.1	chr10		RP11-96F8.1	processed_pseudogene	ENST00000427864.1	0.38375	#REF!	Intergenic
ENSG00000265233.1	chr17	-	AC144838.2	processed_pseudogene	ENST00000580930.1	0.38197	#REF!	Intergenic
ENSG00000109182.11	chr4		CWH43	retained_intron	ENST00000507372.1	0.38047	#REF!	Intergenic
ENSG00000263433.1	chr17		RP11-260A9.1	processed_pseudogene	ENST00000580677.1	0.37977	#REF!	Intergenic
ENSG00000260458.3	chr17		KCNJ18	protein_coding	ENST00000567955.3	0.37738	#REF!	Intergenic
ENSG00000265233.1	chr17	-	AC144838.2	processed_pseudogene	ENST00000580930.1	0.37652	#REF!	Intergenic
ENSG00000265233.1	chr17	-	AC144838.2	processed_pseudogene	ENST00000580930.1	0.37462	#REF!	Intergenic
ENSG00000215151.4	chr10		ABCD1P2	unprocessed_pseudogene	ENST00000429313.1	0.37418	#REF!	Intergenic
ENSG00000221060.1	chr14	-	SNORA11	snoRNA	ENST00000408133.1	0.37099	#REF!	Intergenic
ENSG00000225293.1	chr22		ABCD1P4	unprocessed_pseudogene	ENST00000399687.3	0.37055	#REF!	Intergenic
ENSG00000120688.8	chr13		WBP4	protein_coding	ENST00000379487.4	0.37016	#REF!	intron (ENST00000379487.4, intron 5 of 9)
ENSG00000277282.1	chr21	-	IGHV1OR21-1	IG_V_gene	ENST00000622028.1	0.36978	#REF!	Intergenic
ENSG00000226887.7	chr4	-	ERVMER34-1	protein_coding	ENST00000440542.1	0.36871	#REF!	exon (ENST00000440542.1, exon 4 of 4)
ENSG00000261084.1	chr16		PPP1R1AP2	processed_pseudogene	ENST00000561752.1	0.36851	#REF!	Intergenic
ENSG00000265233.1	chr17	-	AC144838.2	processed_pseudogene	ENST00000580930.1	0.3685	#REF!	Intergenic
ENSG00000265163.1	chr17	-	CDRT8	lincRNA	ENST00000579752.1	0.36718	#REF!	Intergenic
ENSG00000251326.1	chr4		RP11-521E5.1	lincRNA	ENST00000508942.1	0.36716	#REF!	Intergenic
ENSG00000277248.1	chr22	-	U2	snRNA	ENST00000615943.1	0.36575	#REF!	Intergenic
ENSG00000277282.1	chr21	-	IGHV1OR21-1	IG_V_gene	ENST00000622028.1	0.36504	#REF!	Intergenic
ENSG00000233832.1	chr10		RP11-96F8.1	processed_pseudogene	ENST00000427864.1	0.36213	#REF!	Intergenic
ENSG00000228882.1	chr10	-	CICP9	processed_pseudogene	ENST00000444451.1	0.36118	#REF!	Intergenic
ENSG00000265233.1	chr17	-	AC144838.2	processed_pseudogene	ENST00000580930.1	0.36029	#REF!	Intergenic
ENSG00000233832.1	chr10		RP11-96F8.1	processed_pseudogene	ENST00000427864.1	0.35885	#REF!	Intergenic
ENSG00000226670.1	chr13		BCAS2P3	processed_pseudogene	ENST00000416374.1	0.35837	#REF!	Intergenic
ENSG00000233832.1	chr10		RP11-96F8.1	processed_pseudogene	ENST00000427864.1	0.35835	#REF!	Intergenic
ENSG00000233832.1	chr10		RP11-96F8.1	processed_pseudogene	ENST00000427864.1	0.3542	#REF!	Intergenic
ENSG00000233832.1	chr10		RP11-96F8.1	processed_pseudogene	ENST00000427864.1	0.35396	#REF!	Intergenic
ENSG00000156299.12	chr21	-	TIAM1	protein_coding	ENST00000541036.5	0.35169	#REF!	intron (ENST00000541036.5, intron 4 of 26)
ENSG00000277282.1	chr21	-	IGHV1OR21-1	IG_V_gene	ENST00000622028.1	0.35164	#REF!	Intergenic
ENSG00000251039.2	chr2		IGKV2D-40	IG_V_gene	ENST00000429992.2	0.34886	#REF!	Intergenic
ENSG00000233832.1	chr10		RP11-96F8.1	processed_pseudogene	ENST00000427864.1	0.34813	#REF!	Intergenic
ENSG00000263433.1	chr17		RP11-260A9.1	processed_pseudogene	ENST00000580677.1	0.34776	#REF!	Intergenic
ENSG00000110435.11	chr11		PDHX	processed_transcript	ENST00000477173.3	0.34765	#REF!	intron (ENST00000477173.3, intron 2 of 2)
ENSG00000277282.1	chr21	-	IGHV1OR21-1	IG_V_gene	ENST00000622028.1	0.34667	#REF!	Intergenic
ENSG00000252369.1	chr14		RNU7-51P	snRNA	ENST00000516560.1	0.34652	#REF!	Intergenic
ENSG00000277282.1	chr21	-	IGHV1OR21-1	IG_V_gene	ENST00000622028.1	0.34618	#REF!	Intergenic
ENSG00000265233.1	chr17	-	AC144838.2	processed_pseudogene	ENST00000580930.1	0.34558	#REF!	Intergenic
ENSG00000159263.15	chr21		SIM2	protein_coding	ENST00000290399.10	0.34504	#REF!	exon (ENST00000290399.10, exon 11 of 11)
ENSG00000226320.5	chr3		AC018359.1	lincRNA	ENST00000415991.2	0.34292	#REF!	intron (ENST00000415991.2, intron 2 of 5)
ENSG00000225293.1	chr22		ABCD1P4	unprocessed_pseudogene	ENST00000399687.3	0.3425	#REF!	Intergenic
ENSG00000276289.4	chr21	-	CH507-396I9.6	protein_coding	ENST00000622690.4	0.34214	#REF!	Intergenic
ENSG00000277282.1	chr21	-	IGHV1OR21-1	IG_V_gene	ENST00000622028.1	0.33947	#REF!	Intergenic
ENSG00000215547.1	chr20		DEFB115	protein_coding	ENST00000400552.1	0.33852	#REF!	Intergenic
ENSG00000225293.1	chr22		ABCD1P4	unprocessed_pseudogene	ENST00000399687.3	0.3382	#REF!	Intergenic
ENSG00000279165.1	chr16		CTD-2144E22.9	TEC	ENST00000624300.1	0.33814	#REF!	Intergenic
ENSG00000228882.1	chr10	-	CICP9	processed_pseudogene	ENST00000444451.1	0.33666	#REF!	Intergenic
ENSG00000261084.1	chr16		PPP1R1AP2	processed_pseudogene	ENST00000561752.1	0.3344	#REF!	Intergenic
ENSG00000179915.21	chr2	-	NRXN1	protein_coding	ENST00000627198.2	0.33312	#REF!	intron (ENST00000627198.2, intron 5 of 5)
ENSG00000233832.1	chr10		RP11-96F8.1	processed_pseudogene	ENST00000427864.1	0.33297	#REF!	Intergenic
ENSG00000263433.1	chr17		RP11-260A9.1	processed_pseudogene	ENST00000580677.1	0.33271	#REF!	Intergenic
ENSG00000265233.1	chr17	-	AC144838.2	processed_pseudogene	ENST00000580930.1	0.33143	#REF!	Intergenic
ENSG00000111859.16	chr6	-	NEDD9	retained_intron	ENST00000514660.1	0.33129	#REF!	intron (ENST00000514660.1, intron 1 of 1)
ENSG00000265233.1	chr17	-	AC144838.2	processed_pseudogene	ENST00000580930.1	0.33037	#REF!	Intergenic
ENSG00000266128.2	chr6		RN7SL366P	misc_RNA	ENST00000577957.2	0.32941	#REF!	Intergenic
ENSG00000271696.1	chr7	-	RP11-548K12.13	processed_pseudogene	ENST00000604991.1	0.3272	#REF!	Intergenic
ENSG00000277282.1	chr21	-	IGHV1OR21-1	IG_V_gene	ENST00000622028.1	0.3257	#REF!	Intergenic
ENSG00000265233.1	chr17	-	AC144838.2	processed_pseudogene	ENST00000580930.1	0.32546	#REF!	Intergenic
ENSG00000245571.6	chr11	-	AP001258.4	lincRNA	ENST00000532845.1	0.32525	#REF!	TTS (ENST00000534403.5)
ENSG00000276289.4	chr21	-	CH507-396I9.6	protein_coding	ENST00000622690.4	0.32519	#REF!	Intergenic
ENSG00000233832.1	chr10		RP11-96F8.1	processed_pseudogene	ENST00000427864.1	0.32475	#REF!	Intergenic
ENSG00000071539.13	chr5		TRIP13	retained_intron	ENST00000512024.5	0.32447	#REF!	intron (ENST00000512024.5, intron 6 of 8)
ENSG00000048707.13	chr1		VPS13D	protein_coding	ENST00000620676.4	0.32326	#REF!	intron (ENST00000620676.4, intron 18 of 69)
ENSG00000265907.1	chr18		RP11-737O24.2	antisense	ENST00000581488.1	0.32297	#REF!	promoter-TSS (ENST00000584431.1)
ENSG00000233832.1	chr10		RP11-96F8.1	processed_pseudogene	ENST00000427864.1	0.32296	#REF!	Intergenic
ENSG00000265233.1	chr17	-	AC144838.2	processed_pseudogene	ENST00000580930.1	0.32282	#REF!	Intergenic
ENSG00000229485.1	chr10	-	KSR1P1	processed_pseudogene	ENST00000446298.1	0.32075	#REF!	Intergenic
ENSG00000277248.1	chr22	-	U2	snRNA	ENST00000615943.1	0.32043	#REF!	Intergenic
ENSG00000265233.1	chr17	-	AC144838.2	processed_pseudogene	ENST00000580930.1	0.32033	#REF!	Intergenic
ENSG00000233832.1	chr10		RP11-96F8.1	processed_pseudogene	ENST00000427864.1	0.31876	#REF!	Intergenic
ENSG00000233009.1	chr13		NALCN-AS1	antisense	ENST00000457843.1	0.31854	#REF!	intron (ENST00000457843.1, intron 2 of 7)
ENSG00000265233.1	chr17	-	AC144838.2	processed_pseudogene	ENST00000580930.1	0.31838	#REF!	Intergenic
ENSG00000233832.1	chr10		RP11-96F8.1	processed_pseudogene	ENST00000427864.1	0.31788	#REF!	Intergenic
ENSG00000215547.1	chr20		DEFB115	protein_coding	ENST00000400552.1	0.31606	#REF!	Intergenic
ENSG00000276289.4	chr21	-	CH507-396I9.6	protein_coding	ENST00000622690.4	0.31605	#REF!	Intergenic
ENSG00000154864.11	chr18	-	PIEZO2	nonsense_mediated_decay	ENST00000582913.5	0.31485	#REF!	intron (ENST00000582913.5, intron 37 of 53)
ENSG00000248196.1	chr4		RP11-476C8.2	processed_pseudogene	ENST00000505836.1	0.31476	#REF!	Intergenic
ENSG00000228755.1	chr10	-	PABPC1P8	processed_pseudogene	ENST00000452851.1	0.31449	#REF!	Intergenic
ENSG00000229485.1	chr10	-	KSR1P1	processed_pseudogene	ENST00000446298.1	0.31419	#REF!	Intergenic
ENSG00000263433.1	chr17		RP11-260A9.1	processed_pseudogene	ENST00000580677.1	0.31182	#REF!	Intergenic
ENSG00000233832.1	chr10		RP11-96F8.1	processed_pseudogene	ENST00000427864.1	0.31026	#REF!	Intergenic
ENSG00000265233.1	chr17	-	AC144838.2	processed_pseudogene	ENST00000580930.1	0.30989	#REF!	Intergenic
ENSG00000265233.1	chr17	-	AC144838.2	processed_pseudogene	ENST00000580930.1	0.3093	#REF!	Intergenic
ENSG00000263433.1	chr17		RP11-260A9.1	processed_pseudogene	ENST00000580677.1	0.30548	#REF!	Intergenic
ENSG00000263433.1	chr17		RP11-260A9.1	processed_pseudogene	ENST00000580677.1	0.30487	#REF!	Intergenic
ENSG00000265233.1	chr17	-	AC144838.2	processed_pseudogene	ENST00000580930.1	0.30311	#REF!	Intergenic
ENSG00000260458.3	chr17		KCNJ18	protein_coding	ENST00000567955.3	0.30217	#REF!	Intergenic
ENSG00000265233.1	chr17	-	AC144838.2	processed_pseudogene	ENST00000580930.1	0.30187	#REF!	Intergenic
ENSG00000225293.1	chr22		ABCD1P4	unprocessed_pseudogene	ENST00000399687.3	0.3014	#REF!	Intergenic
ENSG00000020922.12	chr11	-	MRE11A	protein_coding	ENST00000407439.7	0.30052	#REF!	intron (ENST00000407439.7, intron 18 of 19)
ENSG00000075213.10	chr7	-	SEMA3A	protein_coding	ENST00000265362.8	0.29931	#REF!	intron (ENST00000265362.8, intron 1 of 16)
ENSG00000171487.14	chr19		NLRP5	protein_coding	ENST00000621651.4	0.29917	#REF!	Intergenic
ENSG00000276289.4	chr21	-	CH507-396I9.6	protein_coding	ENST00000622690.4	0.29852	#REF!	Intergenic
ENSG00000263433.1	chr17		RP11-260A9.1	processed_pseudogene	ENST00000580677.1	0.29821	#REF!	Intergenic
ENSG00000233832.1	chr10		RP11-96F8.1	processed_pseudogene	ENST00000427864.1	0.29756	#REF!	Intergenic
ENSG00000228882.1	chr10	-	CICP9	processed_pseudogene	ENST00000444451.1	0.2968	#REF!	Intergenic
ENSG00000228882.1	chr10	-	CICP9	processed_pseudogene	ENST00000444451.1	0.29565	#REF!	Intergenic
ENSG00000228882.1	chr10	-	CICP9	processed_pseudogene	ENST00000444451.1	0.29451	#REF!	Intergenic
ENSG00000229485.1	chr10	-	KSR1P1	processed_pseudogene	ENST00000446298.1	0.29361	#REF!	Intergenic
ENSG00000265233.1	chr17	-	AC144838.2	processed_pseudogene	ENST00000580930.1	0.29355	#REF!	Intergenic
ENSG00000265233.1	chr17	-	AC144838.2	processed_pseudogene	ENST00000580930.1	0.29299	#REF!	Intergenic
ENSG00000229485.1	chr10	-	KSR1P1	processed_pseudogene	ENST00000446298.1	0.29277	#REF!	Intergenic
ENSG00000185495.10	chr1		RP11-504P24.3	retained_intron	ENST00000540997.2	0.28923	#REF!	Intergenic
ENSG00000227291.1	chr2	-	AC092170.1	processed_pseudogene	ENST00000440211.1	0.28887	#REF!	Intergenic
ENSG00000186153.16	chr16		WWOX	protein_coding	ENST00000539474.6	0.28807	#REF!	intron (ENST00000539474.6, intron 5 of 5)
ENSG00000224857.1	chr1	-	RP11-344P13.1	lincRNA	ENST00000450546.1	0.28779	#REF!	Intergenic
ENSG00000215421.9	chr18		ZNF407	protein_coding	ENST00000577538.5	0.28581	#REF!	intron (ENST00000577538.5, intron 3 of 6)
ENSG00000265233.1	chr17	-	AC144838.2	processed_pseudogene	ENST00000580930.1	0.28544	#REF!	Intergenic
ENSG00000263433.1	chr17		RP11-260A9.1	processed_pseudogene	ENST00000580677.1	0.28468	#REF!	Intergenic
ENSG00000265233.1	chr17	-	AC144838.2	processed_pseudogene	ENST00000580930.1	0.28157	#REF!	Intergenic
ENSG00000215547.1	chr20		DEFB115	protein_coding	ENST00000400552.1	0.28119	#REF!	Intergenic
ENSG00000233918.1	chr7	-	RP11-715L17.1	processed_pseudogene	ENST00000454392.1	0.27972	#REF!	Intergenic
ENSG00000263433.1	chr17		RP11-260A9.1	processed_pseudogene	ENST00000580677.1	0.27971	#REF!	Intergenic
ENSG00000263433.1	chr17		RP11-260A9.1	processed_pseudogene	ENST00000580677.1	0.27791	#REF!	Intergenic
ENSG00000090530.9	chr3	-	P3H2	retained_intron	ENST00000490940.1	0.27705	#REF!	Intergenic
ENSG00000151413.16	chr14		NUBPL	protein_coding	ENST00000550649.5	0.27547	#REF!	intron (ENST00000550649.5, intron 3 of 5)
ENSG00000062194.15	chr5		GPBP1	retained_intron	ENST00000513732.2	0.27429	#REF!	promoter-TSS (ENST00000513732.2)
ENSG00000265233.1	chr17	-	AC144838.2	processed_pseudogene	ENST00000580930.1	0.27239	#REF!	Intergenic
ENSG00000263433.1	chr17		RP11-260A9.1	processed_pseudogene	ENST00000580677.1	0.27227	#REF!	Intergenic
ENSG00000228882.1	chr10	-	CICP9	processed_pseudogene	ENST00000444451.1	0.27183	#REF!	Intergenic
ENSG00000265233.1	chr17	-	AC144838.2	processed_pseudogene	ENST00000580930.1	0.2713	#REF!	Intergenic
ENSG00000233832.1	chr10		RP11-96F8.1	processed_pseudogene	ENST00000427864.1	0.26965	#REF!	Intergenic
ENSG00000233832.1	chr10		RP11-96F8.1	processed_pseudogene	ENST00000427864.1	0.26954	#REF!	Intergenic
ENSG00000145012.12	chr3		LPP	protein_coding	ENST00000617246.4	0.269	#REF!	intron (ENST00000617246.4, intron 6 of 10)
ENSG00000229485.1	chr10	-	KSR1P1	processed_pseudogene	ENST00000446298.1	0.26719	#REF!	Intergenic
ENSG00000251039.2	chr2		IGKV2D-40	IG_V_gene	ENST00000429992.2	0.26693	#REF!	Intergenic
ENSG00000265233.1	chr17	-	AC144838.2	processed_pseudogene	ENST00000580930.1	0.26563	#REF!	Intergenic
ENSG00000261084.1	chr16		PPP1R1AP2	processed_pseudogene	ENST00000561752.1	0.26477	#REF!	Intergenic
ENSG00000277282.1	chr21	-	IGHV1OR21-1	IG_V_gene	ENST00000622028.1	0.26477	#REF!	Intergenic
ENSG00000265233.1	chr17	-	AC144838.2	processed_pseudogene	ENST00000580930.1	0.26421	#REF!	Intergenic
ENSG00000251039.2	chr2		IGKV2D-40	IG_V_gene	ENST00000429992.2	0.2632	#REF!	Intergenic
ENSG00000236360.2	chr1	-	RP11-334A14.2	processed_pseudogene	ENST00000414168.1	0.26116	#REF!	TTS (ENST00000529363.2)
ENSG00000265233.1	chr17	-	AC144838.2	processed_pseudogene	ENST00000580930.1	0.26009	#REF!	Intergenic
ENSG00000263433.1	chr17		RP11-260A9.1	processed_pseudogene	ENST00000580677.1	0.25972	#REF!	Intergenic
ENSG00000186591.11	chr7	-	UBE2H	protein_coding	ENST00000473814.6	0.25737	#REF!	intron (ENST00000473814.6, intron 1 of 4)
ENSG00000222437.1	chr4		AC118282.3	miRNA	ENST00000410505.1	0.25628	#REF!	Intergenic
ENSG00000100426.6	chr22		ZBED4	protein_coding	ENST00000216268.5	0.2538	#REF!	intron (ENST00000216268.5, intron 1 of 1)
ENSG00000131558.14	chr7		EXOC4	processed_transcript	ENST00000486409.6	0.24918	#REF!	intron (ENST00000486409.6, intron 1 of 3)
ENSG00000188107.13	chr6	-	EYS	protein_coding	ENST00000370616.6	0.24884	#REF!	intron (ENST00000370616.6, intron 28 of 40)
ENSG00000064393.15	chr7	-	HIPK2	protein_coding	ENST00000406875.7	0.24867	#REF!	intron (ENST00000406875.7, intron 1 of 14)
ENSG00000226246.1	chr9	-	KRT18P36	processed_pseudogene	ENST00000411618.1	0.24761	#REF!	Intergenic
ENSG00000050767.15	chr5	-	COL23A1	protein_coding	ENST00000390654.7	0.24329	#REF!	intron (ENST00000390654.7, intron 2 of 28)
ENSG00000229485.1	chr10	-	KSR1P1	processed_pseudogene	ENST00000446298.1	0.24307	#REF!	Intergenic
ENSG00000132950.18	chr13	-	ZMYM5	protein_coding	ENST00000337963.8	0.24103	#REF!	exon (ENST00000337963.8, exon 8 of 8)
ENSG00000094963.13	chr1		FMO2	processed_transcript	ENST00000489354.3	0.24095	#REF!	exon (ENST00000489354.3, exon 2 of 4)
ENSG00000215547.1	chr20		DEFB115	protein_coding	ENST00000400552.1	0.24057	#REF!	Intergenic
ENSG00000215151.4	chr10		ABCD1P2	unprocessed_pseudogene	ENST00000429313.1	0.23976	#REF!	Intergenic
ENSG00000223099.1	chr4	-	AC119751.4	miRNA	ENST00000411167.1	0.23851	#REF!	Intergenic
ENSG00000205531.12	chr11	-	NAP1L4	nonsense_mediated_decay	ENST00000492685.5	0.23661	#REF!	TTS (ENST00000534372.1)
ENSG00000165632.7	chr10		TAF3	protein_coding	ENST00000344293.5	0.23591	#REF!	Intergenic
ENSG00000233832.1	chr10		RP11-96F8.1	processed_pseudogene	ENST00000427864.1	0.23532	#REF!	Intergenic
ENSG00000222437.1	chr4		AC118282.3	miRNA	ENST00000410505.1	0.23464	#REF!	Intergenic
ENSG00000153914.15	chr5		SREK1	retained_intron	ENST00000522214.1	0.23438	#REF!	TTS (ENST00000523655.1)
ENSG00000263433.1	chr17		RP11-260A9.1	processed_pseudogene	ENST00000580677.1	0.23333	#REF!	Intergenic
ENSG00000228882.1	chr10	-	CICP9	processed_pseudogene	ENST00000444451.1	0.2327	#REF!	Intergenic
ENSG00000233832.1	chr10		RP11-96F8.1	processed_pseudogene	ENST00000427864.1	0.23262	#REF!	Intergenic
ENSG00000270957.1	chr7		RP11-1324A7.2	processed_pseudogene	ENST00000605325.1	0.22903	#REF!	Intergenic
ENSG00000229485.1	chr10	-	KSR1P1	processed_pseudogene	ENST00000446298.1	0.22827	#REF!	Intergenic
ENSG00000064309.14	chr11	-	CDON	protein_coding	ENST00000531738.5	0.22818	#REF!	intron (ENST00000531738.5, intron 9 of 10)
ENSG00000223099.1	chr4	-	AC119751.4	miRNA	ENST00000411167.1	0.22728	#REF!	Intergenic
ENSG00000256725.1	chr12	-	RP11-662M24.2	lincRNA	ENST00000544034.1	0.22637	#REF!	Intergenic
ENSG00000260458.3	chr17		KCNJ18	protein_coding	ENST00000567955.3	0.22469	#REF!	Intergenic
ENSG00000265233.1	chr17	-	AC144838.2	processed_pseudogene	ENST00000580930.1	0.22356	#REF!	Intergenic
ENSG00000251039.2	chr2		IGKV2D-40	IG_V_gene	ENST00000429992.2	0.2228	#REF!	Intergenic
ENSG00000215262.7	chr8		KCNU1	protein_coding	ENST00000399881.7	0.2227	#REF!	intron (ENST00000399881.7, intron 22 of 26)
ENSG00000233832.1	chr10		RP11-96F8.1	processed_pseudogene	ENST00000427864.1	0.22122	#REF!	Intergenic
ENSG00000277282.1	chr21	-	IGHV1OR21-1	IG_V_gene	ENST00000622028.1	0.22093	#REF!	Intergenic
ENSG00000252238.1	chr2	-	SNORA31	snoRNA	ENST00000516429.1	0.22029	#REF!	Intergenic
ENSG00000229485.1	chr10	-	KSR1P1	processed_pseudogene	ENST00000446298.1	0.21803	#REF!	Intergenic
ENSG00000265233.1	chr17	-	AC144838.2	processed_pseudogene	ENST00000580930.1	0.21771	#REF!	Intergenic
ENSG00000215146.4	chr10	-	RP11-313J2.1	transcribed_unprocessed_pseudogene	ENST00000423987.2	0.21737	#REF!	Intergenic
ENSG00000154380.17	chr1	-	ENAH	protein_coding	ENST00000366844.7	0.21716	#REF!	intron (ENST00000366844.7, intron 1 of 14)
ENSG00000139746.15	chr13	-	RBM26	retained_intron	ENST00000472143.2	0.21437	#REF!	Intergenic
ENSG00000277204.1	chr20	-	AC104301.2	miRNA	ENST00000615662.1	0.21346	#REF!	Intergenic
ENSG00000229485.1	chr10	-	KSR1P1	processed_pseudogene	ENST00000446298.1	0.20831	#REF!	Intergenic
ENSG00000223099.1	chr4	-	AC119751.4	miRNA	ENST00000411167.1	0.20765	#REF!	Intergenic
ENSG00000151461.19	chr10	-	UPF2	protein_coding	ENST00000356352.6	0.20736	#REF!	intron (ENST00000356352.6, intron 11 of 20)
ENSG00000277282.1	chr21	-	IGHV1OR21-1	IG_V_gene	ENST00000622028.1	0.20289	#REF!	Intergenic
ENSG00000130396.20	chr6		MLLT4	protein_coding	ENST00000366806.6	0.19997	#REF!	intron (ENST00000366806.6, intron 1 of 32)
ENSG00000104957.13	chr19		CCDC130	retained_intron	ENST00000540216.5	0.19847	#REF!	Intergenic
ENSG00000233832.1	chr10		RP11-96F8.1	processed_pseudogene	ENST00000427864.1	0.19787	#REF!	Intergenic
ENSG00000215146.4	chr10	-	RP11-313J2.1	transcribed_unprocessed_pseudogene	ENST00000423987.2	0.19321	#REF!	Intergenic
ENSG00000187187.13	chr19		ZNF546	protein_coding	ENST00000600094.5	0.19308	#REF!	exon (ENST00000600094.5, exon 7 of 7)
ENSG00000265233.1	chr17	-	AC144838.2	processed_pseudogene	ENST00000580930.1	0.19297	#REF!	Intergenic
ENSG00000080802.18	chr7	-	CNOT4	protein_coding	ENST00000428680.6	0.19281	#REF!	intron (ENST00000428680.6, intron 1 of 10)
ENSG00000265233.1	chr17	-	AC144838.2	processed_pseudogene	ENST00000580930.1	0.19229	#REF!	Intergenic
ENSG00000277248.1	chr22	-	U2	snRNA	ENST00000615943.1	0.19077	#REF!	Intergenic
ENSG00000265233.1	chr17	-	AC144838.2	processed_pseudogene	ENST00000580930.1	0.18955	#REF!	Intergenic
ENSG00000130382.8	chr19	-	MLLT1	protein_coding	ENST00000252674.8	0.1893	#REF!	Intergenic
ENSG00000108510.9	chr17	-	MED13	protein_coding	ENST00000397786.6	0.18573	#REF!	Intergenic
ENSG00000276738.1	chr21		AP001506.1	processed_pseudogene	ENST00000615444.1	0.18513	#REF!	Intergenic
ENSG00000233832.1	chr10		RP11-96F8.1	processed_pseudogene	ENST00000427864.1	0.18188	#REF!	Intergenic
ENSG00000066279.16	chr1	-	ASPM	protein_coding	ENST00000367409.8	0.18103	#REF!	exon (ENST00000367409.8, exon 18 of 28)
ENSG00000263433.1	chr17		RP11-260A9.1	processed_pseudogene	ENST00000580677.1	0.18092	#REF!	Intergenic
ENSG00000228755.1	chr10	-	PABPC1P8	processed_pseudogene	ENST00000452851.1	0.17948	#REF!	Intergenic
ENSG00000265233.1	chr17	-	AC144838.2	processed_pseudogene	ENST00000580930.1	0.17943	#REF!	Intergenic
ENSG00000128731.15	chr15	-	HERC2	protein_coding	ENST00000261609.11	0.17846	#REF!	exon (ENST00000261609.11, exon 21 of 93)
ENSG00000265233.1	chr17	-	AC144838.2	processed_pseudogene	ENST00000580930.1	0.17757	#REF!	Intergenic
ENSG00000165209.18	chr9	-	STRBP	nonsense_mediated_decay	ENST00000407982.6	0.17719	#REF!	intron (ENST00000407982.6, intron 1 of 18)
ENSG00000277282.1	chr21	-	IGHV1OR21-1	IG_V_gene	ENST00000622028.1	0.17629	#REF!	Intergenic
ENSG00000215146.4	chr10	-	RP11-313J2.1	transcribed_unprocessed_pseudogene	ENST00000423987.2	0.17572	#REF!	Intergenic
ENSG00000219592.2	chr21		NCSTNP1	processed_pseudogene	ENST00000406229.2	0.17381	#REF!	Intergenic
ENSG00000152413.14	chr5	-	HOMER1	protein_coding	ENST00000334082.10	0.17297	#REF!	intron (ENST00000334082.10, intron 1 of 8)
ENSG00000276289.4	chr21	-	CH507-396I9.6	protein_coding	ENST00000622690.4	0.17279	#REF!	Intergenic
ENSG00000230944.1	chr3	-	AC026202.5	lincRNA	ENST00000443087.1	0.16977	#REF!	Intergenic
ENSG00000259207.7	chr17		ITGB3	protein_coding	ENST00000571680.1	0.16895	#REF!	intron (ENST00000571680.1, intron 4 of 8)
ENSG00000154380.17	chr1	-	ENAH	protein_coding	ENST00000366844.7	0.16888	#REF!	intron (ENST00000366844.7, intron 1 of 14)
ENSG00000151067.20	chr12		CACNA1C	protein_coding	ENST00000543114.1	0.16886	#REF!	promoter-TSS (ENST00000543114.1)
ENSG00000215547.1	chr20		DEFB115	protein_coding	ENST00000400552.1	0.16808	#REF!	Intergenic
ENSG00000228882.1	chr10	-	CICP9	processed_pseudogene	ENST00000444451.1	0.16764	#REF!	Intergenic
ENSG00000197381.15	chr21		ADARB1	protein_coding	ENST00000348831.8	0.16652	#REF!	intron (ENST00000348831.8, intron 1 of 10)
ENSG00000265233.1	chr17	-	AC144838.2	processed_pseudogene	ENST00000580930.1	0.1657	#REF!	Intergenic
ENSG00000265233.1	chr17	-	AC144838.2	processed_pseudogene	ENST00000580930.1	0.16273	#REF!	Intergenic
ENSG00000237491.8	chr1		RP11-206L10.9	lincRNA	ENST00000589531.5	0.16033	#REF!	intron (ENST00000589531.5, intron 1 of 3)
ENSG00000265233.1	chr17	-	AC144838.2	processed_pseudogene	ENST00000580930.1	0.15925	#REF!	Intergenic
ENSG00000105821.14	chr7	-	DNAJC2	retained_intron	ENST00000492497.1	0.15812	#REF!	TTS (ENST00000475090.1)
ENSG00000265233.1	chr17	-	AC144838.2	processed_pseudogene	ENST00000580930.1	0.15674	#REF!	Intergenic
ENSG00000168036.16	chr3		CTNNB1	protein_coding	ENST00000433400.5	0.15605	#REF!	exon (ENST00000433400.5, exon 1 of 3)
ENSG00000120278.14	chr6		PLEKHG1	nonsense_mediated_decay	ENST00000475490.1	0.15557	#REF!	intron (ENST00000475490.1, intron 1 of 14)
ENSG00000265233.1	chr17	-	AC144838.2	processed_pseudogene	ENST00000580930.1	0.15541	#REF!	Intergenic
ENSG00000154305.16	chr1		MIA3	protein_coding	ENST00000344922.9	0.15194	#REF!	Intergenic
ENSG00000139746.15	chr13	-	RBM26	protein_coding	ENST00000438737.2	0.15177	#REF!	intron (ENST00000438737.2, intron 12 of 21)
ENSG00000128052.8	chr4	-	KDR	protein_coding	ENST00000263923.4	0.15027	#REF!	Intergenic
ENSG00000183117.18	chr8	-	CSMD1	protein_coding	ENST00000602723.5	0.15021	#REF!	intron (ENST00000602723.5, intron 10 of 67)
ENSG00000236464.1	chr22		CTA-796E4.3	lincRNA	ENST00000420391.1	0.14986	#REF!	Intergenic
ENSG00000265233.1	chr17	-	AC144838.2	processed_pseudogene	ENST00000580930.1	0.14969	#REF!	Intergenic
ENSG00000140386.12	chr15	-	SCAPER	protein_coding	ENST00000565970.5	0.14696	#REF!	intron (ENST00000565970.5, intron 4 of 17)
ENSG00000265233.1	chr17	-	AC144838.2	processed_pseudogene	ENST00000580930.1	0.1448	#REF!	Intergenic
ENSG00000180138.7	chr13	-	CSNK1A1L	protein_coding	ENST00000379800.4	0.14458	#REF!	promoter-TSS (ENST00000379800.4)
ENSG00000222437.1	chr4		AC118282.3	miRNA	ENST00000410505.1	0.14368	#REF!	Intergenic
ENSG00000276289.4	chr21	-	CH507-396I9.6	protein_coding	ENST00000622690.4	0.14321	#REF!	Intergenic
ENSG00000274557.1	chr9	-	AL365274.1	miRNA	ENST00000612160.1	0.14295	#REF!	Intergenic
ENSG00000215547.1	chr20		DEFB115	protein_coding	ENST00000400552.1	0.14266	#REF!	Intergenic
ENSG00000137962.12	chr1	-	ARHGAP29	processed_transcript	ENST00000482481.1	0.14262	#REF!	exon (ENST00000482481.1, exon 1 of 10)
ENSG00000175029.16	chr10	-	CTBP2	processed_transcript	ENST00000476817.1	0.14204	#REF!	intron (ENST00000476817.1, intron 2 of 2)
ENSG00000259610.1	chr15	-	RP11-499F3.1	lincRNA	ENST00000559428.1	0.14077	#REF!	TTS (ENST00000559428.1)
ENSG00000277204.1	chr20	-	AC104301.2	miRNA	ENST00000615662.1	0.13973	#REF!	Intergenic
ENSG00000225293.1	chr22		ABCD1P4	unprocessed_pseudogene	ENST00000399687.3	0.13935	#REF!	Intergenic
ENSG00000263433.1	chr17		RP11-260A9.1	processed_pseudogene	ENST00000580677.1	0.13842	#REF!	Intergenic
ENSG00000277282.1	chr21	-	IGHV1OR21-1	IG_V_gene	ENST00000622028.1	0.13666	#REF!	Intergenic
ENSG00000264042.1	chr13		AL354833.3	miRNA	ENST00000582164.1	0.13604	#REF!	Intergenic
ENSG00000215151.4	chr10		ABCD1P2	unprocessed_pseudogene	ENST00000429313.1	0.1353	#REF!	Intergenic
ENSG00000134313.14	chr2	-	KIDINS220	processed_transcript	ENST00000436566.2	0.13196	#REF!	intron (ENST00000436566.2, intron 2 of 2)
ENSG00000150316.11	chr11	-	CWC15	retained_intron	ENST00000616442.4	0.12503	#REF!	Intergenic
ENSG00000255399.3	chr12		TBX5-AS1	antisense	ENST00000528549.1	0.12417	#REF!	Intergenic
ENSG00000250686.2	chr6	-	RP1-240B8.3	3prime_overlapping_ncrna	ENST00000511849.2	0.12313	#REF!	TTS (ENST00000281156.4)
ENSG00000265233.1	chr17	-	AC144838.2	processed_pseudogene	ENST00000580930.1	0.12116	#REF!	Intergenic
ENSG00000176641.10	chr18	-	RNF152	protein_coding	ENST00000591306.5	0.12018	#REF!	intron (ENST00000591306.5, intron 2 of 2)
ENSG00000253207.3	chr8		RP11-67H2.1	lincRNA	ENST00000518558.2	0.11888	#REF!	Intergenic
ENSG00000144115.16	chr2		THNSL2	processed_transcript	ENST00000496165.1	0.11832	#REF!	Intergenic
ENSG00000143294.14	chr1		PRCC	protein_coding	ENST00000271526.8	0.11802	#REF!	intron (ENST00000271526.8, intron 6 of 6)
ENSG00000263433.1	chr17		RP11-260A9.1	processed_pseudogene	ENST00000580677.1	0.11741	#REF!	Intergenic
ENSG00000261472.1	chr16		RP11-467I17.1	lincRNA	ENST00000569938.1	0.11639	#REF!	Intergenic
ENSG00000266207.1	chr13	-	AL583784.1	miRNA	ENST00000582220.1	0.11561	#REF!	Intergenic
ENSG00000277282.1	chr21	-	IGHV1OR21-1	IG_V_gene	ENST00000622028.1	0.11462	#REF!	Intergenic
ENSG00000225293.1	chr22		ABCD1P4	unprocessed_pseudogene	ENST00000399687.3	0.11358	#REF!	Intergenic
ENSG00000223099.1	chr4	-	AC119751.4	miRNA	ENST00000411167.1	0.11046	#REF!	Intergenic
ENSG00000215547.1	chr20		DEFB115	protein_coding	ENST00000400552.1	0.11002	#REF!	Intergenic
ENSG00000198673.10	chr12	-	FAM19A2	nonsense_mediated_decay	ENST00000549379.5	0.10969	#REF!	intron (ENST00000549379.5, intron 2 of 8)
ENSG00000234929.1	chr2	-	AC018685.1	lincRNA	ENST00000414065.1	0.10954	#REF!	Intergenic
ENSG00000151893.14	chr10	-	CACUL1	retained_intron	ENST00000489169.1	0.10816	#REF!	intron (ENST00000489169.1, intron 1 of 2)
ENSG00000157168.18	chr8		NRG1	protein_coding	ENST00000523534.5	0.10798	#REF!	intron (ENST00000523534.5, intron 1 of 12)
ENSG00000078328.19	chr16		RBFOX1	protein_coding	ENST00000311745.9	0.10698	#REF!	intron (ENST00000311745.9, intron 1 of 12)
ENSG00000263433.1	chr17		RP11-260A9.1	processed_pseudogene	ENST00000580677.1	0.10651	#REF!	Intergenic
ENSG00000229485.1	chr10	-	KSR1P1	processed_pseudogene	ENST00000446298.1	0.10263	#REF!	Intergenic
ENSG00000124788.17	chr6	-	ATXN1	protein_coding	ENST00000436367.5	0.10127	#REF!	intron (ENST00000436367.5, intron 6 of 7)
ENSG00000008018.8	chr6	-	PSMB1	processed_transcript	ENST00000462957.1	0.10098	#REF!	exon (ENST00000462957.1, exon 1 of 5)
ENSG00000178882.14	chr12		FAM101A	protein_coding	ENST00000324038.6	0.09942	#REF!	promoter-TSS (ENST00000324038.6)
ENSG00000265233.1	chr17	-	AC144838.2	processed_pseudogene	ENST00000580930.1	0.09898	#REF!	Intergenic
ENSG00000129354.11	chr19	-	AP1M2	protein_coding	ENST00000590923.5	0.09647	#REF!	promoter-TSS (ENST00000589809.1)
ENSG00000117154.11	chr1		IGSF21	processed_transcript	ENST00000412684.3	0.09643	#REF!	intron (ENST00000412684.3, intron 2 of 5)
ENSG00000241058.3	chr10	-	NSUN6	protein_coding	ENST00000377304.6	0.09636	#REF!	intron (ENST00000377304.6, intron 8 of 10)
ENSG00000229485.1	chr10	-	KSR1P1	processed_pseudogene	ENST00000446298.1	0.09528	#REF!	Intergenic
ENSG00000277282.1	chr21	-	IGHV1OR21-1	IG_V_gene	ENST00000622028.1	0.09433	#REF!	Intergenic
ENSG00000171428.13	chr8		NAT1	processed_transcript	ENST00000517837.5	0.09198	#REF!	intron (ENST00000517837.5, intron 2 of 3)
ENSG00000280438.1	chr5	-	RP11-315A16.2	TEC	ENST00000623386.1	0.0918	#REF!	Intergenic
ENSG00000259639.5	chr15	-	RP11-184D12.1	lincRNA	ENST00000561394.1	0.09169	#REF!	intron (ENST00000561394.1, intron 2 of 4)
ENSG00000258733.5	chr14		CTD-2341M24.1	lincRNA	ENST00000557195.5	0.0916	#REF!	intron (ENST00000557195.5, intron 2 of 4)
ENSG00000228882.1	chr10	-	CICP9	processed_pseudogene	ENST00000444451.1	0.09069	#REF!	Intergenic
ENSG00000277248.1	chr22	-	U2	snRNA	ENST00000615943.1	0.09023	#REF!	Intergenic
ENSG00000229485.1	chr10	-	KSR1P1	processed_pseudogene	ENST00000446298.1	0.08743	#REF!	Intergenic
ENSG00000228882.1	chr10	-	CICP9	processed_pseudogene	ENST00000444451.1	0.08677	#REF!	Intergenic
ENSG00000228639.6	chr17	-	AC005152.3	lincRNA	ENST00000430908.6	0.08588	#REF!	Intergenic
ENSG00000263433.1	chr17		RP11-260A9.1	processed_pseudogene	ENST00000580677.1	0.08432	#REF!	Intergenic
ENSG00000263433.1	chr17		RP11-260A9.1	processed_pseudogene	ENST00000580677.1	0.08333	#REF!	Intergenic
ENSG00000163964.13	chr3		PIGX	protein_coding	ENST00000426755.5	0.07896	#REF!	intron (ENST00000426755.5, intron 2 of 5)
ENSG00000230942.1	chr1	-	HMGN1P5	processed_pseudogene	ENST00000448591.1	0.0789	#REF!	TTS (ENST00000448591.1)
ENSG00000143702.15	chr1	-	CEP170	protein_coding	ENST00000523424.5	0.07888	#REF!	exon (ENST00000523424.5, exon 3 of 5)
ENSG00000134899.17	chr13		ERCC5	retained_intron	ENST00000375958.3	0.07722	#REF!	exon (ENST00000375958.3, exon 2 of 3)
ENSG00000111846.15	chr6		GCNT2	protein_coding	ENST00000316170.7	0.07519	#REF!	intron (ENST00000316170.7, intron 1 of 2)
ENSG00000145375.7	chr4		SPATA5	protein_coding	ENST00000274008.4	0.07438	#REF!	intron (ENST00000274008.4, intron 14 of 15)
ENSG00000265233.1	chr17	-	AC144838.2	processed_pseudogene	ENST00000580930.1	0.07083	#REF!	Intergenic
ENSG00000166530.8	chr4	-	HSBP1P2	processed_pseudogene	ENST00000299671.7	0.07082	#REF!	Intergenic
ENSG00000136813.14	chr9	-	KIAA0368	processed_transcript	ENST00000465499.1	0.06946	#REF!	Intergenic
ENSG00000265233.1	chr17	-	AC144838.2	processed_pseudogene	ENST00000580930.1	0.06936	#REF!	Intergenic
ENSG00000250551.1	chr5		RP11-254I22.1	lincRNA	ENST00000507997.1	0.06519	#REF!	intron (ENST00000507997.1, intron 2 of 2)
ENSG00000082805.19	chr12		ERC1	protein_coding	ENST00000397203.6	0.06329	#REF!	intron (ENST00000397203.6, intron 6 of 16)
ENSG00000074054.17	chr2	-	CLASP1	protein_coding	ENST00000409078.7	0.06075	#REF!	intron (ENST00000409078.7, intron 14 of 38)
ENSG00000245311.2	chr12	-	ARNTL2-AS1	antisense	ENST00000500498.2	0.06075	#REF!	exon (ENST00000500498.2, exon 4 of 4)
ENSG00000237936.1	chr10	-	RP11-224P11.1	processed_pseudogene	ENST00000441292.1	0.05983	#REF!	Intergenic
ENSG00000091490.10	chr4	-	SEL1L3	protein_coding	ENST00000510880.1	0.05856	#REF!	TTS (ENST00000513364.1)
ENSG00000125246.15	chr13		CLYBL	protein_coding	ENST00000339105.8	0.05845	#REF!	intron (ENST00000339105.8, intron 4 of 8)
ENSG00000151005.4	chr4	-	TKTL2	protein_coding	ENST00000280605.4	0.05421	#REF!	Intergenic
ENSG00000220793.5	chr16	-	RPL21P119	processed_pseudogene	ENST00000484462.1	0.05346	#REF!	Intergenic
ENSG00000233832.1	chr10		RP11-96F8.1	processed_pseudogene	ENST00000427864.1	0.05043	#REF!	Intergenic
ENSG00000091879.13	chr8	-	ANGPT2	protein_coding	ENST00000523120.2	0.05022	#REF!	intron (ENST00000523120.2, intron 7 of 7)
ENSG00000124302.12	chr19		CHST8	protein_coding	ENST00000434302.5	0.04996	#REF!	exon (ENST00000434302.5, exon 2 of 5)
ENSG00000186153.16	chr16		WWOX	nonsense_mediated_decay	ENST00000569332.5	0.0493	#REF!	intron (ENST00000569332.5, intron 7 of 7)
ENSG00000006210.6	chr16		CX3CL1	protein_coding	ENST00000565912.1	0.04769	#REF!	Intergenic
ENSG00000152078.9	chr1		TMEM56	protein_coding	ENST00000455656.1	0.04746	#REF!	intron (ENST00000455656.1, intron 1 of 5)
ENSG00000075711.20	chr3	-	DLG1	processed_transcript	ENST00000485409.5	0.04545	#REF!	intron (ENST00000485409.5, intron 3 of 3)
ENSG00000184465.15	chr6	-	WDR27	protein_coding	ENST00000448612.5	0.04506	#REF!	intron (ENST00000448612.5, intron 24 of 25)
ENSG00000214050.7	chr8	-	FBXO16	retained_intron	ENST00000518016.1	0.04498	#REF!	intron (ENST00000518016.1, intron 2 of 2)
ENSG00000165209.18	chr9	-	STRBP	protein_coding	ENST00000447404.6	0.04228	#REF!	exon (ENST00000447404.6, exon 17 of 17)
ENSG00000111790.13	chr12		FGFR1OP2	retained_intron	ENST00000538172.1	0.0381	#REF!	TTS (ENST00000544111.5)
ENSG00000186153.16	chr16		WWOX	protein_coding	ENST00000539474.6	0.03771	#REF!	intron (ENST00000539474.6, intron 5 of 5)
ENSG00000145819.15	chr5		ARHGAP26	processed_transcript	ENST00000469396.5	0.03144	#REF!	intron (ENST00000469396.5, intron 2 of 5)
ENSG00000199246.1	chr6		RNU6-896P	snRNA	ENST00000362376.1	0.03043	#REF!	Intergenic
ENSG00000143815.14	chr1	-	LBR	processed_transcript	ENST00000487054.1	0.02841	#REF!	TTS (ENST00000487054.1)
ENSG00000136051.13	chr12		KIAA1033	retained_intron	ENST00000550613.1	0.02697	#REF!	promoter-TSS (ENST00000548534.1)
ENSG00000137770.13	chr15		CTDSPL2	processed_transcript	ENST00000560834.1	0.0257	#REF!	intron (ENST00000560834.1, intron 3 of 3)
ENSG00000185495.10	chr1		RP11-504P24.3	retained_intron	ENST00000540997.2	0.02197	#REF!	Intergenic
ENSG00000249258.2	chr8		RP11-468H14.2	lincRNA	ENST00000513892.2	0.02071	#REF!	intron (ENST00000513892.2, intron 2 of 2)
ENSG00000184029.9	chr21	-	DSCR4	nonsense_mediated_decay	ENST00000482032.1	0.01974	#REF!	TTS (ENST00000482032.1)
ENSG00000251256.1	chr4		RP11-273B19.1	lincRNA	ENST00000514413.1	0.01935	#REF!	Intergenic
ENSG00000261803.1	chr16	-	RP11-434E6.2	lincRNA	ENST00000562614.1	0.01927	#REF!	Intergenic
ENSG00000227043.1	chr1	-	RP11-286M16.1	lincRNA	ENST00000435973.1	0.01916	#REF!	Intergenic
ENSG00000229755.1	chr20	-	RP5-827L5.2	lincRNA	ENST00000420710.1	0.01708	#REF!	Intergenic
ENSG00000198492.14	chr1		YTHDF2	protein_coding	ENST00000542507.5	0.01682	#REF!	promoter-TSS (ENST00000474884.5)
ENSG00000152484.13	chr13	-	USP12	protein_coding	ENST00000282344.10	0.00715	#REF!	intron (ENST00000282344.10, intron 1 of 8)

## Sheet: Supplementary data file 3B
CLL samples vs Normal sorted Bcells_Hyper DMRS
Geneid	Chr	Strand	GeneName	GeneClassification	Nearest PromoterID	Peak Score	Region Size	Annotation
ENSG00000002079.12	chr7	+	MYH16	unitary_pseudogene	ENST00000439784.5	18.5934	450	intron (ENST00000439784.5, intron 2 of 42)
ENSG00000002822.15	chr7	-	MAD1L1	protein_coding	ENST00000402746.5	9.47765	223	intron (ENST00000402746.5, intron 10 of 16)
ENSG00000034053.14	chr15	+	APBA2	protein_coding	ENST00000558402.5	19.6939	225	intron (ENST00000558402.5, intron 2 of 15)
ENSG00000047578.12	chr16	+	KIAA0556	retained_intron	ENST00000568622.1	6.81702	204	TTS (ENST00000380897.7)
ENSG00000065328.16	chr10	+	MCM10	retained_intron	ENST00000459751.1	8.46791	202	intron (ENST00000459751.1, intron 1 of 1)
ENSG00000066027.11	chr1	+	PPP2R5A	protein_coding	ENST00000261461.6	12.8948	205	Intergenic
ENSG00000066032.18	chr2	+	CTNNA2	protein_coding	ENST00000466387.5	4.94305	218	intron (ENST00000466387.5, intron 11 of 21)
ENSG00000066827.15	chr8	-	ZFAT	protein_coding	ENST00000521673.5	12.0447	500	Intergenic
ENSG00000071677.1	chr2	+	PRLH	protein_coding	ENST00000165524.1	23.8608	344	Intergenic
ENSG00000078328.19	chr16	+	RBFOX1	processed_transcript	ENST00000569889.1	9.9897	211	intron (ENST00000569889.1, intron 1 of 2)
ENSG00000082805.19	chr12	+	ERC1	protein_coding	ENST00000397203.6	4.78306	236	intron (ENST00000397203.6, intron 12 of 16)
ENSG00000102970.10	chr16	+	CCL17	protein_coding	ENST00000219244.8	12.542	590	intron (ENST00000219244.8, intron 1 of 3)
ENSG00000103494.12	chr16	-	RPGRIP1L	protein_coding	ENST00000379925.7	12.9583	215	intron (ENST00000379925.7, intron 22 of 26)
ENSG00000103528.16	chr16	+	SYT17	nonsense_mediated_decay	ENST00000565183.5	8.00198	202	intron (ENST00000565183.5, intron 2 of 3)
ENSG00000104415.13	chr8	+	WISP1	protein_coding	ENST00000250160.10	4.1183	361	intron (ENST00000250160.10, intron 3 of 4)
ENSG00000105426.14	chr19	-	PTPRS	processed_transcript	ENST00000588552.5	16.9385	298	Intergenic
ENSG00000105426.14	chr19	-	PTPRS	processed_transcript	ENST00000588552.5	6.19918	218	Intergenic
ENSG00000109927.9	chr11	+	TECTA	protein_coding	ENST00000264037.2	11.0604	206	intron (ENST00000264037.2, intron 12 of 22)
ENSG00000110328.5	chr11	-	GALNT18	processed_transcript	ENST00000526064.1	13.4479	904	intron (ENST00000526064.1, intron 1 of 2)
ENSG00000111199.10	chr12	-	TRPV4	protein_coding	ENST00000536838.1	19.0633	291	TTS (ENST00000536570.1)
ENSG00000111860.13	chr6	-	CEP85L	protein_coding	ENST00000368488.9	15.797	309	Intergenic
ENSG00000112699.10	chr6	-	GMDS	protein_coding	ENST00000380815.4	4.01656	247	intron (ENST00000380815.4, intron 8 of 10)
ENSG00000114656.10	chr3	-	KIAA1257	protein_coding	ENST00000265068.9	5.98442	254	intron (ENST00000265068.9, intron 7 of 7)
ENSG00000115155.16	chr2	-	OTOF	protein_coding	ENST00000403946.7	15.2617	221	intron (ENST00000403946.7, intron 3 of 45)
ENSG00000115694.14	chr2	-	STK25	protein_coding	ENST00000440109.5	24.2855	365	Intergenic
ENSG00000116254.17	chr1	-	CHD5	nonsense_mediated_decay	ENST00000496404.1	25.2535	440	intron (ENST00000496404.1, intron 7 of 33)
ENSG00000117523.15	chr1	+	PRRC2C	protein_coding	ENST00000338920.8	5.48263	230	exon (ENST00000338920.8, exon 12 of 34)
ENSG00000120457.11	chr11	+	KCNJ5	protein_coding	ENST00000533599.1	4.45024	219	intron (ENST00000533599.1, intron 1 of 1)
ENSG00000123975.4	chr9	+	CKS2	protein_coding	ENST00000314355.6	22.1636	214	Intergenic
ENSG00000124610.4	chr6	-	HIST1H1A	protein_coding	ENST00000244573.4	5.28504	200	promoter-TSS (ENST00000244573.4)
ENSG00000125089.16	chr4	+	SH3TC1	retained_intron	ENST00000506360.5	17.3398	431	intron (ENST00000506360.5, intron 13 of 15)
ENSG00000125257.13	chr13	-	ABCC4	protein_coding	ENST00000536256.3	4.00928	212	intron (ENST00000536256.3, intron 12 of 19)
ENSG00000127152.17	chr14	-	BCL11B	protein_coding	ENST00000357195.7	23.8564	220	intron (ENST00000357195.7, intron 2 of 3)
ENSG00000128731.15	chr15	-	HERC2	protein_coding	ENST00000261609.11	4.11607	211	intron (ENST00000261609.11, intron 70 of 92)
ENSG00000130226.16	chr7	+	DPP6	protein_coding	ENST00000619756.4	22.2976	228	intron (ENST00000619756.4, intron 1 of 5)
ENSG00000130226.16	chr7	+	DPP6	protein_coding	ENST00000427557.1	22.0726	479	intron (ENST00000427557.1, intron 5 of 23)
ENSG00000130558.18	chr9	+	OLFM1	retained_intron	ENST00000483042.1	20.7549	269	Intergenic
ENSG00000130558.18	chr9	+	OLFM1	retained_intron	ENST00000483042.1	5.47229	308	Intergenic
ENSG00000130707.17	chr9	+	ASS1	protein_coding	ENST00000422569.5	12.3466	247	intron (ENST00000422569.5, intron 3 of 7)
ENSG00000131378.13	chr3	-	RFTN1	protein_coding	ENST00000441460.5	19.4347	206	intron (ENST00000441460.5, intron 1 of 4)
ENSG00000134186.11	chr1	+	PRPF38B	processed_transcript	ENST00000485810.1	5.89412	277	TTS (ENST00000485810.1)
ENSG00000135636.13	chr2	+	DYSF	protein_coding	ENST00000409744.5	11.1204	253	intron (ENST00000409744.5, intron 44 of 54)
ENSG00000137177.18	chr6	-	KIF13A	protein_coding	ENST00000502704.2	4.90548	204	intron (ENST00000502704.2, intron 2 of 2)
ENSG00000138031.14	chr2	-	ADCY3	protein_coding	ENST00000260600.9	19.3414	237	Intergenic
ENSG00000138944.7	chr22	-	KIAA1644	protein_coding	ENST00000381176.4	12.3345	332	Intergenic
ENSG00000139767.8	chr12	+	SRRM4	processed_transcript	ENST00000537597.1	12.4113	315	intron (ENST00000537597.1, intron 2 of 4)
ENSG00000141505.11	chr17	-	ASGR1	protein_coding	ENST00000572879.5	14.0904	237	intron (ENST00000572879.5, intron 2 of 4)
ENSG00000142599.17	chr1	-	RERE	processed_transcript	ENST00000467350.1	8.38319	267	TTS (ENST00000289877.8)
ENSG00000144476.5	chr2	+	ACKR3	protein_coding	ENST00000272928.3	16.8366	358	Intergenic
ENSG00000146648.15	chr7	+	EGFR	retained_intron	ENST00000485503.1	5.85349	387	TTS (ENST00000455089.5)
ENSG00000148468.16	chr10	-	FAM171A1	protein_coding	ENST00000378116.8	8.70199	202	intron (ENST00000378116.8, intron 2 of 7)
ENSG00000148848.14	chr10	-	ADAM12	protein_coding	ENST00000368676.8	11.3795	217	intron (ENST00000368676.8, intron 11 of 18)
ENSG00000150456.10	chr13	-	N6AMT2	protein_coding	ENST00000382754.4	14.3888	203	intron (ENST00000382754.4, intron 2 of 4)
ENSG00000154822.15	chr3	+	PLCL2	protein_coding	ENST00000615277.4	4.75509	212	intron (ENST00000615277.4, intron 4 of 5)
ENSG00000155093.17	chr7	-	PTPRN2	protein_coding	ENST00000389416.8	23.2663	655	intron (ENST00000389416.8, intron 8 of 21)
ENSG00000155093.17	chr7	-	PTPRN2	protein_coding	ENST00000389416.8	20.0179	1297	intron (ENST00000389416.8, intron 8 of 21)
ENSG00000155657.24	chr2	-	TTN	protein_coding	ENST00000615779.4	8.67609	329	exon (ENST00000615779.4, exon 308 of 313)
ENSG00000156113.20	chr10	-	KCNMA1	protein_coding	ENST00000372421.9	9.9053	451	intron (ENST00000372421.9, intron 1 of 27)
ENSG00000160191.17	chr21	+	PDE9A	protein_coding	ENST00000398227.7	15.4642	382	intron (ENST00000398227.7, intron 1 of 14)
ENSG00000161944.16	chr17	-	ASGR2	protein_coding	ENST00000254850.11	21.589	218	intron (ENST00000254850.11, intron 2 of 8)
ENSG00000162599.15	chr1	+	NFIA	protein_coding	ENST00000476646.5	5.51862	217	intron (ENST00000476646.5, intron 1 of 3)
ENSG00000163449.10	chr2	+	TMEM169	protein_coding	ENST00000437356.6	9.85438	241	intron (ENST00000437356.6, intron 2 of 2)
ENSG00000164509.13	chr5	+	IL31RA	protein_coding	ENST00000359040.9	20.8928	207	intron (ENST00000359040.9, intron 2 of 15)
ENSG00000165025.14	chr9	+	SYK	protein_coding	ENST00000375746.1	4.07959	291	intron (ENST00000375746.1, intron 1 of 13)
ENSG00000165061.14	chr8	-	ZMAT4	processed_transcript	ENST00000523823.1	11.9355	592	intron (ENST00000523823.1, intron 2 of 2)
ENSG00000166446.14	chr16	-	CDYL2	protein_coding	ENST00000566173.3	5.68299	259	intron (ENST00000566173.3, intron 1 of 7)
ENSG00000167104.11	chr20	+	BPIFB6	nonsense_mediated_decay	ENST00000542375.5	9.97184	505	Intergenic
ENSG00000167104.11	chr20	+	BPIFB6	protein_coding	ENST00000349552.1	5.29588	205	intron (ENST00000349552.1, intron 8 of 14)
ENSG00000167210.16	chr18	-	LOXHD1	nonsense_mediated_decay	ENST00000536111.1	7.7938	264	TTS (ENST00000419859.1)
ENSG00000167614.13	chr19	+	TTYH1	protein_coding	ENST00000423529.5	7.60495	205	Intergenic
ENSG00000167632.14	chr8	-	TRAPPC9	processed_transcript	ENST00000517667.5	21.3988	204	intron (ENST00000517667.5, intron 2 of 3)
ENSG00000167851.13	chr17	+	CD300A	protein_coding	ENST00000360141.7	16.1473	296	promoter-TSS (ENST00000360141.7)
ENSG00000168280.16	chr2	+	KIF5C	protein_coding	ENST00000435030.5	13.0777	235	intron (ENST00000435030.5, intron 3 of 25)
ENSG00000168813.16	chr19	+	ZNF507	protein_coding	ENST00000311921.8	4.17872	229	Intergenic
ENSG00000169181.12	chr16	-	GSG1L	protein_coding	ENST00000447459.6	3.7498	220	exon (ENST00000447459.6, exon 7 of 7)
ENSG00000169393.8	chr19	+	ELSPBP1	protein_coding	ENST00000593413.1	4.30539	241	promoter-TSS (ENST00000593413.1)
ENSG00000170498.8	chr1	-	KISS1	protein_coding	ENST00000367194.4	4.84089	459	intron (ENST00000367194.4, intron 1 of 2)
ENSG00000170627.9	chr12	-	GTSF1	nonsense_mediated_decay	ENST00000546931.5	5.42477	216	promoter-TSS (ENST00000552397.5)
ENSG00000170927.14	chr6	-	PKHD1	protein_coding	ENST00000371117.7	6.57798	240	intron (ENST00000371117.7, intron 34 of 66)
ENSG00000171310.10	chr12	+	CHST11	protein_coding	ENST00000303694.5	22.2763	314	intron (ENST00000303694.5, intron 1 of 2)
ENSG00000171435.13	chr12	-	KSR2	protein_coding	ENST00000339824.6	18.3831	201	intron (ENST00000339824.6, intron 3 of 19)
ENSG00000171735.18	chr1	+	CAMTA1	protein_coding	ENST00000303635.11	27.1854	505	intron (ENST00000303635.11, intron 4 of 22)
ENSG00000175946.8	chr8	-	KLHL38	protein_coding	ENST00000325995.7	16.8645	1169	TTS (ENST00000524355.1)
ENSG00000176473.13	chr14	+	WDR25	protein_coding	ENST00000542471.2	4.19583	226	intron (ENST00000542471.2, intron 1 of 5)
ENSG00000176769.9	chr10	-	TCERG1L	protein_coding	ENST00000368642.4	8.21515	233	Intergenic
ENSG00000178235.7	chr13	-	SLITRK1	protein_coding	ENST00000377084.3	13.0651	231	Intergenic
ENSG00000178591.6	chr20	+	DEFB125	processed_transcript	ENST00000608838.1	17.2825	369	Intergenic
ENSG00000178591.6	chr20	+	DEFB125	processed_transcript	ENST00000608838.1	14.7351	242	Intergenic
ENSG00000178591.6	chr20	+	DEFB125	processed_transcript	ENST00000608838.1	13.7011	319	Intergenic
ENSG00000178591.6	chr20	+	DEFB125	processed_transcript	ENST00000608838.1	11.1949	920	Intergenic
ENSG00000178591.6	chr20	+	DEFB125	processed_transcript	ENST00000608838.1	5.69535	401	Intergenic
ENSG00000178623.11	chr2	+	GPR35	protein_coding	ENST00000319838.9	9.81201	208	intron (ENST00000319838.9, intron 2 of 5)
ENSG00000179242.15	chr20	+	CDH4	protein_coding	ENST00000614565.4	25.5203	343	intron (ENST00000614565.4, intron 2 of 15)
ENSG00000179869.14	chr7	+	ABCA13	processed_transcript	ENST00000611776.4	24.4725	230	intron (ENST00000611776.4, intron 10 of 42)
ENSG00000180525.11	chr10	+	PRR26	protein_coding	ENST00000381489.6	10.6061	265	exon (ENST00000381489.6, exon 3 of 3)
ENSG00000180875.4	chr1	-	GREM2	protein_coding	ENST00000318160.4	4.10535	226	intron (ENST00000318160.4, intron 1 of 1)
ENSG00000182256.12	chr15	+	GABRG3	protein_coding	ENST00000555083.5	13.2021	1179	intron (ENST00000555083.5, intron 5 of 5)
ENSG00000182405.5	chr15	+	PGBD4	protein_coding	ENST00000397766.3	8.94355	320	exon (ENST00000397766.3, exon 1 of 1)
ENSG00000183049.12	chr10	+	CAMK1D	protein_coding	ENST00000378845.5	11.8353	431	intron (ENST00000378845.5, intron 2 of 9)
ENSG00000183117.18	chr8	-	CSMD1	protein_coding	ENST00000602723.5	17.4231	352	intron (ENST00000602723.5, intron 15 of 67)
ENSG00000183570.16	chr21	+	PCBP3	protein_coding	ENST00000400314.5	8.95209	788	Intergenic
ENSG00000184465.15	chr6	-	WDR27	protein_coding	ENST00000448612.5	4.16091	226	intron (ENST00000448612.5, intron 21 of 25)
ENSG00000184967.6	chr12	+	NOC4L	retained_intron	ENST00000538784.2	21.0432	397	Intergenic
ENSG00000184967.6	chr12	+	NOC4L	retained_intron	ENST00000538784.2	19.0922	368	Intergenic
ENSG00000184967.6	chr12	+	NOC4L	retained_intron	ENST00000538784.2	11.2901	272	Intergenic
ENSG00000185420.18	chr1	-	SMYD3	processed_transcript	ENST00000470510.5	3.92439	231	intron (ENST00000470510.5, intron 5 of 7)
ENSG00000185495.10	chr1	+	RP11-504P24.3	retained_intron	ENST00000540997.2	3.36882	202	Intergenic
ENSG00000185739.13	chr16	-	SRL	nonsense_mediated_decay	ENST00000572111.1	23.048	199	intron (ENST00000572111.1, intron 1 of 6)
ENSG00000185739.13	chr16	-	SRL	nonsense_mediated_decay	ENST00000572111.1	19.1959	370	intron (ENST00000572111.1, intron 1 of 6)
ENSG00000188033.9	chr19	-	ZNF490	processed_transcript	ENST00000465656.1	4.21189	286	TTS (ENST00000598225.5)
ENSG00000188039.13	chr19	+	NWD1	protein_coding	ENST00000524140.6	12.0236	564	intron (ENST00000524140.6, intron 6 of 18)
ENSG00000188373.4	chr10	+	C10orf99	processed_transcript	ENST00000472542.1	25.4708	217	intron (ENST00000472542.1, intron 1 of 1)
ENSG00000196166.3	chr8	-	C8orf86	protein_coding	ENST00000437935.2	15.38	202	Intergenic
ENSG00000196458.10	chr12	-	ZNF605	protein_coding	ENST00000360187.8	8.93386	499	intron (ENST00000360187.8, intron 1 of 4)
ENSG00000196458.10	chr12	-	ZNF605	protein_coding	ENST00000360187.8	8.58432	676	intron (ENST00000360187.8, intron 1 of 4)
ENSG00000197724.10	chr9	+	PHF2	protein_coding	ENST00000359246.8	12.5957	1215	intron (ENST00000359246.8, intron 12 of 21)
ENSG00000197724.10	chr9	+	PHF2	protein_coding	ENST00000359246.8	8.95961	290	intron (ENST00000359246.8, intron 1 of 21)
ENSG00000197891.11	chr11	+	SLC22A12	protein_coding	ENST00000473690.5	14.6589	749	intron (ENST00000473690.5, intron 4 of 9)
ENSG00000198000.11	chr9	-	NOL8	protein_coding	ENST00000535387.5	6.19519	201	exon (ENST00000535387.5, exon 8 of 15)
ENSG00000198162.12	chr1	+	MAN1A2	protein_coding	ENST00000356554.7	4.02717	211	intron (ENST00000356554.7, intron 11 of 12)
ENSG00000198393.7	chr12	+	ZNF26	protein_coding	ENST00000534834.1	4.05895	227	intron (ENST00000534834.1, intron 2 of 2)
ENSG00000200708.1	chr2	+	RN7SKP93	misc_RNA	ENST00000363838.1	5.48355	255	Intergenic
ENSG00000203727.3	chr6	+	SAMD5	protein_coding	ENST00000566741.1	7.49186	263	intron (ENST00000566741.1, intron 1 of 1)
ENSG00000205767.4	chr14	+	CTD-2302E22.1	processed_pseudogene	ENST00000497246.1	4.84974	223	Intergenic
ENSG00000205837.7	chr2	-	LINC00487	lincRNA	ENST00000382045.3	26.7282	258	intron (ENST00000382045.3, intron 1 of 5)
ENSG00000211890.3	chr14	-	IGHA2	IG_C_gene	ENST00000390539.2	9.96995	391	Intergenic
ENSG00000212618.1	chr17	+	snoMBII-202	snoRNA	ENST00000391316.1	15.4685	208	Intergenic
ENSG00000214293.8	chr7	-	APTR	lincRNA	ENST00000430801.5	5.24831	228	intron (ENST00000430801.5, intron 1 of 3)
ENSG00000214514.7	chr17	-	KRT42P	processed_transcript	ENST00000398469.5	20.826	299	intron (ENST00000398469.5, intron 4 of 10)
ENSG00000215146.4	chr10	-	RP11-313J2.1	transcribed_unprocessed_pseudogene	ENST00000423987.2	9.62374	226	Intergenic
ENSG00000215146.4	chr10	-	RP11-313J2.1	transcribed_unprocessed_pseudogene	ENST00000423987.2	8.65617	237	Intergenic
ENSG00000215146.4	chr10	-	RP11-313J2.1	transcribed_unprocessed_pseudogene	ENST00000423987.2	5.49933	721	Intergenic
ENSG00000215151.4	chr10	+	ABCD1P2	unprocessed_pseudogene	ENST00000429313.1	8.81246	928	Intergenic
ENSG00000215151.4	chr10	+	ABCD1P2	unprocessed_pseudogene	ENST00000429313.1	7.05896	281	Intergenic
ENSG00000215151.4	chr10	+	ABCD1P2	unprocessed_pseudogene	ENST00000429313.1	5.47324	302	Intergenic
ENSG00000215151.4	chr10	+	ABCD1P2	unprocessed_pseudogene	ENST00000429313.1	5.2641	357	Intergenic
ENSG00000215151.4	chr10	+	ABCD1P2	unprocessed_pseudogene	ENST00000429313.1	4.31307	237	Intergenic
ENSG00000215151.4	chr10	+	ABCD1P2	unprocessed_pseudogene	ENST00000429313.1	4.28822	210	Intergenic
ENSG00000215151.4	chr10	+	ABCD1P2	unprocessed_pseudogene	ENST00000429313.1	3.9576	493	Intergenic
ENSG00000215547.1	chr20	+	DEFB115	protein_coding	ENST00000400552.1	14.5852	350	Intergenic
ENSG00000215547.1	chr20	+	DEFB115	protein_coding	ENST00000400552.1	10.1077	321	Intergenic
ENSG00000215547.1	chr20	+	DEFB115	protein_coding	ENST00000400552.1	7.9251	322	Intergenic
ENSG00000215547.1	chr20	+	DEFB115	protein_coding	ENST00000400552.1	7.26765	640	Intergenic
ENSG00000215547.1	chr20	+	DEFB115	protein_coding	ENST00000400552.1	6.33566	368	Intergenic
ENSG00000215547.1	chr20	+	DEFB115	protein_coding	ENST00000400552.1	6.2521	201	Intergenic
ENSG00000215547.1	chr20	+	DEFB115	protein_coding	ENST00000400552.1	6.11222	504	Intergenic
ENSG00000215547.1	chr20	+	DEFB115	protein_coding	ENST00000400552.1	6.09479	363	Intergenic
ENSG00000215547.1	chr20	+	DEFB115	protein_coding	ENST00000400552.1	6.05933	416	Intergenic
ENSG00000215547.1	chr20	+	DEFB115	protein_coding	ENST00000400552.1	5.34286	454	Intergenic
ENSG00000215547.1	chr20	+	DEFB115	protein_coding	ENST00000400552.1	5.15802	550	Intergenic
ENSG00000215547.1	chr20	+	DEFB115	protein_coding	ENST00000400552.1	5.05167	362	Intergenic
ENSG00000215547.1	chr20	+	DEFB115	protein_coding	ENST00000400552.1	5.0151	225	Intergenic
ENSG00000215547.1	chr20	+	DEFB115	protein_coding	ENST00000400552.1	4.81209	217	Intergenic
ENSG00000215547.1	chr20	+	DEFB115	protein_coding	ENST00000400552.1	4.69134	218	Intergenic
ENSG00000215547.1	chr20	+	DEFB115	protein_coding	ENST00000400552.1	4.62782	415	Intergenic
ENSG00000215547.1	chr20	+	DEFB115	protein_coding	ENST00000400552.1	4.57396	767	Intergenic
ENSG00000215547.1	chr20	+	DEFB115	protein_coding	ENST00000400552.1	4.52028	599	Intergenic
ENSG00000215547.1	chr20	+	DEFB115	protein_coding	ENST00000400552.1	4.46193	245	Intergenic
ENSG00000215547.1	chr20	+	DEFB115	protein_coding	ENST00000400552.1	4.456	425	Intergenic
ENSG00000215547.1	chr20	+	DEFB115	protein_coding	ENST00000400552.1	4.35987	296	Intergenic
ENSG00000215547.1	chr20	+	DEFB115	protein_coding	ENST00000400552.1	3.77598	225	Intergenic
ENSG00000215547.1	chr20	+	DEFB115	protein_coding	ENST00000400552.1	3.60124	218	Intergenic
ENSG00000215547.1	chr20	+	DEFB115	protein_coding	ENST00000400552.1	3.38915	236	Intergenic
ENSG00000215567.5	chr15	+	RP11-79C23.1	unprocessed_pseudogene	ENST00000524329.1	9.35001	379	Intergenic
ENSG00000218336.7	chr4	+	TENM3	protein_coding	ENST00000510504.1	5.84222	218	intron (ENST00000510504.1, intron 2 of 2)
ENSG00000218891.4	chr19	-	ZNF579	protein_coding	ENST00000325421.6	16.0962	258	Intergenic
ENSG00000219088.1	chr6	+	RP3-359N14.1	processed_pseudogene	ENST00000404930.1	10.9098	295	Intergenic
ENSG00000222230.1	chr4	-	RNA5SP158	rRNA	ENST00000410298.1	6.81206	267	Intergenic
ENSG00000223088.1	chr9	+	RMRPP5	ribozyme	ENST00000411156.1	14.6279	214	Intergenic
ENSG00000223729.1	chr9	-	RP11-145E17.2	lincRNA	ENST00000417135.1	20.4578	244	Intergenic
ENSG00000224132.2	chr2	+	AC112715.2	lincRNA	ENST00000445534.2	12.8431	208	Intergenic
ENSG00000225053.1	chr10	+	PRPF38AP1	processed_pseudogene	ENST00000451976.1	4.29184	199	Intergenic
ENSG00000225292.2	chr10	+	RP11-57H14.3	sense_intronic	ENST00000428766.2	6.07596	325	Intergenic
ENSG00000225293.1	chr22	+	ABCD1P4	unprocessed_pseudogene	ENST00000399687.3	9.94293	548	Intergenic
ENSG00000225293.1	chr22	+	ABCD1P4	unprocessed_pseudogene	ENST00000399687.3	7.20568	276	Intergenic
ENSG00000225293.1	chr22	+	ABCD1P4	unprocessed_pseudogene	ENST00000399687.3	6.47491	659	Intergenic
ENSG00000225293.1	chr22	+	ABCD1P4	unprocessed_pseudogene	ENST00000399687.3	6.02364	599	Intergenic
ENSG00000225293.1	chr22	+	ABCD1P4	unprocessed_pseudogene	ENST00000399687.3	5.67948	680	Intergenic
ENSG00000225293.1	chr22	+	ABCD1P4	unprocessed_pseudogene	ENST00000399687.3	5.46547	715	Intergenic
ENSG00000225293.1	chr22	+	ABCD1P4	unprocessed_pseudogene	ENST00000399687.3	4.71906	381	Intergenic
ENSG00000225293.1	chr22	+	ABCD1P4	unprocessed_pseudogene	ENST00000399687.3	4.70077	324	Intergenic
ENSG00000225293.1	chr22	+	ABCD1P4	unprocessed_pseudogene	ENST00000399687.3	4.63678	332	Intergenic
ENSG00000225293.1	chr22	+	ABCD1P4	unprocessed_pseudogene	ENST00000399687.3	4.12293	214	Intergenic
ENSG00000225293.1	chr22	+	ABCD1P4	unprocessed_pseudogene	ENST00000399687.3	3.9229	275	Intergenic
ENSG00000225293.1	chr22	+	ABCD1P4	unprocessed_pseudogene	ENST00000399687.3	3.9031	272	Intergenic
ENSG00000225293.1	chr22	+	ABCD1P4	unprocessed_pseudogene	ENST00000399687.3	3.62285	207	Intergenic
ENSG00000225329.3	chr7	-	LHFPL3-AS2	lincRNA	ENST00000631061.2	22.8493	278	Intergenic
ENSG00000226057.6	chr13	-	PHF2P2	transcribed_unprocessed_pseudogene	ENST00000444553.5	21.346	584	intron (ENST00000444553.5, intron 14 of 19)
ENSG00000226542.1	chr2	-	AC114814.4	lincRNA	ENST00000444926.1	21.0934	282	Intergenic
ENSG00000226903.1	chr13	+	LINC00354	lincRNA	ENST00000440860.1	11.5402	391	Intergenic
ENSG00000228189.4	chr9	-	RP13-60M5.2	lincRNA	ENST00000544644.1	8.03074	247	Intergenic
ENSG00000228755.1	chr10	-	PABPC1P8	processed_pseudogene	ENST00000452851.1	15.1453	499	Intergenic
ENSG00000228755.1	chr10	-	PABPC1P8	processed_pseudogene	ENST00000452851.1	11.873	489	Intergenic
ENSG00000228755.1	chr10	-	PABPC1P8	processed_pseudogene	ENST00000452851.1	7.96696	306	Intergenic
ENSG00000228755.1	chr10	-	PABPC1P8	processed_pseudogene	ENST00000452851.1	6.59722	801	Intergenic
ENSG00000228755.1	chr10	-	PABPC1P8	processed_pseudogene	ENST00000452851.1	6.56625	319	Intergenic
ENSG00000228755.1	chr10	-	PABPC1P8	processed_pseudogene	ENST00000452851.1	6.49778	405	Intergenic
ENSG00000228755.1	chr10	-	PABPC1P8	processed_pseudogene	ENST00000452851.1	6.4733	285	Intergenic
ENSG00000228755.1	chr10	-	PABPC1P8	processed_pseudogene	ENST00000452851.1	5.99707	1866	Intergenic
ENSG00000228755.1	chr10	-	PABPC1P8	processed_pseudogene	ENST00000452851.1	5.87392	556	Intergenic
ENSG00000228755.1	chr10	-	PABPC1P8	processed_pseudogene	ENST00000452851.1	5.80822	260	Intergenic
ENSG00000228755.1	chr10	-	PABPC1P8	processed_pseudogene	ENST00000452851.1	5.74338	506	Intergenic
ENSG00000228755.1	chr10	-	PABPC1P8	processed_pseudogene	ENST00000452851.1	4.89047	248	Intergenic
ENSG00000228755.1	chr10	-	PABPC1P8	processed_pseudogene	ENST00000452851.1	4.61312	209	Intergenic
ENSG00000228755.1	chr10	-	PABPC1P8	processed_pseudogene	ENST00000452851.1	4.26652	216	Intergenic
ENSG00000228755.1	chr10	-	PABPC1P8	processed_pseudogene	ENST00000452851.1	4.21561	226	Intergenic
ENSG00000228755.1	chr10	-	PABPC1P8	processed_pseudogene	ENST00000452851.1	4.19794	225	Intergenic
ENSG00000228755.1	chr10	-	PABPC1P8	processed_pseudogene	ENST00000452851.1	4.14185	215	Intergenic
ENSG00000228755.1	chr10	-	PABPC1P8	processed_pseudogene	ENST00000452851.1	4.04583	234	Intergenic
ENSG00000228755.1	chr10	-	PABPC1P8	processed_pseudogene	ENST00000452851.1	3.35749	333	Intergenic
ENSG00000228882.1	chr10	-	CICP9	processed_pseudogene	ENST00000444451.1	13.0985	989	Intergenic
ENSG00000228882.1	chr10	-	CICP9	processed_pseudogene	ENST00000444451.1	11.1258	821	Intergenic
ENSG00000228882.1	chr10	-	CICP9	processed_pseudogene	ENST00000444451.1	9.01991	309	Intergenic
ENSG00000228882.1	chr10	-	CICP9	processed_pseudogene	ENST00000444451.1	8.69451	288	Intergenic
ENSG00000228882.1	chr10	-	CICP9	processed_pseudogene	ENST00000444451.1	8.46739	1436	Intergenic
ENSG00000228882.1	chr10	-	CICP9	processed_pseudogene	ENST00000444451.1	8.23364	579	Intergenic
ENSG00000228882.1	chr10	-	CICP9	processed_pseudogene	ENST00000444451.1	8.22449	333	Intergenic
ENSG00000228882.1	chr10	-	CICP9	processed_pseudogene	ENST00000444451.1	7.55053	635	Intergenic
ENSG00000228882.1	chr10	-	CICP9	processed_pseudogene	ENST00000444451.1	7.43872	399	Intergenic
ENSG00000228882.1	chr10	-	CICP9	processed_pseudogene	ENST00000444451.1	7.35041	420	Intergenic
ENSG00000228882.1	chr10	-	CICP9	processed_pseudogene	ENST00000444451.1	7.30508	723	Intergenic
ENSG00000228882.1	chr10	-	CICP9	processed_pseudogene	ENST00000444451.1	7.22007	324	Intergenic
ENSG00000228882.1	chr10	-	CICP9	processed_pseudogene	ENST00000444451.1	7.13911	332	Intergenic
ENSG00000228882.1	chr10	-	CICP9	processed_pseudogene	ENST00000444451.1	6.92817	433	Intergenic
ENSG00000228882.1	chr10	-	CICP9	processed_pseudogene	ENST00000444451.1	6.38752	1050	Intergenic
ENSG00000228882.1	chr10	-	CICP9	processed_pseudogene	ENST00000444451.1	6.29194	495	Intergenic
ENSG00000228882.1	chr10	-	CICP9	processed_pseudogene	ENST00000444451.1	6.10024	282	Intergenic
ENSG00000228882.1	chr10	-	CICP9	processed_pseudogene	ENST00000444451.1	5.79363	643	Intergenic
ENSG00000228882.1	chr10	-	CICP9	processed_pseudogene	ENST00000444451.1	5.74139	285	Intergenic
ENSG00000228882.1	chr10	-	CICP9	processed_pseudogene	ENST00000444451.1	5.70063	962	Intergenic
ENSG00000228882.1	chr10	-	CICP9	processed_pseudogene	ENST00000444451.1	5.63515	249	Intergenic
ENSG00000228882.1	chr10	-	CICP9	processed_pseudogene	ENST00000444451.1	5.61609	576	Intergenic
ENSG00000228882.1	chr10	-	CICP9	processed_pseudogene	ENST00000444451.1	5.43357	240	Intergenic
ENSG00000228882.1	chr10	-	CICP9	processed_pseudogene	ENST00000444451.1	5.42773	200	Intergenic
ENSG00000228882.1	chr10	-	CICP9	processed_pseudogene	ENST00000444451.1	5.41816	348	Intergenic
ENSG00000228882.1	chr10	-	CICP9	processed_pseudogene	ENST00000444451.1	5.05071	491	Intergenic
ENSG00000228882.1	chr10	-	CICP9	processed_pseudogene	ENST00000444451.1	4.99076	250	Intergenic
ENSG00000228882.1	chr10	-	CICP9	processed_pseudogene	ENST00000444451.1	4.75411	587	Intergenic
ENSG00000228882.1	chr10	-	CICP9	processed_pseudogene	ENST00000444451.1	4.65603	356	Intergenic
ENSG00000228882.1	chr10	-	CICP9	processed_pseudogene	ENST00000444451.1	4.34903	334	Intergenic
ENSG00000228882.1	chr10	-	CICP9	processed_pseudogene	ENST00000444451.1	4.20404	570	Intergenic
ENSG00000228882.1	chr10	-	CICP9	processed_pseudogene	ENST00000444451.1	3.90542	241	Intergenic
ENSG00000228882.1	chr10	-	CICP9	processed_pseudogene	ENST00000444451.1	3.75454	389	Intergenic
ENSG00000228925.1	chr2	+	AC016722.4	antisense	ENST00000429761.1	13.3283	564	Intergenic
ENSG00000233179.1	chr22	+	RP11-536P6.3	lincRNA	ENST00000453866.1	5.06847	244	Intergenic
ENSG00000233608.3	chr2	+	TWIST2	protein_coding	ENST00000612363.1	6.39727	228	intron (ENST00000612363.1, intron 1 of 1)
ENSG00000233832.1	chr10	+	RP11-96F8.1	processed_pseudogene	ENST00000427864.1	16.5813	204	Intergenic
ENSG00000233832.1	chr10	+	RP11-96F8.1	processed_pseudogene	ENST00000427864.1	11.383	209	Intergenic
ENSG00000233832.1	chr10	+	RP11-96F8.1	processed_pseudogene	ENST00000427864.1	8.98275	240	Intergenic
ENSG00000233832.1	chr10	+	RP11-96F8.1	processed_pseudogene	ENST00000427864.1	8.58455	264	Intergenic
ENSG00000233832.1	chr10	+	RP11-96F8.1	processed_pseudogene	ENST00000427864.1	7.79175	274	Intergenic
ENSG00000233832.1	chr10	+	RP11-96F8.1	processed_pseudogene	ENST00000427864.1	7.75778	588	Intergenic
ENSG00000233832.1	chr10	+	RP11-96F8.1	processed_pseudogene	ENST00000427864.1	7.65903	205	Intergenic
ENSG00000233832.1	chr10	+	RP11-96F8.1	processed_pseudogene	ENST00000427864.1	7.36339	205	Intergenic
ENSG00000233832.1	chr10	+	RP11-96F8.1	processed_pseudogene	ENST00000427864.1	7.26406	312	Intergenic
ENSG00000233832.1	chr10	+	RP11-96F8.1	processed_pseudogene	ENST00000427864.1	6.89643	233	Intergenic
ENSG00000233832.1	chr10	+	RP11-96F8.1	processed_pseudogene	ENST00000427864.1	6.89218	291	Intergenic
ENSG00000233832.1	chr10	+	RP11-96F8.1	processed_pseudogene	ENST00000427864.1	6.65194	219	Intergenic
ENSG00000233832.1	chr10	+	RP11-96F8.1	processed_pseudogene	ENST00000427864.1	6.44596	209	Intergenic
ENSG00000233832.1	chr10	+	RP11-96F8.1	processed_pseudogene	ENST00000427864.1	6.3979	249	Intergenic
ENSG00000233832.1	chr10	+	RP11-96F8.1	processed_pseudogene	ENST00000427864.1	6.2321	208	Intergenic
ENSG00000233832.1	chr10	+	RP11-96F8.1	processed_pseudogene	ENST00000427864.1	6.2013	213	Intergenic
ENSG00000233832.1	chr10	+	RP11-96F8.1	processed_pseudogene	ENST00000427864.1	6.146	371	Intergenic
ENSG00000233832.1	chr10	+	RP11-96F8.1	processed_pseudogene	ENST00000427864.1	6.00659	357	Intergenic
ENSG00000233832.1	chr10	+	RP11-96F8.1	processed_pseudogene	ENST00000427864.1	5.95684	314	Intergenic
ENSG00000233832.1	chr10	+	RP11-96F8.1	processed_pseudogene	ENST00000427864.1	5.95561	266	Intergenic
ENSG00000233832.1	chr10	+	RP11-96F8.1	processed_pseudogene	ENST00000427864.1	5.94654	307	Intergenic
ENSG00000233832.1	chr10	+	RP11-96F8.1	processed_pseudogene	ENST00000427864.1	5.90482	244	Intergenic
ENSG00000233832.1	chr10	+	RP11-96F8.1	processed_pseudogene	ENST00000427864.1	5.6513	350	Intergenic
ENSG00000233832.1	chr10	+	RP11-96F8.1	processed_pseudogene	ENST00000427864.1	5.48648	460	Intergenic
ENSG00000233832.1	chr10	+	RP11-96F8.1	processed_pseudogene	ENST00000427864.1	5.37196	225	Intergenic
ENSG00000233832.1	chr10	+	RP11-96F8.1	processed_pseudogene	ENST00000427864.1	5.29037	412	Intergenic
ENSG00000233832.1	chr10	+	RP11-96F8.1	processed_pseudogene	ENST00000427864.1	5.23484	353	Intergenic
ENSG00000233832.1	chr10	+	RP11-96F8.1	processed_pseudogene	ENST00000427864.1	5.22573	574	Intergenic
ENSG00000233832.1	chr10	+	RP11-96F8.1	processed_pseudogene	ENST00000427864.1	4.84453	432	Intergenic
ENSG00000233832.1	chr10	+	RP11-96F8.1	processed_pseudogene	ENST00000427864.1	4.73597	267	Intergenic
ENSG00000233832.1	chr10	+	RP11-96F8.1	processed_pseudogene	ENST00000427864.1	4.6772	245	Intergenic
ENSG00000233832.1	chr10	+	RP11-96F8.1	processed_pseudogene	ENST00000427864.1	4.5768	287	Intergenic
ENSG00000233832.1	chr10	+	RP11-96F8.1	processed_pseudogene	ENST00000427864.1	4.56481	213	Intergenic
ENSG00000233832.1	chr10	+	RP11-96F8.1	processed_pseudogene	ENST00000427864.1	4.55623	233	Intergenic
ENSG00000233832.1	chr10	+	RP11-96F8.1	processed_pseudogene	ENST00000427864.1	4.23847	217	Intergenic
ENSG00000233832.1	chr10	+	RP11-96F8.1	processed_pseudogene	ENST00000427864.1	4.19496	338	Intergenic
ENSG00000233832.1	chr10	+	RP11-96F8.1	processed_pseudogene	ENST00000427864.1	4.08293	718	Intergenic
ENSG00000233832.1	chr10	+	RP11-96F8.1	processed_pseudogene	ENST00000427864.1	3.84858	272	Intergenic
ENSG00000233963.1	chr13	-	ATP8A2P3	unprocessed_pseudogene	ENST00000426792.1	6.03689	216	intron (ENST00000426792.1, intron 13 of 15)
ENSG00000234279.1	chr2	+	AC113618.1	lincRNA	ENST00000448543.1	16.8965	666	Intergenic
ENSG00000234640.1	chr10	-	RP11-264E18.1	lincRNA	ENST00000454492.1	11.5873	201	Intergenic
ENSG00000235092.5	chr2	-	ID2-AS1	antisense	ENST00000412712.1	19.2268	284	intron (ENST00000412712.1, intron 3 of 3)
ENSG00000235544.1	chr20	-	RPS11P1	processed_pseudogene	ENST00000451072.1	5.60374	208	Intergenic
ENSG00000236094.1	chr13	+	LINC00545	lincRNA	ENST00000440633.1	4.37152	223	Intergenic
ENSG00000236948.1	chr1	-	RP11-154H17.1	lincRNA	ENST00000413887.1	17.3468	441	Intergenic
ENSG00000237510.7	chr2	+	AC008268.2	retained_intron	ENST00000471661.5	17.0931	326	Intergenic
ENSG00000237686.6	chr6	-	RP5-1120P11.1	antisense	ENST00000422059.5	22.8526	351	intron (ENST00000422059.5, intron 1 of 4)
ENSG00000240801.1	chr11	-	AC132217.4	3prime_overlapping_ncrna	ENST00000430034.1	26.6083	288	Intergenic
ENSG00000241058.3	chr10	-	NSUN6	protein_coding	ENST00000377304.6	21.5338	404	intron (ENST00000377304.6, intron 8 of 10)
ENSG00000241058.3	chr10	-	NSUN6	protein_coding	ENST00000377304.6	14.7936	538	intron (ENST00000377304.6, intron 8 of 10)
ENSG00000241058.3	chr10	-	NSUN6	protein_coding	ENST00000377304.6	14.2287	599	intron (ENST00000377304.6, intron 8 of 10)
ENSG00000241058.3	chr10	-	NSUN6	protein_coding	ENST00000377304.6	13.4599	948	intron (ENST00000377304.6, intron 8 of 10)
ENSG00000241058.3	chr10	-	NSUN6	protein_coding	ENST00000377304.6	12.2914	597	intron (ENST00000377304.6, intron 8 of 10)
ENSG00000241058.3	chr10	-	NSUN6	protein_coding	ENST00000377304.6	11.9093	213	intron (ENST00000377304.6, intron 8 of 10)
ENSG00000241058.3	chr10	-	NSUN6	protein_coding	ENST00000377304.6	10.8778	373	intron (ENST00000377304.6, intron 8 of 10)
ENSG00000241058.3	chr10	-	NSUN6	protein_coding	ENST00000377304.6	10.6159	966	intron (ENST00000377304.6, intron 8 of 10)
ENSG00000241058.3	chr10	-	NSUN6	protein_coding	ENST00000377304.6	10.3353	659	intron (ENST00000377304.6, intron 8 of 10)
ENSG00000241058.3	chr10	-	NSUN6	protein_coding	ENST00000377304.6	8.04269	599	intron (ENST00000377304.6, intron 8 of 10)
ENSG00000241058.3	chr10	-	NSUN6	protein_coding	ENST00000377304.6	7.77568	419	intron (ENST00000377304.6, intron 8 of 10)
ENSG00000241058.3	chr10	-	NSUN6	protein_coding	ENST00000377304.6	6.97715	654	intron (ENST00000377304.6, intron 8 of 10)
ENSG00000241058.3	chr10	-	NSUN6	protein_coding	ENST00000377304.6	6.44999	520	intron (ENST00000377304.6, intron 8 of 10)
ENSG00000241058.3	chr10	-	NSUN6	protein_coding	ENST00000377304.6	4.70136	342	intron (ENST00000377304.6, intron 8 of 10)
ENSG00000241058.3	chr10	-	NSUN6	protein_coding	ENST00000377304.6	3.78894	329	intron (ENST00000377304.6, intron 8 of 10)
ENSG00000241058.3	chr10	-	NSUN6	protein_coding	ENST00000377304.6	3.66367	562	intron (ENST00000377304.6, intron 8 of 10)
ENSG00000241058.3	chr10	-	NSUN6	protein_coding	ENST00000377304.6	3.36697	204	intron (ENST00000377304.6, intron 8 of 10)
ENSG00000243517.1	chr12	-	RP11-627K11.1	processed_pseudogene	ENST00000495623.1	4.83017	206	TTS (ENST00000495623.1)
ENSG00000249345.6	chr12	-	RP11-575F12.1	lincRNA	ENST00000512624.6	8.93293	222	intron (ENST00000512624.6, intron 3 of 6)
ENSG00000249859.7	chr8	+	PVT1	lincRNA	ENST00000523190.5	10.3379	209	intron (ENST00000523190.5, intron 2 of 3)
ENSG00000249910.3	chr11	+	TRIM51CP	unprocessed_pseudogene	ENST00000505076.1	14.4394	248	Intergenic
ENSG00000251039.2	chr2	+	IGKV2D-40	IG_V_gene	ENST00000429992.2	7.91927	345	Intergenic
ENSG00000251039.2	chr2	+	IGKV2D-40	IG_V_gene	ENST00000429992.2	7.63824	230	Intergenic
ENSG00000251039.2	chr2	+	IGKV2D-40	IG_V_gene	ENST00000429992.2	5.8865	558	Intergenic
ENSG00000251039.2	chr2	+	IGKV2D-40	IG_V_gene	ENST00000429992.2	4.86998	217	Intergenic
ENSG00000251039.2	chr2	+	IGKV2D-40	IG_V_gene	ENST00000429992.2	4.01573	305	Intergenic
ENSG00000251039.2	chr2	+	IGKV2D-40	IG_V_gene	ENST00000429992.2	3.6403	339	Intergenic
ENSG00000251763.1	chr17	+	RNU6-470P	snRNA	ENST00000515954.1	5.49297	257	Intergenic
ENSG00000253701.2	chr14	-	AL928768.3	lincRNA	ENST00000497872.3	25.002	337	Intergenic
ENSG00000255325.2	chr8	-	RP11-96B2.1	lincRNA	ENST00000530350.2	5.49275	237	Intergenic
ENSG00000255714.1	chr12	-	RP11-121J20.1	lincRNA	ENST00000543558.1	12.6528	587	Intergenic
ENSG00000255931.1	chr11	+	RP11-286N22.10	lincRNA	ENST00000534856.1	4.82749	249	intron (ENST00000534856.1, intron 1 of 1)
ENSG00000256292.1	chr12	-	RP11-955H22.1	lincRNA	ENST00000536330.1	4.58946	292	Intergenic
ENSG00000258483.2	chr15	+	AC144835.1	lincRNA	ENST00000554798.2	19.2256	363	Intergenic
ENSG00000258629.1	chr14	-	CTD-2014B16.1	processed_pseudogene	ENST00000555712.1	20.5318	370	Intergenic
ENSG00000258733.5	chr14	+	CTD-2341M24.1	lincRNA	ENST00000557195.5	16.7021	262	Intergenic
ENSG00000258927.1	chr14	+	RP11-1070N10.5	lincRNA	ENST00000555032.1	3.56796	202	promoter-TSS (ENST00000555032.1)
ENSG00000259725.1	chr16	-	CTD-3032H12.1	lincRNA	ENST00000559802.1	7.26297	201	Intergenic
ENSG00000259737.6	chr15	-	RP11-475A13.1	lincRNA	ENST00000558875.1	5.49433	221	Intergenic
ENSG00000260458.3	chr17	+	KCNJ18	protein_coding	ENST00000567955.3	7.36836	244	Intergenic
ENSG00000260458.3	chr17	+	KCNJ18	protein_coding	ENST00000567955.3	5.63348	310	Intergenic
ENSG00000260458.3	chr17	+	KCNJ18	protein_coding	ENST00000567955.3	4.86834	469	Intergenic
ENSG00000260737.5	chr16	-	LINC01227	lincRNA	ENST00000561719.5	10.2914	427	Intergenic
ENSG00000260895.1	chr11	+	RP11-554A11.7	lincRNA	ENST00000567925.1	11.1704	233	Intergenic
ENSG00000261017.1	chr16	-	RP11-3M1.3	processed_pseudogene	ENST00000563813.1	21.2366	266	Intergenic
ENSG00000261017.1	chr16	-	RP11-3M1.3	processed_pseudogene	ENST00000563813.1	7.6421	221	Intergenic
ENSG00000261273.1	chr16	+	LA16c-444G7.1	lincRNA	ENST00000563190.1	10.6117	234	intron (ENST00000563190.1, intron 2 of 3)
ENSG00000263433.1	chr17	+	RP11-260A9.1	processed_pseudogene	ENST00000580677.1	15.3873	521	Intergenic
ENSG00000263433.1	chr17	+	RP11-260A9.1	processed_pseudogene	ENST00000580677.1	14.0857	397	Intergenic
ENSG00000263433.1	chr17	+	RP11-260A9.1	processed_pseudogene	ENST00000580677.1	12.862	475	Intergenic
ENSG00000263433.1	chr17	+	RP11-260A9.1	processed_pseudogene	ENST00000580677.1	10.4088	343	Intergenic
ENSG00000263433.1	chr17	+	RP11-260A9.1	processed_pseudogene	ENST00000580677.1	8.95911	521	Intergenic
ENSG00000263433.1	chr17	+	RP11-260A9.1	processed_pseudogene	ENST00000580677.1	6.94166	509	Intergenic
ENSG00000263433.1	chr17	+	RP11-260A9.1	processed_pseudogene	ENST00000580677.1	6.60998	524	Intergenic
ENSG00000263433.1	chr17	+	RP11-260A9.1	processed_pseudogene	ENST00000580677.1	6.39404	655	Intergenic
ENSG00000263433.1	chr17	+	RP11-260A9.1	processed_pseudogene	ENST00000580677.1	6.37655	284	Intergenic
ENSG00000263433.1	chr17	+	RP11-260A9.1	processed_pseudogene	ENST00000580677.1	6.31502	323	Intergenic
ENSG00000263433.1	chr17	+	RP11-260A9.1	processed_pseudogene	ENST00000580677.1	5.99595	249	Intergenic
ENSG00000263433.1	chr17	+	RP11-260A9.1	processed_pseudogene	ENST00000580677.1	5.7303	480	Intergenic
ENSG00000263433.1	chr17	+	RP11-260A9.1	processed_pseudogene	ENST00000580677.1	5.64036	360	Intergenic
ENSG00000263433.1	chr17	+	RP11-260A9.1	processed_pseudogene	ENST00000580677.1	5.53687	354	Intergenic
ENSG00000263433.1	chr17	+	RP11-260A9.1	processed_pseudogene	ENST00000580677.1	4.73545	261	Intergenic
ENSG00000263433.1	chr17	+	RP11-260A9.1	processed_pseudogene	ENST00000580677.1	4.55967	258	Intergenic
ENSG00000263433.1	chr17	+	RP11-260A9.1	processed_pseudogene	ENST00000580677.1	4.4468	224	Intergenic
ENSG00000263433.1	chr17	+	RP11-260A9.1	processed_pseudogene	ENST00000580677.1	4.40203	327	Intergenic
ENSG00000263433.1	chr17	+	RP11-260A9.1	processed_pseudogene	ENST00000580677.1	4.3602	242	Intergenic
ENSG00000263433.1	chr17	+	RP11-260A9.1	processed_pseudogene	ENST00000580677.1	4.20495	242	Intergenic
ENSG00000263433.1	chr17	+	RP11-260A9.1	processed_pseudogene	ENST00000580677.1	4.13227	511	Intergenic
ENSG00000263433.1	chr17	+	RP11-260A9.1	processed_pseudogene	ENST00000580677.1	4.02937	240	Intergenic
ENSG00000263433.1	chr17	+	RP11-260A9.1	processed_pseudogene	ENST00000580677.1	3.97748	214	Intergenic
ENSG00000263433.1	chr17	+	RP11-260A9.1	processed_pseudogene	ENST00000580677.1	3.87628	254	Intergenic
ENSG00000263433.1	chr17	+	RP11-260A9.1	processed_pseudogene	ENST00000580677.1	3.78351	458	Intergenic
ENSG00000263433.1	chr17	+	RP11-260A9.1	processed_pseudogene	ENST00000580677.1	3.52044	279	Intergenic
ENSG00000263433.1	chr17	+	RP11-260A9.1	processed_pseudogene	ENST00000580677.1	3.37206	219	Intergenic
ENSG00000263667.1	chr6	-	RP3-416J7.4	lincRNA	ENST00000580119.1	12.3344	412	intron (ENST00000580119.1, intron 2 of 7)
ENSG00000263978.1	chr13	-	MIR4499	miRNA	ENST00000584834.1	22.5754	208	Intergenic
ENSG00000264230.7	chr10	+	ANXA8L1	processed_transcript	ENST00000616785.1	21.0856	315	intron (ENST00000616785.1, intron 3 of 3)
ENSG00000264279.1	chr2	-	MIR4786	miRNA	ENST00000583954.1	10.7887	994	Intergenic
ENSG00000265225.1	chr20	+	AL118525.1	miRNA	ENST00000583835.1	3.34096	246	Intergenic
ENSG00000265233.1	chr17	-	AC144838.2	processed_pseudogene	ENST00000580930.1	6.0365	332	Intergenic
ENSG00000265233.1	chr17	-	AC144838.2	processed_pseudogene	ENST00000580930.1	4.78323	232	Intergenic
ENSG00000265233.1	chr17	-	AC144838.2	processed_pseudogene	ENST00000580930.1	4.44379	227	Intergenic
ENSG00000266573.5	chr18	+	RP11-449D8.5	lincRNA	ENST00000582650.5	3.74774	218	intron (ENST00000582650.5, intron 2 of 3)
ENSG00000266765.1	chr17	-	CTD-2582D11.1	lincRNA	ENST00000581911.1	17.7021	321	Intergenic
ENSG00000267408.1	chr19	+	CTB-50L17.2	unprocessed_pseudogene	ENST00000592027.1	21.9859	406	Intergenic
ENSG00000268473.1	chr16	-	RP11-158I3.1	processed_pseudogene	ENST00000596612.1	15.7741	225	Intergenic
ENSG00000272549.1	chr6	-	RP11-351J23.2	lincRNA	ENST00000609107.1	15.4613	300	Intergenic
ENSG00000272783.1	chr4	+	RP13-1016M1.2	lincRNA	ENST00000608161.1	18.3397	307	Intergenic
ENSG00000276090.1	chr14	+	AL117187.1	miRNA	ENST00000617046.1	17.3287	251	Intergenic
ENSG00000276289.4	chr21	-	CH507-396I9.6	protein_coding	ENST00000622690.4	13.397	435	Intergenic
ENSG00000276289.4	chr21	-	CH507-396I9.6	protein_coding	ENST00000622690.4	10.3997	480	Intergenic
ENSG00000276289.4	chr21	-	CH507-396I9.6	protein_coding	ENST00000622690.4	9.04703	500	Intergenic
ENSG00000276289.4	chr21	-	CH507-396I9.6	protein_coding	ENST00000622690.4	8.52552	565	Intergenic
ENSG00000276289.4	chr21	-	CH507-396I9.6	protein_coding	ENST00000622690.4	8.28044	378	Intergenic
ENSG00000276289.4	chr21	-	CH507-396I9.6	protein_coding	ENST00000622690.4	8.15471	470	Intergenic
ENSG00000276289.4	chr21	-	CH507-396I9.6	protein_coding	ENST00000622690.4	8.13387	203	Intergenic
ENSG00000276289.4	chr21	-	CH507-396I9.6	protein_coding	ENST00000622690.4	7.53049	277	Intergenic
ENSG00000276289.4	chr21	-	CH507-396I9.6	protein_coding	ENST00000622690.4	7.28451	277	Intergenic
ENSG00000276289.4	chr21	-	CH507-396I9.6	protein_coding	ENST00000622690.4	6.93254	263	Intergenic
ENSG00000276289.4	chr21	-	CH507-396I9.6	protein_coding	ENST00000622690.4	6.46382	693	Intergenic
ENSG00000276289.4	chr21	-	CH507-396I9.6	protein_coding	ENST00000622690.4	5.73252	299	Intergenic
ENSG00000276600.4	chr1	-	RAB7B	protein_coding	ENST00000623893.1	9.19915	310	Intergenic
ENSG00000276644.4	chr13	-	DACH1	protein_coding	ENST00000620444.4	7.33181	246	intron (ENST00000620444.4, intron 2 of 6)
ENSG00000276753.1	chr22	+	MIR6821	miRNA	ENST00000617625.1	20.545	239	Intergenic
ENSG00000277248.1	chr22	-	U2	snRNA	ENST00000615943.1	3.81781	272	Intergenic
ENSG00000277248.1	chr22	-	U2	snRNA	ENST00000615943.1	3.72836	202	Intergenic
ENSG00000277282.1	chr21	-	IGHV1OR21-1	IG_V_gene	ENST00000622028.1	22.0081	246	Intergenic
ENSG00000277282.1	chr21	-	IGHV1OR21-1	IG_V_gene	ENST00000622028.1	20.0811	585	Intergenic
ENSG00000277282.1	chr21	-	IGHV1OR21-1	IG_V_gene	ENST00000622028.1	13.432	2750	Intergenic
ENSG00000277282.1	chr21	-	IGHV1OR21-1	IG_V_gene	ENST00000622028.1	13.1939	419	Intergenic
ENSG00000277282.1	chr21	-	IGHV1OR21-1	IG_V_gene	ENST00000622028.1	12.4301	1014	Intergenic
ENSG00000277282.1	chr21	-	IGHV1OR21-1	IG_V_gene	ENST00000622028.1	11.7122	987	Intergenic
ENSG00000277282.1	chr21	-	IGHV1OR21-1	IG_V_gene	ENST00000622028.1	11.3545	2616	Intergenic
ENSG00000277282.1	chr21	-	IGHV1OR21-1	IG_V_gene	ENST00000622028.1	10.5679	294	Intergenic
ENSG00000277282.1	chr21	-	IGHV1OR21-1	IG_V_gene	ENST00000622028.1	10.512	444	Intergenic
ENSG00000277282.1	chr21	-	IGHV1OR21-1	IG_V_gene	ENST00000622028.1	10.002	394	Intergenic
ENSG00000277282.1	chr21	-	IGHV1OR21-1	IG_V_gene	ENST00000622028.1	9.99897	331	Intergenic
ENSG00000277282.1	chr21	-	IGHV1OR21-1	IG_V_gene	ENST00000622028.1	9.66097	583	Intergenic
ENSG00000277282.1	chr21	-	IGHV1OR21-1	IG_V_gene	ENST00000622028.1	9.60468	1020	Intergenic
ENSG00000277282.1	chr21	-	IGHV1OR21-1	IG_V_gene	ENST00000622028.1	9.2245	577	Intergenic
ENSG00000277282.1	chr21	-	IGHV1OR21-1	IG_V_gene	ENST00000622028.1	9.18893	2228	Intergenic
ENSG00000277282.1	chr21	-	IGHV1OR21-1	IG_V_gene	ENST00000622028.1	8.71994	961	Intergenic
ENSG00000277282.1	chr21	-	IGHV1OR21-1	IG_V_gene	ENST00000622028.1	8.69885	1077	Intergenic
ENSG00000277282.1	chr21	-	IGHV1OR21-1	IG_V_gene	ENST00000622028.1	8.6575	480	Intergenic
ENSG00000277282.1	chr21	-	IGHV1OR21-1	IG_V_gene	ENST00000622028.1	8.59806	264	Intergenic
ENSG00000277282.1	chr21	-	IGHV1OR21-1	IG_V_gene	ENST00000622028.1	7.93406	471	Intergenic
ENSG00000277282.1	chr21	-	IGHV1OR21-1	IG_V_gene	ENST00000622028.1	7.93223	411	Intergenic
ENSG00000277282.1	chr21	-	IGHV1OR21-1	IG_V_gene	ENST00000622028.1	7.86841	602	Intergenic
ENSG00000277282.1	chr21	-	IGHV1OR21-1	IG_V_gene	ENST00000622028.1	7.76269	991	Intergenic
ENSG00000277282.1	chr21	-	IGHV1OR21-1	IG_V_gene	ENST00000622028.1	7.72215	656	Intergenic
ENSG00000277282.1	chr21	-	IGHV1OR21-1	IG_V_gene	ENST00000622028.1	7.67421	228	Intergenic
ENSG00000277282.1	chr21	-	IGHV1OR21-1	IG_V_gene	ENST00000622028.1	7.65508	736	Intergenic
ENSG00000277282.1	chr21	-	IGHV1OR21-1	IG_V_gene	ENST00000622028.1	7.48627	1500	Intergenic
ENSG00000277282.1	chr21	-	IGHV1OR21-1	IG_V_gene	ENST00000622028.1	7.38282	835	Intergenic
ENSG00000277282.1	chr21	-	IGHV1OR21-1	IG_V_gene	ENST00000622028.1	7.30818	1272	Intergenic
ENSG00000277282.1	chr21	-	IGHV1OR21-1	IG_V_gene	ENST00000622028.1	6.9236	427	Intergenic
ENSG00000277282.1	chr21	-	IGHV1OR21-1	IG_V_gene	ENST00000622028.1	6.86032	403	Intergenic
ENSG00000277282.1	chr21	-	IGHV1OR21-1	IG_V_gene	ENST00000622028.1	6.82577	743	Intergenic
ENSG00000277282.1	chr21	-	IGHV1OR21-1	IG_V_gene	ENST00000622028.1	6.81199	294	Intergenic
ENSG00000277282.1	chr21	-	IGHV1OR21-1	IG_V_gene	ENST00000622028.1	6.70188	257	Intergenic
ENSG00000277282.1	chr21	-	IGHV1OR21-1	IG_V_gene	ENST00000622028.1	6.64863	219	Intergenic
ENSG00000277282.1	chr21	-	IGHV1OR21-1	IG_V_gene	ENST00000622028.1	6.33793	207	Intergenic
ENSG00000277282.1	chr21	-	IGHV1OR21-1	IG_V_gene	ENST00000622028.1	6.09654	775	Intergenic
ENSG00000277282.1	chr21	-	IGHV1OR21-1	IG_V_gene	ENST00000622028.1	5.98483	548	Intergenic
ENSG00000277282.1	chr21	-	IGHV1OR21-1	IG_V_gene	ENST00000622028.1	5.8477	214	Intergenic
ENSG00000277282.1	chr21	-	IGHV1OR21-1	IG_V_gene	ENST00000622028.1	5.71069	442	Intergenic
ENSG00000277282.1	chr21	-	IGHV1OR21-1	IG_V_gene	ENST00000622028.1	5.70118	263	Intergenic
ENSG00000277282.1	chr21	-	IGHV1OR21-1	IG_V_gene	ENST00000622028.1	5.57506	295	Intergenic
ENSG00000277282.1	chr21	-	IGHV1OR21-1	IG_V_gene	ENST00000622028.1	5.38536	383	Intergenic
ENSG00000277282.1	chr21	-	IGHV1OR21-1	IG_V_gene	ENST00000622028.1	5.28728	398	Intergenic
ENSG00000277282.1	chr21	-	IGHV1OR21-1	IG_V_gene	ENST00000622028.1	5.10697	586	Intergenic
ENSG00000277282.1	chr21	-	IGHV1OR21-1	IG_V_gene	ENST00000622028.1	5.09049	241	Intergenic
ENSG00000277282.1	chr21	-	IGHV1OR21-1	IG_V_gene	ENST00000622028.1	5.02202	548	Intergenic
ENSG00000277282.1	chr21	-	IGHV1OR21-1	IG_V_gene	ENST00000622028.1	4.80139	633	Intergenic
ENSG00000277282.1	chr21	-	IGHV1OR21-1	IG_V_gene	ENST00000622028.1	4.49966	238	Intergenic
ENSG00000277282.1	chr21	-	IGHV1OR21-1	IG_V_gene	ENST00000622028.1	4.3804	255	Intergenic
ENSG00000277282.1	chr21	-	IGHV1OR21-1	IG_V_gene	ENST00000622028.1	4.17805	216	Intergenic
ENSG00000277282.1	chr21	-	IGHV1OR21-1	IG_V_gene	ENST00000622028.1	3.95709	209	Intergenic
ENSG00000277282.1	chr21	-	IGHV1OR21-1	IG_V_gene	ENST00000622028.1	3.85478	206	Intergenic
ENSG00000277586.1	chr8	-	NEFL	protein_coding	ENST00000619417.1	6.85858	662	promoter-TSS (ENST00000607735.1)
ENSG00000278861.1	chr12	+	RP11-338K17.6	TEC	ENST00000623811.1	7.58032	371	promoter-TSS (ENST00000623811.1)
ENSG00000279303.1	chr21	-	CH507-236L23.3	TEC	ENST00000623962.1	12.7342	409	Intergenic
ENSG00000279303.1	chr21	-	CH507-236L23.3	TEC	ENST00000623962.1	11.2803	311	Intergenic
ENSG00000280587.1	chr1	-	LINC01348	lincRNA	ENST00000628622.1	14.5456	362	Intergenic
ENSG00000282870.1	chr20	+	FRG1DP	unprocessed_pseudogene	ENST00000635586.1	17.0316	217	Intergenic
ENSG00000282870.1	chr20	+	FRG1DP	unprocessed_pseudogene	ENST00000635586.1	8.14136	311	Intergenic
ENSG00000282870.1	chr20	+	FRG1DP	unprocessed_pseudogene	ENST00000635586.1	4.84929	394	Intergenic

## Sheet: Supplementary data file 3C
Geneid	Chr	Strand	GeneName	GeneClassification	Nearest PromoterID	Peak Score	Region Size	Annotation
ENSG00000000457.13	chr1	-	SCYL3	protein_coding	ENST00000367770.5	5.50774	292	promoter-TSS (ENST00000367770.5)
ENSG00000000457.13	chr1	-	SCYL3	protein_coding	ENST00000367770.5	9.87309	507	intron (ENST00000367770.5, intron 1 of 12)
ENSG00000000457.13	chr1	-	SCYL3	protein_coding	ENST00000367770.5	9.37515	308	intron (ENST00000367770.5, intron 4 of 12)
ENSG00000000460.16	chr1		C1orf112	processed_transcript	ENST00000498289.5	10.9504	291	intron (ENST00000498289.5, intron 19 of 28)
ENSG00000000460.16	chr1		C1orf112	processed_transcript	ENST00000498289.5	3.59222	214	intron (ENST00000498289.5, intron 16 of 28)
ENSG00000000460.16	chr1		C1orf112	processed_transcript	ENST00000498289.5	42.3588	743	intron (ENST00000498289.5, intron 12 of 28)
ENSG00000000460.16	chr1		C1orf112	processed_transcript	ENST00000472795.5	5.44509	239	intron (ENST00000472795.5, intron 3 of 5)
ENSG00000000460.16	chr1		C1orf112	protein_coding	ENST00000359326.8	7.89028	261	intron (ENST00000359326.8, intron 2 of 24)
ENSG00000000460.16	chr1		C1orf112	processed_transcript	ENST00000498289.5	8.35484	448	intron (ENST00000498289.5, intron 3 of 28)
ENSG00000000460.16	chr1		C1orf112	processed_transcript	ENST00000498289.5	4.20629	220	Intergenic
ENSG00000000460.16	chr1		C1orf112	processed_transcript	ENST00000498289.5	3.97127	237	Intergenic
ENSG00000000971.15	chr1		CFH	retained_intron	ENST00000466229.5	5.64419	230	intron (ENST00000466229.5, intron 15 of 15)
ENSG00000000971.15	chr1		CFH	retained_intron	ENST00000466229.5	5.06034	224	intron (ENST00000466229.5, intron 14 of 15)
ENSG00000000971.15	chr1		CFH	retained_intron	ENST00000466229.5	9.69945	376	intron (ENST00000466229.5, intron 13 of 15)
ENSG00000000971.15	chr1		CFH	retained_intron	ENST00000470918.1	8.94665	397	TTS (ENST00000470918.1)
ENSG00000000971.15	chr1		CFH	retained_intron	ENST00000470918.1	6.14953	348	promoter-TSS (ENST00000470918.1)
ENSG00000000971.15	chr1		CFH	retained_intron	ENST00000466229.5	13.7939	389	intron (ENST00000466229.5, intron 10 of 15)
ENSG00000000971.15	chr1		CFH	retained_intron	ENST00000466229.5	5.09674	242	intron (ENST00000466229.5, intron 10 of 15)
ENSG00000000971.15	chr1		CFH	retained_intron	ENST00000466229.5	8.85853	303	intron (ENST00000466229.5, intron 10 of 15)
ENSG00000000971.15	chr1		CFH	retained_intron	ENST00000466229.5	6.05982	445	intron (ENST00000466229.5, intron 6 of 15)
ENSG00000000971.15	chr1		CFH	retained_intron	ENST00000466229.5	5.45819	236	intron (ENST00000466229.5, intron 1 of 15)
ENSG00000000971.15	chr1		CFH	retained_intron	ENST00000466229.5	9.24078	434	intron (ENST00000466229.5, intron 1 of 15)
ENSG00000000971.15	chr1		CFH	protein_coding	ENST00000630130.2	9.05704	655	intron (ENST00000630130.2, intron 3 of 9)
ENSG00000000971.15	chr1		CFH	protein_coding	ENST00000630130.2	9.62052	491	intron (ENST00000630130.2, intron 1 of 9)
ENSG00000000971.15	chr1		CFH	protein_coding	ENST00000367429.8	5.84021	246	Intergenic
ENSG00000000971.15	chr1		CFH	protein_coding	ENST00000367429.8	5.91793	244	Intergenic
ENSG00000000971.15	chr1		CFH	protein_coding	ENST00000367429.8	3.70033	232	Intergenic
ENSG00000001084.10	chr6	-	GCLC	protein_coding	ENST00000505197.1	6.80163	270	intron (ENST00000505197.1, intron 3 of 3)
ENSG00000001084.10	chr6	-	GCLC	protein_coding	ENST00000505197.1	9.0621	270	intron (ENST00000505197.1, intron 3 of 3)
ENSG00000001084.10	chr6	-	GCLC	protein_coding	ENST00000505197.1	4.71242	354	intron (ENST00000505197.1, intron 3 of 3)
ENSG00000001084.10	chr6	-	GCLC	retained_intron	ENST00000509541.5	5.36202	258	TTS (ENST00000514004.5)
ENSG00000001084.10	chr6	-	GCLC	retained_intron	ENST00000515580.1	6.96236	305	Intergenic
ENSG00000001167.14	chr6		NFYA	protein_coding	ENST00000341376.10	13.7659	261	intron (ENST00000341376.10, intron 8 of 9)
ENSG00000001167.14	chr6		NFYA	protein_coding	ENST00000341376.10	15.4893	298	intron (ENST00000341376.10, intron 4 of 9)
ENSG00000001167.14	chr6		NFYA	protein_coding	ENST00000353205.5	5.72336	236	intron (ENST00000353205.5, intron 2 of 8)
ENSG00000001167.14	chr6		NFYA	protein_coding	ENST00000341376.10	7.92148	240	intron (ENST00000341376.10, intron 1 of 9)
ENSG00000001460.17	chr1	-	STPG1	processed_transcript	ENST00000498488.5	12.2015	404	intron (ENST00000498488.5, intron 1 of 2)
ENSG00000001460.17	chr1	-	STPG1	processed_transcript	ENST00000498488.5	7.52245	283	intron (ENST00000498488.5, intron 1 of 2)
ENSG00000001460.17	chr1	-	STPG1	processed_transcript	ENST00000468303.5	4.60184	237	intron (ENST00000468303.5, intron 2 of 9)
ENSG00000001461.16	chr1		NIPAL3	protein_coding	ENST00000003912.7	3.8865	228	intron (ENST00000003912.7, intron 3 of 12)
ENSG00000001461.16	chr1		NIPAL3	protein_coding	ENST00000358028.8	4.43614	227	intron (ENST00000358028.8, intron 2 of 7)
ENSG00000001561.6	chr6		ENPP4	protein_coding	ENST00000321037.4	8.10304	255	intron (ENST00000321037.4, intron 3 of 3)
ENSG00000001561.6	chr6		ENPP4	protein_coding	ENST00000321037.4	3.63738	228	intron (ENST00000321037.4, intron 1 of 3)
ENSG00000001626.14	chr7		CFTR	processed_transcript	ENST00000429014.1	8.16464	591	intron (ENST00000429014.1, intron 1 of 1)
ENSG00000001626.14	chr7		CFTR	processed_transcript	ENST00000429014.1	5.63454	225	intron (ENST00000429014.1, intron 1 of 1)
ENSG00000001626.14	chr7		CFTR	protein_coding	ENST00000600166.1	5.67969	238	intron (ENST00000600166.1, intron 3 of 3)
ENSG00000001626.14	chr7		CFTR	protein_coding	ENST00000426809.5	4.5239	234	intron (ENST00000426809.5, intron 22 of 25)
ENSG00000001626.14	chr7		CFTR	protein_coding	ENST00000426809.5	5.52629	220	intron (ENST00000426809.5, intron 21 of 25)
ENSG00000001626.14	chr7		CFTR	protein_coding	ENST00000426809.5	4.75785	248	intron (ENST00000426809.5, intron 21 of 25)
ENSG00000001626.14	chr7		CFTR	processed_transcript	ENST00000472848.1	4.37841	200	intron (ENST00000472848.1, intron 2 of 2)
ENSG00000001626.14	chr7		CFTR	processed_transcript	ENST00000472848.1	14.5353	308	intron (ENST00000472848.1, intron 2 of 2)
ENSG00000001626.14	chr7		CFTR	processed_transcript	ENST00000472848.1	6.02557	424	intron (ENST00000472848.1, intron 2 of 2)
ENSG00000001626.14	chr7		CFTR	processed_transcript	ENST00000472848.1	4.83276	213	intron (ENST00000472848.1, intron 2 of 2)
ENSG00000001626.14	chr7		CFTR	protein_coding	ENST00000426809.5	8.75288	293	intron (ENST00000426809.5, intron 9 of 25)
ENSG00000001626.14	chr7		CFTR	protein_coding	ENST00000426809.5	17.4891	301	intron (ENST00000426809.5, intron 1 of 25)
ENSG00000001626.14	chr7		CFTR	protein_coding	ENST00000426809.5	5.68864	292	intron (ENST00000426809.5, intron 1 of 25)
ENSG00000001626.14	chr7		CFTR	processed_transcript	ENST00000546407.1	12.6648	380	promoter-TSS (ENST00000546407.1)
ENSG00000001626.14	chr7		CFTR	processed_transcript	ENST00000546407.1	4.66964	230	Intergenic
ENSG00000001626.14	chr7		CFTR	processed_transcript	ENST00000546407.1	6.19898	241	Intergenic
ENSG00000001629.9	chr7		ANKIB1	retained_intron	ENST00000465883.1	7.18401	288	TTS (ENST00000422095.1)
ENSG00000001629.9	chr7		ANKIB1	protein_coding	ENST00000265742.7	5.49189	228	intron (ENST00000265742.7, intron 17 of 19)
ENSG00000001629.9	chr7		ANKIB1	nonsense_mediated_decay	ENST00000422095.1	4.72675	234	intron (ENST00000422095.1, intron 4 of 8)
ENSG00000001629.9	chr7		ANKIB1	nonsense_mediated_decay	ENST00000422095.1	8.54469	295	intron (ENST00000422095.1, intron 1 of 8)
ENSG00000001629.9	chr7		ANKIB1	nonsense_mediated_decay	ENST00000413588.1	16.2135	424	intron (ENST00000413588.1, intron 5 of 5)
ENSG00000001629.9	chr7		ANKIB1	nonsense_mediated_decay	ENST00000439883.1	25.0855	280	intron (ENST00000439883.1, intron 4 of 4)
ENSG00000001629.9	chr7		ANKIB1	nonsense_mediated_decay	ENST00000439883.1	8.17535	266	intron (ENST00000439883.1, intron 4 of 4)
ENSG00000001629.9	chr7		ANKIB1	nonsense_mediated_decay	ENST00000439883.1	7.17562	245	intron (ENST00000439883.1, intron 4 of 4)
ENSG00000001629.9	chr7		ANKIB1	nonsense_mediated_decay	ENST00000439883.1	22.7446	324	intron (ENST00000439883.1, intron 4 of 4)
ENSG00000001629.9	chr7		ANKIB1	nonsense_mediated_decay	ENST00000439883.1	9.36193	516	intron (ENST00000439883.1, intron 1 of 4)
ENSG00000001629.9	chr7		ANKIB1	protein_coding	ENST00000265742.7	4.16578	208	intron (ENST00000265742.7, intron 1 of 19)
ENSG00000001629.9	chr7		ANKIB1	protein_coding	ENST00000265742.7	9.77898	266	intron (ENST00000265742.7, intron 1 of 19)
ENSG00000001629.9	chr7		ANKIB1	protein_coding	ENST00000265742.7	6.63653	377	intron (ENST00000265742.7, intron 1 of 19)
ENSG00000001629.9	chr7		ANKIB1	protein_coding	ENST00000265742.7	4.13109	215	intron (ENST00000265742.7, intron 1 of 19)
ENSG00000001629.9	chr7		ANKIB1	protein_coding	ENST00000265742.7	7.47082	292	intron (ENST00000265742.7, intron 1 of 19)
ENSG00000001629.9	chr7		ANKIB1	protein_coding	ENST00000265742.7	4.18839	359	intron (ENST00000265742.7, intron 1 of 19)
ENSG00000001629.9	chr7		ANKIB1	protein_coding	ENST00000265742.7	4.83511	233	intron (ENST00000265742.7, intron 1 of 19)
ENSG00000001629.9	chr7		ANKIB1	protein_coding	ENST00000265742.7	9.03761	305	intron (ENST00000265742.7, intron 1 of 19)
ENSG00000001630.15	chr7	-	CYP51A1	protein_coding	ENST00000450723.5	5.25328	259	intron (ENST00000450723.5, intron 9 of 9)
ENSG00000001630.15	chr7	-	CYP51A1	protein_coding	ENST00000450723.5	7.90328	316	exon (ENST00000450723.5, exon 10 of 10)
ENSG00000001631.14	chr7	-	KRIT1	retained_intron	ENST00000486261.5	8.47137	462	promoter-TSS (ENST00000486261.5)
ENSG00000001631.14	chr7	-	KRIT1	protein_coding	ENST00000445516.1	11.4674	288	promoter-TSS (ENST00000445516.1)
ENSG00000001631.14	chr7	-	KRIT1	protein_coding	ENST00000394503.6	17.3839	368	intron (ENST00000394503.6, intron 8 of 16)
ENSG00000001631.14	chr7	-	KRIT1	protein_coding	ENST00000394505.6	11.6632	513	exon (ENST00000394505.6, exon 13 of 19)
ENSG00000001631.14	chr7	-	KRIT1	protein_coding	ENST00000394503.6	8.01409	283	intron (ENST00000394503.6, intron 12 of 16)
ENSG00000001631.14	chr7	-	KRIT1	protein_coding	ENST00000394505.6	4.74015	200	exon (ENST00000394505.6, exon 16 of 19)
ENSG00000001631.14	chr7	-	KRIT1	protein_coding	ENST00000394503.6	4.0589	577	intron (ENST00000394503.6, intron 15 of 16)
ENSG00000002016.16	chr12	-	RAD52	protein_coding	ENST00000430095.6	3.98331	205	intron (ENST00000430095.6, intron 1 of 11)
ENSG00000002079.12	chr7		MYH16	unitary_pseudogene	ENST00000439784.5	4.01468	221	intron (ENST00000439784.5, intron 2 of 42)
ENSG00000002549.12	chr4		LAP3	protein_coding	ENST00000513105.1	4.93389	229	intron (ENST00000513105.1, intron 4 of 5)
ENSG00000002549.12	chr4		LAP3	protein_coding	ENST00000606142.5	16.2742	327	intron (ENST00000606142.5, intron 7 of 12)
ENSG00000002726.19	chr7		AOC1	protein_coding	ENST00000493429.5	11.7712	342	intron (ENST00000493429.5, intron 2 of 6)
ENSG00000002746.14	chr7		HECW1	protein_coding	ENST00000429529.1	5.76315	243	intron (ENST00000429529.1, intron 2 of 3)
ENSG00000002746.14	chr7		HECW1	protein_coding	ENST00000395891.6	4.61559	207	intron (ENST00000395891.6, intron 21 of 29)
ENSG00000002746.14	chr7		HECW1	processed_transcript	ENST00000492310.5	8.31723	264	intron (ENST00000492310.5, intron 3 of 6)
ENSG00000002746.14	chr7		HECW1	processed_transcript	ENST00000492310.5	4.46069	249	intron (ENST00000492310.5, intron 3 of 6)
ENSG00000002746.14	chr7		HECW1	processed_transcript	ENST00000492310.5	4.26811	227	intron (ENST00000492310.5, intron 3 of 6)
ENSG00000002746.14	chr7		HECW1	processed_transcript	ENST00000464944.1	3.55862	278	intron (ENST00000464944.1, intron 1 of 1)
ENSG00000002746.14	chr7		HECW1	processed_transcript	ENST00000464944.1	5.02132	237	intron (ENST00000464944.1, intron 1 of 1)
ENSG00000002746.14	chr7		HECW1	processed_transcript	ENST00000464944.1	9.88539	334	intron (ENST00000464944.1, intron 1 of 1)
ENSG00000002746.14	chr7		HECW1	processed_transcript	ENST00000464944.1	5.65938	246	intron (ENST00000464944.1, intron 1 of 1)
ENSG00000002746.14	chr7		HECW1	processed_transcript	ENST00000492310.5	8.07523	335	intron (ENST00000492310.5, intron 1 of 6)
ENSG00000002746.14	chr7		HECW1	processed_transcript	ENST00000492310.5	10.1447	334	intron (ENST00000492310.5, intron 1 of 6)
ENSG00000002746.14	chr7		HECW1	processed_transcript	ENST00000492310.5	5.80293	231	intron (ENST00000492310.5, intron 1 of 6)
ENSG00000002822.15	chr7	-	MAD1L1	protein_coding	ENST00000402746.5	8.4891	295	intron (ENST00000402746.5, intron 8 of 16)
ENSG00000002822.15	chr7	-	MAD1L1	protein_coding	ENST00000402746.5	9.14093	230	intron (ENST00000402746.5, intron 8 of 16)
ENSG00000002822.15	chr7	-	MAD1L1	protein_coding	ENST00000402746.5	21.6221	419	intron (ENST00000402746.5, intron 8 of 16)
ENSG00000002822.15	chr7	-	MAD1L1	protein_coding	ENST00000402746.5	12.1958	565	intron (ENST00000402746.5, intron 8 of 16)
ENSG00000002822.15	chr7	-	MAD1L1	protein_coding	ENST00000402746.5	4.32995	268	intron (ENST00000402746.5, intron 8 of 16)
ENSG00000002822.15	chr7	-	MAD1L1	protein_coding	ENST00000402746.5	9.15099	356	intron (ENST00000402746.5, intron 8 of 16)
ENSG00000002822.15	chr7	-	MAD1L1	protein_coding	ENST00000402746.5	4.9651	235	intron (ENST00000402746.5, intron 8 of 16)
ENSG00000002822.15	chr7	-	MAD1L1	protein_coding	ENST00000402746.5	6.8346	265	intron (ENST00000402746.5, intron 10 of 16)
ENSG00000002822.15	chr7	-	MAD1L1	protein_coding	ENST00000402746.5	8.20405	410	intron (ENST00000402746.5, intron 10 of 16)
ENSG00000002822.15	chr7	-	MAD1L1	protein_coding	ENST00000402746.5	9.78383	778	intron (ENST00000402746.5, intron 10 of 16)
ENSG00000002822.15	chr7	-	MAD1L1	protein_coding	ENST00000402746.5	11.8678	274	intron (ENST00000402746.5, intron 12 of 16)
ENSG00000002822.15	chr7	-	MAD1L1	protein_coding	ENST00000402746.5	3.61097	221	intron (ENST00000402746.5, intron 12 of 16)
ENSG00000002822.15	chr7	-	MAD1L1	protein_coding	ENST00000402746.5	18.5482	282	intron (ENST00000402746.5, intron 16 of 16)
ENSG00000002822.15	chr7	-	MAD1L1	protein_coding	ENST00000402746.5	9.69477	252	intron (ENST00000402746.5, intron 16 of 16)
ENSG00000003137.8	chr2	-	CYP26B1	protein_coding	ENST00000412253.1	14.3075	429	Intergenic
ENSG00000003147.17	chr7	-	ICA1	retained_intron	ENST00000490041.1	14.3364	580	intron (ENST00000490041.1, intron 1 of 1)
ENSG00000003147.17	chr7	-	ICA1	retained_intron	ENST00000490041.1	4.52152	238	intron (ENST00000490041.1, intron 1 of 1)
ENSG00000003147.17	chr7	-	ICA1	retained_intron	ENST00000490041.1	9.81648	320	intron (ENST00000490041.1, intron 1 of 1)
ENSG00000003147.17	chr7	-	ICA1	retained_intron	ENST00000490041.1	6.67065	235	intron (ENST00000490041.1, intron 1 of 1)
ENSG00000003147.17	chr7	-	ICA1	retained_intron	ENST00000490041.1	10.8389	276	intron (ENST00000490041.1, intron 1 of 1)
ENSG00000003393.14	chr2	-	ALS2	protein_coding	ENST00000409632.6	3.75018	200	intron (ENST00000409632.6, intron 1 of 4)
ENSG00000003393.14	chr2	-	ALS2	processed_transcript	ENST00000496244.5	3.37485	216	intron (ENST00000496244.5, intron 1 of 4)
ENSG00000003393.14	chr2	-	ALS2	processed_transcript	ENST00000496244.5	3.41121	209	intron (ENST00000496244.5, intron 1 of 4)
ENSG00000003393.14	chr2	-	ALS2	processed_transcript	ENST00000496244.5	4.99612	204	intron (ENST00000496244.5, intron 2 of 4)
ENSG00000003393.14	chr2	-	ALS2	retained_intron	ENST00000482789.5	6.6631	241	intron (ENST00000482789.5, intron 7 of 10)
ENSG00000003393.14	chr2	-	ALS2	retained_intron	ENST00000482789.5	4.40965	525	intron (ENST00000482789.5, intron 7 of 10)
ENSG00000003393.14	chr2	-	ALS2	retained_intron	ENST00000482789.5	13.0459	384	intron (ENST00000482789.5, intron 8 of 10)
ENSG00000003393.14	chr2	-	ALS2	processed_transcript	ENST00000489440.5	3.4887	231	TTS (ENST00000482891.5)
ENSG00000003436.14	chr2	-	TFPI	protein_coding	ENST00000421427.5	4.72621	233	Intergenic
ENSG00000003436.14	chr2	-	TFPI	protein_coding	ENST00000421427.5	6.18392	258	Intergenic
ENSG00000003436.14	chr2	-	TFPI	protein_coding	ENST00000421427.5	4.02998	199	Intergenic
ENSG00000003436.14	chr2	-	TFPI	protein_coding	ENST00000421427.5	4.89962	224	Intergenic
ENSG00000003436.14	chr2	-	TFPI	protein_coding	ENST00000421427.5	7.29522	374	Intergenic
ENSG00000003436.14	chr2	-	TFPI	protein_coding	ENST00000421427.5	7.98888	353	Intergenic
ENSG00000003436.14	chr2	-	TFPI	protein_coding	ENST00000420747.1	10.9995	347	intron (ENST00000420747.1, intron 1 of 5)
ENSG00000003436.14	chr2	-	TFPI	protein_coding	ENST00000453013.5	4.10808	200	intron (ENST00000453013.5, intron 1 of 3)
ENSG00000003436.14	chr2	-	TFPI	protein_coding	ENST00000437725.5	4.54429	229	intron (ENST00000437725.5, intron 1 of 3)
ENSG00000003436.14	chr2	-	TFPI	protein_coding	ENST00000339091.8	6.05344	230	intron (ENST00000339091.8, intron 1 of 6)
ENSG00000003436.14	chr2	-	TFPI	retained_intron	ENST00000481132.5	11.8802	440	intron (ENST00000481132.5, intron 3 of 6)
ENSG00000003436.14	chr2	-	TFPI	protein_coding	ENST00000339091.8	15.2939	374	intron (ENST00000339091.8, intron 6 of 6)
ENSG00000003436.14	chr2	-	TFPI	retained_intron	ENST00000481132.5	3.48766	207	intron (ENST00000481132.5, intron 5 of 6)
ENSG00000003436.14	chr2	-	TFPI	protein_coding	ENST00000233156.7	6.105	462	exon (ENST00000233156.7, exon 8 of 8)
ENSG00000003987.13	chr8	-	MTMR7	retained_intron	ENST00000521177.1	3.28706	225	Intergenic
ENSG00000003987.13	chr8	-	MTMR7	retained_intron	ENST00000521177.1	14.0819	301	Intergenic
ENSG00000003987.13	chr8	-	MTMR7	retained_intron	ENST00000521177.1	7.06665	235	promoter-TSS (ENST00000521857.5)
ENSG00000003987.13	chr8	-	MTMR7	retained_intron	ENST00000521177.1	7.01855	365	intron (ENST00000521177.1, intron 1 of 1)
ENSG00000003987.13	chr8	-	MTMR7	retained_intron	ENST00000521177.1	5.41621	313	intron (ENST00000521177.1, intron 1 of 1)
ENSG00000003987.13	chr8	-	MTMR7	retained_intron	ENST00000521177.1	4.25525	234	intron (ENST00000521177.1, intron 1 of 1)
ENSG00000003987.13	chr8	-	MTMR7	retained_intron	ENST00000521177.1	6.17472	371	intron (ENST00000521177.1, intron 1 of 1)
ENSG00000003987.13	chr8	-	MTMR7	retained_intron	ENST00000521177.1	6.15997	311	intron (ENST00000521177.1, intron 1 of 1)
ENSG00000003987.13	chr8	-	MTMR7	retained_intron	ENST00000521177.1	5.6958	257	intron (ENST00000521177.1, intron 1 of 1)
ENSG00000003987.13	chr8	-	MTMR7	protein_coding	ENST00000180173.9	5.79592	236	intron (ENST00000180173.9, intron 5 of 13)
ENSG00000003987.13	chr8	-	MTMR7	processed_transcript	ENST00000518272.5	5.24724	262	intron (ENST00000518272.5, intron 4 of 4)
ENSG00000003987.13	chr8	-	MTMR7	retained_intron	ENST00000519590.5	3.77203	233	intron (ENST00000519590.5, intron 1 of 3)
ENSG00000003989.16	chr8		SLC7A2	protein_coding	ENST00000522656.5	6.70705	310	intron (ENST00000522656.5, intron 3 of 11)
ENSG00000003989.16	chr8		SLC7A2	protein_coding	ENST00000522656.5	7.00053	459	intron (ENST00000522656.5, intron 3 of 11)
ENSG00000003989.16	chr8		SLC7A2	protein_coding	ENST00000004531.14	18.8986	548	intron (ENST00000004531.14, intron 1 of 11)
ENSG00000003989.16	chr8		SLC7A2	protein_coding	ENST00000494857.5	9.75597	238	intron (ENST00000494857.5, intron 2 of 12)
ENSG00000003989.16	chr8		SLC7A2	protein_coding	ENST00000494857.5	4.7696	229	intron (ENST00000494857.5, intron 2 of 12)
ENSG00000003989.16	chr8		SLC7A2	protein_coding	ENST00000494857.5	5.58152	224	intron (ENST00000494857.5, intron 2 of 12)
ENSG00000003989.16	chr8		SLC7A2	protein_coding	ENST00000494857.5	4.00046	225	intron (ENST00000494857.5, intron 2 of 12)
ENSG00000003989.16	chr8		SLC7A2	protein_coding	ENST00000494857.5	4.50749	256	intron (ENST00000494857.5, intron 2 of 12)
ENSG00000003989.16	chr8		SLC7A2	protein_coding	ENST00000494857.5	5.9793	243	Intergenic
ENSG00000004139.13	chr17		SARM1	protein_coding	ENST00000585482.5	16.5803	379	intron (ENST00000585482.5, intron 1 of 8)
ENSG00000004468.12	chr4		CD38	protein_coding	ENST00000510674.1	7.09606	368	TTS (ENST00000511430.1)
ENSG00000004468.12	chr4		CD38	retained_intron	ENST00000506191.1	5.81748	222	intron (ENST00000506191.1, intron 1 of 1)
ENSG00000004468.12	chr4		CD38	retained_intron	ENST00000506191.1	5.92992	574	intron (ENST00000506191.1, intron 1 of 1)
ENSG00000004468.12	chr4		CD38	retained_intron	ENST00000506191.1	23.4886	449	intron (ENST00000506191.1, intron 1 of 1)
ENSG00000004468.12	chr4		CD38	nonsense_mediated_decay	ENST00000502843.5	7.42686	199	Intergenic
ENSG00000004487.15	chr1		KDM1A	retained_intron	ENST00000481879.1	5.48583	300	exon (ENST00000481879.1, exon 3 of 3)
ENSG00000004487.15	chr1		KDM1A	protein_coding	ENST00000400181.8	4.75279	344	intron (ENST00000400181.8, intron 3 of 20)
ENSG00000004487.15	chr1		KDM1A	protein_coding	ENST00000356634.7	4.16945	230	intron (ENST00000356634.7, intron 2 of 18)
ENSG00000004487.15	chr1		KDM1A	protein_coding	ENST00000356634.7	11.6935	323	intron (ENST00000356634.7, intron 2 of 18)
ENSG00000004534.14	chr3		RBM6	processed_transcript	ENST00000441115.5	4.83156	230	intron (ENST00000441115.5, intron 5 of 16)
ENSG00000004534.14	chr3		RBM6	nonsense_mediated_decay	ENST00000419610.5	8.30786	361	intron (ENST00000419610.5, intron 2 of 15)
ENSG00000004700.15	chr12	-	RECQL	protein_coding	ENST00000314748.10	9.0072	704	exon (ENST00000314748.10, exon 3 of 7)
ENSG00000004700.15	chr12	-	RECQL	protein_coding	ENST00000444129.6	4.22732	362	intron (ENST00000444129.6, intron 5 of 14)
ENSG00000004700.15	chr12	-	RECQL	protein_coding	ENST00000444129.6	7.32946	312	intron (ENST00000444129.6, intron 8 of 14)
ENSG00000004766.15	chr7		VPS50	protein_coding	ENST00000443443.1	4.6428	391	Intergenic
ENSG00000004766.15	chr7		VPS50	protein_coding	ENST00000443443.1	36.9188	455	TTS (ENST00000474412.1)
ENSG00000004766.15	chr7		VPS50	protein_coding	ENST00000443443.1	7.24411	258	TTS (ENST00000474412.1)
ENSG00000004766.15	chr7		VPS50	protein_coding	ENST00000305866.9	4.51063	237	intron (ENST00000305866.9, intron 25 of 27)
ENSG00000004766.15	chr7		VPS50	protein_coding	ENST00000305866.9	22.7467	458	intron (ENST00000305866.9, intron 21 of 27)
ENSG00000004766.15	chr7		VPS50	protein_coding	ENST00000305866.9	7.27107	252	intron (ENST00000305866.9, intron 21 of 27)
ENSG00000004766.15	chr7		VPS50	processed_transcript	ENST00000467326.5	9.62515	589	TTS (ENST00000458707.1)
ENSG00000004766.15	chr7		VPS50	retained_intron	ENST00000471188.5	6.59389	366	intron (ENST00000471188.5, intron 13 of 19)
ENSG00000004766.15	chr7		VPS50	protein_coding	ENST00000305866.9	7.19582	261	intron (ENST00000305866.9, intron 19 of 27)
ENSG00000004766.15	chr7		VPS50	protein_coding	ENST00000305866.9	6.73285	344	intron (ENST00000305866.9, intron 18 of 27)
ENSG00000004766.15	chr7		VPS50	processed_transcript	ENST00000477572.1	6.91126	411	TTS (ENST00000477572.1)
ENSG00000004766.15	chr7		VPS50	retained_intron	ENST00000484954.1	7.92724	374	intron (ENST00000484954.1, intron 4 of 4)
ENSG00000004766.15	chr7		VPS50	retained_intron	ENST00000471188.5	9.38431	400	exon (ENST00000471188.5, exon 4 of 20)
ENSG00000004766.15	chr7		VPS50	retained_intron	ENST00000484954.1	4.2637	206	promoter-TSS (ENST00000484954.1)
ENSG00000004766.15	chr7		VPS50	retained_intron	ENST00000476413.1	7.72255	411	intron (ENST00000476413.1, intron 1 of 4)
ENSG00000004766.15	chr7		VPS50	nonsense_mediated_decay	ENST00000441602.5	4.30448	225	intron (ENST00000441602.5, intron 2 of 26)
ENSG00000004766.15	chr7		VPS50	protein_coding	ENST00000251739.9	19.8786	440	Intergenic
ENSG00000004799.7	chr7	-	PDK4	retained_intron	ENST00000473301.1	4.46712	237	intron (ENST00000473301.1, intron 1 of 1)
ENSG00000004799.7	chr7	-	PDK4	retained_intron	ENST00000468445.1	8.11325	258	Intergenic
ENSG00000004799.7	chr7	-	PDK4	retained_intron	ENST00000468445.1	3.42284	213	Intergenic
ENSG00000004799.7	chr7	-	PDK4	retained_intron	ENST00000468445.1	4.69088	209	Intergenic
ENSG00000004809.13	chr6	-	SLC22A16	protein_coding	ENST00000368919.7	5.63503	248	intron (ENST00000368919.7, intron 1 of 7)
ENSG00000004809.13	chr6	-	SLC22A16	protein_coding	ENST00000434949.5	6.09043	395	intron (ENST00000434949.5, intron 2 of 4)
ENSG00000004846.16	chr7		ABCB5	nonsense_mediated_decay	ENST00000441315.1	5.38786	230	intron (ENST00000441315.1, intron 7 of 7)
ENSG00000004846.16	chr7		ABCB5	protein_coding	ENST00000258738.10	5.68835	214	intron (ENST00000258738.10, intron 14 of 18)
ENSG00000004846.16	chr7		ABCB5	protein_coding	ENST00000258738.10	4.73591	222	intron (ENST00000258738.10, intron 13 of 18)
ENSG00000004846.16	chr7		ABCB5	protein_coding	ENST00000258738.10	4.51727	206	intron (ENST00000258738.10, intron 12 of 18)
ENSG00000004846.16	chr7		ABCB5	protein_coding	ENST00000258738.10	9.02716	248	intron (ENST00000258738.10, intron 10 of 18)
ENSG00000004846.16	chr7		ABCB5	protein_coding	ENST00000258738.10	8.99606	299	intron (ENST00000258738.10, intron 9 of 18)
ENSG00000004846.16	chr7		ABCB5	protein_coding	ENST00000258738.10	4.58174	387	intron (ENST00000258738.10, intron 7 of 18)
ENSG00000004846.16	chr7		ABCB5	protein_coding	ENST00000406935.5	11.2556	412	intron (ENST00000406935.5, intron 4 of 5)
ENSG00000004846.16	chr7		ABCB5	protein_coding	ENST00000406935.5	9.42229	358	intron (ENST00000406935.5, intron 4 of 5)
ENSG00000004846.16	chr7		ABCB5	protein_coding	ENST00000404938.6	5.06758	213	intron (ENST00000404938.6, intron 5 of 27)
ENSG00000004846.16	chr7		ABCB5	protein_coding	ENST00000404938.6	4.71855	238	intron (ENST00000404938.6, intron 5 of 27)
ENSG00000004846.16	chr7		ABCB5	protein_coding	ENST00000404938.6	6.34687	238	intron (ENST00000404938.6, intron 1 of 27)
ENSG00000004846.16	chr7		ABCB5	protein_coding	ENST00000404938.6	6.89396	473	promoter-TSS (ENST00000404938.6)
ENSG00000004864.13	chr7	-	SLC25A13	nonsense_mediated_decay	ENST00000472162.2	7.60679	257	intron (ENST00000472162.2, intron 1 of 4)
ENSG00000004864.13	chr7	-	SLC25A13	protein_coding	ENST00000416240.6	6.46088	310	intron (ENST00000416240.6, intron 3 of 17)
ENSG00000004864.13	chr7	-	SLC25A13	nonsense_mediated_decay	ENST00000472162.2	4.82241	217	intron (ENST00000472162.2, intron 3 of 4)
ENSG00000004864.13	chr7	-	SLC25A13	processed_transcript	ENST00000484495.5	6.51162	376	TTS (ENST00000472162.2)
ENSG00000004864.13	chr7	-	SLC25A13	processed_transcript	ENST00000492869.1	5.32641	232	TTS (ENST00000492869.1)
ENSG00000004864.13	chr7	-	SLC25A13	protein_coding	ENST00000416240.6	11.7385	355	intron (ENST00000416240.6, intron 14 of 17)
ENSG00000004864.13	chr7	-	SLC25A13	protein_coding	ENST00000416240.6	21.808	461	intron (ENST00000416240.6, intron 15 of 17)
ENSG00000004866.18	chr7		ST7	retained_intron	ENST00000464020.1	5.86382	224	Intergenic
ENSG00000004866.18	chr7		ST7	processed_transcript	ENST00000543837.5	3.49	219	intron (ENST00000543837.5, intron 8 of 9)
ENSG00000004866.18	chr7		ST7	processed_transcript	ENST00000465641.5	4.69219	232	intron (ENST00000465641.5, intron 4 of 6)
ENSG00000004866.18	chr7		ST7	processed_transcript	ENST00000485394.6	4.86235	232	intron (ENST00000485394.6, intron 1 of 3)
ENSG00000004866.18	chr7		ST7	processed_transcript	ENST00000485394.6	8.11707	241	intron (ENST00000485394.6, intron 1 of 3)
ENSG00000004866.18	chr7		ST7	protein_coding	ENST00000393447.8	5.78952	254	intron (ENST00000393447.8, intron 9 of 15)
ENSG00000004866.18	chr7		ST7	protein_coding	ENST00000393447.8	6.92094	258	intron (ENST00000393447.8, intron 9 of 15)
ENSG00000004866.18	chr7		ST7	protein_coding	ENST00000393447.8	20.4065	312	intron (ENST00000393447.8, intron 9 of 15)
ENSG00000004866.18	chr7		ST7	protein_coding	ENST00000393447.8	22.284	411	intron (ENST00000393447.8, intron 9 of 15)
ENSG00000004866.18	chr7		ST7	protein_coding	ENST00000393447.8	13.2803	402	intron (ENST00000393447.8, intron 3 of 15)
ENSG00000004866.18	chr7		ST7	protein_coding	ENST00000434836.5	7.50016	324	intron (ENST00000434836.5, intron 2 of 2)
ENSG00000004866.18	chr7		ST7	protein_coding	ENST00000477742.5	5.73957	222	intron (ENST00000477742.5, intron 2 of 4)
ENSG00000004897.11	chr17	-	CDC27	nonsense_mediated_decay	ENST00000570818.5	4.39952	212	TTS (ENST00000572193.1)
ENSG00000004897.11	chr17	-	CDC27	nonsense_mediated_decay	ENST00000576484.1	6.15188	244	TTS (ENST00000488906.1)
ENSG00000004897.11	chr17	-	CDC27	nonsense_mediated_decay	ENST00000574304.5	5.20166	269	intron (ENST00000574304.5, intron 3 of 5)
ENSG00000004897.11	chr17	-	CDC27	nonsense_mediated_decay	ENST00000573502.1	11.2564	369	TTS (ENST00000525495.6)
ENSG00000004897.11	chr17	-	CDC27	protein_coding	ENST00000571643.5	6.14038	244	TTS (ENST00000573502.1)
ENSG00000004939.13	chr17	-	SLC4A1	protein_coding	ENST00000631130.1	11.5228	248	Intergenic
ENSG00000004948.13	chr7	-	CALCR	protein_coding	ENST00000359558.6	5.14644	230	Intergenic
ENSG00000004948.13	chr7	-	CALCR	protein_coding	ENST00000359558.6	6.80969	268	intron (ENST00000359558.6, intron 2 of 15)
ENSG00000004948.13	chr7	-	CALCR	protein_coding	ENST00000359558.6	7.60109	260	intron (ENST00000359558.6, intron 2 of 15)
ENSG00000004948.13	chr7	-	CALCR	protein_coding	ENST00000359558.6	15.6606	477	intron (ENST00000359558.6, intron 2 of 15)
ENSG00000004948.13	chr7	-	CALCR	protein_coding	ENST00000359558.6	11.4648	269	intron (ENST00000359558.6, intron 2 of 15)
ENSG00000004948.13	chr7	-	CALCR	protein_coding	ENST00000359558.6	4.71181	245	intron (ENST00000359558.6, intron 2 of 15)
ENSG00000004948.13	chr7	-	CALCR	protein_coding	ENST00000359558.6	6.62855	266	intron (ENST00000359558.6, intron 2 of 15)
ENSG00000004948.13	chr7	-	CALCR	protein_coding	ENST00000359558.6	5.70448	278	intron (ENST00000359558.6, intron 2 of 15)
ENSG00000004948.13	chr7	-	CALCR	protein_coding	ENST00000359558.6	5.39028	329	intron (ENST00000359558.6, intron 2 of 15)
ENSG00000004948.13	chr7	-	CALCR	protein_coding	ENST00000359558.6	3.46762	210	intron (ENST00000359558.6, intron 2 of 15)
ENSG00000004948.13	chr7	-	CALCR	protein_coding	ENST00000359558.6	7.87428	368	intron (ENST00000359558.6, intron 2 of 15)
ENSG00000004948.13	chr7	-	CALCR	protein_coding	ENST00000426151.5	4.65735	232	intron (ENST00000426151.5, intron 9 of 13)
ENSG00000004948.13	chr7	-	CALCR	protein_coding	ENST00000426151.5	3.52267	231	intron (ENST00000426151.5, intron 12 of 13)
ENSG00000004948.13	chr7	-	CALCR	protein_coding	ENST00000426151.5	11.6034	722	intron (ENST00000426151.5, intron 13 of 13)
ENSG00000004948.13	chr7	-	CALCR	protein_coding	ENST00000426151.5	3.36356	228	intron (ENST00000426151.5, intron 13 of 13)
ENSG00000005020.12	chr7	-	SKAP2	protein_coding	ENST00000432747.1	12.5148	732	intron (ENST00000432747.1, intron 1 of 6)
ENSG00000005020.12	chr7	-	SKAP2	protein_coding	ENST00000432747.1	3.91715	228	intron (ENST00000432747.1, intron 1 of 6)
ENSG00000005020.12	chr7	-	SKAP2	protein_coding	ENST00000432747.1	4.6034	239	intron (ENST00000432747.1, intron 1 of 6)
ENSG00000005020.12	chr7	-	SKAP2	protein_coding	ENST00000432747.1	24.6333	327	intron (ENST00000432747.1, intron 2 of 6)
ENSG00000005020.12	chr7	-	SKAP2	protein_coding	ENST00000432747.1	4.53148	254	intron (ENST00000432747.1, intron 2 of 6)
ENSG00000005020.12	chr7	-	SKAP2	processed_transcript	ENST00000497511.5	6.389	209	intron (ENST00000497511.5, intron 4 of 4)
ENSG00000005020.12	chr7	-	SKAP2	processed_transcript	ENST00000497511.5	4.59983	241	intron (ENST00000497511.5, intron 4 of 4)
ENSG00000005020.12	chr7	-	SKAP2	processed_transcript	ENST00000497511.5	9.97083	317	intron (ENST00000497511.5, intron 4 of 4)
ENSG00000005020.12	chr7	-	SKAP2	processed_transcript	ENST00000497511.5	5.77185	270	intron (ENST00000497511.5, intron 4 of 4)
ENSG00000005020.12	chr7	-	SKAP2	processed_transcript	ENST00000497511.5	4.44103	246	intron (ENST00000497511.5, intron 4 of 4)
ENSG00000005020.12	chr7	-	SKAP2	processed_transcript	ENST00000497511.5	6.51625	329	intron (ENST00000497511.5, intron 4 of 4)
ENSG00000005020.12	chr7	-	SKAP2	protein_coding	ENST00000345317.6	5.60968	399	intron (ENST00000345317.6, intron 6 of 12)
ENSG00000005020.12	chr7	-	SKAP2	protein_coding	ENST00000345317.6	10.3876	364	intron (ENST00000345317.6, intron 10 of 12)
ENSG00000005059.15	chr4		CCDC109B	processed_transcript	ENST00000452915.3	6.03261	245	intron (ENST00000452915.3, intron 1 of 5)
ENSG00000005059.15	chr4		CCDC109B	processed_transcript	ENST00000452915.3	17.4451	359	intron (ENST00000452915.3, intron 1 of 5)
ENSG00000005059.15	chr4		CCDC109B	processed_transcript	ENST00000452915.3	9.11136	243	intron (ENST00000452915.3, intron 1 of 5)
ENSG00000005108.15	chr7	-	THSD7A	protein_coding	ENST00000423059.8	4.70644	233	Intergenic
ENSG00000005108.15	chr7	-	THSD7A	protein_coding	ENST00000423059.8	4.51935	209	Intergenic
ENSG00000005108.15	chr7	-	THSD7A	protein_coding	ENST00000423059.8	4.59285	354	Intergenic
ENSG00000005108.15	chr7	-	THSD7A	protein_coding	ENST00000423059.8	13.2488	283	Intergenic
ENSG00000005108.15	chr7	-	THSD7A	protein_coding	ENST00000423059.8	8.364	548	Intergenic
ENSG00000005108.15	chr7	-	THSD7A	protein_coding	ENST00000423059.8	3.45607	204	Intergenic
ENSG00000005108.15	chr7	-	THSD7A	protein_coding	ENST00000423059.8	22.7414	496	Intergenic
ENSG00000005108.15	chr7	-	THSD7A	protein_coding	ENST00000423059.8	6.58132	261	Intergenic
ENSG00000005108.15	chr7	-	THSD7A	protein_coding	ENST00000423059.8	4.06586	235	Intergenic
ENSG00000005108.15	chr7	-	THSD7A	protein_coding	ENST00000423059.8	9.12063	287	Intergenic
ENSG00000005108.15	chr7	-	THSD7A	protein_coding	ENST00000423059.8	5.42227	345	Intergenic
ENSG00000005108.15	chr7	-	THSD7A	protein_coding	ENST00000423059.8	3.77378	237	Intergenic
ENSG00000005108.15	chr7	-	THSD7A	protein_coding	ENST00000423059.8	27.5567	595	Intergenic
ENSG00000005108.15	chr7	-	THSD7A	protein_coding	ENST00000423059.8	7.84447	509	Intergenic
ENSG00000005108.15	chr7	-	THSD7A	protein_coding	ENST00000423059.8	6.51819	398	Intergenic
ENSG00000005108.15	chr7	-	THSD7A	protein_coding	ENST00000423059.8	4.15992	223	intron (ENST00000423059.8, intron 1 of 27)
ENSG00000005108.15	chr7	-	THSD7A	protein_coding	ENST00000423059.8	3.57513	227	intron (ENST00000423059.8, intron 1 of 27)
ENSG00000005108.15	chr7	-	THSD7A	protein_coding	ENST00000423059.8	4.25035	213	intron (ENST00000423059.8, intron 1 of 27)
ENSG00000005108.15	chr7	-	THSD7A	protein_coding	ENST00000423059.8	5.93414	258	intron (ENST00000423059.8, intron 1 of 27)
ENSG00000005108.15	chr7	-	THSD7A	protein_coding	ENST00000423059.8	4.90571	208	intron (ENST00000423059.8, intron 1 of 27)
ENSG00000005108.15	chr7	-	THSD7A	protein_coding	ENST00000423059.8	12.9467	361	intron (ENST00000423059.8, intron 1 of 27)
ENSG00000005108.15	chr7	-	THSD7A	protein_coding	ENST00000423059.8	4.13178	225	intron (ENST00000423059.8, intron 1 of 27)
ENSG00000005108.15	chr7	-	THSD7A	protein_coding	ENST00000423059.8	8.39604	325	intron (ENST00000423059.8, intron 1 of 27)
ENSG00000005108.15	chr7	-	THSD7A	protein_coding	ENST00000423059.8	5.61895	314	intron (ENST00000423059.8, intron 1 of 27)
ENSG00000005108.15	chr7	-	THSD7A	protein_coding	ENST00000423059.8	4.87869	215	intron (ENST00000423059.8, intron 1 of 27)
ENSG00000005108.15	chr7	-	THSD7A	protein_coding	ENST00000423059.8	13.9412	445	intron (ENST00000423059.8, intron 1 of 27)
ENSG00000005108.15	chr7	-	THSD7A	protein_coding	ENST00000423059.8	15.1424	272	intron (ENST00000423059.8, intron 1 of 27)
ENSG00000005108.15	chr7	-	THSD7A	protein_coding	ENST00000423059.8	3.96954	203	intron (ENST00000423059.8, intron 1 of 27)
ENSG00000005108.15	chr7	-	THSD7A	protein_coding	ENST00000423059.8	12.5206	311	intron (ENST00000423059.8, intron 1 of 27)
ENSG00000005108.15	chr7	-	THSD7A	protein_coding	ENST00000423059.8	7.393	270	intron (ENST00000423059.8, intron 1 of 27)
ENSG00000005108.15	chr7	-	THSD7A	protein_coding	ENST00000423059.8	20.7288	316	intron (ENST00000423059.8, intron 1 of 27)
ENSG00000005108.15	chr7	-	THSD7A	protein_coding	ENST00000423059.8	4.67099	238	intron (ENST00000423059.8, intron 2 of 27)
ENSG00000005108.15	chr7	-	THSD7A	protein_coding	ENST00000423059.8	6.41679	340	intron (ENST00000423059.8, intron 2 of 27)
ENSG00000005108.15	chr7	-	THSD7A	protein_coding	ENST00000423059.8	5.17993	237	intron (ENST00000423059.8, intron 2 of 27)
ENSG00000005108.15	chr7	-	THSD7A	protein_coding	ENST00000423059.8	4.69061	391	intron (ENST00000423059.8, intron 4 of 27)
ENSG00000005108.15	chr7	-	THSD7A	protein_coding	ENST00000423059.8	8.72761	406	intron (ENST00000423059.8, intron 4 of 27)
ENSG00000005108.15	chr7	-	THSD7A	protein_coding	ENST00000423059.8	11.0793	455	intron (ENST00000423059.8, intron 4 of 27)
ENSG00000005108.15	chr7	-	THSD7A	protein_coding	ENST00000423059.8	4.73485	214	intron (ENST00000423059.8, intron 4 of 27)
ENSG00000005108.15	chr7	-	THSD7A	protein_coding	ENST00000423059.8	7.89929	288	intron (ENST00000423059.8, intron 4 of 27)
ENSG00000005108.15	chr7	-	THSD7A	protein_coding	ENST00000423059.8	6.45349	245	intron (ENST00000423059.8, intron 4 of 27)
ENSG00000005108.15	chr7	-	THSD7A	protein_coding	ENST00000423059.8	4.85471	248	intron (ENST00000423059.8, intron 6 of 27)
ENSG00000005108.15	chr7	-	THSD7A	protein_coding	ENST00000423059.8	5.97033	353	intron (ENST00000423059.8, intron 6 of 27)
ENSG00000005108.15	chr7	-	THSD7A	protein_coding	ENST00000423059.8	11.0581	305	intron (ENST00000423059.8, intron 6 of 27)
ENSG00000005108.15	chr7	-	THSD7A	protein_coding	ENST00000423059.8	4.91161	237	intron (ENST00000423059.8, intron 7 of 27)
ENSG00000005108.15	chr7	-	THSD7A	protein_coding	ENST00000423059.8	3.43007	288	intron (ENST00000423059.8, intron 9 of 27)
ENSG00000005108.15	chr7	-	THSD7A	processed_transcript	ENST00000497575.1	5.59191	239	intron (ENST00000497575.1, intron 2 of 3)
ENSG00000005108.15	chr7	-	THSD7A	protein_coding	ENST00000423059.8	7.73905	373	intron (ENST00000423059.8, intron 13 of 27)
ENSG00000005108.15	chr7	-	THSD7A	protein_coding	ENST00000423059.8	9.85015	304	intron (ENST00000423059.8, intron 19 of 27)
ENSG00000005108.15	chr7	-	THSD7A	protein_coding	ENST00000423059.8	4.08706	208	intron (ENST00000423059.8, intron 27 of 27)
ENSG00000005175.9	chr12	-	RPAP3	protein_coding	ENST00000380650.4	14.1146	350	intron (ENST00000380650.4, intron 9 of 15)
ENSG00000005175.9	chr12	-	RPAP3	protein_coding	ENST00000380650.4	5.91823	251	intron (ENST00000380650.4, intron 11 of 15)
ENSG00000005175.9	chr12	-	RPAP3	protein_coding	ENST00000380650.4	3.87088	223	intron (ENST00000380650.4, intron 11 of 15)
ENSG00000005175.9	chr12	-	RPAP3	processed_transcript	ENST00000548211.1	34.1273	427	exon (ENST00000548211.1, exon 2 of 2)
ENSG00000005175.9	chr12	-	RPAP3	processed_transcript	ENST00000548211.1	6.39795	238	Intergenic
ENSG00000005175.9	chr12	-	RPAP3	processed_transcript	ENST00000548211.1	3.45258	220	Intergenic
ENSG00000005187.11	chr16		ACSM3	protein_coding	ENST00000561795.5	4.06036	202	intron (ENST00000561795.5, intron 1 of 3)
ENSG00000005187.11	chr16		ACSM3	processed_transcript	ENST00000501740.6	9.68468	319	intron (ENST00000501740.6, intron 2 of 4)
ENSG00000005189.19	chr16		AC004381.6	protein_coding	ENST00000561474.1	4.57841	246	intron (ENST00000561474.1, intron 3 of 5)
ENSG00000005189.19	chr16		AC004381.6	protein_coding	ENST00000561474.1	5.2755	200	TTS (ENST00000564200.1)
ENSG00000005194.14	chr16	-	CIAPIN1	protein_coding	ENST00000569370.5	10.2017	392	intron (ENST00000569370.5, intron 3 of 7)
ENSG00000005243.9	chr17	-	COPZ2	retained_intron	ENST00000585182.1	3.99481	223	Intergenic
ENSG00000005249.12	chr7		PRKAR2B	protein_coding	ENST00000265717.4	4.97089	330	intron (ENST00000265717.4, intron 8 of 10)
ENSG00000005249.12	chr7		PRKAR2B	protein_coding	ENST00000265717.4	4.41845	200	intron (ENST00000265717.4, intron 7 of 10)
ENSG00000005249.12	chr7		PRKAR2B	processed_transcript	ENST00000488792.1	8.67206	393	intron (ENST00000488792.1, intron 1 of 4)
ENSG00000005249.12	chr7		PRKAR2B	processed_transcript	ENST00000488792.1	5.37957	238	intron (ENST00000488792.1, intron 1 of 4)
ENSG00000005249.12	chr7		PRKAR2B	processed_transcript	ENST00000488792.1	7.40728	300	intron (ENST00000488792.1, intron 1 of 4)
ENSG00000005249.12	chr7		PRKAR2B	processed_transcript	ENST00000488792.1	7.72064	314	intron (ENST00000488792.1, intron 1 of 4)
ENSG00000005249.12	chr7		PRKAR2B	processed_transcript	ENST00000488792.1	4.98711	232	intron (ENST00000488792.1, intron 1 of 4)
ENSG00000005249.12	chr7		PRKAR2B	protein_coding	ENST00000265717.4	5.95241	225	intron (ENST00000265717.4, intron 1 of 10)
ENSG00000005249.12	chr7		PRKAR2B	protein_coding	ENST00000265717.4	10.3832	354	intron (ENST00000265717.4, intron 1 of 10)
ENSG00000005249.12	chr7		PRKAR2B	protein_coding	ENST00000265717.4	5.37976	215	Intergenic
ENSG00000005249.12	chr7		PRKAR2B	protein_coding	ENST00000265717.4	4.11348	228	Intergenic
ENSG00000005339.13	chr16	-	CREBBP	protein_coding	ENST00000382070.7	11.1583	327	intron (ENST00000382070.7, intron 1 of 29)
ENSG00000005339.13	chr16	-	CREBBP	protein_coding	ENST00000382070.7	13.6431	323	intron (ENST00000382070.7, intron 2 of 29)
ENSG00000005339.13	chr16	-	CREBBP	protein_coding	ENST00000382070.7	8.73115	275	intron (ENST00000382070.7, intron 3 of 29)
ENSG00000005339.13	chr16	-	CREBBP	retained_intron	ENST00000575237.2	10.3004	262	TTS (ENST00000572134.1)
ENSG00000005339.13	chr16	-	CREBBP	protein_coding	ENST00000570939.2	14.6814	307	intron (ENST00000570939.2, intron 16 of 22)
ENSG00000005339.13	chr16	-	CREBBP	retained_intron	ENST00000576720.1	4.83468	242	exon (ENST00000576720.1, exon 1 of 5)
ENSG00000005379.15	chr17	-	BZRAP1	retained_intron	ENST00000581692.2	3.85795	237	Intergenic
ENSG00000005381.7	chr17	-	MPO	protein_coding	ENST00000225275.3	5.13022	226	Intergenic
ENSG00000005421.8	chr7	-	PON1	protein_coding	ENST00000222381.7	7.23903	246	intron (ENST00000222381.7, intron 4 of 8)
ENSG00000005436.13	chr2	-	GCFC2	protein_coding	ENST00000409857.7	15.737	381	intron (ENST00000409857.7, intron 2 of 16)
ENSG00000005436.13	chr2	-	GCFC2	protein_coding	ENST00000409857.7	3.84635	223	intron (ENST00000409857.7, intron 4 of 16)
ENSG00000005436.13	chr2	-	GCFC2	protein_coding	ENST00000409857.7	8.5809	406	intron (ENST00000409857.7, intron 9 of 16)
ENSG00000005436.13	chr2	-	GCFC2	protein_coding	ENST00000427862.1	12.5463	373	intron (ENST00000427862.1, intron 1 of 5)
ENSG00000005436.13	chr2	-	GCFC2	protein_coding	ENST00000409857.7	10.5954	501	intron (ENST00000409857.7, intron 15 of 16)
ENSG00000005469.11	chr7		CROT	retained_intron	ENST00000479014.1	6.0961	227	TTS (ENST00000479014.1)
ENSG00000005469.11	chr7		CROT	protein_coding	ENST00000442291.1	4.40736	227	intron (ENST00000442291.1, intron 6 of 16)
ENSG00000005469.11	chr7		CROT	protein_coding	ENST00000442291.1	3.39879	229	intron (ENST00000442291.1, intron 6 of 16)
ENSG00000005469.11	chr7		CROT	protein_coding	ENST00000442291.1	4.84501	207	intron (ENST00000442291.1, intron 5 of 16)
ENSG00000005469.11	chr7		CROT	protein_coding	ENST00000412227.6	3.58069	337	intron (ENST00000412227.6, intron 2 of 3)
ENSG00000005471.15	chr7	-	ABCB4	retained_intron	ENST00000473795.1	6.58541	268	intron (ENST00000473795.1, intron 1 of 4)
ENSG00000005471.15	chr7	-	ABCB4	retained_intron	ENST00000473795.1	5.32479	238	intron (ENST00000473795.1, intron 3 of 4)
ENSG00000005471.15	chr7	-	ABCB4	protein_coding	ENST00000453593.5	5.83919	213	intron (ENST00000453593.5, intron 8 of 25)
ENSG00000005471.15	chr7	-	ABCB4	protein_coding	ENST00000440025.1	4.74873	209	TTS (ENST00000359206.7)
ENSG00000005483.19	chr7		KMT2E	nonsense_mediated_decay	ENST00000334884.9	8.57687	297	intron (ENST00000334884.9, intron 15 of 25)
ENSG00000005483.19	chr7		KMT2E	protein_coding	ENST00000479838.2	12.1858	320	TTS (ENST00000478990.5)
ENSG00000005483.19	chr7		KMT2E	protein_coding	ENST00000476671.5	3.58561	227	intron (ENST00000476671.5, intron 12 of 14)
ENSG00000005483.19	chr7		KMT2E	retained_intron	ENST00000496191.1	17.5218	702	TTS (ENST00000495267.5)
ENSG00000005483.19	chr7		KMT2E	protein_coding	ENST00000257745.8	11.2498	424	exon (ENST00000257745.8, exon 6 of 26)
ENSG00000005483.19	chr7		KMT2E	protein_coding	ENST00000476671.5	10.2854	588	intron (ENST00000476671.5, intron 6 of 14)
ENSG00000005483.19	chr7		KMT2E	nonsense_mediated_decay	ENST00000482560.6	6.40009	293	intron (ENST00000482560.6, intron 5 of 13)
ENSG00000005483.19	chr7		KMT2E	protein_coding	ENST00000478990.5	7.44112	252	intron (ENST00000478990.5, intron 2 of 9)
ENSG00000005483.19	chr7		KMT2E	protein_coding	ENST00000478990.5	5.42925	228	intron (ENST00000478990.5, intron 2 of 9)
ENSG00000005483.19	chr7		KMT2E	protein_coding	ENST00000334914.11	6.58823	227	TTS (ENST00000480368.5)
ENSG00000005483.19	chr7		KMT2E	protein_coding	ENST00000478990.5	7.82386	238	intron (ENST00000478990.5, intron 1 of 9)
ENSG00000005700.14	chr6	-	IBTK	protein_coding	ENST00000306270.11	4.97926	248	intron (ENST00000306270.11, intron 1 of 28)
ENSG00000005700.14	chr6	-	IBTK	protein_coding	ENST00000510291.5	4.62338	224	intron (ENST00000510291.5, intron 4 of 27)
ENSG00000005700.14	chr6	-	IBTK	protein_coding	ENST00000510291.5	12.8832	290	intron (ENST00000510291.5, intron 9 of 27)
ENSG00000005700.14	chr6	-	IBTK	protein_coding	ENST00000510291.5	6.52931	280	intron (ENST00000510291.5, intron 15 of 27)
ENSG00000005700.14	chr6	-	IBTK	retained_intron	ENST00000445419.6	8.66817	444	promoter-TSS (ENST00000445419.6)
ENSG00000005700.14	chr6	-	IBTK	protein_coding	ENST00000510291.5	3.78094	216	intron (ENST00000510291.5, intron 16 of 27)
ENSG00000005700.14	chr6	-	IBTK	nonsense_mediated_decay	ENST00000471036.1	8.17925	270	intron (ENST00000471036.1, intron 2 of 6)
ENSG00000005700.14	chr6	-	IBTK	nonsense_mediated_decay	ENST00000471036.1	3.39069	211	intron (ENST00000471036.1, intron 3 of 6)
ENSG00000005700.14	chr6	-	IBTK	retained_intron	ENST00000508381.1	5.1275	215	Intergenic
ENSG00000005700.14	chr6	-	IBTK	retained_intron	ENST00000508381.1	10.7593	264	Intergenic
ENSG00000005700.14	chr6	-	IBTK	retained_intron	ENST00000508381.1	5.96228	265	Intergenic
ENSG00000005700.14	chr6	-	IBTK	retained_intron	ENST00000508381.1	8.68578	248	Intergenic
ENSG00000005801.16	chr11	-	ZNF195	retained_intron	ENST00000529085.5	12.374	272	intron (ENST00000529085.5, intron 3 of 3)
ENSG00000005801.16	chr11	-	ZNF195	processed_transcript	ENST00000330692.11	7.98263	391	intron (ENST00000330692.11, intron 4 of 4)
ENSG00000005801.16	chr11	-	ZNF195	retained_intron	ENST00000526598.1	5.95432	305	promoter-TSS (ENST00000526598.1)
ENSG00000005801.16	chr11	-	ZNF195	retained_intron	ENST00000526540.5	5.27253	233	TTS (ENST00000429541.6)
ENSG00000005801.16	chr11	-	ZNF195	protein_coding	ENST00000528796.5	4.64966	212	intron (ENST00000528796.5, intron 3 of 3)
ENSG00000005801.16	chr11	-	ZNF195	protein_coding	ENST00000528796.5	8.935	303	intron (ENST00000528796.5, intron 3 of 3)
ENSG00000005801.16	chr11	-	ZNF195	protein_coding	ENST00000528796.5	7.22446	289	intron (ENST00000528796.5, intron 3 of 3)
ENSG00000005810.17	chr13	-	MYCBP2	processed_transcript	ENST00000491491.1	5.95914	343	Intergenic
ENSG00000005810.17	chr13	-	MYCBP2	processed_transcript	ENST00000491491.1	4.26142	227	Intergenic
ENSG00000005810.17	chr13	-	MYCBP2	processed_transcript	ENST00000491491.1	9.28852	395	Intergenic
ENSG00000005810.17	chr13	-	MYCBP2	processed_transcript	ENST00000491491.1	8.38775	507	promoter-TSS (ENST00000357337.10)
ENSG00000005810.17	chr13	-	MYCBP2	processed_transcript	ENST00000491491.1	5.3682	274	intron (ENST00000491491.1, intron 1 of 1)
ENSG00000005810.17	chr13	-	MYCBP2	protein_coding	ENST00000357337.10	7.27831	240	intron (ENST00000357337.10, intron 4 of 83)
ENSG00000005810.17	chr13	-	MYCBP2	protein_coding	ENST00000357337.10	8.01874	272	intron (ENST00000357337.10, intron 4 of 83)
ENSG00000005810.17	chr13	-	MYCBP2	protein_coding	ENST00000357337.10	4.69238	554	intron (ENST00000357337.10, intron 5 of 83)
ENSG00000005810.17	chr13	-	MYCBP2	protein_coding	ENST00000357337.10	5.50581	205	intron (ENST00000357337.10, intron 5 of 83)
ENSG00000005810.17	chr13	-	MYCBP2	processed_transcript	ENST00000474882.2	6.11634	266	promoter-TSS (ENST00000474882.2)
ENSG00000005810.17	chr13	-	MYCBP2	protein_coding	ENST00000357337.10	10.747	335	intron (ENST00000357337.10, intron 9 of 83)
ENSG00000005810.17	chr13	-	MYCBP2	protein_coding	ENST00000357337.10	4.62731	627	intron (ENST00000357337.10, intron 15 of 83)
ENSG00000005810.17	chr13	-	MYCBP2	protein_coding	ENST00000357337.10	15.1278	480	intron (ENST00000357337.10, intron 15 of 83)
ENSG00000005810.17	chr13	-	MYCBP2	protein_coding	ENST00000357337.10	6.10201	259	intron (ENST00000357337.10, intron 19 of 83)
ENSG00000005810.17	chr13	-	MYCBP2	protein_coding	ENST00000357337.10	9.03193	274	intron (ENST00000357337.10, intron 21 of 83)
ENSG00000005810.17	chr13	-	MYCBP2	protein_coding	ENST00000357337.10	3.92588	245	intron (ENST00000357337.10, intron 22 of 83)
ENSG00000005810.17	chr13	-	MYCBP2	protein_coding	ENST00000357337.10	3.98464	205	intron (ENST00000357337.10, intron 27 of 83)
ENSG00000005810.17	chr13	-	MYCBP2	protein_coding	ENST00000357337.10	5.08258	224	intron (ENST00000357337.10, intron 27 of 83)
ENSG00000005810.17	chr13	-	MYCBP2	protein_coding	ENST00000357337.10	15.016	475	intron (ENST00000357337.10, intron 30 of 83)
ENSG00000005810.17	chr13	-	MYCBP2	protein_coding	ENST00000357337.10	5.66346	238	intron (ENST00000357337.10, intron 31 of 83)
ENSG00000005810.17	chr13	-	MYCBP2	protein_coding	ENST00000357337.10	5.4942	228	intron (ENST00000357337.10, intron 35 of 83)
ENSG00000005810.17	chr13	-	MYCBP2	protein_coding	ENST00000357337.10	4.22369	233	intron (ENST00000357337.10, intron 42 of 83)
ENSG00000005810.17	chr13	-	MYCBP2	protein_coding	ENST00000357337.10	3.81681	233	intron (ENST00000357337.10, intron 47 of 83)
ENSG00000005810.17	chr13	-	MYCBP2	processed_transcript	ENST00000486679.2	5.06017	237	promoter-TSS (ENST00000486679.2)
ENSG00000005810.17	chr13	-	MYCBP2	protein_coding	ENST00000357337.10	5.8931	227	intron (ENST00000357337.10, intron 48 of 83)
ENSG00000005810.17	chr13	-	MYCBP2	protein_coding	ENST00000357337.10	12.4408	422	intron (ENST00000357337.10, intron 49 of 83)
ENSG00000005810.17	chr13	-	MYCBP2	processed_transcript	ENST00000498073.2	3.62737	205	intron (ENST00000498073.2, intron 3 of 7)
ENSG00000005810.17	chr13	-	MYCBP2	processed_transcript	ENST00000498073.2	6.91095	241	intron (ENST00000498073.2, intron 3 of 7)
ENSG00000005810.17	chr13	-	MYCBP2	processed_transcript	ENST00000498073.2	4.28601	237	intron (ENST00000498073.2, intron 3 of 7)
ENSG00000005810.17	chr13	-	MYCBP2	processed_transcript	ENST00000482517.5	13.0489	290	TTS (ENST00000627409.1)
ENSG00000005810.17	chr13	-	MYCBP2	protein_coding	ENST00000357337.10	6.45179	295	intron (ENST00000357337.10, intron 53 of 83)
ENSG00000005810.17	chr13	-	MYCBP2	protein_coding	ENST00000357337.10	11.4239	268	intron (ENST00000357337.10, intron 55 of 83)
ENSG00000005810.17	chr13	-	MYCBP2	processed_transcript	ENST00000462987.2	5.4929	240	intron (ENST00000462987.2, intron 1 of 2)
ENSG00000005810.17	chr13	-	MYCBP2	protein_coding	ENST00000429715.1	7.52729	360	intron (ENST00000429715.1, intron 7 of 21)
ENSG00000005810.17	chr13	-	MYCBP2	protein_coding	ENST00000357337.10	6.34074	241	intron (ENST00000357337.10, intron 74 of 83)
ENSG00000005810.17	chr13	-	MYCBP2	protein_coding	ENST00000357337.10	8.79676	203	intron (ENST00000357337.10, intron 83 of 83)
ENSG00000005810.17	chr13	-	MYCBP2	protein_coding	ENST00000357337.10	16.0315	428	intron (ENST00000357337.10, intron 83 of 83)
ENSG00000005812.10	chr13	-	FBXL3	processed_transcript	ENST00000485797.2	6.29772	234	promoter-TSS (ENST00000485797.2)
ENSG00000005812.10	chr13	-	FBXL3	processed_transcript	ENST00000485797.2	6.09276	239	intron (ENST00000485797.2, intron 1 of 1)
ENSG00000005812.10	chr13	-	FBXL3	processed_transcript	ENST00000485797.2	7.61601	347	intron (ENST00000485797.2, intron 1 of 1)
ENSG00000005981.12	chr7		ASB4	protein_coding	ENST00000428113.5	4.8695	218	intron (ENST00000428113.5, intron 2 of 2)
ENSG00000005981.12	chr7		ASB4	protein_coding	ENST00000428113.5	7.33221	295	intron (ENST00000428113.5, intron 2 of 2)
ENSG00000005981.12	chr7		ASB4	protein_coding	ENST00000428113.5	11.8245	422	intron (ENST00000428113.5, intron 2 of 2)
ENSG00000005981.12	chr7		ASB4	protein_coding	ENST00000428113.5	6.02361	265	intron (ENST00000428113.5, intron 2 of 2)
ENSG00000005981.12	chr7		ASB4	protein_coding	ENST00000428113.5	5.65225	306	intron (ENST00000428113.5, intron 1 of 2)
ENSG00000006007.11	chr16	-	GDE1	retained_intron	ENST00000563645.1	5.39328	220	TTS (ENST00000569773.1)
ENSG00000006025.11	chr17	-	OSBPL7	nonsense_mediated_decay	ENST00000578461.1	8.46786	240	Intergenic
ENSG00000006025.11	chr17	-	OSBPL7	nonsense_mediated_decay	ENST00000578461.1	4.35894	230	Intergenic
ENSG00000006025.11	chr17	-	OSBPL7	nonsense_mediated_decay	ENST00000578461.1	3.7042	199	Intergenic
ENSG00000006042.11	chr17		TMEM98	retained_intron	ENST00000583120.1	3.82233	223	Intergenic
ENSG00000006042.11	chr17		TMEM98	protein_coding	ENST00000394642.7	5.97288	241	Intergenic
ENSG00000006071.11	chr11	-	ABCC8	protein_coding	ENST00000302539.8	8.57572	242	intron (ENST00000302539.8, intron 16 of 38)
ENSG00000006116.3	chr16		CACNG3	protein_coding	ENST00000005284.3	7.27866	329	intron (ENST00000005284.3, intron 1 of 3)
ENSG00000006125.16	chr17		AP2B1	protein_coding	ENST00000618940.4	7.52023	567	intron (ENST00000618940.4, intron 16 of 21)
ENSG00000006125.16	chr17		AP2B1	protein_coding	ENST00000621668.4	9.12297	398	intron (ENST00000621668.4, intron 9 of 14)
ENSG00000006125.16	chr17		AP2B1	protein_coding	ENST00000621668.4	8.37048	276	intron (ENST00000621668.4, intron 9 of 14)
ENSG00000006128.11	chr7		TAC1	retained_intron	ENST00000491437.1	11.6589	302	Intergenic
ENSG00000006128.11	chr7		TAC1	protein_coding	ENST00000319273.9	5.98427	256	intron (ENST00000319273.9, intron 6 of 6)
ENSG00000006128.11	chr7		TAC1	protein_coding	ENST00000319273.9	4.82478	232	Intergenic
ENSG00000006128.11	chr7		TAC1	protein_coding	ENST00000319273.9	8.63177	320	Intergenic
ENSG00000006128.11	chr7		TAC1	protein_coding	ENST00000319273.9	4.9358	236	Intergenic
ENSG00000006128.11	chr7		TAC1	protein_coding	ENST00000319273.9	10.0918	331	Intergenic
ENSG00000006283.17	chr17		CACNA1G	protein_coding	ENST00000359106.9	11.8151	247	intron (ENST00000359106.9, intron 16 of 37)
ENSG00000006432.15	chr14	-	MAP3K9	protein_coding	ENST00000555993.6	6.46816	290	intron (ENST00000555993.6, intron 2 of 12)
ENSG00000006432.15	chr14	-	MAP3K9	protein_coding	ENST00000554146.1	14.7221	268	intron (ENST00000554146.1, intron 1 of 11)
ENSG00000006432.15	chr14	-	MAP3K9	protein_coding	ENST00000554146.1	6.92381	236	intron (ENST00000554146.1, intron 1 of 11)
ENSG00000006451.7	chr7		RALA	processed_transcript	ENST00000466491.1	18.8053	386	intron (ENST00000466491.1, intron 1 of 1)
ENSG00000006451.7	chr7		RALA	protein_coding	ENST00000436179.1	4.52033	221	intron (ENST00000436179.1, intron 1 of 2)
ENSG00000006451.7	chr7		RALA	protein_coding	ENST00000436179.1	21.1645	547	intron (ENST00000436179.1, intron 1 of 2)
ENSG00000006451.7	chr7		RALA	protein_coding	ENST00000436179.1	3.70543	199	intron (ENST00000436179.1, intron 1 of 2)
ENSG00000006451.7	chr7		RALA	protein_coding	ENST00000436179.1	4.74961	255	intron (ENST00000436179.1, intron 1 of 2)
ENSG00000006451.7	chr7		RALA	protein_coding	ENST00000436179.1	7.85579	324	intron (ENST00000436179.1, intron 1 of 2)
ENSG00000006451.7	chr7		RALA	protein_coding	ENST00000436179.1	9.18603	350	intron (ENST00000436179.1, intron 1 of 2)
ENSG00000006451.7	chr7		RALA	protein_coding	ENST00000005257.6	13.674	319	Intergenic
ENSG00000006453.13	chr7	-	BAIAP2L1	processed_transcript	ENST00000462558.5	6.503	237	intron (ENST00000462558.5, intron 1 of 9)
ENSG00000006453.13	chr7	-	BAIAP2L1	processed_transcript	ENST00000462558.5	5.42528	248	intron (ENST00000462558.5, intron 1 of 9)
ENSG00000006453.13	chr7	-	BAIAP2L1	processed_transcript	ENST00000479789.1	7.64806	591	intron (ENST00000479789.1, intron 2 of 2)
ENSG00000006453.13	chr7	-	BAIAP2L1	processed_transcript	ENST00000462558.5	4.57029	396	intron (ENST00000462558.5, intron 3 of 9)
ENSG00000006453.13	chr7	-	BAIAP2L1	processed_transcript	ENST00000462558.5	4.182	229	intron (ENST00000462558.5, intron 3 of 9)
ENSG00000006459.10	chr7	-	KDM7A	protein_coding	ENST00000397560.6	9.50375	349	intron (ENST00000397560.6, intron 1 of 19)
ENSG00000006459.10	chr7	-	KDM7A	protein_coding	ENST00000397560.6	11.424	694	intron (ENST00000397560.6, intron 1 of 19)
ENSG00000006459.10	chr7	-	KDM7A	protein_coding	ENST00000397560.6	6.97674	246	intron (ENST00000397560.6, intron 1 of 19)
ENSG00000006459.10	chr7	-	KDM7A	protein_coding	ENST00000397560.6	5.57685	220	intron (ENST00000397560.6, intron 3 of 19)
ENSG00000006459.10	chr7	-	KDM7A	nonsense_mediated_decay	ENST00000472616.1	11.6166	297	intron (ENST00000472616.1, intron 6 of 12)
ENSG00000006459.10	chr7	-	KDM7A	protein_coding	ENST00000397560.6	9.56321	342	exon (ENST00000397560.6, exon 20 of 20)
ENSG00000006468.13	chr7	-	ETV1	protein_coding	ENST00000431887.5	15.9805	468	intron (ENST00000431887.5, intron 5 of 6)
ENSG00000006468.13	chr7	-	ETV1	protein_coding	ENST00000431887.5	5.13859	232	intron (ENST00000431887.5, intron 5 of 6)
ENSG00000006468.13	chr7	-	ETV1	protein_coding	ENST00000431887.5	3.58304	219	intron (ENST00000431887.5, intron 5 of 6)
ENSG00000006468.13	chr7	-	ETV1	processed_transcript	ENST00000483075.1	9.21875	358	intron (ENST00000483075.1, intron 5 of 5)
ENSG00000006468.13	chr7	-	ETV1	protein_coding	ENST00000403685.5	7.37486	297	intron (ENST00000403685.5, intron 4 of 11)
ENSG00000006468.13	chr7	-	ETV1	protein_coding	ENST00000403685.5	4.47599	232	intron (ENST00000403685.5, intron 4 of 11)
ENSG00000006468.13	chr7	-	ETV1	protein_coding	ENST00000405218.6	3.88395	208	intron (ENST00000405218.6, intron 8 of 12)
ENSG00000006468.13	chr7	-	ETV1	retained_intron	ENST00000493831.1	8.17282	635	promoter-TSS (ENST00000493831.1)
ENSG00000006468.13	chr7	-	ETV1	retained_intron	ENST00000493831.1	6.48245	245	TTS (ENST00000438956.5)
ENSG00000006468.13	chr7	-	ETV1	retained_intron	ENST00000493831.1	4.91115	297	intron (ENST00000493831.1, intron 1 of 1)
ENSG00000006468.13	chr7	-	ETV1	retained_intron	ENST00000493831.1	8.89225	261	TTS (ENST00000493831.1)
ENSG00000006468.13	chr7	-	ETV1	retained_intron	ENST00000493831.1	6.13107	249	TTS (ENST00000242066.9)
ENSG00000006530.15	chr7		AGK	protein_coding	ENST00000355413.8	6.19466	336	intron (ENST00000355413.8, intron 10 of 15)
ENSG00000006530.15	chr7		AGK	protein_coding	ENST00000355413.8	9.87035	277	intron (ENST00000355413.8, intron 9 of 15)
ENSG00000006530.15	chr7		AGK	protein_coding	ENST00000355413.8	5.98307	281	intron (ENST00000355413.8, intron 8 of 15)
ENSG00000006530.15	chr7		AGK	processed_transcript	ENST00000496273.1	7.51484	385	intron (ENST00000496273.1, intron 3 of 4)
ENSG00000006530.15	chr7		AGK	nonsense_mediated_decay	ENST00000473884.5	8.36854	355	intron (ENST00000473884.5, intron 2 of 7)
ENSG00000006576.16	chr7		PHTF2	retained_intron	ENST00000479515.1	7.29303	353	exon (ENST00000479515.1, exon 5 of 5)
ENSG00000006576.16	chr7		PHTF2	retained_intron	ENST00000468351.1	7.03045	464	TTS (ENST00000415251.6)
ENSG00000006576.16	chr7		PHTF2	retained_intron	ENST00000468351.1	12.9137	410	intron (ENST00000468351.1, intron 1 of 1)
ENSG00000006576.16	chr7		PHTF2	retained_intron	ENST00000479515.1	7.13094	244	promoter-TSS (ENST00000479515.1)
ENSG00000006576.16	chr7		PHTF2	protein_coding	ENST00000248550.7	6.21207	219	intron (ENST00000248550.7, intron 2 of 18)
ENSG00000006576.16	chr7		PHTF2	protein_coding	ENST00000248550.7	4.63503	219	intron (ENST00000248550.7, intron 2 of 18)
ENSG00000006576.16	chr7		PHTF2	protein_coding	ENST00000450574.5	5.41098	237	intron (ENST00000450574.5, intron 1 of 8)
ENSG00000006576.16	chr7		PHTF2	protein_coding	ENST00000275575.11	7.07888	312	intron (ENST00000275575.11, intron 1 of 16)
ENSG00000006576.16	chr7		PHTF2	protein_coding	ENST00000275575.11	8.02234	243	intron (ENST00000275575.11, intron 1 of 16)
ENSG00000006576.16	chr7		PHTF2	protein_coding	ENST00000275575.11	5.99926	201	intron (ENST00000275575.11, intron 1 of 16)
ENSG00000006576.16	chr7		PHTF2	protein_coding	ENST00000275575.11	7.27056	338	intron (ENST00000275575.11, intron 1 of 16)
ENSG00000006607.13	chr2		FARP2	protein_coding	ENST00000627550.2	7.34764	264	intron (ENST00000627550.2, intron 5 of 17)
ENSG00000006607.13	chr2		FARP2	protein_coding	ENST00000627550.2	4.20484	214	intron (ENST00000627550.2, intron 4 of 17)
ENSG00000006607.13	chr2		FARP2	processed_transcript	ENST00000473082.5	6.6648	234	intron (ENST00000473082.5, intron 1 of 3)
ENSG00000006607.13	chr2		FARP2	processed_transcript	ENST00000478489.5	10.174	250	intron (ENST00000478489.5, intron 1 of 5)
ENSG00000006607.13	chr2		FARP2	processed_transcript	ENST00000478489.5	5.51616	500	intron (ENST00000478489.5, intron 1 of 5)
ENSG00000006634.7	chr7		DBF4	retained_intron	ENST00000498726.1	8.69871	339	TTS (ENST00000498726.1)
ENSG00000006634.7	chr7		DBF4	nonsense_mediated_decay	ENST00000413643.5	45.9305	440	intron (ENST00000413643.5, intron 8 of 11)
ENSG00000006634.7	chr7		DBF4	nonsense_mediated_decay	ENST00000430279.5	4.92051	239	intron (ENST00000430279.5, intron 7 of 10)
ENSG00000006634.7	chr7		DBF4	nonsense_mediated_decay	ENST00000430279.5	6.68624	244	intron (ENST00000430279.5, intron 6 of 10)
ENSG00000006634.7	chr7		DBF4	retained_intron	ENST00000486925.1	5.46563	237	intron (ENST00000486925.1, intron 2 of 2)
ENSG00000006652.13	chr7		IFRD1	processed_transcript	ENST00000466459.5	4.0417	222	promoter-TSS (ENST00000486688.1)
ENSG00000006652.13	chr7		IFRD1	protein_coding	ENST00000432734.1	5.0449	237	Intergenic
ENSG00000006695.10	chr17		COX10	nonsense_mediated_decay	ENST00000580561.1	4.76344	238	intron (ENST00000580561.1, intron 5 of 5)
ENSG00000006695.10	chr17		COX10	nonsense_mediated_decay	ENST00000580561.1	4.45738	235	intron (ENST00000580561.1, intron 4 of 5)
ENSG00000006695.10	chr17		COX10	nonsense_mediated_decay	ENST00000580561.1	18.0827	284	intron (ENST00000580561.1, intron 3 of 5)
ENSG00000006695.10	chr17		COX10	nonsense_mediated_decay	ENST00000580561.1	25.1342	364	intron (ENST00000580561.1, intron 3 of 5)
ENSG00000006695.10	chr17		COX10	nonsense_mediated_decay	ENST00000580561.1	6.26489	212	intron (ENST00000580561.1, intron 3 of 5)
ENSG00000006695.10	chr17		COX10	nonsense_mediated_decay	ENST00000580561.1	12.2217	353	intron (ENST00000580561.1, intron 3 of 5)
ENSG00000006695.10	chr17		COX10	nonsense_mediated_decay	ENST00000580561.1	7.74184	357	intron (ENST00000580561.1, intron 3 of 5)
ENSG00000006695.10	chr17		COX10	nonsense_mediated_decay	ENST00000580561.1	4.54724	228	intron (ENST00000580561.1, intron 3 of 5)
ENSG00000006695.10	chr17		COX10	nonsense_mediated_decay	ENST00000581931.5	7.29949	245	intron (ENST00000581931.5, intron 3 of 5)
ENSG00000006695.10	chr17		COX10	nonsense_mediated_decay	ENST00000581931.5	5.22857	252	intron (ENST00000581931.5, intron 3 of 5)
ENSG00000006695.10	chr17		COX10	nonsense_mediated_decay	ENST00000580561.1	5.15614	226	intron (ENST00000580561.1, intron 1 of 5)
ENSG00000006704.10	chr7		GTF2IRD1	protein_coding	ENST00000265755.7	16.0274	289	Intergenic
ENSG00000006715.15	chr7	-	VPS41	protein_coding	ENST00000457055.1	6.31748	249	Intergenic
ENSG00000006715.15	chr7	-	VPS41	protein_coding	ENST00000457055.1	5.32619	243	intron (ENST00000457055.1, intron 1 of 5)
ENSG00000006715.15	chr7	-	VPS41	protein_coding	ENST00000457055.1	4.67444	205	intron (ENST00000457055.1, intron 1 of 5)
ENSG00000006715.15	chr7	-	VPS41	protein_coding	ENST00000414632.5	4.85275	238	intron (ENST00000414632.5, intron 1 of 6)
ENSG00000006715.15	chr7	-	VPS41	protein_coding	ENST00000414632.5	5.08836	483	intron (ENST00000414632.5, intron 1 of 6)
ENSG00000006715.15	chr7	-	VPS41	protein_coding	ENST00000414632.5	6.10041	215	intron (ENST00000414632.5, intron 1 of 6)
ENSG00000006715.15	chr7	-	VPS41	protein_coding	ENST00000418457.6	3.79305	222	intron (ENST00000418457.6, intron 4 of 6)
ENSG00000006715.15	chr7	-	VPS41	protein_coding	ENST00000418457.6	5.36624	238	intron (ENST00000418457.6, intron 4 of 6)
ENSG00000006715.15	chr7	-	VPS41	protein_coding	ENST00000418457.6	6.51691	291	intron (ENST00000418457.6, intron 4 of 6)
ENSG00000006715.15	chr7	-	VPS41	protein_coding	ENST00000418457.6	10.1795	617	intron (ENST00000418457.6, intron 4 of 6)
ENSG00000006715.15	chr7	-	VPS41	protein_coding	ENST00000418457.6	3.87095	210	intron (ENST00000418457.6, intron 4 of 6)
ENSG00000006715.15	chr7	-	VPS41	protein_coding	ENST00000395969.6	16.4347	358	intron (ENST00000395969.6, intron 4 of 27)
ENSG00000006715.15	chr7	-	VPS41	protein_coding	ENST00000395969.6	6.42038	327	intron (ENST00000395969.6, intron 4 of 27)
ENSG00000006715.15	chr7	-	VPS41	processed_transcript	ENST00000466017.1	6.25554	259	intron (ENST00000466017.1, intron 3 of 5)
ENSG00000006715.15	chr7	-	VPS41	processed_transcript	ENST00000485955.1	20.5909	481	TTS (ENST00000466017.1)
ENSG00000006715.15	chr7	-	VPS41	protein_coding	ENST00000395969.6	7.26099	588	intron (ENST00000395969.6, intron 18 of 27)
ENSG00000006715.15	chr7	-	VPS41	protein_coding	ENST00000395969.6	7.65162	334	intron (ENST00000395969.6, intron 21 of 27)
ENSG00000006715.15	chr7	-	VPS41	protein_coding	ENST00000439468.1	4.89383	426	intron (ENST00000439468.1, intron 3 of 3)
ENSG00000006715.15	chr7	-	VPS41	nonsense_mediated_decay	ENST00000448833.5	17.1787	368	intron (ENST00000448833.5, intron 3 of 7)
ENSG00000006715.15	chr7	-	VPS41	protein_coding	ENST00000310301.8	9.58945	347	exon (ENST00000310301.8, exon 29 of 29)
ENSG00000006740.16	chr17		ARHGAP44	protein_coding	ENST00000340825.7	8.2164	238	intron (ENST00000340825.7, intron 8 of 19)
ENSG00000006740.16	chr17		ARHGAP44	retained_intron	ENST00000578442.1	7.65998	268	intron (ENST00000578442.1, intron 5 of 6)
ENSG00000006740.16	chr17		ARHGAP44	retained_intron	ENST00000578442.1	6.31454	207	intron (ENST00000578442.1, intron 1 of 6)
ENSG00000006740.16	chr17		ARHGAP44	retained_intron	ENST00000578442.1	7.19129	304	intron (ENST00000578442.1, intron 1 of 6)
ENSG00000006740.16	chr17		ARHGAP44	retained_intron	ENST00000578442.1	3.91938	225	intron (ENST00000578442.1, intron 1 of 6)
ENSG00000006740.16	chr17		ARHGAP44	retained_intron	ENST00000578442.1	5.17305	236	intron (ENST00000578442.1, intron 1 of 6)
ENSG00000006740.16	chr17		ARHGAP44	retained_intron	ENST00000578442.1	5.40502	228	intron (ENST00000578442.1, intron 1 of 6)
ENSG00000006740.16	chr17		ARHGAP44	retained_intron	ENST00000578442.1	12.9464	302	intron (ENST00000578442.1, intron 1 of 6)
ENSG00000006740.16	chr17		ARHGAP44	retained_intron	ENST00000578442.1	8.54382	593	intron (ENST00000578442.1, intron 1 of 6)
ENSG00000006740.16	chr17		ARHGAP44	retained_intron	ENST00000578442.1	5.26349	227	intron (ENST00000578442.1, intron 1 of 6)
ENSG00000006740.16	chr17		ARHGAP44	retained_intron	ENST00000578442.1	6.32599	400	intron (ENST00000578442.1, intron 1 of 6)
ENSG00000006740.16	chr17		ARHGAP44	retained_intron	ENST00000578442.1	6.72626	265	intron (ENST00000578442.1, intron 1 of 6)
ENSG00000006740.16	chr17		ARHGAP44	retained_intron	ENST00000578442.1	5.66929	249	intron (ENST00000578442.1, intron 1 of 6)
ENSG00000006744.18	chr17	-	ELAC2	protein_coding	ENST00000338034.8	12.9849	334	Intergenic
ENSG00000006744.18	chr17	-	ELAC2	protein_coding	ENST00000609101.5	18.5542	373	exon (ENST00000609101.5, exon 5 of 12)
ENSG00000006747.14	chr7		SCIN	protein_coding	ENST00000417018.1	8.53226	504	intron (ENST00000417018.1, intron 2 of 3)
ENSG00000006747.14	chr7		SCIN	nonsense_mediated_decay	ENST00000341757.9	6.76193	230	TTS (ENST00000433040.1)
ENSG00000006747.14	chr7		SCIN	nonsense_mediated_decay	ENST00000341757.9	4.33598	222	Intergenic
ENSG00000006788.12	chr17	-	MYH13	protein_coding	ENST00000418404.7	5.75837	238	Intergenic
ENSG00000006788.12	chr17	-	MYH13	protein_coding	ENST00000418404.7	5.95149	212	intron (ENST00000418404.7, intron 1 of 40)
ENSG00000006788.12	chr17	-	MYH13	protein_coding	ENST00000418404.7	13.4745	391	intron (ENST00000418404.7, intron 22 of 40)
ENSG00000006831.9	chr12		ADIPOR2	processed_transcript	ENST00000537190.1	7.93524	450	TTS (ENST00000537190.1)
ENSG00000006831.9	chr12		ADIPOR2	processed_transcript	ENST00000543456.1	4.56697	328	intron (ENST00000543456.1, intron 1 of 2)
ENSG00000006831.9	chr12		ADIPOR2	processed_transcript	ENST00000543456.1	26.526	317	intron (ENST00000543456.1, intron 1 of 2)
ENSG00000006831.9	chr12		ADIPOR2	protein_coding	ENST00000357103.4	4.62574	234	intron (ENST00000357103.4, intron 2 of 7)
ENSG00000006831.9	chr12		ADIPOR2	protein_coding	ENST00000357103.4	3.29197	274	intron (ENST00000357103.4, intron 1 of 7)
ENSG00000006831.9	chr12		ADIPOR2	processed_transcript	ENST00000540974.1	10.9569	266	intron (ENST00000540974.1, intron 2 of 2)
ENSG00000006831.9	chr12		ADIPOR2	processed_transcript	ENST00000540974.1	4.09254	226	intron (ENST00000540974.1, intron 2 of 2)
ENSG00000006831.9	chr12		ADIPOR2	processed_transcript	ENST00000540974.1	4.16861	230	intron (ENST00000540974.1, intron 2 of 2)
ENSG00000006831.9	chr12		ADIPOR2	protein_coding	ENST00000357103.4	4.86786	227	promoter-TSS (ENST00000357103.4)
ENSG00000006831.9	chr12		ADIPOR2	processed_transcript	ENST00000537545.1	5.54754	240	promoter-TSS (ENST00000537545.1)
ENSG00000006831.9	chr12		ADIPOR2	processed_transcript	ENST00000537545.1	7.23222	239	Intergenic
ENSG00000006837.11	chr5	-	CDKL3	protein_coding	ENST00000265334.8	10.9645	270	exon (ENST00000265334.8, exon 2 of 13)
ENSG00000006837.11	chr5	-	CDKL3	processed_transcript	ENST00000522501.1	4.08235	206	intron (ENST00000522501.1, intron 1 of 3)
ENSG00000006837.11	chr5	-	CDKL3	processed_transcript	ENST00000522501.1	5.22465	231	intron (ENST00000522501.1, intron 1 of 3)
ENSG00000007001.12	chr2		UPP2	processed_transcript	ENST00000460456.1	5.23751	239	intron (ENST00000460456.1, intron 2 of 3)
ENSG00000007001.12	chr2		UPP2	protein_coding	ENST00000605860.5	7.75542	231	intron (ENST00000605860.5, intron 3 of 9)
ENSG00000007001.12	chr2		UPP2	protein_coding	ENST00000605860.5	10.6558	306	intron (ENST00000605860.5, intron 3 of 9)
ENSG00000007001.12	chr2		UPP2	protein_coding	ENST00000605860.5	4.24718	261	intron (ENST00000605860.5, intron 3 of 9)
ENSG00000007001.12	chr2		UPP2	protein_coding	ENST00000605860.5	5.01702	218	intron (ENST00000605860.5, intron 3 of 9)
ENSG00000007001.12	chr2		UPP2	protein_coding	ENST00000605860.5	31.8307	444	intron (ENST00000605860.5, intron 2 of 9)
ENSG00000007001.12	chr2		UPP2	protein_coding	ENST00000605860.5	17.671	358	intron (ENST00000605860.5, intron 2 of 9)
ENSG00000007001.12	chr2		UPP2	protein_coding	ENST00000605860.5	3.77943	232	intron (ENST00000605860.5, intron 1 of 9)
ENSG00000007001.12	chr2		UPP2	protein_coding	ENST00000605860.5	4.87288	204	intron (ENST00000605860.5, intron 1 of 9)
ENSG00000007001.12	chr2		UPP2	protein_coding	ENST00000605860.5	8.54629	249	intron (ENST00000605860.5, intron 1 of 9)
ENSG00000007001.12	chr2		UPP2	protein_coding	ENST00000605860.5	4.34798	263	intron (ENST00000605860.5, intron 1 of 9)
ENSG00000007001.12	chr2		UPP2	protein_coding	ENST00000605860.5	15.5763	349	intron (ENST00000605860.5, intron 1 of 9)
ENSG00000007001.12	chr2		UPP2	protein_coding	ENST00000605860.5	4.39014	216	intron (ENST00000605860.5, intron 1 of 9)
ENSG00000007062.11	chr4	-	PROM1	protein_coding	ENST00000505450.5	5.74561	238	Intergenic
ENSG00000007062.11	chr4	-	PROM1	protein_coding	ENST00000505450.5	6.43067	334	Intergenic
ENSG00000007062.11	chr4	-	PROM1	protein_coding	ENST00000505450.5	4.62289	281	Intergenic
ENSG00000007062.11	chr4	-	PROM1	nonsense_mediated_decay	ENST00000511153.5	3.91078	206	TTS (ENST00000513108.1)
ENSG00000007062.11	chr4	-	PROM1	protein_coding	ENST00000510224.5	5.15884	324	intron (ENST00000510224.5, intron 2 of 27)
ENSG00000007062.11	chr4	-	PROM1	protein_coding	ENST00000510224.5	6.08067	239	intron (ENST00000510224.5, intron 3 of 27)
ENSG00000007062.11	chr4	-	PROM1	protein_coding	ENST00000510224.5	6.1603	245	intron (ENST00000510224.5, intron 6 of 27)
ENSG00000007062.11	chr4	-	PROM1	protein_coding	ENST00000510224.5	10.0921	361	intron (ENST00000510224.5, intron 14 of 27)
ENSG00000007129.17	chr19		CEACAM21	protein_coding	ENST00000407170.6	6.22602	238	intron (ENST00000407170.6, intron 2 of 7)
ENSG00000007129.17	chr19		CEACAM21	processed_transcript	ENST00000482870.6	4.70604	233	TTS (ENST00000618577.4)
ENSG00000007168.12	chr17		PAFAH1B1	protein_coding	ENST00000397195.9	9.11059	269	intron (ENST00000397195.9, intron 6 of 10)
ENSG00000007168.12	chr17		PAFAH1B1	processed_transcript	ENST00000397193.7	4.95977	239	TTS (ENST00000570400.1)
ENSG00000007168.12	chr17		PAFAH1B1	processed_transcript	ENST00000575477.5	5.03757	232	intron (ENST00000575477.5, intron 2 of 3)
ENSG00000007168.12	chr17		PAFAH1B1	processed_transcript	ENST00000575477.5	4.86118	234	intron (ENST00000575477.5, intron 2 of 3)
ENSG00000007168.12	chr17		PAFAH1B1	protein_coding	ENST00000397195.9	13.3155	310	intron (ENST00000397195.9, intron 1 of 10)
ENSG00000007168.12	chr17		PAFAH1B1	protein_coding	ENST00000397195.9	7.04094	277	intron (ENST00000397195.9, intron 1 of 10)
ENSG00000007168.12	chr17		PAFAH1B1	protein_coding	ENST00000397195.9	23.2566	348	intron (ENST00000397195.9, intron 1 of 10)
ENSG00000007174.17	chr17		DNAH9	protein_coding	ENST00000262442.8	5.01317	221	intron (ENST00000262442.8, intron 50 of 68)
ENSG00000007174.17	chr17		DNAH9	protein_coding	ENST00000262442.8	26.6613	315	intron (ENST00000262442.8, intron 49 of 68)
ENSG00000007174.17	chr17		DNAH9	protein_coding	ENST00000262442.8	3.97061	203	intron (ENST00000262442.8, intron 49 of 68)
ENSG00000007174.17	chr17		DNAH9	protein_coding	ENST00000262442.8	9.43497	311	intron (ENST00000262442.8, intron 48 of 68)
ENSG00000007174.17	chr17		DNAH9	protein_coding	ENST00000262442.8	9.26227	260	intron (ENST00000262442.8, intron 45 of 68)
ENSG00000007174.17	chr17		DNAH9	protein_coding	ENST00000262442.8	4.50286	224	intron (ENST00000262442.8, intron 45 of 68)
ENSG00000007174.17	chr17		DNAH9	protein_coding	ENST00000262442.8	4.84459	205	intron (ENST00000262442.8, intron 45 of 68)
ENSG00000007174.17	chr17		DNAH9	protein_coding	ENST00000262442.8	4.45499	410	intron (ENST00000262442.8, intron 41 of 68)
ENSG00000007174.17	chr17		DNAH9	protein_coding	ENST00000262442.8	4.77593	237	intron (ENST00000262442.8, intron 29 of 68)
ENSG00000007174.17	chr17		DNAH9	protein_coding	ENST00000262442.8	9.25719	307	intron (ENST00000262442.8, intron 28 of 68)
ENSG00000007174.17	chr17		DNAH9	protein_coding	ENST00000262442.8	3.83	316	intron (ENST00000262442.8, intron 26 of 68)
ENSG00000007174.17	chr17		DNAH9	protein_coding	ENST00000262442.8	6.30108	282	intron (ENST00000262442.8, intron 22 of 68)
ENSG00000007174.17	chr17		DNAH9	protein_coding	ENST00000262442.8	7.19651	250	intron (ENST00000262442.8, intron 19 of 68)
ENSG00000007174.17	chr17		DNAH9	protein_coding	ENST00000262442.8	7.78689	243	intron (ENST00000262442.8, intron 17 of 68)
ENSG00000007174.17	chr17		DNAH9	protein_coding	ENST00000262442.8	3.78412	235	intron (ENST00000262442.8, intron 14 of 68)
ENSG00000007174.17	chr17		DNAH9	protein_coding	ENST00000262442.8	4.34123	545	intron (ENST00000262442.8, intron 14 of 68)
ENSG00000007174.17	chr17		DNAH9	protein_coding	ENST00000262442.8	13.1009	373	intron (ENST00000262442.8, intron 7 of 68)
ENSG00000007174.17	chr17		DNAH9	protein_coding	ENST00000262442.8	5.42385	238	Intergenic
ENSG00000007174.17	chr17		DNAH9	protein_coding	ENST00000262442.8	4.49495	215	Intergenic
ENSG00000007174.17	chr17		DNAH9	protein_coding	ENST00000262442.8	7.39986	304	Intergenic
ENSG00000007237.18	chr17	-	GAS7	protein_coding	ENST00000432992.6	3.5844	217	Intergenic
ENSG00000007237.18	chr17	-	GAS7	protein_coding	ENST00000432992.6	3.52925	218	intron (ENST00000432992.6, intron 1 of 13)
ENSG00000007237.18	chr17	-	GAS7	protein_coding	ENST00000323816.8	5.06503	231	intron (ENST00000323816.8, intron 1 of 14)
ENSG00000007237.18	chr17	-	GAS7	protein_coding	ENST00000323816.8	4.03595	234	intron (ENST00000323816.8, intron 1 of 14)
ENSG00000007237.18	chr17	-	GAS7	protein_coding	ENST00000323816.8	4.31187	223	intron (ENST00000323816.8, intron 1 of 14)
ENSG00000007237.18	chr17	-	GAS7	protein_coding	ENST00000579158.5	4.71805	208	intron (ENST00000579158.5, intron 2 of 12)
ENSG00000007306.14	chr19	-	CEACAM7	protein_coding	ENST00000602225.1	9.66346	309	intron (ENST00000602225.1, intron 2 of 2)
ENSG00000007341.18	chr1	-	ST7L	processed_transcript	ENST00000477332.5	4.87489	222	intron (ENST00000477332.5, intron 2 of 2)
ENSG00000007341.18	chr1	-	ST7L	processed_transcript	ENST00000466360.5	5.64868	249	intron (ENST00000466360.5, intron 2 of 2)
ENSG00000007341.18	chr1	-	ST7L	processed_transcript	ENST00000480988.5	5.1681	337	intron (ENST00000480988.5, intron 7 of 9)
ENSG00000007341.18	chr1	-	ST7L	protein_coding	ENST00000418497.5	9.4198	286	intron (ENST00000418497.5, intron 7 of 7)
ENSG00000007341.18	chr1	-	ST7L	processed_transcript	ENST00000495109.2	7.01143	238	intron (ENST00000495109.2, intron 1 of 1)
ENSG00000007402.11	chr3	-	CACNA2D2	protein_coding	ENST00000424201.6	10.161	269	intron (ENST00000424201.6, intron 2 of 37)
ENSG00000007908.15	chr1	-	SELE	protein_coding	ENST00000609271.1	4.91589	411	intron (ENST00000609271.1, intron 1 of 2)
ENSG00000007923.15	chr1	-	DNAJC11	processed_transcript	ENST00000465911.1	15.0288	377	intron (ENST00000465911.1, intron 1 of 3)
ENSG00000007923.15	chr1	-	DNAJC11	processed_transcript	ENST00000465911.1	12.5205	481	intron (ENST00000465911.1, intron 2 of 3)
ENSG00000007923.15	chr1	-	DNAJC11	processed_transcript	ENST00000460594.5	5.99176	233	intron (ENST00000460594.5, intron 4 of 4)
ENSG00000007933.12	chr1		FMO3	protein_coding	ENST00000479749.1	5.29307	211	intron (ENST00000479749.1, intron 5 of 5)
ENSG00000007933.12	chr1		FMO3	protein_coding	ENST00000479749.1	4.17628	225	intron (ENST00000479749.1, intron 2 of 5)
ENSG00000007944.14	chr6		MYLIP	protein_coding	ENST00000349606.4	4.49949	211	intron (ENST00000349606.4, intron 2 of 5)
ENSG00000007944.14	chr6		MYLIP	protein_coding	ENST00000356840.7	5.83991	236	intron (ENST00000356840.7, intron 2 of 6)
ENSG00000007944.14	chr6		MYLIP	protein_coding	ENST00000356840.7	22.5521	353	intron (ENST00000356840.7, intron 2 of 6)
ENSG00000007944.14	chr6		MYLIP	protein_coding	ENST00000356840.7	9.08626	255	Intergenic
ENSG00000007968.6	chr1	-	E2F2	processed_transcript	ENST00000487237.1	4.8561	212	Intergenic
ENSG00000008018.8	chr6	-	PSMB1	processed_transcript	ENST00000462957.1	13.3646	315	intron (ENST00000462957.1, intron 1 of 4)
ENSG00000008018.8	chr6	-	PSMB1	processed_transcript	ENST00000462957.1	6.52583	236	Intergenic
ENSG00000008018.8	chr6	-	PSMB1	processed_transcript	ENST00000462957.1	7.17754	354	Intergenic
ENSG00000008018.8	chr6	-	PSMB1	processed_transcript	ENST00000462957.1	3.82421	247	Intergenic
ENSG00000008083.13	chr6		JARID2	protein_coding	ENST00000397311.4	9.54653	261	intron (ENST00000397311.4, intron 5 of 17)
ENSG00000008083.13	chr6		JARID2	protein_coding	ENST00000397311.4	3.96666	225	intron (ENST00000397311.4, intron 4 of 17)
ENSG00000008083.13	chr6		JARID2	protein_coding	ENST00000397311.4	12.3811	262	intron (ENST00000397311.4, intron 3 of 17)
ENSG00000008083.13	chr6		JARID2	protein_coding	ENST00000397311.4	16.1258	407	intron (ENST00000397311.4, intron 3 of 17)
ENSG00000008083.13	chr6		JARID2	protein_coding	ENST00000397311.4	6.75964	281	intron (ENST00000397311.4, intron 3 of 17)
ENSG00000008083.13	chr6		JARID2	protein_coding	ENST00000397311.4	6.79253	242	intron (ENST00000397311.4, intron 2 of 17)
ENSG00000008083.13	chr6		JARID2	protein_coding	ENST00000397311.4	3.66291	226	intron (ENST00000397311.4, intron 2 of 17)
ENSG00000008083.13	chr6		JARID2	protein_coding	ENST00000397311.4	6.59881	400	intron (ENST00000397311.4, intron 2 of 17)
ENSG00000008083.13	chr6		JARID2	protein_coding	ENST00000397311.4	12.6727	311	intron (ENST00000397311.4, intron 1 of 17)
ENSG00000008083.13	chr6		JARID2	protein_coding	ENST00000397311.4	7.0919	237	intron (ENST00000397311.4, intron 1 of 17)
ENSG00000008083.13	chr6		JARID2	protein_coding	ENST00000397311.4	5.38767	210	intron (ENST00000397311.4, intron 1 of 17)
ENSG00000008083.13	chr6		JARID2	protein_coding	ENST00000397311.4	6.77648	239	intron (ENST00000397311.4, intron 1 of 17)
ENSG00000008083.13	chr6		JARID2	protein_coding	ENST00000397311.4	5.84096	230	intron (ENST00000397311.4, intron 1 of 17)
ENSG00000008083.13	chr6		JARID2	protein_coding	ENST00000397311.4	5.9349	232	intron (ENST00000397311.4, intron 1 of 17)
ENSG00000008128.22	chr1	-	CDK11A	protein_coding	ENST00000356200.7	5.48327	234	promoter-TSS (ENST00000498810.1)
ENSG00000008196.12	chr6		TFAP2B	protein_coding	ENST00000393655.3	6.31131	232	Intergenic
ENSG00000008196.12	chr6		TFAP2B	protein_coding	ENST00000393655.3	3.31868	202	Intergenic
ENSG00000008197.4	chr6		TFAP2D	protein_coding	ENST00000008391.3	15.8469	373	intron (ENST00000008391.3, intron 7 of 7)
ENSG00000008197.4	chr6		TFAP2D	protein_coding	ENST00000008391.3	4.42338	234	intron (ENST00000008391.3, intron 7 of 7)
ENSG00000008197.4	chr6		TFAP2D	protein_coding	ENST00000008391.3	8.91838	269	intron (ENST00000008391.3, intron 7 of 7)
ENSG00000008197.4	chr6		TFAP2D	processed_transcript	ENST00000492804.1	6.38434	299	intron (ENST00000492804.1, intron 5 of 5)
ENSG00000008226.19	chr3		DLEC1	nonsense_mediated_decay	ENST00000447130.1	5.79387	313	intron (ENST00000447130.1, intron 2 of 5)
ENSG00000008256.15	chr7	-	CYTH3	processed_transcript	ENST00000482460.1	5.65953	237	Intergenic
ENSG00000008256.15	chr7	-	CYTH3	processed_transcript	ENST00000482460.1	7.49833	243	intron (ENST00000482460.1, intron 1 of 4)
ENSG00000008256.15	chr7	-	CYTH3	processed_transcript	ENST00000482460.1	8.6056	245	intron (ENST00000482460.1, intron 1 of 4)
ENSG00000008256.15	chr7	-	CYTH3	processed_transcript	ENST00000482460.1	6.90239	247	intron (ENST00000482460.1, intron 1 of 4)
ENSG00000008256.15	chr7	-	CYTH3	processed_transcript	ENST00000482460.1	6.25226	248	intron (ENST00000482460.1, intron 1 of 4)
ENSG00000008256.15	chr7	-	CYTH3	processed_transcript	ENST00000482460.1	4.06165	199	intron (ENST00000482460.1, intron 1 of 4)
ENSG00000008256.15	chr7	-	CYTH3	processed_transcript	ENST00000482460.1	8.63788	345	intron (ENST00000482460.1, intron 1 of 4)
ENSG00000008256.15	chr7	-	CYTH3	processed_transcript	ENST00000482460.1	5.37714	217	intron (ENST00000482460.1, intron 1 of 4)
ENSG00000008256.15	chr7	-	CYTH3	processed_transcript	ENST00000482460.1	5.92777	215	intron (ENST00000482460.1, intron 1 of 4)
ENSG00000008256.15	chr7	-	CYTH3	retained_intron	ENST00000478541.1	4.1998	207	promoter-TSS (ENST00000478541.1)
ENSG00000008256.15	chr7	-	CYTH3	processed_transcript	ENST00000491641.5	8.80352	233	promoter-TSS (ENST00000491641.5)
ENSG00000008256.15	chr7	-	CYTH3	processed_transcript	ENST00000465320.1	4.80602	245	TTS (ENST00000521713.1)
ENSG00000008277.14	chr7		ADAM22	protein_coding	ENST00000265727.11	6.47312	237	intron (ENST00000265727.11, intron 30 of 30)
ENSG00000008277.14	chr7		ADAM22	protein_coding	ENST00000413139.1	6.30167	252	intron (ENST00000413139.1, intron 4 of 8)
ENSG00000008277.14	chr7		ADAM22	protein_coding	ENST00000398204.8	5.15944	284	intron (ENST00000398204.8, intron 26 of 29)
ENSG00000008277.14	chr7		ADAM22	protein_coding	ENST00000265727.11	8.11225	250	intron (ENST00000265727.11, intron 18 of 30)
ENSG00000008277.14	chr7		ADAM22	protein_coding	ENST00000265727.11	7.11555	697	intron (ENST00000265727.11, intron 15 of 30)
ENSG00000008277.14	chr7		ADAM22	protein_coding	ENST00000265727.11	10.9686	385	intron (ENST00000265727.11, intron 14 of 30)
ENSG00000008277.14	chr7		ADAM22	protein_coding	ENST00000265727.11	9.45905	327	intron (ENST00000265727.11, intron 13 of 30)
ENSG00000008277.14	chr7		ADAM22	protein_coding	ENST00000439864.5	6.07394	268	exon (ENST00000439864.5, exon 11 of 11)
ENSG00000008277.14	chr7		ADAM22	processed_transcript	ENST00000478920.1	4.01743	203	intron (ENST00000478920.1, intron 5 of 6)
ENSG00000008277.14	chr7		ADAM22	processed_transcript	ENST00000478920.1	4.57171	222	intron (ENST00000478920.1, intron 4 of 6)
ENSG00000008277.14	chr7		ADAM22	processed_transcript	ENST00000478920.1	6.53509	243	intron (ENST00000478920.1, intron 2 of 6)
ENSG00000008277.14	chr7		ADAM22	processed_transcript	ENST00000478920.1	6.16281	250	intron (ENST00000478920.1, intron 1 of 6)
ENSG00000008277.14	chr7		ADAM22	processed_transcript	ENST00000478920.1	4.82956	223	intron (ENST00000478920.1, intron 1 of 6)
ENSG00000008277.14	chr7		ADAM22	protein_coding	ENST00000439864.5	9.78282	266	intron (ENST00000439864.5, intron 4 of 10)
ENSG00000008277.14	chr7		ADAM22	protein_coding	ENST00000439864.5	4.018	209	intron (ENST00000439864.5, intron 4 of 10)
ENSG00000008277.14	chr7		ADAM22	protein_coding	ENST00000439864.5	6.35498	519	intron (ENST00000439864.5, intron 3 of 10)
ENSG00000008277.14	chr7		ADAM22	protein_coding	ENST00000439864.5	20.8492	389	intron (ENST00000439864.5, intron 3 of 10)
ENSG00000008277.14	chr7		ADAM22	protein_coding	ENST00000439864.5	5.12234	227	intron (ENST00000439864.5, intron 3 of 10)
ENSG00000008277.14	chr7		ADAM22	protein_coding	ENST00000439864.5	5.06283	245	intron (ENST00000439864.5, intron 3 of 10)
ENSG00000008277.14	chr7		ADAM22	protein_coding	ENST00000439864.5	4.38563	221	intron (ENST00000439864.5, intron 2 of 10)
ENSG00000008277.14	chr7		ADAM22	protein_coding	ENST00000439864.5	8.05191	301	intron (ENST00000439864.5, intron 2 of 10)
ENSG00000008277.14	chr7		ADAM22	protein_coding	ENST00000439864.5	20.5935	438	intron (ENST00000439864.5, intron 2 of 10)
ENSG00000008277.14	chr7		ADAM22	protein_coding	ENST00000439864.5	5.86682	313	intron (ENST00000439864.5, intron 2 of 10)
ENSG00000008277.14	chr7		ADAM22	protein_coding	ENST00000439864.5	4.76447	230	intron (ENST00000439864.5, intron 2 of 10)
ENSG00000008277.14	chr7		ADAM22	protein_coding	ENST00000398204.8	5.20741	240	Intergenic
ENSG00000008277.14	chr7		ADAM22	protein_coding	ENST00000398204.8	6.21673	315	Intergenic
ENSG00000008277.14	chr7		ADAM22	protein_coding	ENST00000398204.8	15.2246	484	Intergenic
ENSG00000008282.8	chr7	-	SYPL1	retained_intron	ENST00000460770.1	3.1665	228	Intergenic
ENSG00000008294.20	chr17	-	SPAG9	protein_coding	ENST00000357122.8	5.48549	235	intron (ENST00000357122.8, intron 2 of 28)
ENSG00000008294.20	chr17	-	SPAG9	protein_coding	ENST00000357122.8	6.39466	234	intron (ENST00000357122.8, intron 3 of 28)
ENSG00000008294.20	chr17	-	SPAG9	processed_transcript	ENST00000576492.1	4.23179	216	promoter-TSS (ENST00000576492.1)
ENSG00000008294.20	chr17	-	SPAG9	protein_coding	ENST00000357122.8	12.5927	284	intron (ENST00000357122.8, intron 5 of 28)
ENSG00000008294.20	chr17	-	SPAG9	protein_coding	ENST00000357122.8	4.04333	412	intron (ENST00000357122.8, intron 8 of 28)
ENSG00000008294.20	chr17	-	SPAG9	retained_intron	ENST00000506483.1	7.51496	239	promoter-TSS (ENST00000506483.1)
ENSG00000008294.20	chr17	-	SPAG9	retained_intron	ENST00000511312.2	13.4839	283	promoter-TSS (ENST00000511312.2)
ENSG00000008311.14	chr7	-	AASS	protein_coding	ENST00000417368.6	4.29831	214	intron (ENST00000417368.6, intron 1 of 23)
ENSG00000008311.14	chr7	-	AASS	nonsense_mediated_decay	ENST00000358954.6	10.3703	269	intron (ENST00000358954.6, intron 1 of 23)
ENSG00000008311.14	chr7	-	AASS	nonsense_mediated_decay	ENST00000358954.6	11.4193	299	intron (ENST00000358954.6, intron 9 of 23)
ENSG00000008311.14	chr7	-	AASS	processed_transcript	ENST00000473553.5	7.40118	297	intron (ENST00000473553.5, intron 1 of 12)
ENSG00000008311.14	chr7	-	AASS	nonsense_mediated_decay	ENST00000358954.6	10.3959	273	intron (ENST00000358954.6, intron 11 of 23)
ENSG00000008323.15	chr12		PLEKHG6	protein_coding	ENST00000011684.11	6.17339	268	Intergenic
ENSG00000008394.12	chr12		MGST1	processed_transcript	ENST00000539036.5	4.47555	218	intron (ENST00000539036.5, intron 4 of 4)
ENSG00000008394.12	chr12		MGST1	processed_transcript	ENST00000539036.5	16.7196	348	intron (ENST00000539036.5, intron 4 of 4)
ENSG00000008394.12	chr12		MGST1	processed_transcript	ENST00000539036.5	10.3786	277	intron (ENST00000539036.5, intron 4 of 4)
ENSG00000008394.12	chr12		MGST1	processed_transcript	ENST00000539036.5	11.0965	255	intron (ENST00000539036.5, intron 4 of 4)
ENSG00000008394.12	chr12		MGST1	processed_transcript	ENST00000539036.5	4.51952	202	intron (ENST00000539036.5, intron 4 of 4)
ENSG00000008394.12	chr12		MGST1	processed_transcript	ENST00000539036.5	6.84653	234	intron (ENST00000539036.5, intron 4 of 4)
ENSG00000008394.12	chr12		MGST1	processed_transcript	ENST00000539036.5	4.47554	231	intron (ENST00000539036.5, intron 4 of 4)
ENSG00000008394.12	chr12		MGST1	processed_transcript	ENST00000539036.5	5.38056	484	intron (ENST00000539036.5, intron 4 of 4)
ENSG00000008394.12	chr12		MGST1	processed_transcript	ENST00000539036.5	7.09185	318	intron (ENST00000539036.5, intron 4 of 4)
ENSG00000008394.12	chr12		MGST1	processed_transcript	ENST00000539036.5	8.36394	273	intron (ENST00000539036.5, intron 4 of 4)
ENSG00000008394.12	chr12		MGST1	protein_coding	ENST00000535309.5	5.18897	282	exon (ENST00000535309.5, exon 4 of 4)
ENSG00000008394.12	chr12		MGST1	processed_transcript	ENST00000539036.5	10.6447	308	intron (ENST00000539036.5, intron 3 of 4)
ENSG00000008394.12	chr12		MGST1	TEC	ENST00000624056.1	11.3468	352	TTS (ENST00000396209.5)
ENSG00000008394.12	chr12		MGST1	processed_transcript	ENST00000538857.1	4.42327	225	TTS (ENST00000538885.5)
ENSG00000008394.12	chr12		MGST1	protein_coding	ENST00000536371.5	12.656	287	Intergenic
ENSG00000008394.12	chr12		MGST1	protein_coding	ENST00000536371.5	6.39196	315	Intergenic
ENSG00000008394.12	chr12		MGST1	protein_coding	ENST00000536371.5	6.18475	241	Intergenic
ENSG00000008394.12	chr12		MGST1	protein_coding	ENST00000536371.5	5.03003	237	Intergenic
ENSG00000008405.11	chr12	-	CRY1	protein_coding	ENST00000008527.9	11.9321	271	Intergenic
ENSG00000008405.11	chr12	-	CRY1	protein_coding	ENST00000008527.9	4.52031	210	Intergenic
ENSG00000008405.11	chr12	-	CRY1	protein_coding	ENST00000008527.9	18.4646	348	intron (ENST00000008527.9, intron 1 of 12)
ENSG00000008405.11	chr12	-	CRY1	protein_coding	ENST00000008527.9	5.73922	267	intron (ENST00000008527.9, intron 1 of 12)
ENSG00000008405.11	chr12	-	CRY1	protein_coding	ENST00000008527.9	3.75329	204	intron (ENST00000008527.9, intron 1 of 12)
ENSG00000008405.11	chr12	-	CRY1	protein_coding	ENST00000008527.9	6.28979	322	intron (ENST00000008527.9, intron 1 of 12)
ENSG00000008405.11	chr12	-	CRY1	protein_coding	ENST00000008527.9	8.11341	277	intron (ENST00000008527.9, intron 2 of 12)
ENSG00000008405.11	chr12	-	CRY1	protein_coding	ENST00000549356.1	3.91045	229	TTS (ENST00000546722.1)
ENSG00000008838.17	chr17	-	MED24	protein_coding	ENST00000580885.5	5.9413	237	intron (ENST00000580885.5, intron 1 of 17)
ENSG00000008869.11	chr2	-	HEATR5B	protein_coding	ENST00000233099.5	10.4483	319	exon (ENST00000233099.5, exon 3 of 36)
ENSG00000008869.11	chr2	-	HEATR5B	retained_intron	ENST00000467978.1	6.36536	256	promoter-TSS (ENST00000467978.1)
ENSG00000008869.11	chr2	-	HEATR5B	retained_intron	ENST00000467978.1	14.8756	326	intron (ENST00000467978.1, intron 2 of 3)
ENSG00000008869.11	chr2	-	HEATR5B	retained_intron	ENST00000467978.1	4.53666	217	TTS (ENST00000467978.1)
ENSG00000008869.11	chr2	-	HEATR5B	protein_coding	ENST00000233099.5	10.3332	427	intron (ENST00000233099.5, intron 24 of 35)
ENSG00000008869.11	chr2	-	HEATR5B	protein_coding	ENST00000233099.5	7.83698	288	intron (ENST00000233099.5, intron 24 of 35)
ENSG00000008869.11	chr2	-	HEATR5B	protein_coding	ENST00000233099.5	4.11547	236	intron (ENST00000233099.5, intron 24 of 35)
ENSG00000008869.11	chr2	-	HEATR5B	retained_intron	ENST00000471051.1	10.9646	243	promoter-TSS (ENST00000471051.1)
ENSG00000008869.11	chr2	-	HEATR5B	retained_intron	ENST00000471051.1	5.06953	206	intron (ENST00000471051.1, intron 1 of 1)
ENSG00000008869.11	chr2	-	HEATR5B	protein_coding	ENST00000233099.5	4.5373	228	intron (ENST00000233099.5, intron 33 of 35)
ENSG00000008869.11	chr2	-	HEATR5B	protein_coding	ENST00000233099.5	6.46885	269	intron (ENST00000233099.5, intron 33 of 35)
ENSG00000008869.11	chr2	-	HEATR5B	protein_coding	ENST00000233099.5	3.87452	231	exon (ENST00000233099.5, exon 34 of 36)
ENSG00000008869.11	chr2	-	HEATR5B	protein_coding	ENST00000233099.5	16.7643	577	intron (ENST00000233099.5, intron 35 of 35)
ENSG00000008952.16	chr3		SEC62	protein_coding	ENST00000337002.8	6.30647	273	exon (ENST00000337002.8, exon 8 of 8)
ENSG00000008952.16	chr3		SEC62	protein_coding	ENST00000337002.8	4.23262	225	intron (ENST00000337002.8, intron 7 of 7)
ENSG00000008952.16	chr3		SEC62	protein_coding	ENST00000337002.8	6.22496	341	intron (ENST00000337002.8, intron 1 of 7)
ENSG00000008988.9	chr8	-	RPS20	protein_coding	ENST00000519807.5	4.59524	226	intron (ENST00000519807.5, intron 5 of 5)
ENSG00000009307.15	chr1	-	CSDE1	protein_coding	ENST00000339438.10	7.489	236	intron (ENST00000339438.10, intron 9 of 18)
ENSG00000009307.15	chr1	-	CSDE1	retained_intron	ENST00000483030.1	10.8641	293	promoter-TSS (ENST00000483030.1)
ENSG00000009335.17	chr7		UBE3C	protein_coding	ENST00000348165.9	5.57545	246	intron (ENST00000348165.9, intron 18 of 22)
ENSG00000009335.17	chr7		UBE3C	protein_coding	ENST00000348165.9	6.26775	248	intron (ENST00000348165.9, intron 17 of 22)
ENSG00000009335.17	chr7		UBE3C	protein_coding	ENST00000348165.9	6.7908	246	intron (ENST00000348165.9, intron 13 of 22)
ENSG00000009335.17	chr7		UBE3C	protein_coding	ENST00000348165.9	6.5798	243	intron (ENST00000348165.9, intron 10 of 22)
ENSG00000009335.17	chr7		UBE3C	protein_coding	ENST00000348165.9	26.796	362	intron (ENST00000348165.9, intron 6 of 22)
ENSG00000009335.17	chr7		UBE3C	protein_coding	ENST00000348165.9	8.11503	247	intron (ENST00000348165.9, intron 5 of 22)
ENSG00000009335.17	chr7		UBE3C	protein_coding	ENST00000348165.9	11.2297	262	intron (ENST00000348165.9, intron 4 of 22)
ENSG00000009335.17	chr7		UBE3C	protein_coding	ENST00000348165.9	11.8568	283	intron (ENST00000348165.9, intron 3 of 22)
ENSG00000009335.17	chr7		UBE3C	protein_coding	ENST00000611269.4	18.0207	340	intron (ENST00000611269.4, intron 2 of 9)
ENSG00000009335.17	chr7		UBE3C	protein_coding	ENST00000611269.4	20.5844	271	intron (ENST00000611269.4, intron 2 of 9)
ENSG00000009335.17	chr7		UBE3C	protein_coding	ENST00000611269.4	4.40641	485	intron (ENST00000611269.4, intron 2 of 9)
ENSG00000009413.15	chr6	-	REV3L	nonsense_mediated_decay	ENST00000434009.5	4.48586	216	intron (ENST00000434009.5, intron 2 of 33)
ENSG00000009413.15	chr6	-	REV3L	protein_coding	ENST00000368802.7	7.47186	306	intron (ENST00000368802.7, intron 1 of 31)
ENSG00000009413.15	chr6	-	REV3L	protein_coding	ENST00000368802.7	15.7078	395	intron (ENST00000368802.7, intron 1 of 31)
ENSG00000009413.15	chr6	-	REV3L	protein_coding	ENST00000368802.7	9.43424	321	intron (ENST00000368802.7, intron 1 of 31)
ENSG00000009413.15	chr6	-	REV3L	protein_coding	ENST00000368802.7	9.73962	317	intron (ENST00000368802.7, intron 1 of 31)
ENSG00000009413.15	chr6	-	REV3L	protein_coding	ENST00000368802.7	4.78903	237	intron (ENST00000368802.7, intron 1 of 31)
ENSG00000009413.15	chr6	-	REV3L	nonsense_mediated_decay	ENST00000422377.5	7.41583	245	intron (ENST00000422377.5, intron 6 of 33)
ENSG00000009413.15	chr6	-	REV3L	retained_intron	ENST00000470871.1	4.09796	207	promoter-TSS (ENST00000470871.1)
ENSG00000009413.15	chr6	-	REV3L	retained_intron	ENST00000470871.1	5.91776	242	intron (ENST00000470871.1, intron 2 of 3)
ENSG00000009413.15	chr6	-	REV3L	protein_coding	ENST00000368805.5	4.65651	262	exon (ENST00000368805.5, exon 14 of 33)
ENSG00000009413.15	chr6	-	REV3L	retained_intron	ENST00000467500.1	5.07839	234	exon (ENST00000467500.1, exon 2 of 2)
ENSG00000009413.15	chr6	-	REV3L	nonsense_mediated_decay	ENST00000422377.5	16.3051	313	intron (ENST00000422377.5, intron 23 of 33)
ENSG00000009413.15	chr6	-	REV3L	nonsense_mediated_decay	ENST00000422377.5	9.98706	369	intron (ENST00000422377.5, intron 23 of 33)
ENSG00000009413.15	chr6	-	REV3L	nonsense_mediated_decay	ENST00000422377.5	10.0335	320	intron (ENST00000422377.5, intron 24 of 33)
ENSG00000009413.15	chr6	-	REV3L	nonsense_mediated_decay	ENST00000422377.5	3.69308	225	intron (ENST00000422377.5, intron 27 of 33)
ENSG00000009413.15	chr6	-	REV3L	nonsense_mediated_decay	ENST00000422377.5	10.6394	294	intron (ENST00000422377.5, intron 27 of 33)
ENSG00000009413.15	chr6	-	REV3L	protein_coding	ENST00000368805.5	11.1816	422	exon (ENST00000368805.5, exon 33 of 33)
ENSG00000009765.14	chr6		IYD	nonsense_mediated_decay	ENST00000422583.2	4.63627	223	intron (ENST00000422583.2, intron 3 of 4)
ENSG00000009780.15	chr1		FAM76A	protein_coding	ENST00000010299.10	3.19153	205	intron (ENST00000010299.10, intron 3 of 9)
ENSG00000009790.14	chr1		TRAF3IP3	protein_coding	ENST00000400959.7	4.22871	201	Intergenic
ENSG00000009790.14	chr1		TRAF3IP3	protein_coding	ENST00000400959.7	10.0001	318	Intergenic
ENSG00000009830.11	chr14	-	POMT2	nonsense_mediated_decay	ENST00000557289.1	4.20237	217	TTS (ENST00000557525.1)
ENSG00000009844.15	chr6		VTA1	protein_coding	ENST00000367630.8	3.59431	309	exon (ENST00000367630.8, exon 8 of 8)
ENSG00000009844.15	chr6		VTA1	protein_coding	ENST00000367630.8	12.4888	359	intron (ENST00000367630.8, intron 5 of 7)
ENSG00000009844.15	chr6		VTA1	protein_coding	ENST00000367630.8	4.3874	226	intron (ENST00000367630.8, intron 5 of 7)
ENSG00000009844.15	chr6		VTA1	protein_coding	ENST00000367630.8	7.16864	325	intron (ENST00000367630.8, intron 5 of 7)
ENSG00000009844.15	chr6		VTA1	protein_coding	ENST00000367630.8	18.0035	331	intron (ENST00000367630.8, intron 4 of 7)
ENSG00000009844.15	chr6		VTA1	protein_coding	ENST00000367630.8	4.84506	237	intron (ENST00000367630.8, intron 4 of 7)
ENSG00000009844.15	chr6		VTA1	protein_coding	ENST00000620996.4	6.22147	241	exon (ENST00000620996.4, exon 2 of 7)
ENSG00000009844.15	chr6		VTA1	protein_coding	ENST00000452973.6	9.24713	259	Intergenic
ENSG00000009954.10	chr7	-	BAZ1B	protein_coding	ENST00000404251.1	12.6432	391	intron (ENST00000404251.1, intron 4 of 18)
ENSG00000010017.12	chr6	-	RANBP9	protein_coding	ENST00000011619.5	9.09279	286	Intergenic
ENSG00000010017.12	chr6	-	RANBP9	protein_coding	ENST00000011619.5	4.34092	231	Intergenic
ENSG00000010017.12	chr6	-	RANBP9	protein_coding	ENST00000011619.5	10.1225	249	Intergenic
ENSG00000010017.12	chr6	-	RANBP9	protein_coding	ENST00000011619.5	10.9729	328	intron (ENST00000011619.5, intron 1 of 13)
ENSG00000010017.12	chr6	-	RANBP9	protein_coding	ENST00000011619.5	5.67245	291	intron (ENST00000011619.5, intron 1 of 13)
ENSG00000010017.12	chr6	-	RANBP9	protein_coding	ENST00000011619.5	7.4516	247	intron (ENST00000011619.5, intron 2 of 13)
ENSG00000010017.12	chr6	-	RANBP9	protein_coding	ENST00000011619.5	7.88951	249	intron (ENST00000011619.5, intron 2 of 13)
ENSG00000010017.12	chr6	-	RANBP9	protein_coding	ENST00000011619.5	5.05267	227	intron (ENST00000011619.5, intron 2 of 13)
ENSG00000010017.12	chr6	-	RANBP9	protein_coding	ENST00000011619.5	7.41623	699	intron (ENST00000011619.5, intron 4 of 13)
ENSG00000010017.12	chr6	-	RANBP9	protein_coding	ENST00000011619.5	5.37948	621	exon (ENST00000011619.5, exon 8 of 14)
ENSG00000010017.12	chr6	-	RANBP9	protein_coding	ENST00000011619.5	5.36076	253	intron (ENST00000011619.5, intron 9 of 13)
ENSG00000010017.12	chr6	-	RANBP9	protein_coding	ENST00000011619.5	14.0063	270	intron (ENST00000011619.5, intron 10 of 13)
ENSG00000010017.12	chr6	-	RANBP9	processed_transcript	ENST00000469916.1	7.03392	261	intron (ENST00000469916.1, intron 1 of 2)
ENSG00000010072.15	chr1		SPRTN	processed_transcript	ENST00000469904.1	4.91216	215	TTS (ENST00000469904.1)
ENSG00000010072.15	chr1		SPRTN	protein_coding	ENST00000391858.8	4.21049	234	Intergenic
ENSG00000010072.15	chr1		SPRTN	protein_coding	ENST00000391858.8	4.86598	308	Intergenic
ENSG00000010219.13	chr12		DYRK4	retained_intron	ENST00000540644.1	6.13256	234	TTS (ENST00000538921.1)
ENSG00000010219.13	chr12		DYRK4	retained_intron	ENST00000538520.5	6.71382	261	intron (ENST00000538520.5, intron 3 of 4)
ENSG00000010219.13	chr12		DYRK4	protein_coding	ENST00000543431.5	4.10037	391	TTS (ENST00000535558.5)
ENSG00000010270.13	chr7		STARD3NL	protein_coding	ENST00000009041.11	8.82831	415	intron (ENST00000009041.11, intron 7 of 8)
ENSG00000010270.13	chr7		STARD3NL	protein_coding	ENST00000396013.5	5.40263	237	intron (ENST00000396013.5, intron 2 of 9)
ENSG00000010270.13	chr7		STARD3NL	protein_coding	ENST00000009041.11	6.99706	284	promoter-TSS (ENST00000429075.1)
ENSG00000010270.13	chr7		STARD3NL	protein_coding	ENST00000009041.11	4.4256	220	Intergenic
ENSG00000010270.13	chr7		STARD3NL	protein_coding	ENST00000009041.11	4.83905	234	Intergenic
ENSG00000010270.13	chr7		STARD3NL	protein_coding	ENST00000009041.11	5.56284	320	Intergenic
ENSG00000010270.13	chr7		STARD3NL	protein_coding	ENST00000009041.11	6.61699	242	Intergenic
ENSG00000010270.13	chr7		STARD3NL	protein_coding	ENST00000009041.11	4.90608	236	Intergenic
ENSG00000010270.13	chr7		STARD3NL	protein_coding	ENST00000009041.11	5.98583	239	Intergenic
ENSG00000010379.15	chr12	-	SLC6A13	protein_coding	ENST00000445055.6	13.2706	265	promoter-TSS (ENST00000536842.5)
ENSG00000010539.11	chr16	-	ZNF200	protein_coding	ENST00000575617.1	4.729	214	promoter-TSS (ENST00000577015.1)
ENSG00000010704.18	chr6		HFE	protein_coding	ENST00000357618.9	7.76836	275	exon (ENST00000357618.9, exon 6 of 6)
ENSG00000010704.18	chr6		HFE	protein_coding	ENST00000357618.9	13.4304	325	exon (ENST00000357618.9, exon 6 of 6)
ENSG00000010803.16	chr1	-	SCMH1	retained_intron	ENST00000488592.1	5.10332	227	intron (ENST00000488592.1, intron 1 of 1)
ENSG00000010803.16	chr1	-	SCMH1	retained_intron	ENST00000488592.1	5.61877	230	intron (ENST00000488592.1, intron 1 of 1)
ENSG00000010803.16	chr1	-	SCMH1	retained_intron	ENST00000488592.1	11.629	305	intron (ENST00000488592.1, intron 1 of 1)
ENSG00000010803.16	chr1	-	SCMH1	retained_intron	ENST00000488592.1	4.81021	232	intron (ENST00000488592.1, intron 1 of 1)
ENSG00000010803.16	chr1	-	SCMH1	protein_coding	ENST00000372596.5	8.7087	308	intron (ENST00000372596.5, intron 2 of 15)
ENSG00000010803.16	chr1	-	SCMH1	processed_transcript	ENST00000482530.1	3.74427	227	intron (ENST00000482530.1, intron 1 of 3)
ENSG00000010803.16	chr1	-	SCMH1	processed_transcript	ENST00000482530.1	4.87305	240	intron (ENST00000482530.1, intron 1 of 3)
ENSG00000010810.17	chr6	-	FYN	protein_coding	ENST00000354650.7	7.193	270	Intergenic
ENSG00000010810.17	chr6	-	FYN	protein_coding	ENST00000354650.7	7.80193	404	Intergenic
ENSG00000010810.17	chr6	-	FYN	protein_coding	ENST00000484067.6	3.6346	224	intron (ENST00000484067.6, intron 2 of 5)
ENSG00000010810.17	chr6	-	FYN	protein_coding	ENST00000484067.6	8.71274	201	intron (ENST00000484067.6, intron 2 of 5)
ENSG00000010810.17	chr6	-	FYN	protein_coding	ENST00000523238.5	7.38921	250	intron (ENST00000523238.5, intron 1 of 5)
ENSG00000010810.17	chr6	-	FYN	protein_coding	ENST00000523238.5	5.74336	238	intron (ENST00000523238.5, intron 1 of 5)
ENSG00000010810.17	chr6	-	FYN	protein_coding	ENST00000462598.7	8.0642	318	intron (ENST00000462598.7, intron 2 of 4)
ENSG00000010810.17	chr6	-	FYN	protein_coding	ENST00000538466.5	3.65149	216	TTS (ENST00000521361.5)
ENSG00000010810.17	chr6	-	FYN	retained_intron	ENST00000495935.1	8.63331	239	TTS (ENST00000495927.5)
ENSG00000010810.17	chr6	-	FYN	retained_intron	ENST00000467921.6	6.57857	241	TTS (ENST00000496864.6)
ENSG00000010810.17	chr6	-	FYN	processed_transcript	ENST00000491885.6	7.19329	237	TTS (ENST00000471959.2)
ENSG00000010818.8	chr6	-	HIVEP2	protein_coding	ENST00000367603.6	18.5094	425	intron (ENST00000367603.6, intron 1 of 9)
ENSG00000010818.8	chr6	-	HIVEP2	protein_coding	ENST00000367603.6	6.73084	304	intron (ENST00000367603.6, intron 1 of 9)
ENSG00000010818.8	chr6	-	HIVEP2	protein_coding	ENST00000367603.6	10.4783	260	intron (ENST00000367603.6, intron 1 of 9)
ENSG00000010818.8	chr6	-	HIVEP2	protein_coding	ENST00000367603.6	3.83382	209	intron (ENST00000367603.6, intron 1 of 9)
ENSG00000010818.8	chr6	-	HIVEP2	protein_coding	ENST00000367603.6	4.26127	218	intron (ENST00000367603.6, intron 1 of 9)
ENSG00000010818.8	chr6	-	HIVEP2	protein_coding	ENST00000012134.6	6.65994	288	promoter-TSS (ENST00000012134.6)
ENSG00000010818.8	chr6	-	HIVEP2	protein_coding	ENST00000367604.5	6.14563	261	intron (ENST00000367604.5, intron 1 of 8)
ENSG00000010818.8	chr6	-	HIVEP2	protein_coding	ENST00000367604.5	7.29816	345	intron (ENST00000367604.5, intron 1 of 8)
ENSG00000010818.8	chr6	-	HIVEP2	protein_coding	ENST00000012134.6	13.5284	337	intron (ENST00000012134.6, intron 1 of 7)
ENSG00000010818.8	chr6	-	HIVEP2	protein_coding	ENST00000367604.5	3.96098	314	intron (ENST00000367604.5, intron 5 of 8)
ENSG00000011007.12	chr1		TCEB3	protein_coding	ENST00000418390.6	16.3559	331	intron (ENST00000418390.6, intron 3 of 10)
ENSG00000011007.12	chr1		TCEB3	protein_coding	ENST00000418390.6	3.20002	202	Intergenic
ENSG00000011105.11	chr12		TSPAN9	nonsense_mediated_decay	ENST00000444315.6	3.42898	216	intron (ENST00000444315.6, intron 2 of 5)
ENSG00000011114.14	chr14	-	BTBD7	protein_coding	ENST00000334746.9	4.22213	204	intron (ENST00000334746.9, intron 1 of 10)
ENSG00000011114.14	chr14	-	BTBD7	protein_coding	ENST00000334746.9	7.65622	256	intron (ENST00000334746.9, intron 1 of 10)
ENSG00000011114.14	chr14	-	BTBD7	protein_coding	ENST00000334746.9	4.4702	229	intron (ENST00000334746.9, intron 1 of 10)
ENSG00000011114.14	chr14	-	BTBD7	protein_coding	ENST00000334746.9	4.33218	228	intron (ENST00000334746.9, intron 1 of 10)
ENSG00000011114.14	chr14	-	BTBD7	protein_coding	ENST00000334746.9	4.85204	204	intron (ENST00000334746.9, intron 1 of 10)
ENSG00000011114.14	chr14	-	BTBD7	protein_coding	ENST00000555525.1	18.0516	484	intron (ENST00000555525.1, intron 2 of 2)
ENSG00000011114.14	chr14	-	BTBD7	protein_coding	ENST00000554565.5	7.62331	385	intron (ENST00000554565.5, intron 1 of 8)
ENSG00000011114.14	chr14	-	BTBD7	retained_intron	ENST00000554644.1	6.02131	287	exon (ENST00000554644.1, exon 4 of 4)
ENSG00000011198.7	chr3		ABHD5	processed_transcript	ENST00000463153.1	3.72164	202	intron (ENST00000463153.1, intron 2 of 2)
ENSG00000011198.7	chr3		ABHD5	processed_transcript	ENST00000463153.1	4.71511	238	TTS (ENST00000458276.6)
ENSG00000011198.7	chr3		ABHD5	protein_coding	ENST00000413300.1	11.002	379	promoter-TSS (ENST00000413300.1)
ENSG00000011243.17	chr19	-	AKAP8L	processed_transcript	ENST00000600065.5	9.64928	263	intron (ENST00000600065.5, intron 4 of 4)
ENSG00000011243.17	chr19	-	AKAP8L	processed_transcript	ENST00000600065.5	16.1892	388	intron (ENST00000600065.5, intron 4 of 4)
ENSG00000011258.15	chr17	-	MBTD1	retained_intron	ENST00000591270.1	6.03731	257	intron (ENST00000591270.1, intron 1 of 12)
ENSG00000011258.15	chr17	-	MBTD1	nonsense_mediated_decay	ENST00000405860.7	11.7789	504	intron (ENST00000405860.7, intron 3 of 15)
ENSG00000011258.15	chr17	-	MBTD1	nonsense_mediated_decay	ENST00000586898.1	7.20838	394	promoter-TSS (ENST00000586898.1)
ENSG00000011258.15	chr17	-	MBTD1	protein_coding	ENST00000415868.5	3.91032	217	exon (ENST00000415868.5, exon 15 of 15)
ENSG00000011258.15	chr17	-	MBTD1	protein_coding	ENST00000415868.5	7.73188	295	exon (ENST00000415868.5, exon 15 of 15)
ENSG00000011260.13	chr17		UTP18	protein_coding	ENST00000582832.1	5.83551	209	TTS (ENST00000508506.3)
ENSG00000011260.13	chr17		UTP18	protein_coding	ENST00000582832.1	11.1111	359	promoter-TSS (ENST00000582832.1)
ENSG00000011260.13	chr17		UTP18	protein_coding	ENST00000225298.11	4.3552	225	intron (ENST00000225298.11, intron 3 of 13)
ENSG00000011260.13	chr17		UTP18	protein_coding	ENST00000225298.11	4.21965	222	exon (ENST00000225298.11, exon 3 of 14)
ENSG00000011275.18	chr7	-	RNF216	retained_intron	ENST00000479541.1	14.624	268	intron (ENST00000479541.1, intron 1 of 3)
ENSG00000011275.18	chr7	-	RNF216	nonsense_mediated_decay	ENST00000389900.8	9.23665	245	intron (ENST00000389900.8, intron 5 of 15)
ENSG00000011295.15	chr17		TTC19	nonsense_mediated_decay	ENST00000475723.5	4.54166	238	intron (ENST00000475723.5, intron 7 of 9)
ENSG00000011295.15	chr17		TTC19	nonsense_mediated_decay	ENST00000475723.5	6.60483	227	intron (ENST00000475723.5, intron 7 of 9)
ENSG00000011295.15	chr17		TTC19	nonsense_mediated_decay	ENST00000475723.5	3.69329	223	intron (ENST00000475723.5, intron 7 of 9)
ENSG00000011376.9	chr3		LARS2	protein_coding	ENST00000265537.7	4.3871	304	intron (ENST00000265537.7, intron 15 of 21)
ENSG00000011376.9	chr3		LARS2	protein_coding	ENST00000265537.7	8.8891	331	intron (ENST00000265537.7, intron 11 of 21)
ENSG00000011376.9	chr3		LARS2	protein_coding	ENST00000265537.7	7.96592	240	intron (ENST00000265537.7, intron 10 of 21)
ENSG00000011376.9	chr3		LARS2	protein_coding	ENST00000265537.7	7.34037	236	intron (ENST00000265537.7, intron 8 of 21)
ENSG00000011376.9	chr3		LARS2	protein_coding	ENST00000265537.7	9.64775	280	intron (ENST00000265537.7, intron 6 of 21)
ENSG00000011376.9	chr3		LARS2	protein_coding	ENST00000265537.7	5.20639	233	intron (ENST00000265537.7, intron 6 of 21)
ENSG00000011376.9	chr3		LARS2	protein_coding	ENST00000265537.7	5.23264	238	intron (ENST00000265537.7, intron 5 of 21)
ENSG00000011376.9	chr3		LARS2	protein_coding	ENST00000265537.7	11.1235	284	Intergenic
ENSG00000011405.13	chr11	-	PIK3C2A	processed_transcript	ENST00000503729.2	8.37157	273	intron (ENST00000503729.2, intron 1 of 2)
ENSG00000011405.13	chr11	-	PIK3C2A	protein_coding	ENST00000532035.1	7.7208	266	intron (ENST00000532035.1, intron 1 of 2)
ENSG00000011405.13	chr11	-	PIK3C2A	nonsense_mediated_decay	ENST00000533645.1	6.29384	252	intron (ENST00000533645.1, intron 2 of 5)
ENSG00000011405.13	chr11	-	PIK3C2A	processed_transcript	ENST00000531428.1	4.81489	473	intron (ENST00000531428.1, intron 1 of 12)
ENSG00000011405.13	chr11	-	PIK3C2A	nonsense_mediated_decay	ENST00000533645.1	8.23282	259	intron (ENST00000533645.1, intron 5 of 5)
ENSG00000011405.13	chr11	-	PIK3C2A	protein_coding	ENST00000265970.11	13.2691	354	intron (ENST00000265970.11, intron 10 of 31)
ENSG00000011405.13	chr11	-	PIK3C2A	protein_coding	ENST00000265970.11	5.00128	611	intron (ENST00000265970.11, intron 14 of 31)
ENSG00000011405.13	chr11	-	PIK3C2A	protein_coding	ENST00000265970.11	5.25156	251	intron (ENST00000265970.11, intron 23 of 31)
ENSG00000011405.13	chr11	-	PIK3C2A	processed_transcript	ENST00000531428.1	5.16312	264	intron (ENST00000531428.1, intron 8 of 12)
ENSG00000011405.13	chr11	-	PIK3C2A	protein_coding	ENST00000265970.11	13.6712	306	intron (ENST00000265970.11, intron 31 of 31)
ENSG00000011405.13	chr11	-	PIK3C2A	protein_coding	ENST00000265970.11	8.94149	275	exon (ENST00000265970.11, exon 32 of 32)
ENSG00000011405.13	chr11	-	PIK3C2A	processed_transcript	ENST00000531428.1	5.59361	236	intron (ENST00000531428.1, intron 12 of 12)
ENSG00000011426.10	chr7		ANLN	protein_coding	ENST00000428612.5	8.18827	467	intron (ENST00000428612.5, intron 8 of 8)
ENSG00000011426.10	chr7		ANLN	protein_coding	ENST00000457743.1	7.18888	242	intron (ENST00000457743.1, intron 8 of 10)
ENSG00000011426.10	chr7		ANLN	protein_coding	ENST00000446635.5	4.85408	236	intron (ENST00000446635.5, intron 4 of 8)
ENSG00000011426.10	chr7		ANLN	protein_coding	ENST00000457743.1	13.3482	254	promoter-TSS (ENST00000457743.1)
ENSG00000011426.10	chr7		ANLN	protein_coding	ENST00000428612.5	5.59472	235	TTS (ENST00000429082.1)
ENSG00000011426.10	chr7		ANLN	processed_transcript	ENST00000495714.1	10.6425	260	TTS (ENST00000424865.1)
ENSG00000011426.10	chr7		ANLN	processed_transcript	ENST00000460598.1	3.67932	238	TTS (ENST00000418118.1)
ENSG00000011454.16	chr9		RABGAP1	processed_transcript	ENST00000475607.1	6.27103	240	intron (ENST00000475607.1, intron 3 of 4)
ENSG00000011454.16	chr9		RABGAP1	processed_transcript	ENST00000475607.1	6.0861	266	intron (ENST00000475607.1, intron 1 of 4)
ENSG00000011454.16	chr9		RABGAP1	processed_transcript	ENST00000475607.1	4.39374	206	intron (ENST00000475607.1, intron 1 of 4)
ENSG00000011454.16	chr9		RABGAP1	nonsense_mediated_decay	ENST00000456584.5	6.73265	252	intron (ENST00000456584.5, intron 14 of 27)
ENSG00000011454.16	chr9		RABGAP1	nonsense_mediated_decay	ENST00000456584.5	9.48661	443	intron (ENST00000456584.5, intron 12 of 27)
ENSG00000011454.16	chr9		RABGAP1	retained_intron	ENST00000485090.1	6.5498	250	TTS (ENST00000485090.1)
ENSG00000011454.16	chr9		RABGAP1	nonsense_mediated_decay	ENST00000456584.5	4.75542	369	intron (ENST00000456584.5, intron 5 of 27)
ENSG00000011454.16	chr9		RABGAP1	retained_intron	ENST00000485090.1	8.66545	308	TTS (ENST00000459903.5)
ENSG00000011454.16	chr9		RABGAP1	nonsense_mediated_decay	ENST00000426918.2	12.1234	398	intron (ENST00000426918.2, intron 2 of 7)
ENSG00000011454.16	chr9		RABGAP1	protein_coding	ENST00000402311.5	9.01979	247	intron (ENST00000402311.5, intron 2 of 3)
ENSG00000011454.16	chr9		RABGAP1	protein_coding	ENST00000402311.5	11.8166	354	intron (ENST00000402311.5, intron 2 of 3)
ENSG00000011454.16	chr9		RABGAP1	processed_transcript	ENST00000459903.5	6.49674	240	intron (ENST00000459903.5, intron 1 of 3)
ENSG00000011465.16	chr12	-	DCN	protein_coding	ENST00000547937.5	13.6678	277	promoter-TSS (ENST00000550563.5)
ENSG00000011465.16	chr12	-	DCN	protein_coding	ENST00000551354.1	4.69096	237	exon (ENST00000551354.1, exon 3 of 3)
ENSG00000011465.16	chr12	-	DCN	protein_coding	ENST00000441303.6	6.02281	240	intron (ENST00000441303.6, intron 1 of 2)
ENSG00000011465.16	chr12	-	DCN	protein_coding	ENST00000393155.5	6.59141	321	intron (ENST00000393155.5, intron 3 of 7)
ENSG00000011465.16	chr12	-	DCN	protein_coding	ENST00000550758.1	29.0337	413	promoter-TSS (ENST00000550758.1)
ENSG00000011465.16	chr12	-	DCN	protein_coding	ENST00000456569.2	13.5519	289	intron (ENST00000456569.2, intron 1 of 1)
ENSG00000011465.16	chr12	-	DCN	protein_coding	ENST00000052754.9	7.73328	259	exon (ENST00000052754.9, exon 8 of 8)
ENSG00000011485.14	chr19		PPP5C	protein_coding	ENST00000391919.1	7.47222	338	intron (ENST00000391919.1, intron 4 of 11)
ENSG00000011523.13	chr2		CEP68	processed_transcript	ENST00000497039.1	4.65471	262	TTS (ENST00000409784.7)
ENSG00000011566.14	chr2	-	MAP4K3	protein_coding	ENST00000263881.7	7.30797	242	intron (ENST00000263881.7, intron 1 of 33)
ENSG00000011566.14	chr2	-	MAP4K3	protein_coding	ENST00000263881.7	7.28323	268	intron (ENST00000263881.7, intron 1 of 33)
ENSG00000011566.14	chr2	-	MAP4K3	protein_coding	ENST00000263881.7	6.26993	246	intron (ENST00000263881.7, intron 1 of 33)
ENSG00000011566.14	chr2	-	MAP4K3	protein_coding	ENST00000263881.7	4.69109	221	intron (ENST00000263881.7, intron 1 of 33)
ENSG00000011566.14	chr2	-	MAP4K3	protein_coding	ENST00000263881.7	12.9088	310	intron (ENST00000263881.7, intron 1 of 33)
ENSG00000011566.14	chr2	-	MAP4K3	protein_coding	ENST00000263881.7	4.86826	227	intron (ENST00000263881.7, intron 1 of 33)
ENSG00000011566.14	chr2	-	MAP4K3	protein_coding	ENST00000263881.7	6.55838	309	intron (ENST00000263881.7, intron 1 of 33)
ENSG00000011566.14	chr2	-	MAP4K3	protein_coding	ENST00000263881.7	8.97034	248	intron (ENST00000263881.7, intron 1 of 33)
ENSG00000011566.14	chr2	-	MAP4K3	protein_coding	ENST00000263881.7	4.3888	458	intron (ENST00000263881.7, intron 1 of 33)
ENSG00000011566.14	chr2	-	MAP4K3	nonsense_mediated_decay	ENST00000437968.1	9.04007	396	intron (ENST00000437968.1, intron 1 of 3)
ENSG00000011566.14	chr2	-	MAP4K3	nonsense_mediated_decay	ENST00000437968.1	10.6375	310	intron (ENST00000437968.1, intron 1 of 3)
ENSG00000011566.14	chr2	-	MAP4K3	nonsense_mediated_decay	ENST00000437968.1	18.0507	322	intron (ENST00000437968.1, intron 1 of 3)
ENSG00000011566.14	chr2	-	MAP4K3	protein_coding	ENST00000263881.7	7.99638	278	intron (ENST00000263881.7, intron 3 of 33)
ENSG00000011566.14	chr2	-	MAP4K3	protein_coding	ENST00000263881.7	4.74297	221	intron (ENST00000263881.7, intron 4 of 33)
ENSG00000011566.14	chr2	-	MAP4K3	protein_coding	ENST00000263881.7	4.52595	235	intron (ENST00000263881.7, intron 7 of 33)
ENSG00000011566.14	chr2	-	MAP4K3	protein_coding	ENST00000263881.7	3.61223	212	intron (ENST00000263881.7, intron 7 of 33)
ENSG00000011566.14	chr2	-	MAP4K3	nonsense_mediated_decay	ENST00000414968.1	5.04658	210	TTS (ENST00000429397.5)
ENSG00000011566.14	chr2	-	MAP4K3	protein_coding	ENST00000263881.7	5.95626	270	intron (ENST00000263881.7, intron 12 of 33)
ENSG00000011566.14	chr2	-	MAP4K3	retained_intron	ENST00000465701.1	7.90372	322	promoter-TSS (ENST00000465701.1)
ENSG00000011566.14	chr2	-	MAP4K3	protein_coding	ENST00000263881.7	5.20298	220	intron (ENST00000263881.7, intron 16 of 33)
ENSG00000011566.14	chr2	-	MAP4K3	protein_coding	ENST00000263881.7	12.2155	260	intron (ENST00000263881.7, intron 19 of 33)
ENSG00000011566.14	chr2	-	MAP4K3	protein_coding	ENST00000263881.7	8.26577	292	intron (ENST00000263881.7, intron 31 of 33)
ENSG00000011600.11	chr19	-	TYROBP	retained_intron	ENST00000585626.1	12.3556	338	Intergenic
ENSG00000012048.20	chr17	-	BRCA1	nonsense_mediated_decay	ENST00000461221.5	6.11082	245	intron (ENST00000461221.5, intron 2 of 22)
ENSG00000012048.20	chr17	-	BRCA1	protein_coding	ENST00000493795.5	3.70676	215	intron (ENST00000493795.5, intron 2 of 21)
ENSG00000012048.20	chr17	-	BRCA1	protein_coding	ENST00000489037.1	5.04856	236	intron (ENST00000489037.1, intron 3 of 4)
ENSG00000012048.20	chr17	-	BRCA1	protein_coding	ENST00000591534.5	4.62632	226	intron (ENST00000591534.5, intron 1 of 10)
ENSG00000012048.20	chr17	-	BRCA1	nonsense_mediated_decay	ENST00000461221.5	19.2793	275	intron (ENST00000461221.5, intron 22 of 22)
ENSG00000012223.12	chr3	-	LTF	protein_coding	ENST00000443496.5	4.85089	237	intron (ENST00000443496.5, intron 1 of 19)
ENSG00000012223.12	chr3	-	LTF	protein_coding	ENST00000443496.5	19.574	266	intron (ENST00000443496.5, intron 1 of 19)
ENSG00000012223.12	chr3	-	LTF	protein_coding	ENST00000417439.5	5.93625	244	intron (ENST00000417439.5, intron 6 of 16)
ENSG00000012232.8	chr8		EXTL3	processed_transcript	ENST00000520679.1	6.39765	269	Intergenic
ENSG00000012232.8	chr8		EXTL3	processed_transcript	ENST00000520679.1	7.88631	284	intron (ENST00000520679.1, intron 1 of 1)
ENSG00000012232.8	chr8		EXTL3	protein_coding	ENST00000220562.8	3.57774	206	intron (ENST00000220562.8, intron 1 of 6)
ENSG00000012232.8	chr8		EXTL3	protein_coding	ENST00000220562.8	5.97895	239	intron (ENST00000220562.8, intron 1 of 6)
ENSG00000012232.8	chr8		EXTL3	processed_transcript	ENST00000519288.5	4.49247	229	intron (ENST00000519288.5, intron 2 of 3)
ENSG00000012504.13	chr12		NR1H4	protein_coding	ENST00000549996.5	5.67652	320	intron (ENST00000549996.5, intron 4 of 9)
ENSG00000012504.13	chr12		NR1H4	protein_coding	ENST00000551379.5	13.0728	361	intron (ENST00000551379.5, intron 1 of 8)
ENSG00000012504.13	chr12		NR1H4	protein_coding	ENST00000551379.5	5.43916	591	intron (ENST00000551379.5, intron 1 of 8)
ENSG00000012504.13	chr12		NR1H4	protein_coding	ENST00000546380.1	14.4984	274	intron (ENST00000546380.1, intron 1 of 3)
ENSG00000012504.13	chr12		NR1H4	protein_coding	ENST00000546380.1	5.73269	236	intron (ENST00000546380.1, intron 1 of 3)
ENSG00000012504.13	chr12		NR1H4	protein_coding	ENST00000548884.5	14.2322	333	Intergenic
ENSG00000012504.13	chr12		NR1H4	protein_coding	ENST00000548884.5	5.78409	229	Intergenic
ENSG00000012660.13	chr6	-	ELOVL5	protein_coding	ENST00000370918.8	6.78678	237	intron (ENST00000370918.8, intron 1 of 8)
ENSG00000012660.13	chr6	-	ELOVL5	protein_coding	ENST00000370918.8	7.64201	303	intron (ENST00000370918.8, intron 1 of 8)
ENSG00000012660.13	chr6	-	ELOVL5	processed_transcript	ENST00000465983.5	5.79228	223	intron (ENST00000465983.5, intron 3 of 5)
ENSG00000012660.13	chr6	-	ELOVL5	processed_transcript	ENST00000486973.1	4.31302	309	intron (ENST00000486973.1, intron 5 of 6)
ENSG00000012779.10	chr10		ALOX5	protein_coding	ENST00000612635.4	5.36662	230	intron (ENST00000612635.4, intron 2 of 12)
ENSG00000012779.10	chr10		ALOX5	protein_coding	ENST00000542434.5	9.13056	470	Intergenic
ENSG00000012779.10	chr10		ALOX5	protein_coding	ENST00000542434.5	5.89845	224	Intergenic
ENSG00000012779.10	chr10		ALOX5	protein_coding	ENST00000542434.5	7.54087	282	Intergenic
ENSG00000012963.13	chr14		UBR7	protein_coding	ENST00000013070.10	4.05155	222	exon (ENST00000013070.10, exon 10 of 11)
ENSG00000012963.13	chr14		UBR7	protein_coding	ENST00000553857.5	4.76598	236	intron (ENST00000553857.5, intron 3 of 6)
ENSG00000012983.11	chr14	-	MAP4K5	protein_coding	ENST00000555216.5	5.69043	237	intron (ENST00000555216.5, intron 2 of 8)
ENSG00000012983.11	chr14	-	MAP4K5	protein_coding	ENST00000555216.5	13.2584	242	intron (ENST00000555216.5, intron 2 of 8)
ENSG00000012983.11	chr14	-	MAP4K5	protein_coding	ENST00000555216.5	4.20584	396	intron (ENST00000555216.5, intron 2 of 8)
ENSG00000012983.11	chr14	-	MAP4K5	retained_intron	ENST00000554066.1	10.9539	333	promoter-TSS (ENST00000554066.1)
ENSG00000012983.11	chr14	-	MAP4K5	protein_coding	ENST00000557390.5	12.559	387	intron (ENST00000557390.5, intron 3 of 6)
ENSG00000012983.11	chr14	-	MAP4K5	protein_coding	ENST00000557390.5	10.7806	361	intron (ENST00000557390.5, intron 3 of 6)
ENSG00000012983.11	chr14	-	MAP4K5	protein_coding	ENST00000557390.5	6.78659	282	intron (ENST00000557390.5, intron 3 of 6)
ENSG00000012983.11	chr14	-	MAP4K5	protein_coding	ENST00000557390.5	11.8221	343	intron (ENST00000557390.5, intron 3 of 6)
ENSG00000012983.11	chr14	-	MAP4K5	processed_transcript	ENST00000557578.1	11.6179	298	TTS (ENST00000554066.1)
ENSG00000012983.11	chr14	-	MAP4K5	nonsense_mediated_decay	ENST00000554091.5	5.24199	238	intron (ENST00000554091.5, intron 2 of 7)
ENSG00000012983.11	chr14	-	MAP4K5	nonsense_mediated_decay	ENST00000554091.5	6.65859	243	intron (ENST00000554091.5, intron 2 of 7)
ENSG00000012983.11	chr14	-	MAP4K5	retained_intron	ENST00000557210.5	6.3411	237	intron (ENST00000557210.5, intron 7 of 8)
ENSG00000012983.11	chr14	-	MAP4K5	retained_intron	ENST00000554990.5	5.97783	237	TTS (ENST00000555257.1)
ENSG00000012983.11	chr14	-	MAP4K5	retained_intron	ENST00000554990.5	8.17097	364	exon (ENST00000554990.5, exon 3 of 18)
ENSG00000012983.11	chr14	-	MAP4K5	protein_coding	ENST00000013125.8	4.04878	217	intron (ENST00000013125.8, intron 21 of 31)
ENSG00000012983.11	chr14	-	MAP4K5	protein_coding	ENST00000013125.8	12.0592	386	intron (ENST00000013125.8, intron 25 of 31)
ENSG00000012983.11	chr14	-	MAP4K5	protein_coding	ENST00000013125.8	3.88196	199	intron (ENST00000013125.8, intron 27 of 31)
ENSG00000012983.11	chr14	-	MAP4K5	protein_coding	ENST00000013125.8	3.58086	200	intron (ENST00000013125.8, intron 28 of 31)
ENSG00000013293.5	chr3	-	SLC7A14	processed_transcript	ENST00000466168.1	8.1966	293	intron (ENST00000466168.1, intron 1 of 1)
ENSG00000013293.5	chr3	-	SLC7A14	protein_coding	ENST00000231706.5	7.5895	238	intron (ENST00000231706.5, intron 1 of 7)
ENSG00000013293.5	chr3	-	SLC7A14	protein_coding	ENST00000231706.5	8.00287	250	intron (ENST00000231706.5, intron 2 of 7)
ENSG00000013293.5	chr3	-	SLC7A14	protein_coding	ENST00000231706.5	13.9667	250	exon (ENST00000231706.5, exon 8 of 8)
ENSG00000013297.10	chr3		CLDN11	protein_coding	ENST00000486975.1	11.5882	671	intron (ENST00000486975.1, intron 3 of 3)
ENSG00000013297.10	chr3		CLDN11	processed_transcript	ENST00000480067.1	16.9439	291	intron (ENST00000480067.1, intron 2 of 5)
ENSG00000013297.10	chr3		CLDN11	processed_transcript	ENST00000480067.1	5.20903	209	intron (ENST00000480067.1, intron 2 of 5)
ENSG00000013297.10	chr3		CLDN11	processed_transcript	ENST00000488989.1	5.01273	237	intron (ENST00000488989.1, intron 1 of 1)
ENSG00000013297.10	chr3		CLDN11	processed_transcript	ENST00000488989.1	5.6262	256	intron (ENST00000488989.1, intron 1 of 1)
ENSG00000013374.15	chr7		NUB1	protein_coding	ENST00000413040.6	4.0545	215	Intergenic
ENSG00000013374.15	chr7		NUB1	protein_coding	ENST00000413040.6	4.2127	236	Intergenic
ENSG00000013374.15	chr7		NUB1	protein_coding	ENST00000413040.6	15.5063	427	Intergenic
ENSG00000013375.15	chr6	-	PGM3	protein_coding	ENST00000605602.1	5.49149	289	TTS (ENST00000515333.1)
ENSG00000013375.15	chr6	-	PGM3	protein_coding	ENST00000509219.1	6.69639	239	intron (ENST00000509219.1, intron 1 of 4)
ENSG00000013441.15	chr2	-	CLK1	retained_intron	ENST00000461981.5	9.53142	435	exon (ENST00000461981.5, exon 3 of 8)
ENSG00000013503.9	chr12		POLR3B	protein_coding	ENST00000539066.5	9.00107	334	intron (ENST00000539066.5, intron 27 of 27)
ENSG00000013503.9	chr12		POLR3B	protein_coding	ENST00000539066.5	5.61348	224	intron (ENST00000539066.5, intron 19 of 27)
ENSG00000013503.9	chr12		POLR3B	protein_coding	ENST00000539066.5	4.82726	238	intron (ENST00000539066.5, intron 18 of 27)
ENSG00000013503.9	chr12		POLR3B	protein_coding	ENST00000228347.8	5.12847	239	exon (ENST00000228347.8, exon 16 of 28)
ENSG00000013503.9	chr12		POLR3B	protein_coding	ENST00000539066.5	15.2267	313	intron (ENST00000539066.5, intron 12 of 27)
ENSG00000013503.9	chr12		POLR3B	protein_coding	ENST00000539066.5	13.3615	269	intron (ENST00000539066.5, intron 6 of 27)
ENSG00000013503.9	chr12		POLR3B	protein_coding	ENST00000539066.5	5.75683	297	intron (ENST00000539066.5, intron 4 of 27)
ENSG00000013503.9	chr12		POLR3B	protein_coding	ENST00000228347.8	5.68148	831	promoter-TSS (ENST00000228347.8)
ENSG00000013523.9	chr14	-	ANGEL1	protein_coding	ENST00000555079.1	4.51896	213	intron (ENST00000555079.1, intron 1 of 5)
ENSG00000013523.9	chr14	-	ANGEL1	protein_coding	ENST00000251089.6	12.2142	268	intron (ENST00000251089.6, intron 7 of 9)
ENSG00000013561.17	chr5		RNF14	protein_coding	ENST00000394520.6	4.65166	207	intron (ENST00000394520.6, intron 8 of 8)
ENSG00000013561.17	chr5		RNF14	protein_coding	ENST00000394520.6	6.61075	249	intron (ENST00000394520.6, intron 4 of 8)
ENSG00000014123.9	chr6		UFL1	protein_coding	ENST00000369278.4	8.05029	263	exon (ENST00000369278.4, exon 19 of 19)
ENSG00000014123.9	chr6		UFL1	protein_coding	ENST00000369278.4	5.20676	252	intron (ENST00000369278.4, intron 11 of 18)
ENSG00000014123.9	chr6		UFL1	protein_coding	ENST00000369278.4	5.34544	242	intron (ENST00000369278.4, intron 10 of 18)
ENSG00000014123.9	chr6		UFL1	protein_coding	ENST00000369278.4	4.21568	221	intron (ENST00000369278.4, intron 4 of 18)
ENSG00000014216.15	chr11		CAPN1	protein_coding	ENST00000528396.5	5.90617	213	TTS (ENST00000526623.2)
ENSG00000014641.17	chr2		MDH1	retained_intron	ENST00000484538.1	12.4393	271	TTS (ENST00000485781.5)
ENSG00000014824.13	chr4		SLC30A9	retained_intron	ENST00000505523.1	4.46484	200	Intergenic
ENSG00000014824.13	chr4		SLC30A9	retained_intron	ENST00000505523.1	6.45655	245	Intergenic
ENSG00000014824.13	chr4		SLC30A9	retained_intron	ENST00000505523.1	3.63406	212	TTS (ENST00000509683.5)
ENSG00000014824.13	chr4		SLC30A9	retained_intron	ENST00000505523.1	4.05311	234	intron (ENST00000505523.1, intron 2 of 4)
ENSG00000014824.13	chr4		SLC30A9	retained_intron	ENST00000509683.5	4.86259	243	intron (ENST00000509683.5, intron 4 of 5)
ENSG00000014824.13	chr4		SLC30A9	retained_intron	ENST00000509683.5	4.18483	218	promoter-TSS (ENST00000509683.5)
ENSG00000014824.13	chr4		SLC30A9	nonsense_mediated_decay	ENST00000513699.5	5.61558	237	intron (ENST00000513699.5, intron 10 of 18)
ENSG00000014824.13	chr4		SLC30A9	nonsense_mediated_decay	ENST00000513699.5	5.92405	272	intron (ENST00000513699.5, intron 10 of 18)
ENSG00000014824.13	chr4		SLC30A9	nonsense_mediated_decay	ENST00000513699.5	11.371	284	intron (ENST00000513699.5, intron 10 of 18)
ENSG00000014824.13	chr4		SLC30A9	nonsense_mediated_decay	ENST00000513699.5	3.646	223	intron (ENST00000513699.5, intron 7 of 18)
ENSG00000014824.13	chr4		SLC30A9	nonsense_mediated_decay	ENST00000513699.5	4.15663	455	intron (ENST00000513699.5, intron 7 of 18)
ENSG00000014824.13	chr4		SLC30A9	retained_intron	ENST00000510460.1	14.0313	656	intron (ENST00000510460.1, intron 2 of 3)
ENSG00000014824.13	chr4		SLC30A9	retained_intron	ENST00000510460.1	6.05998	263	intron (ENST00000510460.1, intron 1 of 3)
ENSG00000014919.12	chr10	-	COX15	protein_coding	ENST00000016171.5	8.36106	478	intron (ENST00000016171.5, intron 2 of 8)
ENSG00000015153.14	chr12	-	YAF2	retained_intron	ENST00000546782.1	11.0497	465	intron (ENST00000546782.1, intron 1 of 1)
ENSG00000015153.14	chr12	-	YAF2	nonsense_mediated_decay	ENST00000552928.5	8.93019	247	intron (ENST00000552928.5, intron 2 of 5)
ENSG00000015153.14	chr12	-	YAF2	nonsense_mediated_decay	ENST00000547351.5	6.61011	530	intron (ENST00000547351.5, intron 4 of 6)
ENSG00000015153.14	chr12	-	YAF2	retained_intron	ENST00000550315.1	4.96022	235	TTS (ENST00000551528.5)
ENSG00000015171.18	chr10		ZMYND11	protein_coding	ENST00000381604.8	4.07854	238	exon (ENST00000381604.8, exon 13 of 13)
ENSG00000015171.18	chr10		ZMYND11	processed_transcript	ENST00000473115.1	21.5519	431	TTS (ENST00000602682.5)
ENSG00000015171.18	chr10		ZMYND11	retained_intron	ENST00000488275.1	6.55109	282	TTS (ENST00000439456.5)
ENSG00000015171.18	chr10		ZMYND11	protein_coding	ENST00000402736.5	10.515	589	intron (ENST00000402736.5, intron 4 of 13)
ENSG00000015171.18	chr10		ZMYND11	protein_coding	ENST00000397959.7	18.7525	386	intron (ENST00000397959.7, intron 3 of 12)
ENSG00000015171.18	chr10		ZMYND11	protein_coding	ENST00000397959.7	11.4939	286	intron (ENST00000397959.7, intron 3 of 12)
ENSG00000015171.18	chr10		ZMYND11	protein_coding	ENST00000627286.1	13.0691	292	intron (ENST00000627286.1, intron 1 of 13)
ENSG00000015171.18	chr10		ZMYND11	protein_coding	ENST00000627286.1	4.29593	215	intron (ENST00000627286.1, intron 1 of 13)
ENSG00000015171.18	chr10		ZMYND11	protein_coding	ENST00000397959.7	3.89898	568	intron (ENST00000397959.7, intron 2 of 12)
ENSG00000015171.18	chr10		ZMYND11	protein_coding	ENST00000397959.7	5.08608	235	intron (ENST00000397959.7, intron 2 of 12)
ENSG00000015171.18	chr10		ZMYND11	protein_coding	ENST00000397959.7	3.62311	212	intron (ENST00000397959.7, intron 2 of 12)
ENSG00000015171.18	chr10		ZMYND11	protein_coding	ENST00000381607.8	7.99956	260	intron (ENST00000381607.8, intron 1 of 13)
ENSG00000015171.18	chr10		ZMYND11	protein_coding	ENST00000397962.7	11.0494	320	Intergenic
ENSG00000015413.9	chr16		DPEP1	protein_coding	ENST00000570029.5	22.8505	339	Intergenic
ENSG00000015479.17	chr5		MATR3	protein_coding	ENST00000510056.5	4.99619	239	intron (ENST00000510056.5, intron 13 of 13)
ENSG00000015479.17	chr5		MATR3	retained_intron	ENST00000502944.1	9.80799	309	promoter-TSS (ENST00000512040.1)
ENSG00000015592.16	chr8	-	STMN4	protein_coding	ENST00000519614.5	5.60089	257	intron (ENST00000519614.5, intron 1 of 4)
ENSG00000015592.16	chr8	-	STMN4	protein_coding	ENST00000350889.8	5.07741	397	Intergenic
ENSG00000015592.16	chr8	-	STMN4	protein_coding	ENST00000350889.8	6.40384	247	Intergenic
ENSG00000015676.17	chr7	-	NUDCD3	protein_coding	ENST00000355451.7	4.25894	227	intron (ENST00000355451.7, intron 2 of 5)
ENSG00000015676.17	chr7	-	NUDCD3	processed_transcript	ENST00000472246.5	6.89655	242	intron (ENST00000472246.5, intron 2 of 3)
ENSG00000016391.10	chr3	-	CHDH	protein_coding	ENST00000481668.5	3.55004	238	intron (ENST00000481668.5, intron 2 of 2)
ENSG00000016402.13	chr6	-	IL20RA	protein_coding	ENST00000367748.4	4.55597	210	Intergenic
ENSG00000016402.13	chr6	-	IL20RA	protein_coding	ENST00000367748.4	6.66013	294	Intergenic
ENSG00000016402.13	chr6	-	IL20RA	protein_coding	ENST00000367748.4	5.81069	228	Intergenic
ENSG00000016402.13	chr6	-	IL20RA	protein_coding	ENST00000367748.4	8.85027	457	Intergenic
ENSG00000016402.13	chr6	-	IL20RA	nonsense_mediated_decay	ENST00000460306.1	9.58643	247	intron (ENST00000460306.1, intron 1 of 2)
ENSG00000016490.15	chr1		CLCA1	protein_coding	ENST00000234701.7	8.3229	311	intron (ENST00000234701.7, intron 5 of 14)
ENSG00000016490.15	chr1		CLCA1	protein_coding	ENST00000394711.1	5.96097	224	promoter-TSS (ENST00000394711.1)
ENSG00000016602.9	chr1		CLCA4	protein_coding	ENST00000370563.3	6.95033	240	intron (ENST00000370563.3, intron 1 of 13)
ENSG00000016602.9	chr1		CLCA4	protein_coding	ENST00000370563.3	6.9668	262	Intergenic
ENSG00000016602.9	chr1		CLCA4	protein_coding	ENST00000370563.3	7.49188	375	Intergenic
ENSG00000017260.19	chr3		ATP2C1	nonsense_mediated_decay	ENST00000507194.1	6.8717	333	TTS (ENST00000510168.5)
ENSG00000017260.19	chr3		ATP2C1	nonsense_mediated_decay	ENST00000507194.1	3.79968	214	TTS (ENST00000507194.1)
ENSG00000017260.19	chr3		ATP2C1	nonsense_mediated_decay	ENST00000507194.1	10.1497	427	intron (ENST00000507194.1, intron 3 of 6)
ENSG00000017260.19	chr3		ATP2C1	retained_intron	ENST00000510774.1	12.2584	264	exon (ENST00000510774.1, exon 4 of 4)
ENSG00000017260.19	chr3		ATP2C1	nonsense_mediated_decay	ENST00000507194.1	11.191	304	promoter-TSS (ENST00000507194.1)
ENSG00000017260.19	chr3		ATP2C1	protein_coding	ENST00000505330.5	8.21733	255	intron (ENST00000505330.5, intron 19 of 26)
ENSG00000017260.19	chr3		ATP2C1	retained_intron	ENST00000510774.1	15.3297	251	promoter-TSS (ENST00000510774.1)
ENSG00000017260.19	chr3		ATP2C1	protein_coding	ENST00000505330.5	11.6516	261	intron (ENST00000505330.5, intron 16 of 26)
ENSG00000017260.19	chr3		ATP2C1	retained_intron	ENST00000514654.5	8.2179	433	promoter-TSS (ENST00000504571.5)
ENSG00000017260.19	chr3		ATP2C1	protein_coding	ENST00000505330.5	24.7302	548	intron (ENST00000505330.5, intron 7 of 26)
ENSG00000017260.19	chr3		ATP2C1	protein_coding	ENST00000505330.5	5.98406	238	intron (ENST00000505330.5, intron 7 of 26)
ENSG00000017260.19	chr3		ATP2C1	protein_coding	ENST00000505330.5	14.0869	349	intron (ENST00000505330.5, intron 6 of 26)
ENSG00000017260.19	chr3		ATP2C1	protein_coding	ENST00000505330.5	3.54736	231	intron (ENST00000505330.5, intron 3 of 26)
ENSG00000017260.19	chr3		ATP2C1	protein_coding	ENST00000508297.2	5.42134	239	promoter-TSS (ENST00000504737.1)
ENSG00000017260.19	chr3		ATP2C1	protein_coding	ENST00000505330.5	4.03798	226	intron (ENST00000505330.5, intron 1 of 26)
ENSG00000017260.19	chr3		ATP2C1	protein_coding	ENST00000505330.5	8.71944	633	intron (ENST00000505330.5, intron 1 of 26)
ENSG00000017260.19	chr3		ATP2C1	protein_coding	ENST00000505330.5	6.8613	238	intron (ENST00000505330.5, intron 1 of 26)
ENSG00000017427.15	chr12	-	IGF1	protein_coding	ENST00000424202.6	8.29696	255	intron (ENST00000424202.6, intron 3 of 3)
ENSG00000017797.11	chr18		RALBP1	protein_coding	ENST00000019317.8	5.86635	229	intron (ENST00000019317.8, intron 2 of 9)
ENSG00000017797.11	chr18		RALBP1	protein_coding	ENST00000585015.5	4.70358	303	intron (ENST00000585015.5, intron 2 of 3)
ENSG00000017797.11	chr18		RALBP1	protein_coding	ENST00000585015.5	6.85816	576	intron (ENST00000585015.5, intron 2 of 3)
ENSG00000018189.12	chr4		RUFY3	processed_transcript	ENST00000507333.5	4.38438	226	promoter-TSS (ENST00000507333.5)
ENSG00000018189.12	chr4		RUFY3	nonsense_mediated_decay	ENST00000512103.5	6.79565	244	TTS (ENST00000417478.6)
ENSG00000018189.12	chr4		RUFY3	protein_coding	ENST00000502653.5	15.9288	325	intron (ENST00000502653.5, intron 10 of 18)
ENSG00000018189.12	chr4		RUFY3	protein_coding	ENST00000502653.5	5.7308	233	intron (ENST00000502653.5, intron 6 of 18)
ENSG00000018189.12	chr4		RUFY3	protein_coding	ENST00000502653.5	3.68796	232	intron (ENST00000502653.5, intron 2 of 18)
ENSG00000018189.12	chr4		RUFY3	protein_coding	ENST00000226328.8	8.568	496	intron (ENST00000226328.8, intron 1 of 12)
ENSG00000018189.12	chr4		RUFY3	protein_coding	ENST00000226328.8	4.07287	230	intron (ENST00000226328.8, intron 1 of 12)
ENSG00000018236.14	chr12		CNTN1	nonsense_mediated_decay	ENST00000548481.1	3.92849	216	Intergenic
ENSG00000018236.14	chr12		CNTN1	nonsense_mediated_decay	ENST00000548481.1	5.36322	457	Intergenic
ENSG00000018236.14	chr12		CNTN1	nonsense_mediated_decay	ENST00000548481.1	7.6535	246	Intergenic
ENSG00000018236.14	chr12		CNTN1	protein_coding	ENST00000347616.5	6.14117	342	exon (ENST00000347616.5, exon 23 of 23)
ENSG00000018236.14	chr12		CNTN1	protein_coding	ENST00000551295.6	6.17719	246	intron (ENST00000551295.6, intron 23 of 23)
ENSG00000018236.14	chr12		CNTN1	protein_coding	ENST00000551295.6	4.85475	226	intron (ENST00000551295.6, intron 23 of 23)
ENSG00000018236.14	chr12		CNTN1	protein_coding	ENST00000551295.6	5.72097	223	intron (ENST00000551295.6, intron 23 of 23)
ENSG00000018236.14	chr12		CNTN1	protein_coding	ENST00000551295.6	14.4603	357	intron (ENST00000551295.6, intron 20 of 23)
ENSG00000018236.14	chr12		CNTN1	protein_coding	ENST00000551295.6	9.32488	242	intron (ENST00000551295.6, intron 18 of 23)
ENSG00000018236.14	chr12		CNTN1	protein_coding	ENST00000551295.6	4.8265	205	intron (ENST00000551295.6, intron 16 of 23)
ENSG00000018236.14	chr12		CNTN1	protein_coding	ENST00000551295.6	7.30636	255	intron (ENST00000551295.6, intron 15 of 23)
ENSG00000018236.14	chr12		CNTN1	protein_coding	ENST00000551295.6	6.95476	275	intron (ENST00000551295.6, intron 15 of 23)
ENSG00000018236.14	chr12		CNTN1	protein_coding	ENST00000551295.6	5.89357	243	intron (ENST00000551295.6, intron 15 of 23)
ENSG00000018236.14	chr12		CNTN1	protein_coding	ENST00000551295.6	7.13911	740	intron (ENST00000551295.6, intron 14 of 23)
ENSG00000018236.14	chr12		CNTN1	protein_coding	ENST00000551295.6	13.4274	274	intron (ENST00000551295.6, intron 14 of 23)
ENSG00000018236.14	chr12		CNTN1	protein_coding	ENST00000551424.5	5.1349	320	intron (ENST00000551424.5, intron 2 of 4)
ENSG00000018236.14	chr12		CNTN1	protein_coding	ENST00000551424.5	4.04866	215	intron (ENST00000551424.5, intron 2 of 4)
ENSG00000018236.14	chr12		CNTN1	protein_coding	ENST00000547849.5	3.87087	234	intron (ENST00000547849.5, intron 1 of 15)
ENSG00000018236.14	chr12		CNTN1	protein_coding	ENST00000547849.5	4.82263	328	intron (ENST00000547849.5, intron 1 of 15)
ENSG00000018236.14	chr12		CNTN1	protein_coding	ENST00000547849.5	6.6912	358	intron (ENST00000547849.5, intron 1 of 15)
ENSG00000018236.14	chr12		CNTN1	protein_coding	ENST00000547849.5	3.87886	234	intron (ENST00000547849.5, intron 1 of 15)
ENSG00000018236.14	chr12		CNTN1	protein_coding	ENST00000547849.5	6.4393	268	intron (ENST00000547849.5, intron 1 of 15)
ENSG00000018236.14	chr12		CNTN1	protein_coding	ENST00000547849.5	5.19216	232	intron (ENST00000547849.5, intron 1 of 15)
ENSG00000018236.14	chr12		CNTN1	protein_coding	ENST00000547849.5	4.70313	233	intron (ENST00000547849.5, intron 1 of 15)
ENSG00000018236.14	chr12		CNTN1	protein_coding	ENST00000547849.5	15.0192	321	intron (ENST00000547849.5, intron 1 of 15)
ENSG00000018236.14	chr12		CNTN1	protein_coding	ENST00000548005.5	5.57662	314	intron (ENST00000548005.5, intron 2 of 5)
ENSG00000018236.14	chr12		CNTN1	protein_coding	ENST00000548005.5	6.7218	306	intron (ENST00000548005.5, intron 2 of 5)
ENSG00000018236.14	chr12		CNTN1	protein_coding	ENST00000548005.5	3.55149	231	intron (ENST00000548005.5, intron 2 of 5)
ENSG00000018236.14	chr12		CNTN1	protein_coding	ENST00000548005.5	8.72018	244	intron (ENST00000548005.5, intron 2 of 5)
ENSG00000018236.14	chr12		CNTN1	protein_coding	ENST00000548005.5	6.17194	238	intron (ENST00000548005.5, intron 2 of 5)
ENSG00000018236.14	chr12		CNTN1	protein_coding	ENST00000548005.5	8.48616	257	intron (ENST00000548005.5, intron 2 of 5)
ENSG00000018236.14	chr12		CNTN1	protein_coding	ENST00000552248.5	11.768	315	intron (ENST00000552248.5, intron 1 of 4)
ENSG00000018236.14	chr12		CNTN1	protein_coding	ENST00000552248.5	4.06682	225	intron (ENST00000552248.5, intron 1 of 4)
ENSG00000018236.14	chr12		CNTN1	protein_coding	ENST00000551295.6	7.25976	247	intron (ENST00000551295.6, intron 1 of 23)
ENSG00000018236.14	chr12		CNTN1	protein_coding	ENST00000551295.6	5.72132	215	intron (ENST00000551295.6, intron 1 of 23)
ENSG00000018236.14	chr12		CNTN1	protein_coding	ENST00000551295.6	6.98465	247	intron (ENST00000551295.6, intron 1 of 23)
ENSG00000018236.14	chr12		CNTN1	protein_coding	ENST00000547702.5	5.40205	234	Intergenic
ENSG00000018236.14	chr12		CNTN1	protein_coding	ENST00000547702.5	6.71556	248	Intergenic
ENSG00000018408.14	chr3	-	WWTR1	processed_transcript	ENST00000474080.1	11.316	244	intron (ENST00000474080.1, intron 5 of 6)
ENSG00000018408.14	chr3	-	WWTR1	protein_coding	ENST00000475579.1	12.065	314	intron (ENST00000475579.1, intron 2 of 2)
ENSG00000018408.14	chr3	-	WWTR1	protein_coding	ENST00000467467.5	7.46701	345	intron (ENST00000467467.5, intron 2 of 6)
ENSG00000018408.14	chr3	-	WWTR1	protein_coding	ENST00000467467.5	6.2521	237	intron (ENST00000467467.5, intron 2 of 6)
ENSG00000018408.14	chr3	-	WWTR1	protein_coding	ENST00000467467.5	4.61258	212	intron (ENST00000467467.5, intron 2 of 6)
ENSG00000018408.14	chr3	-	WWTR1	protein_coding	ENST00000467467.5	12.6969	325	intron (ENST00000467467.5, intron 3 of 6)
ENSG00000018408.14	chr3	-	WWTR1	nonsense_mediated_decay	ENST00000471586.5	9.55867	304	promoter-TSS (ENST00000494754.1)
ENSG00000018408.14	chr3	-	WWTR1	nonsense_mediated_decay	ENST00000471586.5	5.46383	238	intron (ENST00000471586.5, intron 3 of 3)
ENSG00000018408.14	chr3	-	WWTR1	protein_coding	ENST00000465804.5	16.1935	332	exon (ENST00000465804.5, exon 8 of 8)
ENSG00000018510.12	chr2		AGPS	protein_coding	ENST00000264167.8	11.442	260	intron (ENST00000264167.8, intron 17 of 19)
ENSG00000018510.12	chr2		AGPS	protein_coding	ENST00000264167.8	10.4706	336	intron (ENST00000264167.8, intron 17 of 19)
ENSG00000018510.12	chr2		AGPS	protein_coding	ENST00000264167.8	6.3924	254	intron (ENST00000264167.8, intron 16 of 19)
ENSG00000018510.12	chr2		AGPS	protein_coding	ENST00000264167.8	7.13031	373	intron (ENST00000264167.8, intron 16 of 19)
ENSG00000018510.12	chr2		AGPS	protein_coding	ENST00000264167.8	7.34553	259	intron (ENST00000264167.8, intron 14 of 19)
ENSG00000018510.12	chr2		AGPS	protein_coding	ENST00000264167.8	5.52086	255	intron (ENST00000264167.8, intron 13 of 19)
ENSG00000018510.12	chr2		AGPS	protein_coding	ENST00000264167.8	5.3292	329	intron (ENST00000264167.8, intron 12 of 19)
ENSG00000018510.12	chr2		AGPS	protein_coding	ENST00000264167.8	6.41903	238	intron (ENST00000264167.8, intron 11 of 19)
ENSG00000018510.12	chr2		AGPS	protein_coding	ENST00000264167.8	6.6237	238	intron (ENST00000264167.8, intron 11 of 19)
ENSG00000018510.12	chr2		AGPS	protein_coding	ENST00000264167.8	5.40152	308	intron (ENST00000264167.8, intron 10 of 19)
ENSG00000018510.12	chr2		AGPS	protein_coding	ENST00000264167.8	5.01286	233	intron (ENST00000264167.8, intron 9 of 19)
ENSG00000018510.12	chr2		AGPS	protein_coding	ENST00000264167.8	6.82473	417	intron (ENST00000264167.8, intron 9 of 19)
ENSG00000018510.12	chr2		AGPS	protein_coding	ENST00000264167.8	6.0426	283	intron (ENST00000264167.8, intron 8 of 19)
ENSG00000018510.12	chr2		AGPS	protein_coding	ENST00000264167.8	7.58684	242	intron (ENST00000264167.8, intron 7 of 19)
ENSG00000018510.12	chr2		AGPS	protein_coding	ENST00000409888.1	10.8789	257	intron (ENST00000409888.1, intron 2 of 4)
ENSG00000018510.12	chr2		AGPS	protein_coding	ENST00000409888.1	5.00224	235	intron (ENST00000409888.1, intron 2 of 4)
ENSG00000018510.12	chr2		AGPS	protein_coding	ENST00000409888.1	3.454	228	intron (ENST00000409888.1, intron 1 of 4)
ENSG00000018510.12	chr2		AGPS	protein_coding	ENST00000409888.1	4.0474	237	intron (ENST00000409888.1, intron 1 of 4)
ENSG00000018699.11	chr2		TTC27	protein_coding	ENST00000317907.8	8.0172	244	intron (ENST00000317907.8, intron 16 of 19)
ENSG00000018699.11	chr2		TTC27	protein_coding	ENST00000317907.8	6.83709	246	intron (ENST00000317907.8, intron 16 of 19)
ENSG00000018699.11	chr2		TTC27	protein_coding	ENST00000317907.8	30.8367	463	intron (ENST00000317907.8, intron 16 of 19)
ENSG00000018699.11	chr2		TTC27	nonsense_mediated_decay	ENST00000428527.1	7.69723	270	intron (ENST00000428527.1, intron 2 of 5)
ENSG00000018699.11	chr2		TTC27	protein_coding	ENST00000317907.8	16.7363	406	intron (ENST00000317907.8, intron 10 of 19)
ENSG00000018699.11	chr2		TTC27	protein_coding	ENST00000317907.8	4.37464	230	intron (ENST00000317907.8, intron 10 of 19)
ENSG00000018699.11	chr2		TTC27	protein_coding	ENST00000317907.8	5.21508	237	intron (ENST00000317907.8, intron 10 of 19)
ENSG00000018699.11	chr2		TTC27	protein_coding	ENST00000317907.8	3.60118	209	intron (ENST00000317907.8, intron 9 of 19)
ENSG00000018699.11	chr2		TTC27	protein_coding	ENST00000317907.8	5.53244	409	intron (ENST00000317907.8, intron 9 of 19)
ENSG00000018699.11	chr2		TTC27	protein_coding	ENST00000317907.8	3.64086	224	intron (ENST00000317907.8, intron 8 of 19)
ENSG00000018699.11	chr2		TTC27	protein_coding	ENST00000317907.8	9.75654	375	intron (ENST00000317907.8, intron 5 of 19)
ENSG00000018699.11	chr2		TTC27	protein_coding	ENST00000317907.8	7.11274	308	intron (ENST00000317907.8, intron 5 of 19)
ENSG00000018699.11	chr2		TTC27	protein_coding	ENST00000317907.8	3.67389	230	exon (ENST00000317907.8, exon 2 of 20)
ENSG00000019169.10	chr2		MARCO	retained_intron	ENST00000494979.1	6.76418	238	Intergenic
ENSG00000019169.10	chr2		MARCO	retained_intron	ENST00000494979.1	4.87038	234	Intergenic
ENSG00000019169.10	chr2		MARCO	retained_intron	ENST00000494979.1	3.55712	200	Intergenic
ENSG00000019169.10	chr2		MARCO	protein_coding	ENST00000412481.1	10.6186	510	intron (ENST00000412481.1, intron 2 of 3)
ENSG00000019169.10	chr2		MARCO	protein_coding	ENST00000327097.4	3.82648	232	intron (ENST00000327097.4, intron 1 of 16)
ENSG00000019169.10	chr2		MARCO	protein_coding	ENST00000327097.4	6.17655	230	Intergenic
ENSG00000019186.9	chr20	-	CYP24A1	processed_transcript	ENST00000460643.1	23.7923	323	Intergenic
ENSG00000019186.9	chr20	-	CYP24A1	processed_transcript	ENST00000460643.1	9.88966	245	Intergenic
ENSG00000019485.12	chr11		PRDM11	protein_coding	ENST00000530656.5	7.70601	251	intron (ENST00000530656.5, intron 1 of 6)
ENSG00000019485.12	chr11		PRDM11	protein_coding	ENST00000530656.5	11.4004	484	intron (ENST00000530656.5, intron 1 of 6)
ENSG00000019485.12	chr11		PRDM11	protein_coding	ENST00000530656.5	8.8524	302	intron (ENST00000530656.5, intron 1 of 6)
ENSG00000019505.7	chr11	-	SYT13	nonsense_mediated_decay	ENST00000533332.1	7.387	234	intron (ENST00000533332.1, intron 1 of 7)
ENSG00000019582.14	chr5	-	CD74	protein_coding	ENST00000353334.10	17.2754	285	Intergenic
ENSG00000019991.15	chr7	-	HGF	protein_coding	ENST00000421558.1	8.41632	438	Intergenic
ENSG00000019991.15	chr7	-	HGF	protein_coding	ENST00000421558.1	7.67153	282	Intergenic
ENSG00000019991.15	chr7	-	HGF	protein_coding	ENST00000421558.1	9.60639	377	Intergenic
ENSG00000019991.15	chr7	-	HGF	protein_coding	ENST00000421558.1	3.55995	230	Intergenic
ENSG00000019991.15	chr7	-	HGF	protein_coding	ENST00000421558.1	6.54881	211	Intergenic
ENSG00000019991.15	chr7	-	HGF	protein_coding	ENST00000421558.1	5.0938	230	Intergenic
ENSG00000019991.15	chr7	-	HGF	protein_coding	ENST00000421558.1	5.43086	236	Intergenic
ENSG00000019991.15	chr7	-	HGF	protein_coding	ENST00000453018.1	6.17982	253	promoter-TSS (ENST00000453018.1)
ENSG00000019991.15	chr7	-	HGF	retained_intron	ENST00000465234.1	8.00811	362	intron (ENST00000465234.1, intron 2 of 4)
ENSG00000019991.15	chr7	-	HGF	retained_intron	ENST00000465234.1	9.33785	265	intron (ENST00000465234.1, intron 2 of 4)
ENSG00000019991.15	chr7	-	HGF	protein_coding	ENST00000453018.1	4.74333	206	TTS (ENST00000412881.5)
ENSG00000019991.15	chr7	-	HGF	protein_coding	ENST00000444829.6	7.73392	339	intron (ENST00000444829.6, intron 5 of 7)
ENSG00000019991.15	chr7	-	HGF	protein_coding	ENST00000457544.6	4.48782	226	intron (ENST00000457544.6, intron 7 of 17)
ENSG00000019991.15	chr7	-	HGF	protein_coding	ENST00000457544.6	6.25394	243	intron (ENST00000457544.6, intron 8 of 17)
ENSG00000019991.15	chr7	-	HGF	protein_coding	ENST00000457544.6	6.71135	250	intron (ENST00000457544.6, intron 9 of 17)
ENSG00000019991.15	chr7	-	HGF	protein_coding	ENST00000222390.9	9.69849	296	exon (ENST00000222390.9, exon 10 of 18)
ENSG00000019991.15	chr7	-	HGF	protein_coding	ENST00000457544.6	6.52887	241	intron (ENST00000457544.6, intron 12 of 17)
ENSG00000019991.15	chr7	-	HGF	protein_coding	ENST00000457544.6	15.5563	319	intron (ENST00000457544.6, intron 13 of 17)
ENSG00000019991.15	chr7	-	HGF	protein_coding	ENST00000453018.1	10.9641	524	Intergenic
ENSG00000019995.6	chr10		ZRANB1	protein_coding	ENST00000359653.4	4.55311	264	exon (ENST00000359653.4, exon 9 of 9)
ENSG00000019995.6	chr10		ZRANB1	processed_transcript	ENST00000471421.1	7.38582	330	exon (ENST00000471421.1, exon 1 of 3)
ENSG00000019995.6	chr10		ZRANB1	protein_coding	ENST00000359653.4	6.30167	286	intron (ENST00000359653.4, intron 5 of 8)
ENSG00000019995.6	chr10		ZRANB1	protein_coding	ENST00000359653.4	7.89054	536	intron (ENST00000359653.4, intron 4 of 8)
ENSG00000019995.6	chr10		ZRANB1	protein_coding	ENST00000359653.4	11.3821	375	intron (ENST00000359653.4, intron 1 of 8)
ENSG00000019995.6	chr10		ZRANB1	protein_coding	ENST00000359653.4	7.77406	331	intron (ENST00000359653.4, intron 1 of 8)
ENSG00000019995.6	chr10		ZRANB1	protein_coding	ENST00000359653.4	5.07347	387	intron (ENST00000359653.4, intron 1 of 8)
ENSG00000019995.6	chr10		ZRANB1	protein_coding	ENST00000359653.4	8.30561	447	promoter-TSS (ENST00000359653.4)
ENSG00000020256.19	chr20	-	ZFP64	processed_transcript	ENST00000461898.1	3.62594	236	intron (ENST00000461898.1, intron 1 of 4)
ENSG00000020256.19	chr20	-	ZFP64	protein_coding	ENST00000371515.8	4.95275	288	intron (ENST00000371515.8, intron 4 of 5)
ENSG00000020256.19	chr20	-	ZFP64	protein_coding	ENST00000371518.6	4.90798	238	intron (ENST00000371518.6, intron 8 of 8)
ENSG00000020256.19	chr20	-	ZFP64	protein_coding	ENST00000371518.6	4.70959	218	intron (ENST00000371518.6, intron 8 of 8)
ENSG00000020256.19	chr20	-	ZFP64	protein_coding	ENST00000456175.5	18.6897	272	Intergenic
ENSG00000020256.19	chr20	-	ZFP64	protein_coding	ENST00000456175.5	4.03423	234	Intergenic
ENSG00000020256.19	chr20	-	ZFP64	protein_coding	ENST00000456175.5	8.71905	247	Intergenic
ENSG00000020256.19	chr20	-	ZFP64	protein_coding	ENST00000456175.5	6.17608	306	Intergenic
ENSG00000020426.10	chr14		MNAT1	retained_intron	ENST00000554641.1	8.28869	284	intron (ENST00000554641.1, intron 2 of 2)
ENSG00000020426.10	chr14		MNAT1	retained_intron	ENST00000554641.1	10.0642	414	intron (ENST00000554641.1, intron 2 of 2)
ENSG00000020426.10	chr14		MNAT1	retained_intron	ENST00000554641.1	10.3878	267	intron (ENST00000554641.1, intron 2 of 2)
ENSG00000020426.10	chr14		MNAT1	retained_intron	ENST00000554641.1	10.6572	302	promoter-TSS (ENST00000557134.1)
ENSG00000020426.10	chr14		MNAT1	protein_coding	ENST00000539616.6	3.92345	220	intron (ENST00000539616.6, intron 4 of 6)
ENSG00000020426.10	chr14		MNAT1	protein_coding	ENST00000539616.6	4.49863	382	intron (ENST00000539616.6, intron 3 of 6)
ENSG00000020426.10	chr14		MNAT1	processed_transcript	ENST00000553354.5	6.74116	264	intron (ENST00000553354.5, intron 1 of 1)
ENSG00000020426.10	chr14		MNAT1	processed_transcript	ENST00000553354.5	18.9896	315	intron (ENST00000553354.5, intron 1 of 1)
ENSG00000020426.10	chr14		MNAT1	processed_transcript	ENST00000555545.1	5.68278	271	Intergenic
ENSG00000020577.13	chr14		SAMD4A	processed_transcript	ENST00000555719.1	7.6783	230	Intergenic
ENSG00000020577.13	chr14		SAMD4A	protein_coding	ENST00000631086.2	6.54241	234	intron (ENST00000631086.2, intron 7 of 11)
ENSG00000020577.13	chr14		SAMD4A	protein_coding	ENST00000631086.2	4.42398	200	intron (ENST00000631086.2, intron 3 of 11)
ENSG00000020577.13	chr14		SAMD4A	protein_coding	ENST00000631086.2	6.91981	216	intron (ENST00000631086.2, intron 2 of 11)
ENSG00000020577.13	chr14		SAMD4A	protein_coding	ENST00000631086.2	3.98962	224	intron (ENST00000631086.2, intron 1 of 11)
ENSG00000020577.13	chr14		SAMD4A	protein_coding	ENST00000631086.2	13.3066	335	intron (ENST00000631086.2, intron 1 of 11)
ENSG00000020577.13	chr14		SAMD4A	protein_coding	ENST00000631086.2	4.63478	233	intron (ENST00000631086.2, intron 1 of 11)
ENSG00000020577.13	chr14		SAMD4A	protein_coding	ENST00000631086.2	3.95605	209	intron (ENST00000631086.2, intron 1 of 11)
ENSG00000020577.13	chr14		SAMD4A	protein_coding	ENST00000631086.2	18.2895	304	intron (ENST00000631086.2, intron 1 of 11)
ENSG00000020577.13	chr14		SAMD4A	protein_coding	ENST00000554335.5	6.93517	234	Intergenic
ENSG00000020922.12	chr11	-	MRE11A	processed_transcript	ENST00000541157.5	8.16772	338	exon (ENST00000541157.5, exon 4 of 5)
ENSG00000020922.12	chr11	-	MRE11A	protein_coding	ENST00000407439.7	5.91435	281	intron (ENST00000407439.7, intron 13 of 19)
ENSG00000020922.12	chr11	-	MRE11A	protein_coding	ENST00000407439.7	17.6883	457	intron (ENST00000407439.7, intron 14 of 19)
ENSG00000020922.12	chr11	-	MRE11A	protein_coding	ENST00000407439.7	7.00904	249	intron (ENST00000407439.7, intron 14 of 19)
ENSG00000020922.12	chr11	-	MRE11A	protein_coding	ENST00000323977.7	12.4429	272	intron (ENST00000323977.7, intron 15 of 18)
ENSG00000021355.12	chr6	-	SERPINB1	processed_transcript	ENST00000468511.5	3.61591	213	Intergenic
ENSG00000021355.12	chr6	-	SERPINB1	processed_transcript	ENST00000468511.5	4.27935	284	Intergenic
ENSG00000021355.12	chr6	-	SERPINB1	processed_transcript	ENST00000468511.5	8.19788	361	Intergenic
ENSG00000021461.16	chr7		CYP3A43	processed_transcript	ENST00000477658.5	5.97595	307	intron (ENST00000477658.5, intron 4 of 7)
ENSG00000021461.16	chr7		CYP3A43	nonsense_mediated_decay	ENST00000434806.5	4.96355	576	intron (ENST00000434806.5, intron 4 of 13)
ENSG00000021574.11	chr2		SPAST	protein_coding	ENST00000615843.4	13.6678	287	intron (ENST00000615843.4, intron 16 of 16)
ENSG00000021574.11	chr2		SPAST	protein_coding	ENST00000615843.4	4.90759	238	intron (ENST00000615843.4, intron 13 of 16)
ENSG00000021574.11	chr2		SPAST	protein_coding	ENST00000615843.4	14.1089	281	intron (ENST00000615843.4, intron 12 of 16)
ENSG00000021574.11	chr2		SPAST	protein_coding	ENST00000615843.4	6.66612	262	intron (ENST00000615843.4, intron 12 of 16)
ENSG00000021574.11	chr2		SPAST	protein_coding	ENST00000615843.4	6.51249	286	intron (ENST00000615843.4, intron 12 of 16)
ENSG00000021574.11	chr2		SPAST	protein_coding	ENST00000615843.4	4.83639	232	intron (ENST00000615843.4, intron 7 of 16)
ENSG00000021574.11	chr2		SPAST	protein_coding	ENST00000615843.4	16.8978	323	intron (ENST00000615843.4, intron 4 of 16)
ENSG00000021574.11	chr2		SPAST	protein_coding	ENST00000615843.4	7.74506	264	intron (ENST00000615843.4, intron 4 of 16)
ENSG00000021574.11	chr2		SPAST	protein_coding	ENST00000615843.4	9.58819	357	intron (ENST00000615843.4, intron 4 of 16)
ENSG00000021574.11	chr2		SPAST	protein_coding	ENST00000345662.5	4.90583	241	intron (ENST00000345662.5, intron 3 of 15)
ENSG00000021574.11	chr2		SPAST	protein_coding	ENST00000315285.7	5.15997	240	exon (ENST00000315285.7, exon 3 of 17)
ENSG00000021645.18	chr14		NRXN3	protein_coding	ENST00000281127.11	9.5563	784	exon (ENST00000281127.11, exon 6 of 6)
ENSG00000021645.18	chr14		NRXN3	protein_coding	ENST00000281127.11	8.11013	253	intron (ENST00000281127.11, intron 5 of 5)
ENSG00000021645.18	chr14		NRXN3	protein_coding	ENST00000281127.11	7.27776	275	intron (ENST00000281127.11, intron 5 of 5)
ENSG00000021645.18	chr14		NRXN3	protein_coding	ENST00000281127.11	8.08074	393	intron (ENST00000281127.11, intron 5 of 5)
ENSG00000021645.18	chr14		NRXN3	protein_coding	ENST00000281127.11	4.05785	258	intron (ENST00000281127.11, intron 5 of 5)
ENSG00000021645.18	chr14		NRXN3	nonsense_mediated_decay	ENST00000554738.5	4.82976	233	intron (ENST00000554738.5, intron 17 of 19)
ENSG00000021645.18	chr14		NRXN3	nonsense_mediated_decay	ENST00000554738.5	8.30481	252	intron (ENST00000554738.5, intron 17 of 19)
ENSG00000021645.18	chr14		NRXN3	nonsense_mediated_decay	ENST00000554738.5	6.67078	373	intron (ENST00000554738.5, intron 17 of 19)
ENSG00000021645.18	chr14		NRXN3	nonsense_mediated_decay	ENST00000554738.5	3.55907	233	intron (ENST00000554738.5, intron 17 of 19)
ENSG00000021645.18	chr14		NRXN3	nonsense_mediated_decay	ENST00000554738.5	6.38758	239	intron (ENST00000554738.5, intron 17 of 19)
ENSG00000021645.18	chr14		NRXN3	nonsense_mediated_decay	ENST00000554738.5	7.89941	238	intron (ENST00000554738.5, intron 17 of 19)
ENSG00000021645.18	chr14		NRXN3	nonsense_mediated_decay	ENST00000554738.5	26.7162	343	intron (ENST00000554738.5, intron 17 of 19)
ENSG00000021645.18	chr14		NRXN3	nonsense_mediated_decay	ENST00000554738.5	8.34249	265	intron (ENST00000554738.5, intron 17 of 19)
ENSG00000021645.18	chr14		NRXN3	nonsense_mediated_decay	ENST00000554738.5	10.1276	287	intron (ENST00000554738.5, intron 16 of 19)
ENSG00000021645.18	chr14		NRXN3	processed_transcript	ENST00000556003.1	3.66418	207	intron (ENST00000556003.1, intron 3 of 3)
ENSG00000021645.18	chr14		NRXN3	processed_transcript	ENST00000555073.5	10.5049	410	intron (ENST00000555073.5, intron 4 of 4)
ENSG00000021645.18	chr14		NRXN3	processed_transcript	ENST00000555073.5	5.83831	230	intron (ENST00000555073.5, intron 4 of 4)
ENSG00000021645.18	chr14		NRXN3	processed_transcript	ENST00000555073.5	10.9677	260	intron (ENST00000555073.5, intron 4 of 4)
ENSG00000021645.18	chr14		NRXN3	processed_transcript	ENST00000555073.5	5.23979	204	intron (ENST00000555073.5, intron 4 of 4)
ENSG00000021645.18	chr14		NRXN3	processed_transcript	ENST00000555073.5	6.18687	277	intron (ENST00000555073.5, intron 4 of 4)
ENSG00000021645.18	chr14		NRXN3	processed_transcript	ENST00000555073.5	5.04579	397	intron (ENST00000555073.5, intron 4 of 4)
ENSG00000021645.18	chr14		NRXN3	processed_transcript	ENST00000555073.5	6.71787	292	intron (ENST00000555073.5, intron 4 of 4)
ENSG00000021645.18	chr14		NRXN3	processed_transcript	ENST00000555073.5	6.23084	284	intron (ENST00000555073.5, intron 4 of 4)
ENSG00000021645.18	chr14		NRXN3	processed_transcript	ENST00000555073.5	4.07292	215	intron (ENST00000555073.5, intron 4 of 4)
ENSG00000021645.18	chr14		NRXN3	processed_transcript	ENST00000555073.5	5.02057	245	intron (ENST00000555073.5, intron 4 of 4)
ENSG00000021645.18	chr14		NRXN3	processed_transcript	ENST00000555073.5	11.6509	264	intron (ENST00000555073.5, intron 4 of 4)
ENSG00000021645.18	chr14		NRXN3	processed_transcript	ENST00000555073.5	13.2282	409	intron (ENST00000555073.5, intron 4 of 4)
ENSG00000021645.18	chr14		NRXN3	processed_transcript	ENST00000555073.5	4.95628	216	intron (ENST00000555073.5, intron 4 of 4)
ENSG00000021645.18	chr14		NRXN3	processed_transcript	ENST00000556003.1	10.6978	281	intron (ENST00000556003.1, intron 1 of 3)
ENSG00000021645.18	chr14		NRXN3	processed_transcript	ENST00000556003.1	5.5577	235	intron (ENST00000556003.1, intron 1 of 3)
ENSG00000021645.18	chr14		NRXN3	processed_transcript	ENST00000556003.1	13.4452	429	intron (ENST00000556003.1, intron 1 of 3)
ENSG00000021645.18	chr14		NRXN3	processed_transcript	ENST00000556003.1	4.80511	296	intron (ENST00000556003.1, intron 1 of 3)
ENSG00000021645.18	chr14		NRXN3	processed_transcript	ENST00000556003.1	5.21102	227	intron (ENST00000556003.1, intron 1 of 3)
ENSG00000021645.18	chr14		NRXN3	processed_transcript	ENST00000556003.1	11.7967	484	intron (ENST00000556003.1, intron 1 of 3)
ENSG00000021645.18	chr14		NRXN3	processed_transcript	ENST00000556003.1	5.38629	250	intron (ENST00000556003.1, intron 1 of 3)
ENSG00000021645.18	chr14		NRXN3	processed_transcript	ENST00000556003.1	6.65646	235	intron (ENST00000556003.1, intron 1 of 3)
ENSG00000021645.18	chr14		NRXN3	processed_transcript	ENST00000556003.1	6.40009	306	intron (ENST00000556003.1, intron 1 of 3)
ENSG00000021645.18	chr14		NRXN3	processed_transcript	ENST00000556003.1	9.67657	344	intron (ENST00000556003.1, intron 1 of 3)
ENSG00000021645.18	chr14		NRXN3	processed_transcript	ENST00000555073.5	3.4699	211	intron (ENST00000555073.5, intron 3 of 4)
ENSG00000021645.18	chr14		NRXN3	nonsense_mediated_decay	ENST00000554738.5	12.4089	254	intron (ENST00000554738.5, intron 13 of 19)
ENSG00000021645.18	chr14		NRXN3	nonsense_mediated_decay	ENST00000554738.5	4.92719	240	intron (ENST00000554738.5, intron 13 of 19)
ENSG00000021645.18	chr14		NRXN3	nonsense_mediated_decay	ENST00000554738.5	5.70639	239	intron (ENST00000554738.5, intron 13 of 19)
ENSG00000021645.18	chr14		NRXN3	nonsense_mediated_decay	ENST00000554738.5	8.86595	250	intron (ENST00000554738.5, intron 13 of 19)
ENSG00000021645.18	chr14		NRXN3	nonsense_mediated_decay	ENST00000554738.5	8.2754	286	intron (ENST00000554738.5, intron 13 of 19)
ENSG00000021645.18	chr14		NRXN3	nonsense_mediated_decay	ENST00000554738.5	7.02882	207	intron (ENST00000554738.5, intron 13 of 19)
ENSG00000021645.18	chr14		NRXN3	nonsense_mediated_decay	ENST00000554738.5	6.65525	234	intron (ENST00000554738.5, intron 13 of 19)
ENSG00000021645.18	chr14		NRXN3	nonsense_mediated_decay	ENST00000554738.5	3.2078	206	intron (ENST00000554738.5, intron 13 of 19)
ENSG00000021645.18	chr14		NRXN3	nonsense_mediated_decay	ENST00000554738.5	6.96534	259	intron (ENST00000554738.5, intron 13 of 19)
ENSG00000021645.18	chr14		NRXN3	nonsense_mediated_decay	ENST00000554738.5	18.5111	476	intron (ENST00000554738.5, intron 13 of 19)
ENSG00000021645.18	chr14		NRXN3	nonsense_mediated_decay	ENST00000554738.5	6.29791	234	intron (ENST00000554738.5, intron 13 of 19)
ENSG00000021645.18	chr14		NRXN3	processed_transcript	ENST00000634266.1	14.4225	272	intron (ENST00000634266.1, intron 11 of 11)
ENSG00000021645.18	chr14		NRXN3	processed_transcript	ENST00000634266.1	7.05817	238	intron (ENST00000634266.1, intron 6 of 11)
ENSG00000021645.18	chr14		NRXN3	processed_transcript	ENST00000634266.1	7.88955	276	intron (ENST00000634266.1, intron 6 of 11)
ENSG00000021645.18	chr14		NRXN3	processed_transcript	ENST00000634266.1	4.16231	204	intron (ENST00000634266.1, intron 6 of 11)
ENSG00000021645.18	chr14		NRXN3	processed_transcript	ENST00000634266.1	7.77511	465	intron (ENST00000634266.1, intron 6 of 11)
ENSG00000021645.18	chr14		NRXN3	processed_transcript	ENST00000634266.1	5.49163	223	intron (ENST00000634266.1, intron 4 of 11)
ENSG00000021645.18	chr14		NRXN3	processed_transcript	ENST00000634266.1	11.2598	307	intron (ENST00000634266.1, intron 4 of 11)
ENSG00000021645.18	chr14		NRXN3	processed_transcript	ENST00000634266.1	7.56698	239	intron (ENST00000634266.1, intron 4 of 11)
ENSG00000021645.18	chr14		NRXN3	processed_transcript	ENST00000634266.1	9.12624	272	intron (ENST00000634266.1, intron 4 of 11)
ENSG00000021645.18	chr14		NRXN3	protein_coding	ENST00000557081.1	8.12999	260	intron (ENST00000557081.1, intron 1 of 2)
ENSG00000021645.18	chr14		NRXN3	processed_transcript	ENST00000634266.1	4.47079	225	intron (ENST00000634266.1, intron 2 of 11)
ENSG00000021645.18	chr14		NRXN3	protein_coding	ENST00000553631.1	4.30344	229	intron (ENST00000553631.1, intron 2 of 2)
ENSG00000021645.18	chr14		NRXN3	protein_coding	ENST00000554719.5	6.50631	235	intron (ENST00000554719.5, intron 1 of 16)
ENSG00000021645.18	chr14		NRXN3	protein_coding	ENST00000554719.5	6.10378	405	intron (ENST00000554719.5, intron 1 of 16)
ENSG00000021645.18	chr14		NRXN3	nonsense_mediated_decay	ENST00000554738.5	4.30231	199	intron (ENST00000554738.5, intron 3 of 19)
ENSG00000021645.18	chr14		NRXN3	nonsense_mediated_decay	ENST00000554738.5	11.5558	324	intron (ENST00000554738.5, intron 3 of 19)
ENSG00000021645.18	chr14		NRXN3	protein_coding	ENST00000634499.1	5.71559	219	intron (ENST00000634499.1, intron 1 of 19)
ENSG00000021645.18	chr14		NRXN3	protein_coding	ENST00000634499.1	4.5345	235	intron (ENST00000634499.1, intron 1 of 19)
ENSG00000021776.10	chr15	-	AQR	protein_coding	ENST00000156471.9	6.02304	522	intron (ENST00000156471.9, intron 3 of 34)
ENSG00000021776.10	chr15	-	AQR	protein_coding	ENST00000156471.9	4.04393	208	intron (ENST00000156471.9, intron 7 of 34)
ENSG00000021776.10	chr15	-	AQR	protein_coding	ENST00000156471.9	4.57072	223	intron (ENST00000156471.9, intron 8 of 34)
ENSG00000021776.10	chr15	-	AQR	protein_coding	ENST00000156471.9	10.8365	407	intron (ENST00000156471.9, intron 9 of 34)
ENSG00000021776.10	chr15	-	AQR	protein_coding	ENST00000156471.9	6.97401	326	intron (ENST00000156471.9, intron 11 of 34)
ENSG00000021776.10	chr15	-	AQR	protein_coding	ENST00000156471.9	11.8402	811	intron (ENST00000156471.9, intron 13 of 34)
ENSG00000021776.10	chr15	-	AQR	protein_coding	ENST00000156471.9	9.16965	286	intron (ENST00000156471.9, intron 13 of 34)
ENSG00000021776.10	chr15	-	AQR	protein_coding	ENST00000156471.9	4.66321	206	intron (ENST00000156471.9, intron 14 of 34)
ENSG00000021776.10	chr15	-	AQR	protein_coding	ENST00000156471.9	5.22119	238	intron (ENST00000156471.9, intron 15 of 34)
ENSG00000021776.10	chr15	-	AQR	protein_coding	ENST00000156471.9	4.12091	231	intron (ENST00000156471.9, intron 22 of 34)
ENSG00000021776.10	chr15	-	AQR	protein_coding	ENST00000156471.9	26.0045	504	intron (ENST00000156471.9, intron 25 of 34)
ENSG00000021776.10	chr15	-	AQR	protein_coding	ENST00000156471.9	4.20072	199	intron (ENST00000156471.9, intron 30 of 34)
ENSG00000021776.10	chr15	-	AQR	protein_coding	ENST00000156471.9	3.86013	214	intron (ENST00000156471.9, intron 30 of 34)
ENSG00000021826.14	chr2		CPS1	retained_intron	ENST00000479988.1	5.63899	280	Intergenic
ENSG00000021826.14	chr2		CPS1	retained_intron	ENST00000479988.1	5.61414	267	Intergenic
ENSG00000021826.14	chr2		CPS1	retained_intron	ENST00000479988.1	10.4692	315	Intergenic
ENSG00000021826.14	chr2		CPS1	retained_intron	ENST00000479988.1	3.66255	203	Intergenic
ENSG00000021826.14	chr2		CPS1	retained_intron	ENST00000479988.1	9.12285	333	Intergenic
ENSG00000021826.14	chr2		CPS1	retained_intron	ENST00000479988.1	5.39179	356	Intergenic
ENSG00000021826.14	chr2		CPS1	retained_intron	ENST00000479988.1	7.26861	255	Intergenic
ENSG00000021826.14	chr2		CPS1	retained_intron	ENST00000479988.1	43.5448	582	Intergenic
ENSG00000021826.14	chr2		CPS1	retained_intron	ENST00000479988.1	4.17112	281	Intergenic
ENSG00000021826.14	chr2		CPS1	retained_intron	ENST00000479988.1	6.13378	316	Intergenic
ENSG00000021826.14	chr2		CPS1	retained_intron	ENST00000479988.1	4.94054	222	Intergenic
ENSG00000021826.14	chr2		CPS1	retained_intron	ENST00000479988.1	5.84056	410	Intergenic
ENSG00000021826.14	chr2		CPS1	retained_intron	ENST00000479988.1	6.26858	250	Intergenic
ENSG00000021826.14	chr2		CPS1	retained_intron	ENST00000479988.1	4.54796	208	Intergenic
ENSG00000021826.14	chr2		CPS1	retained_intron	ENST00000479988.1	5.38495	252	Intergenic
ENSG00000021826.14	chr2		CPS1	protein_coding	ENST00000430249.6	10.9697	435	intron (ENST00000430249.6, intron 22 of 38)
ENSG00000021826.14	chr2		CPS1	protein_coding	ENST00000430249.6	3.59656	213	intron (ENST00000430249.6, intron 18 of 38)
ENSG00000021826.14	chr2		CPS1	protein_coding	ENST00000430249.6	7.48862	331	intron (ENST00000430249.6, intron 10 of 38)
ENSG00000021826.14	chr2		CPS1	protein_coding	ENST00000430249.6	10.7192	400	intron (ENST00000430249.6, intron 2 of 38)
ENSG00000021826.14	chr2		CPS1	protein_coding	ENST00000430249.6	5.04911	237	intron (ENST00000430249.6, intron 2 of 38)
ENSG00000021826.14	chr2		CPS1	protein_coding	ENST00000430249.6	9.92991	342	intron (ENST00000430249.6, intron 2 of 38)
ENSG00000021826.14	chr2		CPS1	protein_coding	ENST00000430249.6	4.18555	422	intron (ENST00000430249.6, intron 2 of 38)
ENSG00000021826.14	chr2		CPS1	protein_coding	ENST00000417946.5	5.91533	238	intron (ENST00000417946.5, intron 2 of 4)
ENSG00000021826.14	chr2		CPS1	protein_coding	ENST00000417946.5	18.2288	368	intron (ENST00000417946.5, intron 2 of 4)
ENSG00000021826.14	chr2		CPS1	protein_coding	ENST00000417946.5	4.89803	202	intron (ENST00000417946.5, intron 2 of 4)
ENSG00000021826.14	chr2		CPS1	protein_coding	ENST00000430249.6	13.9172	315	intron (ENST00000430249.6, intron 1 of 38)
ENSG00000021826.14	chr2		CPS1	protein_coding	ENST00000430249.6	4.4768	265	intron (ENST00000430249.6, intron 1 of 38)
ENSG00000021826.14	chr2		CPS1	protein_coding	ENST00000430249.6	4.64111	210	intron (ENST00000430249.6, intron 1 of 38)
ENSG00000021826.14	chr2		CPS1	protein_coding	ENST00000430249.6	6.51923	427	promoter-TSS (ENST00000448951.5)
ENSG00000022277.12	chr20		RTFDC1	protein_coding	ENST00000023939.8	6.0322	351	intron (ENST00000023939.8, intron 5 of 9)
ENSG00000022277.12	chr20		RTFDC1	protein_coding	ENST00000023939.8	4.88642	206	promoter-TSS (ENST00000466260.1)
ENSG00000022277.12	chr20		RTFDC1	protein_coding	ENST00000023939.8	14.0148	332	Intergenic
ENSG00000022355.15	chr5		GABRA1	retained_intron	ENST00000519542.1	8.62217	393	TTS (ENST00000023897.10)
ENSG00000022355.15	chr5		GABRA1	retained_intron	ENST00000519542.1	4.12842	243	TTS (ENST00000522651.6)
ENSG00000022355.15	chr5		GABRA1	protein_coding	ENST00000519621.2	5.64083	223	intron (ENST00000519621.2, intron 4 of 5)
ENSG00000022355.15	chr5		GABRA1	protein_coding	ENST00000519621.2	7.67394	292	intron (ENST00000519621.2, intron 4 of 5)
ENSG00000022355.15	chr5		GABRA1	protein_coding	ENST00000521339.5	7.49951	268	intron (ENST00000521339.5, intron 3 of 3)
ENSG00000022355.15	chr5		GABRA1	protein_coding	ENST00000023897.10	7.13219	341	Intergenic
ENSG00000022355.15	chr5		GABRA1	protein_coding	ENST00000023897.10	8.38447	243	Intergenic
ENSG00000022355.15	chr5		GABRA1	protein_coding	ENST00000023897.10	6.29915	252	Intergenic
ENSG00000022355.15	chr5		GABRA1	protein_coding	ENST00000023897.10	4.13476	205	Intergenic
ENSG00000022355.15	chr5		GABRA1	protein_coding	ENST00000023897.10	5.56289	452	Intergenic
ENSG00000022556.15	chr19		NLRP2	protein_coding	ENST00000263437.10	19.5393	300	intron (ENST00000263437.10, intron 2 of 12)
ENSG00000022567.9	chr8	-	SLC45A4	protein_coding	ENST00000520137.1	7.00032	263	intron (ENST00000520137.1, intron 1 of 3)
ENSG00000022840.15	chr12		RNF10	protein_coding	ENST00000325954.8	4.00457	244	intron (ENST00000325954.8, intron 14 of 16)
ENSG00000022840.15	chr12		RNF10	nonsense_mediated_decay	ENST00000536869.5	3.71534	218	intron (ENST00000536869.5, intron 2 of 4)
ENSG00000022976.15	chr14		ZNF839	protein_coding	ENST00000560568.5	14.5282	263	promoter-TSS (ENST00000558462.5)
ENSG00000023041.11	chr10	-	ZDHHC6	protein_coding	ENST00000369405.7	4.58555	270	intron (ENST00000369405.7, intron 6 of 10)
ENSG00000023171.14	chr11		GRAMD1B	protein_coding	ENST00000534764.1	5.32802	234	intron (ENST00000534764.1, intron 1 of 11)
ENSG00000023171.14	chr11		GRAMD1B	protein_coding	ENST00000456860.6	6.45829	238	intron (ENST00000456860.6, intron 1 of 20)
ENSG00000023287.12	chr8	-	RB1CC1	protein_coding	ENST00000518468.1	17.89	280	Intergenic
ENSG00000023287.12	chr8	-	RB1CC1	protein_coding	ENST00000518468.1	5.35859	225	Intergenic
ENSG00000023287.12	chr8	-	RB1CC1	protein_coding	ENST00000518468.1	6.90024	219	Intergenic
ENSG00000023287.12	chr8	-	RB1CC1	protein_coding	ENST00000518468.1	10.9432	254	intron (ENST00000518468.1, intron 1 of 2)
ENSG00000023287.12	chr8	-	RB1CC1	protein_coding	ENST00000518468.1	10.7618	249	intron (ENST00000518468.1, intron 1 of 2)
ENSG00000023287.12	chr8	-	RB1CC1	protein_coding	ENST00000518468.1	4.40103	231	intron (ENST00000518468.1, intron 1 of 2)
ENSG00000023287.12	chr8	-	RB1CC1	protein_coding	ENST00000518468.1	7.38323	263	intron (ENST00000518468.1, intron 1 of 2)
ENSG00000023287.12	chr8	-	RB1CC1	protein_coding	ENST00000518468.1	6.70396	244	intron (ENST00000518468.1, intron 1 of 2)
ENSG00000023287.12	chr8	-	RB1CC1	nonsense_mediated_decay	ENST00000523594.1	3.84856	216	TTS (ENST00000517963.1)
ENSG00000023287.12	chr8	-	RB1CC1	protein_coding	ENST00000025008.9	6.22713	236	intron (ENST00000025008.9, intron 5 of 23)
ENSG00000023287.12	chr8	-	RB1CC1	protein_coding	ENST00000025008.9	4.97074	238	intron (ENST00000025008.9, intron 5 of 23)
ENSG00000023287.12	chr8	-	RB1CC1	protein_coding	ENST00000025008.9	7.43388	553	intron (ENST00000025008.9, intron 7 of 23)
ENSG00000023287.12	chr8	-	RB1CC1	protein_coding	ENST00000025008.9	6.06852	234	intron (ENST00000025008.9, intron 7 of 23)
ENSG00000023287.12	chr8	-	RB1CC1	protein_coding	ENST00000025008.9	6.96371	289	intron (ENST00000025008.9, intron 7 of 23)
ENSG00000023287.12	chr8	-	RB1CC1	protein_coding	ENST00000025008.9	11.2746	388	intron (ENST00000025008.9, intron 8 of 23)
ENSG00000023287.12	chr8	-	RB1CC1	protein_coding	ENST00000025008.9	12.5034	401	intron (ENST00000025008.9, intron 18 of 23)
ENSG00000023287.12	chr8	-	RB1CC1	protein_coding	ENST00000519912.1	3.62484	231	Intergenic
ENSG00000023287.12	chr8	-	RB1CC1	protein_coding	ENST00000519912.1	10.1082	335	Intergenic
ENSG00000023318.7	chr9	-	ERP44	protein_coding	ENST00000262455.6	4.19856	221	intron (ENST00000262455.6, intron 1 of 11)
ENSG00000023318.7	chr9	-	ERP44	protein_coding	ENST00000262455.6	5.20768	299	intron (ENST00000262455.6, intron 1 of 11)
ENSG00000023318.7	chr9	-	ERP44	protein_coding	ENST00000262455.6	4.71154	208	intron (ENST00000262455.6, intron 1 of 11)
ENSG00000023318.7	chr9	-	ERP44	protein_coding	ENST00000262455.6	15.0564	303	intron (ENST00000262455.6, intron 1 of 11)
ENSG00000023318.7	chr9	-	ERP44	protein_coding	ENST00000262455.6	14.2522	606	intron (ENST00000262455.6, intron 1 of 11)
ENSG00000023318.7	chr9	-	ERP44	protein_coding	ENST00000262455.6	4.48219	216	intron (ENST00000262455.6, intron 1 of 11)
ENSG00000023318.7	chr9	-	ERP44	protein_coding	ENST00000262455.6	4.04463	215	intron (ENST00000262455.6, intron 4 of 11)
ENSG00000023318.7	chr9	-	ERP44	protein_coding	ENST00000262455.6	5.08987	230	intron (ENST00000262455.6, intron 4 of 11)
ENSG00000023318.7	chr9	-	ERP44	protein_coding	ENST00000262455.6	5.09821	206	intron (ENST00000262455.6, intron 5 of 11)
ENSG00000023318.7	chr9	-	ERP44	protein_coding	ENST00000262455.6	5.11297	219	intron (ENST00000262455.6, intron 6 of 11)
ENSG00000023318.7	chr9	-	ERP44	protein_coding	ENST00000262455.6	5.65797	512	intron (ENST00000262455.6, intron 6 of 11)
ENSG00000023318.7	chr9	-	ERP44	protein_coding	ENST00000262455.6	3.37593	205	intron (ENST00000262455.6, intron 10 of 11)
ENSG00000023318.7	chr9	-	ERP44	protein_coding	ENST00000262455.6	4.75348	230	intron (ENST00000262455.6, intron 10 of 11)
ENSG00000023445.13	chr11		BIRC3	retained_intron	ENST00000527336.1	4.08164	219	promoter-TSS (ENST00000527336.1)
ENSG00000023516.8	chr13		AKAP11	protein_coding	ENST00000025301.3	3.77566	234	intron (ENST00000025301.3, intron 11 of 12)
ENSG00000023516.8	chr13		AKAP11	protein_coding	ENST00000025301.3	4.56652	233	intron (ENST00000025301.3, intron 4 of 12)
ENSG00000023516.8	chr13		AKAP11	protein_coding	ENST00000025301.3	47.739	514	intron (ENST00000025301.3, intron 4 of 12)
ENSG00000023516.8	chr13		AKAP11	protein_coding	ENST00000025301.3	5.71874	272	intron (ENST00000025301.3, intron 3 of 12)
ENSG00000023608.4	chr14		SNAPC1	protein_coding	ENST00000216294.4	4.68103	382	exon (ENST00000216294.4, exon 10 of 10)
ENSG00000023608.4	chr14		SNAPC1	protein_coding	ENST00000216294.4	5.54951	241	intron (ENST00000216294.4, intron 8 of 9)
ENSG00000023608.4	chr14		SNAPC1	protein_coding	ENST00000216294.4	5.72835	279	intron (ENST00000216294.4, intron 8 of 9)
ENSG00000023608.4	chr14		SNAPC1	protein_coding	ENST00000216294.4	6.92298	384	exon (ENST00000216294.4, exon 4 of 10)
ENSG00000023608.4	chr14		SNAPC1	protein_coding	ENST00000216294.4	6.50115	237	exon (ENST00000216294.4, exon 2 of 10)
ENSG00000023697.12	chr12		DERA	processed_transcript	ENST00000532573.1	3.7394	199	intron (ENST00000532573.1, intron 1 of 2)
ENSG00000023697.12	chr12		DERA	processed_transcript	ENST00000532573.1	6.2812	270	intron (ENST00000532573.1, intron 1 of 2)
ENSG00000023697.12	chr12		DERA	processed_transcript	ENST00000532573.1	8.58697	313	intron (ENST00000532573.1, intron 1 of 2)
ENSG00000023697.12	chr12		DERA	processed_transcript	ENST00000532573.1	3.82394	212	intron (ENST00000532573.1, intron 1 of 2)
ENSG00000023697.12	chr12		DERA	processed_transcript	ENST00000532573.1	4.7316	213	intron (ENST00000532573.1, intron 1 of 2)
ENSG00000023697.12	chr12		DERA	processed_transcript	ENST00000532573.1	5.26476	211	TTS (ENST00000524480.5)
ENSG00000023697.12	chr12		DERA	protein_coding	ENST00000532964.5	5.55409	247	intron (ENST00000532964.5, intron 5 of 7)
ENSG00000023697.12	chr12		DERA	protein_coding	ENST00000532964.5	7.17721	271	intron (ENST00000532964.5, intron 5 of 7)
ENSG00000023697.12	chr12		DERA	protein_coding	ENST00000533447.5	6.42106	312	intron (ENST00000533447.5, intron 3 of 6)
ENSG00000023697.12	chr12		DERA	protein_coding	ENST00000531803.5	9.19015	253	intron (ENST00000531803.5, intron 2 of 7)
ENSG00000023697.12	chr12		DERA	protein_coding	ENST00000428559.6	18.2365	938	Intergenic
ENSG00000023734.10	chr12		STRAP	protein_coding	ENST00000419869.6	9.59765	299	intron (ENST00000419869.6, intron 2 of 9)
ENSG00000023839.10	chr10		ABCC2	protein_coding	ENST00000370449.8	4.69961	244	Intergenic
ENSG00000024048.10	chr6		UBR2	protein_coding	ENST00000372901.1	7.038	253	intron (ENST00000372901.1, intron 40 of 46)
ENSG00000024048.10	chr6		UBR2	protein_coding	ENST00000372901.1	4.05426	226	intron (ENST00000372901.1, intron 34 of 46)
ENSG00000024048.10	chr6		UBR2	protein_coding	ENST00000372901.1	4.60314	238	intron (ENST00000372901.1, intron 25 of 46)
ENSG00000024048.10	chr6		UBR2	protein_coding	ENST00000372901.1	3.87626	232	intron (ENST00000372901.1, intron 23 of 46)
ENSG00000024048.10	chr6		UBR2	protein_coding	ENST00000372901.1	7.20299	258	intron (ENST00000372901.1, intron 22 of 46)
ENSG00000024048.10	chr6		UBR2	protein_coding	ENST00000372901.1	6.03703	220	intron (ENST00000372901.1, intron 11 of 46)
ENSG00000024048.10	chr6		UBR2	protein_coding	ENST00000372899.5	6.14789	309	exon (ENST00000372899.5, exon 10 of 47)
ENSG00000024048.10	chr6		UBR2	protein_coding	ENST00000372903.6	13.0364	386	intron (ENST00000372903.6, intron 8 of 11)
ENSG00000024048.10	chr6		UBR2	protein_coding	ENST00000372903.6	3.9293	206	intron (ENST00000372903.6, intron 7 of 11)
ENSG00000024048.10	chr6		UBR2	protein_coding	ENST00000372903.6	3.66347	296	intron (ENST00000372903.6, intron 4 of 11)
ENSG00000024048.10	chr6		UBR2	protein_coding	ENST00000372903.6	4.90058	243	intron (ENST00000372903.6, intron 4 of 11)
ENSG00000024048.10	chr6		UBR2	protein_coding	ENST00000372903.6	4.6837	226	intron (ENST00000372903.6, intron 2 of 11)
ENSG00000024048.10	chr6		UBR2	protein_coding	ENST00000372903.6	5.62997	310	intron (ENST00000372903.6, intron 2 of 11)
ENSG00000024048.10	chr6		UBR2	protein_coding	ENST00000372903.6	4.90044	212	intron (ENST00000372903.6, intron 2 of 11)
ENSG00000024048.10	chr6		UBR2	protein_coding	ENST00000372903.6	5.47058	239	intron (ENST00000372903.6, intron 2 of 11)
ENSG00000024048.10	chr6		UBR2	protein_coding	ENST00000372899.5	12.8546	623	Intergenic
ENSG00000024526.16	chr1	-	DEPDC1	protein_coding	ENST00000456315.6	4.58093	210	exon (ENST00000456315.6, exon 3 of 12)
ENSG00000024862.16	chr6		CCDC28A	protein_coding	ENST00000610978.1	3.85538	217	intron (ENST00000610978.1, intron 6 of 6)
ENSG00000024862.16	chr6		CCDC28A	protein_coding	ENST00000610978.1	5.62869	280	intron (ENST00000610978.1, intron 4 of 6)
ENSG00000024862.16	chr6		CCDC28A	protein_coding	ENST00000610978.1	5.46758	331	intron (ENST00000610978.1, intron 3 of 6)
ENSG00000024862.16	chr6		CCDC28A	protein_coding	ENST00000610978.1	5.06484	208	intron (ENST00000610978.1, intron 1 of 6)
ENSG00000025039.14	chr6	-	RRAGD	protein_coding	ENST00000369415.8	11.7986	256	intron (ENST00000369415.8, intron 1 of 6)
ENSG00000025039.14	chr6	-	RRAGD	protein_coding	ENST00000369415.8	5.77857	219	intron (ENST00000369415.8, intron 1 of 6)
ENSG00000025156.12	chr6		HSF2	protein_coding	ENST00000368455.8	11.2385	363	intron (ENST00000368455.8, intron 11 of 12)
ENSG00000025156.12	chr6		HSF2	protein_coding	ENST00000452194.5	3.8321	422	intron (ENST00000452194.5, intron 5 of 11)
ENSG00000025156.12	chr6		HSF2	protein_coding	ENST00000452194.5	4.12303	240	intron (ENST00000452194.5, intron 4 of 11)
ENSG00000025156.12	chr6		HSF2	protein_coding	ENST00000452194.5	3.76851	237	intron (ENST00000452194.5, intron 1 of 11)
ENSG00000025156.12	chr6		HSF2	protein_coding	ENST00000368455.8	10.8832	287	Intergenic
ENSG00000025156.12	chr6		HSF2	protein_coding	ENST00000368455.8	7.35586	292	Intergenic
ENSG00000025156.12	chr6		HSF2	protein_coding	ENST00000368455.8	3.7671	210	Intergenic
ENSG00000025156.12	chr6		HSF2	protein_coding	ENST00000368455.8	7.19912	347	Intergenic
ENSG00000025293.15	chr20		PHF20	protein_coding	ENST00000374012.7	5.02791	227	intron (ENST00000374012.7, intron 12 of 17)
ENSG00000025293.15	chr20		PHF20	retained_intron	ENST00000485604.1	8.38315	264	TTS (ENST00000485604.1)
ENSG00000025293.15	chr20		PHF20	processed_transcript	ENST00000495338.5	12.2591	377	intron (ENST00000495338.5, intron 2 of 4)
ENSG00000025293.15	chr20		PHF20	processed_transcript	ENST00000495338.5	29.5212	443	intron (ENST00000495338.5, intron 2 of 4)
ENSG00000025293.15	chr20		PHF20	nonsense_mediated_decay	ENST00000452270.5	5.59832	214	intron (ENST00000452270.5, intron 3 of 5)
ENSG00000025293.15	chr20		PHF20	processed_transcript	ENST00000461122.5	3.98007	209	Intergenic
ENSG00000025796.13	chr6	-	SEC63	protein_coding	ENST00000369002.8	4.08824	237	Intergenic
ENSG00000025796.13	chr6	-	SEC63	protein_coding	ENST00000369002.8	33.2659	331	intron (ENST00000369002.8, intron 1 of 20)
ENSG00000025796.13	chr6	-	SEC63	protein_coding	ENST00000429168.1	4.02965	229	intron (ENST00000429168.1, intron 4 of 7)
ENSG00000025796.13	chr6	-	SEC63	protein_coding	ENST00000429168.1	4.98039	230	intron (ENST00000429168.1, intron 5 of 7)
ENSG00000025796.13	chr6	-	SEC63	retained_intron	ENST00000489455.1	36.5038	394	TTS (ENST00000429168.1)
ENSG00000025796.13	chr6	-	SEC63	protein_coding	ENST00000369002.8	4.66688	422	intron (ENST00000369002.8, intron 8 of 20)
ENSG00000025796.13	chr6	-	SEC63	protein_coding	ENST00000369002.8	5.99459	235	intron (ENST00000369002.8, intron 11 of 20)
ENSG00000025796.13	chr6	-	SEC63	retained_intron	ENST00000466419.1	5.20264	235	promoter-TSS (ENST00000466419.1)
ENSG00000025796.13	chr6	-	SEC63	protein_coding	ENST00000369002.8	18.0196	310	intron (ENST00000369002.8, intron 12 of 20)
ENSG00000025796.13	chr6	-	SEC63	protein_coding	ENST00000369002.8	5.62943	240	intron (ENST00000369002.8, intron 14 of 20)
ENSG00000025796.13	chr6	-	SEC63	protein_coding	ENST00000369002.8	8.04588	298	intron (ENST00000369002.8, intron 16 of 20)
ENSG00000025796.13	chr6	-	SEC63	protein_coding	ENST00000369002.8	5.76482	202	intron (ENST00000369002.8, intron 16 of 20)
ENSG00000025796.13	chr6	-	SEC63	protein_coding	ENST00000369002.8	5.48083	239	intron (ENST00000369002.8, intron 18 of 20)
ENSG00000025796.13	chr6	-	SEC63	protein_coding	ENST00000369002.8	4.39595	209	exon (ENST00000369002.8, exon 21 of 21)
ENSG00000025796.13	chr6	-	SEC63	retained_intron	ENST00000459782.1	6.73626	262	Intergenic
ENSG00000025796.13	chr6	-	SEC63	retained_intron	ENST00000459782.1	13.688	445	Intergenic
ENSG00000025800.13	chr1		KPNA6	processed_transcript	ENST00000469790.1	5.3524	474	intron (ENST00000469790.1, intron 1 of 8)
ENSG00000026103.19	chr10		FAS	processed_transcript	ENST00000494799.5	8.12299	278	intron (ENST00000494799.5, intron 1 of 6)
ENSG00000026508.16	chr11		CD44	protein_coding	ENST00000525469.1	13.7368	335	Intergenic
ENSG00000026508.16	chr11		CD44	nonsense_mediated_decay	ENST00000425428.6	6.44724	214	intron (ENST00000425428.6, intron 7 of 7)
ENSG00000026508.16	chr11		CD44	processed_transcript	ENST00000528922.1	11.3699	371	promoter-TSS (ENST00000525348.1)
ENSG00000026508.16	chr11		CD44	protein_coding	ENST00000352818.8	6.79057	350	intron (ENST00000352818.8, intron 5 of 7)
ENSG00000026559.13	chr20	-	KCNG1	protein_coding	ENST00000371571.4	5.98258	273	Intergenic
ENSG00000026559.13	chr20	-	KCNG1	protein_coding	ENST00000371571.4	6.30377	229	Intergenic
ENSG00000026652.13	chr6	-	AGPAT4	protein_coding	ENST00000320285.8	3.72787	225	Intergenic
ENSG00000026652.13	chr6	-	AGPAT4	protein_coding	ENST00000320285.8	4.62723	391	Intergenic
ENSG00000026652.13	chr6	-	AGPAT4	protein_coding	ENST00000320285.8	7.27366	237	Intergenic
ENSG00000026652.13	chr6	-	AGPAT4	protein_coding	ENST00000320285.8	12.6736	246	Intergenic
ENSG00000026652.13	chr6	-	AGPAT4	protein_coding	ENST00000320285.8	8.75728	276	Intergenic
ENSG00000026652.13	chr6	-	AGPAT4	protein_coding	ENST00000320285.8	5.10555	298	intron (ENST00000320285.8, intron 1 of 8)
ENSG00000026652.13	chr6	-	AGPAT4	protein_coding	ENST00000320285.8	4.15751	305	intron (ENST00000320285.8, intron 1 of 8)
ENSG00000026652.13	chr6	-	AGPAT4	protein_coding	ENST00000320285.8	8.14857	258	intron (ENST00000320285.8, intron 1 of 8)
ENSG00000026652.13	chr6	-	AGPAT4	protein_coding	ENST00000320285.8	4.7325	202	intron (ENST00000320285.8, intron 2 of 8)
ENSG00000026652.13	chr6	-	AGPAT4	protein_coding	ENST00000320285.8	6.80671	340	intron (ENST00000320285.8, intron 2 of 8)
ENSG00000026652.13	chr6	-	AGPAT4	protein_coding	ENST00000320285.8	6.80661	402	intron (ENST00000320285.8, intron 2 of 8)
ENSG00000027001.9	chr13	-	MIPEP	protein_coding	ENST00000382172.3	7.39816	258	intron (ENST00000382172.3, intron 5 of 18)
ENSG00000027001.9	chr13	-	MIPEP	processed_transcript	ENST00000494139.1	8.12171	311	intron (ENST00000494139.1, intron 5 of 5)
ENSG00000027001.9	chr13	-	MIPEP	protein_coding	ENST00000382172.3	4.4421	232	intron (ENST00000382172.3, intron 14 of 18)
ENSG00000027001.9	chr13	-	MIPEP	protein_coding	ENST00000382172.3	11.4079	274	intron (ENST00000382172.3, intron 14 of 18)
ENSG00000027001.9	chr13	-	MIPEP	protein_coding	ENST00000382172.3	7.28125	371	intron (ENST00000382172.3, intron 14 of 18)
ENSG00000027001.9	chr13	-	MIPEP	protein_coding	ENST00000382172.3	4.2651	238	intron (ENST00000382172.3, intron 14 of 18)
ENSG00000027001.9	chr13	-	MIPEP	protein_coding	ENST00000382172.3	5.85125	216	intron (ENST00000382172.3, intron 15 of 18)
ENSG00000027001.9	chr13	-	MIPEP	protein_coding	ENST00000382172.3	4.18124	219	intron (ENST00000382172.3, intron 16 of 18)
ENSG00000027001.9	chr13	-	MIPEP	protein_coding	ENST00000382172.3	5.26828	237	intron (ENST00000382172.3, intron 16 of 18)
ENSG00000027001.9	chr13	-	MIPEP	protein_coding	ENST00000382172.3	5.0515	224	intron (ENST00000382172.3, intron 16 of 18)
ENSG00000027001.9	chr13	-	MIPEP	processed_transcript	ENST00000464194.3	5.95384	236	intron (ENST00000464194.3, intron 1 of 1)
ENSG00000027075.13	chr14		PRKCH	processed_transcript	ENST00000555233.5	18.42	812	intron (ENST00000555233.5, intron 1 of 2)
ENSG00000027075.13	chr14		PRKCH	protein_coding	ENST00000555082.5	8.17001	283	intron (ENST00000555082.5, intron 9 of 13)
ENSG00000027075.13	chr14		PRKCH	processed_transcript	ENST00000557559.1	10.3618	281	promoter-TSS (ENST00000555604.1)
ENSG00000027075.13	chr14		PRKCH	protein_coding	ENST00000557473.1	11.853	331	TTS (ENST00000555542.5)
ENSG00000027075.13	chr14		PRKCH	protein_coding	ENST00000553726.5	14.0201	300	intron (ENST00000553726.5, intron 2 of 6)
ENSG00000027075.13	chr14		PRKCH	protein_coding	ENST00000553726.5	21.4112	429	intron (ENST00000553726.5, intron 2 of 6)
ENSG00000027075.13	chr14		PRKCH	protein_coding	ENST00000553830.1	13.8921	273	intron (ENST00000553830.1, intron 1 of 3)
ENSG00000027075.13	chr14		PRKCH	protein_coding	ENST00000555185.5	7.4799	280	intron (ENST00000555185.5, intron 1 of 3)
ENSG00000027075.13	chr14		PRKCH	protein_coding	ENST00000555185.5	6.14563	238	Intergenic
ENSG00000027697.12	chr6	-	IFNGR1	protein_coding	ENST00000367739.8	24.0912	532	Intergenic
ENSG00000027697.12	chr6	-	IFNGR1	protein_coding	ENST00000367739.8	10.1531	910	Intergenic
ENSG00000027697.12	chr6	-	IFNGR1	protein_coding	ENST00000367739.8	4.92583	235	Intergenic
ENSG00000027697.12	chr6	-	IFNGR1	protein_coding	ENST00000367739.8	3.81434	208	Intergenic
ENSG00000027697.12	chr6	-	IFNGR1	protein_coding	ENST00000367739.8	5.97491	306	Intergenic
ENSG00000027697.12	chr6	-	IFNGR1	protein_coding	ENST00000367739.8	4.69414	410	Intergenic
ENSG00000027697.12	chr6	-	IFNGR1	protein_coding	ENST00000367739.8	9.76736	270	Intergenic
ENSG00000027697.12	chr6	-	IFNGR1	protein_coding	ENST00000543628.5	6.19157	239	intron (ENST00000543628.5, intron 1 of 7)
ENSG00000028116.16	chr2		VRK2	protein_coding	ENST00000435505.6	8.43752	254	intron (ENST00000435505.6, intron 15 of 15)
ENSG00000028116.16	chr2		VRK2	protein_coding	ENST00000417641.6	6.25349	257	intron (ENST00000417641.6, intron 13 of 15)
ENSG00000028116.16	chr2		VRK2	protein_coding	ENST00000417641.6	6.0172	239	intron (ENST00000417641.6, intron 10 of 15)
ENSG00000028116.16	chr2		VRK2	protein_coding	ENST00000417641.6	4.92003	226	intron (ENST00000417641.6, intron 9 of 15)
ENSG00000028116.16	chr2		VRK2	protein_coding	ENST00000417641.6	4.98745	332	intron (ENST00000417641.6, intron 9 of 15)
ENSG00000028116.16	chr2		VRK2	protein_coding	ENST00000417641.6	5.31392	354	intron (ENST00000417641.6, intron 9 of 15)
ENSG00000028116.16	chr2		VRK2	protein_coding	ENST00000417641.6	9.49027	529	intron (ENST00000417641.6, intron 9 of 15)
ENSG00000028116.16	chr2		VRK2	protein_coding	ENST00000417641.6	7.44228	276	intron (ENST00000417641.6, intron 7 of 15)
ENSG00000028116.16	chr2		VRK2	nonsense_mediated_decay	ENST00000432057.2	11.7888	275	intron (ENST00000432057.2, intron 3 of 13)
ENSG00000028116.16	chr2		VRK2	protein_coding	ENST00000428021.1	21.0215	282	intron (ENST00000428021.1, intron 1 of 4)
ENSG00000028116.16	chr2		VRK2	protein_coding	ENST00000417641.6	6.83602	247	intron (ENST00000417641.6, intron 3 of 15)
ENSG00000028116.16	chr2		VRK2	protein_coding	ENST00000417641.6	9.12329	352	intron (ENST00000417641.6, intron 3 of 15)
ENSG00000028116.16	chr2		VRK2	processed_transcript	ENST00000478687.5	8.62393	283	intron (ENST00000478687.5, intron 2 of 5)
ENSG00000028116.16	chr2		VRK2	protein_coding	ENST00000417641.6	10.2067	341	intron (ENST00000417641.6, intron 1 of 15)
ENSG00000028116.16	chr2		VRK2	protein_coding	ENST00000417641.6	3.58519	215	intron (ENST00000417641.6, intron 1 of 15)
ENSG00000028116.16	chr2		VRK2	protein_coding	ENST00000417641.6	6.94145	239	intron (ENST00000417641.6, intron 1 of 15)
ENSG00000028116.16	chr2		VRK2	protein_coding	ENST00000417641.6	7.96373	391	intron (ENST00000417641.6, intron 1 of 15)
ENSG00000028116.16	chr2		VRK2	protein_coding	ENST00000417641.6	26.0852	651	intron (ENST00000417641.6, intron 1 of 15)
ENSG00000028116.16	chr2		VRK2	protein_coding	ENST00000417641.6	4.17549	199	intron (ENST00000417641.6, intron 1 of 15)
ENSG00000028116.16	chr2		VRK2	protein_coding	ENST00000417641.6	7.68714	258	intron (ENST00000417641.6, intron 1 of 15)
ENSG00000028116.16	chr2		VRK2	protein_coding	ENST00000417641.6	8.90464	266	intron (ENST00000417641.6, intron 1 of 15)
ENSG00000028116.16	chr2		VRK2	protein_coding	ENST00000417641.6	4.88204	216	intron (ENST00000417641.6, intron 1 of 15)
ENSG00000028116.16	chr2		VRK2	protein_coding	ENST00000417641.6	4.14246	257	intron (ENST00000417641.6, intron 1 of 15)
ENSG00000028116.16	chr2		VRK2	protein_coding	ENST00000417641.6	7.13333	277	intron (ENST00000417641.6, intron 1 of 15)
ENSG00000028116.16	chr2		VRK2	protein_coding	ENST00000417641.6	12.048	367	intron (ENST00000417641.6, intron 1 of 15)
ENSG00000028116.16	chr2		VRK2	protein_coding	ENST00000417641.6	3.79105	205	intron (ENST00000417641.6, intron 1 of 15)
ENSG00000028116.16	chr2		VRK2	protein_coding	ENST00000417641.6	9.08599	262	Intergenic
ENSG00000028116.16	chr2		VRK2	protein_coding	ENST00000417641.6	9.51622	281	Intergenic
ENSG00000028116.16	chr2		VRK2	protein_coding	ENST00000417641.6	4.39113	225	Intergenic
ENSG00000028116.16	chr2		VRK2	protein_coding	ENST00000417641.6	6.29714	250	Intergenic
ENSG00000028116.16	chr2		VRK2	protein_coding	ENST00000417641.6	8.64491	415	Intergenic
ENSG00000028116.16	chr2		VRK2	protein_coding	ENST00000417641.6	19.1105	358	Intergenic
ENSG00000028203.17	chr12		VEZT	protein_coding	ENST00000261219.7	4.40292	210	TTS (ENST00000552626.5)
ENSG00000028203.17	chr12		VEZT	protein_coding	ENST00000261219.7	10.0966	327	TTS (ENST00000546445.5)
ENSG00000028203.17	chr12		VEZT	protein_coding	ENST00000397792.8	4.34966	232	intron (ENST00000397792.8, intron 1 of 12)
[truncated: 63,898 more rows]

## Sheet: Supplementary data file 3D
CLL mutated samples vs Normal Memory Bcells_Common DMRS
[truncated: 787 more rows]

## Sheet: Supplementary data file 3E
CLL mutated samples vs Normal Memory Bcells_hyper DMRS
[truncated: 48 more rows]

[truncated: 4 more sheets: Supplementary data file 3F, Supplementary data file 3G, Supplementary data file 3H, Supplementary data file 3I]
