# Supplementary material for: Global distribution of DNA hydroxymethylation and DNA methylation in chronic lymphocytic leukemia
Source: Epigenetics Chromatin. 2019 Jan 7;12:4. doi: 10.1186/s13072-018-0252-7 (PMC6322269; doi:10.1186/s13072-018-0252-7)
Supplement: Supplementary file 5 — Additional file 5. List of common, hyper and hypo DEGS between CLL samples and normal controls comparisons [file 13072_2018_252_MOESM5_ESM.xlsx]

## Sheet: Supplementary data file 4A
Normal sorted B cells vs CLL samples
Geneid	Chromosome	GeneName	Strand	logFC	logCPM	PValue	FDR	Filter1	Filter2
ENSG00000000419.12	chr20	DPM1	-	-0.766877	5.17712	0.00713918	0.0340345	0	0
ENSG00000000457.13	chr1	SCYL3	-	3.41642	4.52404	3.81838e-17	2.65768e-15	1	1
ENSG00000000460.16	chr1	C1orf112	+	3.40076	3.86756	7.36557e-11	1.82345e-09	1	1
ENSG00000000938.12	chr1	FGR	-	0.855996	8.6148	0.0143249	0.0624097	0	0
ENSG00000000971.15	chr1	CFH	+	5.1808	0.951199	8.34861e-09	1.40859e-07	1	1
ENSG00000001036.13	chr6	FUCA2	-	1.59015	3.70347	4.46753e-07	5.40621e-06	1	1
ENSG00000001084.10	chr6	GCLC	-	3.74725	6.161	2.78207e-21	3.35589e-19	1	1
ENSG00000001167.14	chr6	NFYA	+	1.43889	5.52372	0.000287449	0.00193273	1	1
ENSG00000001460.17	chr1	STPG1	-	-0.0568532	2.37568	0.823986	1	0	0
ENSG00000001461.16	chr1	NIPAL3	+	1.3185	4.94855	5.65897e-05	0.000446712	1	1
ENSG00000001561.6	chr6	ENPP4	+	2.26071	4.92892	7.49657e-09	1.27621e-07	1	1
ENSG00000001617.11	chr3	SEMA3F	+	-4.69682	-0.580006	1.32627e-09	2.6e-08	1	1
ENSG00000001626.14	chr7	CFTR	+	3.15801	-3.32842	0.268924	0.71627	0	0
ENSG00000001629.9	chr7	ANKIB1	+	2.96714	6.41543	1.21327e-15	6.81523e-14	1	1
ENSG00000001630.15	chr7	CYP51A1	-	-1.42165	0.880643	0.00442571	0.0222753	1	1
ENSG00000001631.14	chr7	KRIT1	-	3.53976	5.43145	5.55197e-18	4.44113e-16	1	1
ENSG00000002016.16	chr12	RAD52	-	1.88668	4.11045	9.20188e-06	8.57379e-05	1	1
ENSG00000002079.12	chr7	MYH16	+	4.38429	-2.82923	0.000944237	0.00561719	1	1
ENSG00000002330.13	chr11	BAD	-	-3.13494	4.34683	1.21339e-17	9.14061e-16	1	1
ENSG00000002549.12	chr4	LAP3	+	1.41259	4.91771	0.000270157	0.00182763	1	1
ENSG00000002587.9	chr4	HS3ST1	-	1.58626	3.6715	0.00111419	0.00651428	1	1
ENSG00000002726.19	chr7	AOC1	+	2.83232	-2.12224	0.00598488	0.0291278	1	1
ENSG00000002745.12	chr7	WNT16	+	1.32692	4.48116	0.0178081	0.0754627	1	0
ENSG00000002746.14	chr7	HECW1	+	4.21927	-1.56564	0.183616	0.531893	0	0
ENSG00000002822.15	chr7	MAD1L1	-	-1.95465	5.74493	2.60476e-10	5.76494e-09	1	1
ENSG00000002834.17	chr17	LASP1	+	-0.906033	7.63497	0.00078396	0.00475575	0	0
ENSG00000002919.14	chr17	SNX11	+	-2.31124	6.21269	3.6965e-18	3.03303e-16	1	1
ENSG00000002933.7	chr7	TMEM176A	+	-0.919499	1.67554	0.196133	0.558271	0	0
ENSG00000003056.7	chr12	M6PR	-	1.89794	6.15621	7.78626e-08	1.09141e-06	1	1
ENSG00000003137.8	chr2	CYP26B1	-	-2.17116	-3.32202	0.0208389	0.0865428	1	0
ENSG00000003147.17	chr7	ICA1	-	0.978078	-0.558509	0.167122	0.492836	0	0
ENSG00000003249.13	chr16	DBNDD1	-	-2.35459	3.67812	0.000214934	0.00148881	1	1
ENSG00000003393.14	chr2	ALS2	-	1.4542	4.0051	4.18018e-05	0.000338223	1	1
ENSG00000003400.14	chr2	CASP10	+	-0.116028	4.02537	0.766823	1	0	0
ENSG00000003402.19	chr2	CFLAR	+	1.27591	7.98093	2.43891e-05	0.000208419	1	1
ENSG00000003436.14	chr2	TFPI	-	2.51544	-2.95045	0.133079	0.411085	0	0
ENSG00000003509.15	chr2	NDUFAF7	+	1.90004	4.40248	1.70366e-07	2.23733e-06	1	1
ENSG00000003756.16	chr3	RBM5	+	1.28741	8.07829	2.00913e-05	0.000175153	1	1
ENSG00000003987.13	chr8	MTMR7	-	2.53087	1.62767	7.53365e-10	1.54485e-08	1	1
ENSG00000003989.16	chr8	SLC7A2	+	0.615782	-3.75188	1	1	0	0
ENSG00000004059.10	chr7	ARF5	+	-2.21054	6.78259	2.35709e-17	1.69716e-15	1	1
ENSG00000004139.13	chr17	SARM1	+	0.0989035	4.32376	0.797421	1	0	0
ENSG00000004142.11	chr17	POLDIP2	-	-1.18571	5.87636	1.12937e-05	0.000103383	1	1
ENSG00000004399.12	chr3	PLXND1	-	0.755743	6.0723	0.10239	0.331717	0	0
ENSG00000004455.16	chr1	AK2	-	2.30842	5.84006	6.9567e-11	1.73214e-09	1	1
ENSG00000004468.12	chr4	CD38	+	0.883757	3.7571	0.338533	0.856823	0	0
ENSG00000004478.7	chr12	FKBP4	+	0.270479	5.1291	0.383289	0.940539	0	0
ENSG00000004487.15	chr1	KDM1A	+	0.736594	5.96399	0.0206533	0.0859135	0	0
ENSG00000004534.14	chr3	RBM6	+	2.181	7.80646	4.08929e-11	1.05641e-09	1	1
ENSG00000004660.14	chr17	CAMKK1	-	-1.73379	4.47369	5.338e-06	5.20681e-05	1	1
ENSG00000004700.15	chr12	RECQL	-	2.98619	5.60199	3.0085e-12	9.53306e-11	1	1
ENSG00000004766.15	chr7	VPS50	+	2.83479	5.1416	1.0943e-11	3.12863e-10	1	1
ENSG00000004776.11	chr19	HSPB6	-	-1.88072	-3.49859	0.175995	0.514026	0	0
ENSG00000004777.18	chr19	ARHGAP33	+	-1.05467	4.59316	0.000189603	0.00132792	1	1
ENSG00000004779.9	chr16	NDUFAB1	-	-1.13615	4.79254	0.000457832	0.00293868	1	1
ENSG00000004799.7	chr7	PDK4	-	3.42881	2.79944	0.00030982	0.0020689	1	1
ENSG00000004809.13	chr6	SLC22A16	-	1.94419	-1.95751	0.157178	0.469063	0	0
ENSG00000004838.13	chr3	ZMYND10	-	-0.74335	1.43493	0.0201325	0.0840241	0	0
ENSG00000004846.16	chr7	ABCB5	+	1.33777	-3.68408	0.870197	1	0	0
ENSG00000004864.13	chr7	SLC25A13	-	0.323592	3.97883	0.29871	0.777613	0	0
ENSG00000004866.18	chr7	ST7	+	0.853085	2.77887	0.0352726	0.135819	0	0
ENSG00000004897.11	chr17	CDC27	-	1.13293	5.58244	0.00141753	0.00807651	1	1
ENSG00000004939.13	chr17	SLC4A1	-	-2.32251	1.13371	0.0436165	0.163034	0	0
ENSG00000004948.13	chr7	CALCR	-	2.03105	-3.59247	0.488077	1	0	0
ENSG00000004975.11	chr17	DVL2	-	-0.968091	5.8391	0.00163635	0.00918241	0	0
ENSG00000005001.9	chr16	PRSS22	-	-0.380567	-3.17355	0.791518	1	0	0
ENSG00000005007.12	chr19	UPF1	+	-2.17284	7.60621	4.50913e-17	3.10633e-15	1	1
ENSG00000005020.12	chr7	SKAP2	-	1.94864	5.62709	1.13263e-05	0.000103634	1	1
ENSG00000005059.15	chr4	CCDC109B	+	0.773408	6.27601	0.00530797	0.0261721	0	0
ENSG00000005073.5	chr7	HOXA11	-	0	-3.78398	1	1	0	0
ENSG00000005075.15	chr7	POLR2J	-	-1.85392	4.52207	1.07728e-08	1.78575e-07	1	1
ENSG00000005100.12	chr17	DHX33	-	1.28517	4.19103	0.000419833	0.00271853	1	1
ENSG00000005102.12	chr17	MEOX1	-	2.87933	-1.66056	0.0121456	0.0539516	1	0
ENSG00000005108.15	chr7	THSD7A	-	0.659078	-3.49967	1	1	0	0
ENSG00000005156.11	chr17	LIG3	+	0.539704	4.45943	0.0944088	0.310612	0	0
ENSG00000005175.9	chr12	RPAP3	-	3.27953	5.13992	5.52018e-14	2.38593e-12	1	1
ENSG00000005187.11	chr16	ACSM3	+	3.65339	5.25588	6.28835e-10	1.3e-08	1	1
ENSG00000005189.19	chr16	AC004381.6	+	2.10415	-0.91324	5.83197e-05	0.00045947	1	1
ENSG00000005194.14	chr16	CIAPIN1	-	-0.763848	4.75439	0.00249645	0.0133862	0	0
ENSG00000005206.16	chr19	SPPL2B	+	-2.27717	7.36927	8.22156e-11	2e-09	1	1
ENSG00000005238.19	chr9	FAM214B	-	-1.08655	4.25606	0.000256358	0.00174291	1	1
ENSG00000005243.9	chr17	COPZ2	-	-2.2444	0.137426	7.82703e-07	9.05883e-06	1	1
ENSG00000005249.12	chr7	PRKAR2B	+	1.8651	2.54371	0.0148343	0.0643512	1	0
ENSG00000005339.13	chr16	CREBBP	-	-1.82388	8.85842	6.51888e-12	1.9284e-10	1	1
ENSG00000005379.15	chr17	BZRAP1	-	-1.72337	5.47819	4.31089e-07	5.2313e-06	1	1
ENSG00000005381.7	chr17	MPO	-	-3.20001	0.311454	1.11457e-07	1.51463e-06	1	1
ENSG00000005421.8	chr7	PON1	-	-1.05592	-3.26787	0.411846	0.991888	0	0
ENSG00000005436.13	chr2	GCFC2	-	1.60887	4.54182	5.1e-08	7.39932e-07	1	1
ENSG00000005448.16	chr2	WDR54	+	-1.25179	4.15286	1.90724e-05	0.000167015	1	1
ENSG00000005469.11	chr7	CROT	+	3.50654	3.70887	3.23307e-14	1.44377e-12	1	1
ENSG00000005471.15	chr7	ABCB4	-	1.81004	5.43841	5.51735e-06	5.36789e-05	1	1
ENSG00000005483.19	chr7	KMT2E	+	0.389769	8.18474	0.231783	0.636325	0	0
ENSG00000005486.16	chr7	RHBDD2	+	-3.71441	7.23875	1.3457e-27	3.5124e-25	1	1
ENSG00000005513.9	chr16	SOX8	+	-0.0756291	-0.477837	0.857593	1	0	0
ENSG00000005700.14	chr6	IBTK	-	2.42247	5.74845	2.03386e-14	9.43744e-13	1	1
ENSG00000005801.16	chr11	ZNF195	-	1.68848	4.62909	7.14264e-08	1.00749e-06	1	1
ENSG00000005810.17	chr13	MYCBP2	-	2.14642	8.04475	1.82747e-09	3.46898e-08	1	1
ENSG00000005812.10	chr13	FBXL3	-	0.71225	6.33158	0.0592399	0.210332	0	0
ENSG00000005844.17	chr16	ITGAL	+	-0.339063	7.34848	0.317208	0.81439	0	0
ENSG00000005882.11	chr17	PDK2	+	-0.159296	3.99333	0.610653	1	0	0
ENSG00000005884.17	chr17	ITGA3	+	0.914921	4.55946	0.0557684	0.19981	0	0
ENSG00000005961.17	chr17	ITGA2B	-	-2.11462	3.03303	3.48025e-05	0.000286413	1	1
ENSG00000005981.12	chr7	ASB4	+	0	-3.78398	1	1	0	0
ENSG00000006007.11	chr16	GDE1	-	-0.301218	4.73204	0.286695	0.75258	0	0
ENSG00000006015.17	chr19	C19orf60	+	-1.16329	6.19379	0.000179209	0.00126228	1	1
ENSG00000006016.10	chr19	CRLF1	-	-2.10238	0.981104	4.46804e-09	7.88568e-08	1	1
ENSG00000006025.11	chr17	OSBPL7	-	-0.287548	5.7412	0.283067	0.744555	0	0
ENSG00000006042.11	chr17	TMEM98	+	1.32423	-3.68634	1	1	0	0
ENSG00000006047.12	chr17	YBX2	-	1.25863	-2.7148	0.378254	0.930712	0	0
ENSG00000006059.3	chr17	KRT33A	-	0	-3.78398	1	1	0	0
ENSG00000006062.13	chr17	MAP3K14	-	-1.54018	7.29126	1.93354e-09	3.6543e-08	1	1
ENSG00000006071.11	chr11	ABCC8	-	1.91093	0.722928	0.00939709	0.0432915	1	1
ENSG00000006116.3	chr16	CACNG3	+	-0.55237	-3.57088	0.945477	1	0	0
ENSG00000006118.14	chr11	TMEM132A	+	-2.93536	0.928134	3.91691e-11	1e-09	1	1
ENSG00000006125.16	chr17	AP2B1	+	2.14231	7.30236	1.67738e-08	2.68e-07	1	1
ENSG00000006128.11	chr7	TAC1	+	0	-3.78398	1	1	0	0
ENSG00000006194.9	chr16	ZNF263	+	-1.52429	6.16999	4.1136e-12	1.26573e-10	1	1
ENSG00000006210.6	chr16	CX3CL1	+	0.358257	-3.57542	1	1	0	0
ENSG00000006282.20	chr17	SPATA20	+	-0.260575	6.40196	0.405454	0.980115	0	0
ENSG00000006283.17	chr17	CACNA1G	+	-3.34009	-3.05671	0.000101386	0.000756631	1	1
ENSG00000006327.13	chr16	TNFRSF12A	+	-1.79465	-0.605449	0.000546094	0.00343815	1	1
ENSG00000006377.10	chr7	DLX6	+	0	-3.78398	1	1	0	0
ENSG00000006432.15	chr14	MAP3K9	-	-1.17941	6.50735	5.63324e-06	5.47361e-05	1	1
ENSG00000006451.7	chr7	RALA	+	-0.816313	4.88726	0.00588317	0.0286743	0	0
ENSG00000006453.13	chr7	BAIAP2L1	-	-2.23076	0.565477	1.87973e-08	2.97427e-07	1	1
ENSG00000006459.10	chr7	KDM7A	-	1.5755	7.6061	0.000793161	0.00480435	1	1
ENSG00000006468.13	chr7	ETV1	-	4.94177	-2.51637	0.000750852	0.00457968	1	1
ENSG00000006530.15	chr7	AGK	+	1.4007	2.45102	0.000154115	0.00110272	1	1
ENSG00000006534.15	chr11	ALDH3B1	+	-0.695488	2.67181	0.097237	0.318021	0	0
ENSG00000006555.10	chr1	TTC22	-	1.14163	3.01274	0.00160234	0.00902169	1	1
ENSG00000006576.16	chr7	PHTF2	+	1.17771	6.85166	0.000181152	0.00127449	1	1
ENSG00000006606.8	chr7	CCL26	-	0	-3.78398	1	1	0	0
ENSG00000006607.13	chr2	FARP2	+	-0.751676	6.39998	0.0179703	0.0760693	0	0
ENSG00000006611.15	chr11	USH1C	-	0	-3.78398	1	1	0	0
ENSG00000006625.17	chr7	GGCT	-	1.67891	2.71801	8.65912e-05	0.000656415	1	1
ENSG00000006634.7	chr7	DBF4	+	-0.821968	4.82953	0.0779785	0.264931	0	0
ENSG00000006638.11	chr19	TBXA2R	-	1.61713	2.48681	0.00098766	0.00585224	1	1
ENSG00000006652.13	chr7	IFRD1	+	-1.22271	6.25442	2.82417e-05	0.000237553	1	1
ENSG00000006659.12	chr19	LGALS14	+	-2.66027	-3.57829	0.0817623	0.275716	0	0
ENSG00000006695.10	chr17	COX10	+	-0.0595903	3.54462	0.812984	1	0	0
ENSG00000006704.10	chr7	GTF2IRD1	+	-1.24238	-0.765125	0.0695058	0.24096	0	0
ENSG00000006712.14	chr19	PAF1	-	-1.38439	6.61929	7.65317e-09	1.29922e-07	1	1
ENSG00000006715.15	chr7	VPS41	-	2.9657	5.65182	9.06776e-12	2.62471e-10	1	1
ENSG00000006740.16	chr17	ARHGAP44	+	5.02432	5.90951	5.85794e-13	2.11272e-11	1	1
ENSG00000006744.18	chr17	ELAC2	-	-0.103594	6.42157	0.762573	1	0	0
ENSG00000006747.14	chr7	SCIN	+	2.47857	-0.127378	0.0841383	0.282486	0	0
ENSG00000006788.12	chr17	MYH13	-	0.62981	-3.74643	1	1	0	0
ENSG00000006831.9	chr12	ADIPOR2	+	1.48991	5.23096	2.12135e-05	0.000183772	1	1
ENSG00000006837.11	chr5	CDKL3	-	0.585072	-0.298767	0.161347	0.479003	0	0
ENSG00000007001.12	chr2	UPP2	+	-0.0205122	-3.16805	0.867784	1	0	0
ENSG00000007038.10	chr16	PRSS21	+	-2.09079	1.62988	0.00762338	0.036081	1	1
ENSG00000007047.14	chr19	MARK4	+	-2.17908	4.88819	8.33987e-16	4.81422e-14	1	1
ENSG00000007062.11	chr4	PROM1	-	2.81936	-2.79393	0.0286058	0.113579	0	0
ENSG00000007080.10	chr19	CCDC124	+	-1.52813	4.98793	1.93634e-05	0.000169294	1	1
ENSG00000007129.17	chr19	CEACAM21	+	0.972164	0.636462	0.0284215	0.112922	0	0
ENSG00000007168.12	chr17	PAFAH1B1	+	0.927938	7.10109	0.00153416	0.00867329	0	0
ENSG00000007171.16	chr17	NOS2	-	-0.955297	-0.923225	0.159922	0.475752	0	0
ENSG00000007174.17	chr17	DNAH9	+	1.75037	-3.24983	0.135196	0.41644	0	0
ENSG00000007202.14	chr17	KIAA0100	-	0.539282	7.23381	0.143702	0.437789	0	0
ENSG00000007216.14	chr17	SLC13A2	+	0	-3.78398	1	1	0	0
ENSG00000007237.18	chr17	GAS7	-	-2.21481	4.72061	7.06286e-05	0.000546282	1	1
ENSG00000007255.10	chr19	TRAPPC6A	-	-1.81093	5.08033	6.52665e-07	7.65179e-06	1	1
ENSG00000007264.13	chr19	MATK	-	-1.36546	4.05544	0.00230752	0.0124915	1	1
ENSG00000007306.14	chr19	CEACAM7	-	0	-3.78398	1	1	0	0
ENSG00000007312.12	chr17	CD79B	-	-0.231757	8.73871	0.49659	1	0	0
ENSG00000007314.11	chr17	SCN4A	-	0.429269	3.35896	0.403829	0.976967	0	0
ENSG00000007341.18	chr1	ST7L	-	0.579583	3.28249	0.034477	0.133086	0	0
ENSG00000007372.20	chr11	PAX6	-	3.76468	2.04529	2.65022e-11	7.08527e-10	1	1
ENSG00000007376.7	chr16	RPUSD1	-	-1.72024	5.07686	1.59212e-07	2.10225e-06	1	1
ENSG00000007384.15	chr16	RHBDF1	-	-1.63507	0.302524	5.26083e-05	0.00041757	1	1
ENSG00000007392.16	chr16	LUC7L	-	0.872366	7.48659	0.00123605	0.00715152	0	0
ENSG00000007402.11	chr3	CACNA2D2	-	0.640574	2.60412	0.0981843	0.320648	0	0
ENSG00000007516.13	chr16	BAIAP3	+	-0.0325573	7.71504	0.903816	1	0	0
ENSG00000007520.3	chr16	TSR3	-	-0.939053	4.9457	0.00956523	0.0439164	0	0
ENSG00000007541.15	chr16	PIGQ	+	-1.56004	5.13472	3.07873e-06	3.16895e-05	1	1
ENSG00000007545.15	chr16	CRAMP1	+	0.342228	5.41829	0.265183	0.708927	0	0
ENSG00000007866.18	chr6	TEAD3	-	-0.525985	-2.8046	0.488176	1	0	0
ENSG00000007908.15	chr1	SELE	-	5.23766	0.112843	9.89579e-06	9.17375e-05	1	1
ENSG00000007923.15	chr1	DNAJC11	-	0.346242	4.89516	0.200484	0.56817	0	0
ENSG00000007933.12	chr1	FMO3	+	7.60493	-0.463493	5.75848e-10	1.2e-08	1	1
ENSG00000007944.14	chr6	MYLIP	+	-1.12875	6.62715	0.00156033	0.00880644	1	1
ENSG00000007968.6	chr1	E2F2	-	-0.956312	1.84989	0.0286454	0.113706	0	0
ENSG00000008018.8	chr6	PSMB1	-	-0.31387	6.68022	0.195854	0.557634	0	0
ENSG00000008083.13	chr6	JARID2	+	-1.47113	6.08308	1.93675e-06	2.07535e-05	1	1
ENSG00000008118.9	chr1	CAMK1G	+	-0.871476	-3.70526	0.890362	1	0	0
ENSG00000008128.22	chr1	CDK11A	-	-0.418691	3.39384	0.246739	0.669329	0	0
ENSG00000008130.15	chr1	NADK	-	-0.107491	6.78023	0.710332	1	0	0
ENSG00000008196.12	chr6	TFAP2B	+	0	-3.78398	1	1	0	0
ENSG00000008197.4	chr6	TFAP2D	+	1.0765	-3.70739	1	1	0	0
ENSG00000008226.19	chr3	DLEC1	+	0.609046	1.23112	0.172925	0.506667	0	0
ENSG00000008256.15	chr7	CYTH3	-	-1.98708	2.7393	3.64465e-05	0.000298327	1	1
ENSG00000008277.14	chr7	ADAM22	+	2.83692	1.7968	2e-09	3.78297e-08	1	1
ENSG00000008282.8	chr7	SYPL1	-	-0.866948	7.07008	0.00068042	0.00419531	0	0
ENSG00000008283.15	chr17	CYB561	-	-2.18094	3.46135	6.6e-08	9.3819e-07	1	1
ENSG00000008294.20	chr17	SPAG9	-	1.25839	6.25499	0.00032056	0.00213099	1	1
ENSG00000008300.14	chr3	CELSR3	-	0.572375	4.93423	0.24589	0.667307	0	0
ENSG00000008311.14	chr7	AASS	-	-0.211588	0.948259	0.719073	1	0	0
ENSG00000008323.15	chr12	PLEKHG6	+	0.688059	-2.31525	0.47718	1	0	0
ENSG00000008324.10	chr3	SS18L2	+	-1.81173	4.9224	5.93201e-10	1.23609e-08	1	1
ENSG00000008382.15	chr19	MPND	+	-1.37571	3.50581	2.80634e-05	0.000236218	1	1
ENSG00000008394.12	chr12	MGST1	+	0.382896	0.0166785	0.634289	1	0	0
ENSG00000008405.11	chr12	CRY1	-	-0.98355	3.7805	0.07706	0.262387	0	0
ENSG00000008438.4	chr19	PGLYRP1	-	1.14517	-1.97075	0.141974	0.433519	0	0
ENSG00000008441.16	chr19	NFIX	+	-1.1753	2.25454	0.00248849	0.0133506	1	1
ENSG00000008513.14	chr8	ST3GAL1	-	-0.14235	7.28712	0.601453	1	0	0
ENSG00000008516.16	chr16	MMP25	+	0.548751	0.601555	0.345949	0.871368	0	0
ENSG00000008517.16	chr16	IL32	+	1.66149	4.1188	0.00289591	0.0152725	1	1
ENSG00000008710.17	chr16	PKD1	-	-2.34108	7.13229	5.87978e-17	3.99153e-15	1	1
ENSG00000008735.13	chr22	MAPK8IP2	+	-1.32081	0.551067	0.000123668	0.000905642	1	1
ENSG00000008838.17	chr17	MED24	-	-0.437386	6.30778	0.0880892	0.293134	0	0
ENSG00000008853.16	chr8	RHOBTB2	+	0.000507366	7.09671	0.961233	1	0	0
ENSG00000008869.11	chr2	HEATR5B	-	1.98826	6.80656	1.08161e-06	1.21468e-05	1	1
ENSG00000008952.16	chr3	SEC62	+	1.2212	7.17103	0.000137738	0.000999475	1	1
ENSG00000008988.9	chr8	RPS20	-	-2.01383	10.5262	1.79025e-13	7.08541e-12	1	1
ENSG00000009307.15	chr1	CSDE1	-	1.10976	9.0952	0.000479417	0.00306359	1	1
ENSG00000009335.17	chr7	UBE3C	+	0.106876	6.13377	0.716868	1	0	0
ENSG00000009413.15	chr6	REV3L	-	2.08127	5.57528	1.19424e-09	2.35787e-08	1	1
ENSG00000009709.11	chr1	PAX7	+	0	-3.78398	1	1	0	0
ENSG00000009724.16	chr1	MASP2	-	1.86085	4.07632	1.79316e-05	0.000157939	1	1
ENSG00000009765.14	chr6	IYD	+	0	-3.78398	1	1	0	0
ENSG00000009780.15	chr1	FAM76A	+	0.256825	4.49005	0.407448	0.983599	0	0
ENSG00000009790.14	chr1	TRAF3IP3	+	3.30138	7.88076	6.33885e-15	3.16963e-13	1	1
ENSG00000009830.11	chr14	POMT2	-	-0.428998	4.67481	0.0956575	0.313665	0	0
ENSG00000009844.15	chr6	VTA1	+	0.618896	5.17724	0.0422537	0.158635	0	0
ENSG00000009950.15	chr7	MLXIPL	-	-2.64096	-2.94338	0.00714823	0.034075	1	1
ENSG00000009954.10	chr7	BAZ1B	-	0.913025	6.75003	0.000840592	0.00506077	0	0
ENSG00000010017.12	chr6	RANBP9	-	-0.112167	5.71801	0.672461	1	0	0
ENSG00000010030.13	chr6	ETV7	-	-1.79225	-0.0368297	0.00172858	0.00964992	1	1
ENSG00000010072.15	chr1	SPRTN	+	-0.583516	3.59521	0.0648062	0.226758	0	0
ENSG00000010165.19	chr1	METTL13	+	1.42979	4.36089	0.000430058	0.00277719	1	1
ENSG00000010219.13	chr12	DYRK4	+	1.42648	4.50435	0.000221493	0.00152829	1	1
ENSG00000010244.16	chr17	ZNF207	+	0.765455	8.14477	0.00661518	0.031817	0	0
ENSG00000010256.10	chr3	UQCRC1	-	-1.28475	6.33753	6.51135e-06	6.24862e-05	1	1
ENSG00000010270.13	chr7	STARD3NL	+	-1.6375	5.15371	3.39343e-09	6.1e-08	1	1
ENSG00000010278.11	chr12	CD9	+	0.735085	3.28941	0.361522	0.900444	0	0
ENSG00000010282.14	chr3	HHATL	-	1.07233	-3.70819	1	1	0	0
ENSG00000010292.12	chr12	NCAPD2	+	1.92192	5.59104	2.55585e-06	2.67623e-05	1	1
ENSG00000010295.19	chr12	IFFO1	-	0.366193	6.31638	0.281652	0.74174	0	0
ENSG00000010310.8	chr19	GIPR	+	0.403898	1.31275	0.504519	1	0	0
ENSG00000010318.19	chr3	PHF7	+	-0.698168	4.08496	0.0120518	0.0536132	0	0
ENSG00000010319.6	chr3	SEMA3G	-	-1.52238	-1.52407	0.0202831	0.0845418	1	0
ENSG00000010322.15	chr3	NISCH	+	-0.877184	7.93137	5.84086e-05	0.000460111	0	0
ENSG00000010327.10	chr3	STAB1	+	0.23528	3.62864	0.781079	1	0	0
ENSG00000010361.13	chr19	FUZ	-	-1.57745	4.21402	3.63963e-08	5.43913e-07	1	1
ENSG00000010379.15	chr12	SLC6A13	-	1.32534	-2.19071	0.0724093	0.249214	0	0
ENSG00000010438.16	chr9	PRSS3	+	1.26712	-3.39247	0.392035	0.956496	0	0
ENSG00000010539.11	chr16	ZNF200	-	3.40327	3.37542	9.67855e-13	3.36245e-11	1	1
ENSG00000010610.9	chr12	CD4	+	-0.272184	4.90027	0.568116	1	0	0
ENSG00000010626.14	chr12	LRRC23	+	-0.698392	2.99581	0.0251036	0.101416	0	0
ENSG00000010704.18	chr6	HFE	+	0.799063	1.38594	0.0938796	0.309393	0	0
ENSG00000010803.16	chr1	SCMH1	-	-1.47284	5.52937	8.40948e-10	1.7e-08	1	1
ENSG00000010810.17	chr6	FYN	-	0.479644	6.05639	0.294086	0.768351	0	0
ENSG00000010818.8	chr6	HIVEP2	-	3.64984	7.22525	3.34609e-18	2.76048e-16	1	1
ENSG00000010932.15	chr1	FMO1	+	4.37907	1.0464	6.183e-06	5.9619e-05	1	1
ENSG00000011007.12	chr1	TCEB3	+	-0.702848	5.51543	0.0254301	0.10253	0	0
ENSG00000011009.10	chr1	LYPLA2	+	-1.02347	5.35732	0.000692848	0.00426239	1	1
ENSG00000011021.21	chr1	CLCN6	+	-0.581232	6.46936	0.031861	0.12452	0	0
ENSG00000011028.13	chr17	MRC2	+	4.16272	3.61102	0.000139965	0.00101356	1	1
ENSG00000011052.21	chr17	NME1-NME2	+	0	-3.78398	1	1	0	0
ENSG00000011083.8	chr5	SLC6A7	+	0.950599	-3.71923	1	1	0	0
ENSG00000011105.11	chr12	TSPAN9	+	-1.59356	0.320705	0.0169621	0.0722616	1	0
ENSG00000011114.14	chr14	BTBD7	-	0.792492	0.805683	0.0448757	0.167069	0	0
ENSG00000011132.11	chr19	APBA3	-	-1.17674	5.5047	0.000185538	0.00130246	1	1
ENSG00000011143.16	chr17	MKS1	-	1.21483	2.92841	0.00258335	0.0138069	1	1
ENSG00000011198.7	chr3	ABHD5	+	-0.508779	2.27916	0.129087	0.401014	0	0
ENSG00000011243.17	chr19	AKAP8L	-	-0.372547	6.53504	0.104324	0.336957	0	0
ENSG00000011258.15	chr17	MBTD1	-	1.46821	6.08946	2.83773e-05	0.000238562	1	1
ENSG00000011260.13	chr17	UTP18	+	0.484592	5.32605	0.0919659	0.304162	0	0
ENSG00000011275.18	chr7	RNF216	-	0.57269	7.11812	0.0497348	0.182115	0	0
ENSG00000011295.15	chr17	TTC19	+	0.466681	5.37688	0.140453	0.429653	0	0
ENSG00000011304.17	chr19	PTBP1	+	-2.20202	8.4373	3.3868e-17	2.37366e-15	1	1
ENSG00000011332.19	chr19	DPF1	-	-2.76068	0.338158	9.73569e-13	3.37649e-11	1	1
ENSG00000011347.9	chr11	SYT7	-	-1.52192	-3.444	0.0789772	0.267756	0	0
ENSG00000011376.9	chr3	LARS2	+	-0.695059	3.8251	0.0160552	0.0689119	0	0
ENSG00000011405.13	chr11	PIK3C2A	-	1.0673	5.94683	0.00148341	0.00841384	1	1
ENSG00000011422.11	chr19	PLAUR	-	-3.34909	4.136	4.24617e-07	5.15689e-06	1	1
ENSG00000011426.10	chr7	ANLN	+	-1.09799	-1.52922	0.0327262	0.127359	0	0
ENSG00000011451.17	chr19	WIZ	-	-1.66893	5.55184	3.32681e-09	6e-08	1	1
ENSG00000011454.16	chr9	RABGAP1	+	1.65077	5.96527	1.50611e-06	1.64831e-05	1	1
ENSG00000011465.16	chr12	DCN	-	1.20372	-3.69135	1	1	0	0
ENSG00000011478.11	chr19	QPCTL	+	-1.69111	4.41032	3.85551e-07	4.7203e-06	1	1
ENSG00000011485.14	chr19	PPP5C	+	-0.515244	4.88562	0.0841586	0.282507	0	0
ENSG00000011523.13	chr2	CEP68	+	-0.521488	5.97314	0.0864641	0.288693	0	0
ENSG00000011566.14	chr2	MAP4K3	-	-0.584766	3.59013	0.176127	0.514333	0	0
ENSG00000011590.13	chr19	ZBTB32	+	-0.0967838	6.69645	0.769173	1	0	0
ENSG00000011600.11	chr19	TYROBP	-	-0.670311	5.61265	0.187201	0.540338	0	0
ENSG00000011638.10	chr16	TMEM159	+	-1.7024	4.02375	6.69625e-09	1.14836e-07	1	1
ENSG00000012048.20	chr17	BRCA1	-	3.52899	2.44808	1.73336e-09	3.3e-08	1	1
ENSG00000012061.15	chr19	ERCC1	-	-0.803885	5.85795	0.00495679	0.0246675	0	0
ENSG00000012124.14	chr19	CD22	+	-2.27098	9.21887	1.49945e-15	8.30718e-14	1	1
ENSG00000012171.17	chr3	SEMA3B	+	-2.27433	0.120387	5.16588e-07	6.187e-06	1	1
ENSG00000012223.12	chr3	LTF	-	-1.79524	0.512039	0.0697339	0.241585	0	0
ENSG00000012232.8	chr8	EXTL3	+	-0.157847	4.89458	0.533482	1	0	0
ENSG00000012504.13	chr12	NR1H4	+	0	-3.78398	1	1	0	0
ENSG00000012660.13	chr6	ELOVL5	-	0.591437	8.28357	0.0816573	0.275439	0	0
ENSG00000012779.10	chr10	ALOX5	+	0.506776	6.33951	0.124122	0.388086	0	0
ENSG00000012822.15	chr12	CALCOCO1	-	1.10265	7.55267	6.45289e-05	0.000504127	1	1
ENSG00000012963.13	chr14	UBR7	+	0.781339	0.594853	0.0381165	0.145301	0	0
ENSG00000012983.11	chr14	MAP4K5	-	1.48598	6.30518	1.02253e-05	9.4465e-05	1	1
ENSG00000013016.14	chr2	EHD3	+	1.57203	5.67105	0.000148382	0.00106635	1	1
ENSG00000013275.7	chr19	PSMC4	+	-1.2392	5.9036	2.69678e-06	2.80682e-05	1	1
ENSG00000013288.8	chr4	MAN2B2	+	0.0652019	6.61501	0.836371	1	0	0
ENSG00000013293.5	chr3	SLC7A14	-	-1.50717	-3.7467	0.526316	1	0	0
ENSG00000013297.10	chr3	CLDN11	+	1.3186	-1.58608	0.087225	0.290641	0	0
ENSG00000013306.15	chr17	SLC25A39	-	-2.02641	7.10187	1.4539e-10	3.37317e-09	1	1
ENSG00000013364.18	chr16	MVP	+	-0.128388	7.59182	0.642396	1	0	0
ENSG00000013374.15	chr7	NUB1	+	0.685695	6.13539	0.0210574	0.0873122	0	0
ENSG00000013375.15	chr6	PGM3	-	2.7781	4.75592	1.16771e-14	5.61189e-13	1	1
ENSG00000013392.7	chr6	RWDD2A	+	2.79683	2.52273	8.39742e-11	2.05039e-09	1	1
ENSG00000013441.15	chr2	CLK1	-	-0.613923	8.89609	0.0743115	0.254488	0	0
ENSG00000013503.9	chr12	POLR3B	+	2.55981	2.85707	2.45333e-11	6.60556e-10	1	1
ENSG00000013523.9	chr14	ANGEL1	-	0.669348	5.30322	0.03864	0.147037	0	0
ENSG00000013561.17	chr5	RNF14	+	1.49014	4.30787	4.29648e-06	4.28544e-05	1	1
ENSG00000013573.16	chr12	DDX11	+	1.30226	5.53726	0.0006017	0.0037481	1	1
ENSG00000013583.8	chr12	HEBP1	-	-1.62917	2.36699	5.88e-07	6.949e-06	1	1
ENSG00000013588.5	chr12	GPRC5A	+	-2.33026	-3.09601	0.0222315	0.0914605	1	0
ENSG00000013725.14	chr11	CD6	+	1.3142	6.57669	0.00182745	0.0101346	1	1
ENSG00000013810.18	chr4	TACC3	+	-0.947905	5.92817	0.00154954	0.00875045	0	0
ENSG00000014123.9	chr6	UFL1	+	1.87564	6.15282	8.158e-08	1.13956e-06	1	1
ENSG00000014138.8	chr11	POLA2	+	0.0564083	4.34587	0.870951	1	0	0
ENSG00000014164.6	chr8	ZC3H3	-	-1.11173	4.42477	0.000248906	0.00169695	1	1
ENSG00000014216.15	chr11	CAPN1	+	-0.816272	7.23431	0.00585039	0.0285306	0	0
ENSG00000014257.15	chr3	ACPP	+	2.28806	0.609439	0.0026711	0.0142156	1	1
ENSG00000014641.17	chr2	MDH1	+	1.22617	6.20557	2.03387e-05	0.00017708	1	1
ENSG00000014824.13	chr4	SLC30A9	+	1.76602	5.40939	4.31988e-08	6.35868e-07	1	1
ENSG00000014914.19	chr1	MTMR11	-	0.834963	1.79516	0.238271	0.650567	0	0
ENSG00000014919.12	chr10	COX15	-	2.09018	4.90193	1.10242e-07	1.50047e-06	1	1
ENSG00000015133.18	chr14	CCDC88C	-	-0.428857	7.93507	0.0804321	0.272033	0	0
ENSG00000015153.14	chr12	YAF2	-	-0.26572	4.79461	0.367776	0.911075	0	0
ENSG00000015171.18	chr10	ZMYND11	+	3.32946	6.39748	4.173e-13	1.53705e-11	1	1
ENSG00000015413.9	chr16	DPEP1	+	-0.252281	-2.55698	0.787375	1	0	0
ENSG00000015475.18	chr22	BID	-	-1.50199	4.05136	3.06621e-05	0.000255887	1	1
ENSG00000015479.17	chr5	MATR3	+	-0.00468296	3.67039	0.951403	1	0	0
ENSG00000015520.14	chr7	NPC1L1	-	-3.01766	-1.68588	3.527e-10	7.63036e-09	1	1
ENSG00000015532.9	chr17	XYLT2	+	-0.527467	4.84815	0.0718679	0.247745	0	0
ENSG00000015568.12	chr2	RGPD5	+	0	-3.78398	1	1	0	0
ENSG00000015592.16	chr8	STMN4	-	-1.83187	-2.88515	0.0670059	0.233389	0	0
ENSG00000015676.17	chr7	NUDCD3	-	-1.23795	6.74317	8.32392e-08	1.16167e-06	1	1
ENSG00000016082.14	chr5	ISL1	+	0	-3.78398	1	1	0	0
ENSG00000016391.10	chr3	CHDH	-	6.00758	5.17942	9.24539e-11	2.2358e-09	1	1
ENSG00000016402.13	chr6	IL20RA	-	0.620933	-3.74803	1	1	0	0
ENSG00000016490.15	chr1	CLCA1	+	0	-3.78398	1	1	0	0
ENSG00000016602.9	chr1	CLCA4	+	3.99388	-2.1423	5.18231e-05	0.000412148	1	1
ENSG00000016864.16	chr3	GLT8D1	-	2.808	4.92232	1.23802e-14	5.93091e-13	1	1
ENSG00000017260.19	chr3	ATP2C1	+	2.32225	6.22112	1.22207e-10	2.8716e-09	1	1
ENSG00000017427.15	chr12	IGF1	-	-2.66601	-3.24197	0.011275	0.0506002	1	0
ENSG00000017797.11	chr18	RALBP1	+	3.48151	5.01543	4.60134e-15	2.34537e-13	1	1
ENSG00000018189.12	chr4	RUFY3	+	1.35759	5.462	0.000907045	0.00542043	1	1
ENSG00000018236.14	chr12	CNTN1	+	0.632582	-3.74606	1	1	0	0
ENSG00000018280.16	chr2	SLC11A1	+	-1.09498	4.33043	0.0158147	0.0680241	1	0
ENSG00000018408.14	chr3	WWTR1	-	0.32124	0.584071	0.429086	1	0	0
ENSG00000018510.12	chr2	AGPS	+	2.46102	4.73199	3.27277e-09	5.91404e-08	1	1
ENSG00000018607.6	chr2	ZNF806	+	0	-3.78398	1	1	0	0
ENSG00000018625.14	chr1	ATP1A2	+	0.851839	-3.49347	0.718237	1	0	0
ENSG00000018699.11	chr2	TTC27	+	1.81672	4.35309	1.22343e-06	1.36008e-05	1	1
ENSG00000018869.16	chr19	ZNF582	-	1.28401	2.60007	0.00164946	0.00924741	1	1
ENSG00000019102.11	chr11	VSIG2	-	-0.222217	0.317408	0.719133	1	0	0
ENSG00000019144.16	chr11	PHLDB1	+	0.214588	0.897745	0.701543	1	0	0
ENSG00000019169.10	chr2	MARCO	+	-0.776562	0.531165	0.295374	0.770852	0	0
ENSG00000019186.9	chr20	CYP24A1	-	3.37098	-3.25457	0.0531607	0.192173	0	0
ENSG00000019485.12	chr11	PRDM11	+	1.64631	5.11064	9.47608e-07	1.07532e-05	1	1
ENSG00000019505.7	chr11	SYT13	-	0	-3.78398	1	1	0	0
ENSG00000019549.8	chr8	SNAI2	-	-1.62621	-3.74005	0.526316	1	0	0
ENSG00000019582.14	chr5	CD74	-	-2.43661	13.5614	2.51473e-20	2.67153e-18	1	1
ENSG00000019991.15	chr7	HGF	-	2.16294	-0.546574	0.0130827	0.0575692	1	0
ENSG00000019995.6	chr10	ZRANB1	+	0.478684	4.69284	0.163101	0.483073	0	0
ENSG00000020129.15	chr1	NCDN	+	0.303158	4.26444	0.450512	1	0	0
ENSG00000020181.17	chr8	ADGRA2	+	-1.81726	-0.404637	0.0010256	0.00605008	1	1
ENSG00000020219.9	chr7	CCT8L1P	+	0.595398	-3.36387	0.775042	1	0	0
ENSG00000020256.19	chr20	ZFP64	-	1.99364	4.0553	3.92144e-06	3.94485e-05	1	1
ENSG00000020426.10	chr14	MNAT1	+	0.650512	2.8265	0.0489585	0.179795	0	0
ENSG00000020577.13	chr14	SAMD4A	+	-3.70987	3.17004	2.16301e-15	1.17002e-13	1	1
ENSG00000020633.18	chr1	RUNX3	-	-2.88501	8.99829	1.23257e-22	1.73172e-20	1	1
ENSG00000020922.12	chr11	MRE11A	-	2.18653	5.77578	5.91105e-10	1.23214e-08	1	1
ENSG00000021300.13	chr11	PLEKHB1	+	0.209568	4.09125	0.647168	1	0	0
ENSG00000021355.12	chr6	SERPINB1	-	0.581313	6.31536	0.0539325	0.194338	0	0
ENSG00000021461.16	chr7	CYP3A43	+	1.76044	-2.97111	0.0745057	0.254994	0	0
ENSG00000021488.12	chr19	SLC7A9	-	1.10665	-1.49797	0.0453054	0.168246	0	0
ENSG00000021574.11	chr2	SPAST	+	2.96928	4.98439	1.52112e-17	1.12741e-15	1	1
ENSG00000021645.18	chr14	NRXN3	+	0.625448	-3.74709	1	1	0	0
ENSG00000021762.19	chr11	OSBPL5	-	2.13952	3.34486	0.00318553	0.0166032	1	1
ENSG00000021776.10	chr15	AQR	-	1.69961	6.17805	3.83056e-06	3.8595e-05	1	1
ENSG00000021826.14	chr2	CPS1	+	3.51736	-2.4489	0.00044284	0.00285152	1	1
ENSG00000021852.12	chr1	C8B	-	0	-3.78398	1	1	0	0
ENSG00000022277.12	chr20	RTFDC1	+	-0.0599743	6.03825	0.793931	1	0	0
ENSG00000022355.15	chr5	GABRA1	+	0	-3.78398	1	1	0	0
ENSG00000022556.15	chr19	NLRP2	+	2.17086	0.817578	0.0263866	0.105787	0	0
ENSG00000022567.9	chr8	SLC45A4	-	-0.287142	3.84082	0.274273	0.727477	0	0
ENSG00000022840.15	chr12	RNF10	+	-1.29254	7.62809	3.416e-07	4.22752e-06	1	1
ENSG00000022976.15	chr14	ZNF839	+	-0.56335	4.33712	0.0278638	0.110938	0	0
ENSG00000023041.11	chr10	ZDHHC6	-	0.955633	6.41109	0.000781448	0.00474289	0	0
ENSG00000023171.14	chr11	GRAMD1B	+	4.25405	4.76015	4.29556e-09	7.59233e-08	1	1
ENSG00000023191.16	chr11	RNH1	-	-1.87465	5.42681	1.16461e-10	2.75368e-09	1	1
ENSG00000023228.13	chr2	NDUFS1	-	1.73907	5.43113	4.75452e-08	6.93896e-07	1	1
ENSG00000023287.12	chr8	RB1CC1	-	1.26415	6.57665	0.00156557	0.0088327	1	1
ENSG00000023318.7	chr9	ERP44	-	1.40265	5.73538	2.05936e-06	2.19702e-05	1	1
ENSG00000023330.14	chr3	ALAS1	+	0.114476	4.06907	0.731837	1	0	0
ENSG00000023445.13	chr11	BIRC3	+	2.54316	8.61338	1.56325e-07	2.06594e-06	1	1
ENSG00000023516.8	chr13	AKAP11	+	2.86598	7.27732	3.41644e-14	1.51782e-12	1	1
ENSG00000023572.8	chr1	GLRX2	-	-0.102032	1.98682	0.71113	1	0	0
ENSG00000023608.4	chr14	SNAPC1	+	-0.00706745	2.03783	0.963071	1	0	0
ENSG00000023697.12	chr12	DERA	+	2.70883	4.36042	1.04384e-11	3.00708e-10	1	1
ENSG00000023734.10	chr12	STRAP	+	-2.02831	7.03525	7.12499e-13	2.53345e-11	1	1
ENSG00000023839.10	chr10	ABCC2	+	1.67505	2.80327	0.000106762	0.000793626	1	1
ENSG00000023892.10	chr6	DEF6	+	-0.401165	7.1584	0.107133	0.34432	0	0
ENSG00000023902.13	chr1	PLEKHO1	+	-1.56784	7.76349	1.24795e-07	1.67818e-06	1	1
ENSG00000023909.9	chr1	GCLM	-	0.171073	2.48183	0.58574	1	0	0
ENSG00000024048.10	chr6	UBR2	+	0.946604	6.84397	0.000497962	0.00316973	0	0
ENSG00000024422.11	chr19	EHD2	+	-2.2594	-2.53394	0.00203652	0.0111804	1	1
ENSG00000024526.16	chr1	DEPDC1	-	0.838197	-3.12	0.465514	1	0	0
ENSG00000024862.16	chr6	CCDC28A	+	-0.0533716	4.51035	0.837588	1	0	0
ENSG00000025039.14	chr6	RRAGD	-	-2.08702	1.66743	3.35751e-05	0.000277368	1	1
ENSG00000025156.12	chr6	HSF2	+	-0.0197497	4.6266	0.927633	1	0	0
ENSG00000025293.15	chr20	PHF20	+	-1.19124	6.36194	1.0626e-05	9.77289e-05	1	1
ENSG00000025423.11	chr12	HSD17B6	+	1.17902	-1.66766	0.119611	0.376492	0	0
ENSG00000025434.18	chr11	NR1H3	+	1.04161	1.52364	0.0150122	0.064997	1	0
ENSG00000025708.13	chr22	TYMP	-	-0.615433	5.40299	0.132643	0.409945	0	0
ENSG00000025770.18	chr22	NCAPH2	+	-2.40734	6.9978	3.08666e-18	2.56392e-16	1	1
ENSG00000025772.7	chr20	TOMM34	-	-1.74583	5.42026	1.07556e-12	3.69423e-11	1	1
ENSG00000025796.13	chr6	SEC63	-	1.50572	6.09539	1.44783e-05	0.000129577	1	1
ENSG00000025800.13	chr1	KPNA6	+	-0.876453	6.45356	0.00370778	0.0190127	0	0
ENSG00000026025.13	chr10	VIM	+	0.367097	8.29898	0.245235	0.666008	0	0
ENSG00000026036.21	chr20	RTEL1-TNFRSF6B	+	-0.763528	2.4285	0.0149663	0.06484	0	0
ENSG00000026103.19	chr10	FAS	+	1.03179	3.98255	0.00746777	0.0354266	1	1
ENSG00000026297.15	chr6	RNASET2	-	-1.41777	7.82055	1.66829e-08	2.66901e-07	1	1
ENSG00000026508.16	chr11	CD44	+	-1.72213	8.82247	2.53858e-08	3.92145e-07	1	1
ENSG00000026559.13	chr20	KCNG1	-	-1.71516	3.35852	0.0412616	0.155489	0	0
ENSG00000026652.13	chr6	AGPAT4	-	0.80369	3.51215	0.126147	0.393221	0	0
ENSG00000026751.16	chr1	SLAMF7	+	-0.104141	4.39404	0.78797	1	0	0
ENSG00000026950.16	chr6	BTN3A1	+	1.38911	7.31338	0.000434068	0.00279908	1	1
ENSG00000027001.9	chr13	MIPEP	-	0.732363	3.05327	0.0186896	0.0786812	0	0
ENSG00000027075.13	chr14	PRKCH	+	2.67878	4.79624	9.383e-06	8.73447e-05	1	1
ENSG00000027644.4	chr1	INSRR	-	1.19266	-3.11335	0.593751	1	0	0
ENSG00000027697.12	chr6	IFNGR1	-	-0.143341	5.66526	0.685336	1	0	0
ENSG00000027847.13	chr5	B4GALT7	+	-1.3212	5.29094	5.40815e-07	6.444e-06	1	1
ENSG00000027869.11	chr1	SH2D2A	-	1.3084	2.60104	0.0112056	0.0503145	1	0
ENSG00000028116.16	chr2	VRK2	+	1.7083	4.801	3.78e-07	4.63772e-06	1	1
ENSG00000028137.16	chr1	TNFRSF1B	+	-0.839466	7.91435	0.0249762	0.101009	0	0
ENSG00000028203.17	chr12	VEZT	+	2.21049	5.38856	2.50995e-10	5.56935e-09	1	1
ENSG00000028277.20	chr19	POU2F2	-	-0.459259	8.12014	0.113715	0.361181	0	0
ENSG00000028310.17	chr5	BRD9	-	0.213331	6.20825	0.478589	1	0	0
ENSG00000028528.14	chr15	SNX1	+	2.41175	7.11387	1.23587e-11	3.50033e-10	1	1
ENSG00000028839.9	chr6	TBPL1	+	-0.43162	4.52854	0.107588	0.345416	0	0
ENSG00000029153.14	chr12	ARNTL2	+	-1.66706	-0.812215	0.00855758	0.0398399	1	1
ENSG00000029363.15	chr6	BCLAF1	-	0.390847	8.05672	0.294986	0.770171	0	0
ENSG00000029364.11	chr14	SLC39A9	+	0.556714	5.46528	0.0939688	0.30962	0	0
ENSG00000029534.19	chr8	ANK1	-	1.4639	4.08443	0.000843422	0.00507427	1	1
ENSG00000029559.6	chr4	IBSP	+	0	-3.78398	1	1	0	0
ENSG00000029639.10	chr6	TFB1M	-	2.83853	3.10381	3.21645e-12	1.01231e-10	1	1
ENSG00000029725.16	chr17	RABEP1	+	1.759	7.10466	5.55429e-08	8.01559e-07	1	1
ENSG00000030066.13	chr11	NUP160	-	1.40833	6.37329	1.18431e-05	0.000107955	1	1
ENSG00000030110.12	chr6	BAK1	-	-2.75176	5.46509	7.75731e-23	1.11842e-20	1	1
ENSG00000030304.13	chr9	MUSK	+	-0.883672	-3.71169	0.899197	1	0	0
ENSG00000030419.16	chr2	IKZF2	-	1.79917	3.90911	0.00085707	0.00514871	1	1
ENSG00000030582.16	chr17	GRN	+	-0.593348	7.80631	0.095983	0.314494	0	0
ENSG00000031003.10	chr5	FAM13B	-	1.68974	6.17649	9.58159e-08	1.31924e-06	1	1
ENSG00000031081.10	chr3	ARHGAP31	+	-0.0439722	4.10764	0.860656	1	0	0
ENSG00000031691.6	chr6	CENPQ	+	4.16034	2.31755	1.69867e-12	5.64551e-11	1	1
ENSG00000031698.12	chr1	SARS	+	0.357424	6.70656	0.239868	0.654161	0	0
ENSG00000031823.14	chr19	RANBP3	-	-1.29108	6.75584	2.07075e-06	2.20799e-05	1	1
ENSG00000032219.18	chr14	ARID4A	+	1.16549	6.26864	0.00119286	0.00693007	1	1
ENSG00000032389.12	chr2	TSSC1	-	-0.21431	4.65862	0.484537	1	0	0
ENSG00000032444.15	chr19	PNPLA6	+	-1.6068	7.00842	4.59187e-09	8.09244e-08	1	1
ENSG00000032742.17	chr13	IFT88	+	2.22996	3.93366	1.73047e-08	2.75609e-07	1	1
ENSG00000033011.11	chr16	ALG1	+	-0.60302	3.02749	0.0624703	0.220111	0	0
ENSG00000033030.13	chr12	ZCCHC8	-	0.644661	6.17493	0.0283168	0.112557	0	0
ENSG00000033050.7	chr7	ABCF2	-	0.846738	5.21793	0.00860562	0.0400265	0	0
ENSG00000033100.14	chr7	CHPF2	+	-1.85803	6.83161	2.31022e-13	8.95603e-12	1	1
ENSG00000033122.18	chr1	LRRC7	+	0.85193	1.25573	0.0799448	0.270537	0	0
ENSG00000033170.16	chr14	FUT8	+	0.212048	4.49953	0.646311	1	0	0
ENSG00000033178.12	chr4	UBA6	-	1.38244	6.36527	3.2102e-05	0.000266471	1	1
ENSG00000033327.12	chr11	GAB2	-	-0.640644	7.41524	0.0890843	0.295908	0	0
ENSG00000033627.14	chr17	ATP6V0A1	+	-0.52128	6.27908	0.0525501	0.190364	0	0
ENSG00000033800.13	chr15	PIAS1	+	1.13997	6.24441	0.00117282	0.0068248	1	1
ENSG00000033867.16	chr3	SLC4A7	-	-0.0271057	5.05025	0.913996	1	0	0
ENSG00000034053.14	chr15	APBA2	+	1.84911	-0.00507539	0.0155265	0.066946	1	0
ENSG00000034152.18	chr17	MAP2K3	+	-2.70951	6.69863	1.26519e-18	1.10872e-16	1	1
ENSG00000034239.10	chr8	EFCAB1	-	0	-3.78398	1	1	0	0
ENSG00000034510.5	chr2	TMSB10	+	-0.979144	9.78193	0.00165904	0.0092968	0	0
ENSG00000034533.11	chr3	ASTE1	-	-0.312299	3.81273	0.295174	0.77053	0	0
ENSG00000034677.11	chr8	RNF19A	-	0.727738	7.00237	0.0257502	0.103655	0	0
ENSG00000034693.14	chr6	PEX3	+	3.65251	3.49392	8.81285e-16	5.05354e-14	1	1
ENSG00000034713.7	chr16	GABARAPL2	+	-0.609707	6.37603	0.0227185	0.0932105	0	0
ENSG00000034971.14	chr1	MYOC	-	1.41995	-3.66829	0.827917	1	0	0
ENSG00000035115.21	chr2	SH3YL1	-	1.80763	5.14364	4.4612e-06	4.43294e-05	1	1
ENSG00000035141.7	chr2	FAM136A	-	1.15624	5.36428	0.000165322	0.00117485	1	1
ENSG00000035403.16	chr10	VCL	+	1.86705	5.43506	9.02562e-05	0.000681213	1	1
ENSG00000035499.12	chr5	DEPDC1B	-	0.839753	-1.57788	0.209977	0.588601	0	0
ENSG00000035664.11	chr15	DAPK2	-	-0.335018	3.33242	0.425153	1	0	0
ENSG00000035681.7	chr8	NSMAF	-	2.08762	5.68034	2.41275e-08	3.74524e-07	1	1
ENSG00000035687.9	chr1	ADSS	-	1.10355	5.3672	0.000356635	0.00234838	1	1
ENSG00000035720.7	chr4	STAP1	+	2.25048	6.61819	1.7045e-09	3.24982e-08	1	1
ENSG00000035862.12	chr17	TIMP2	-	0.256836	5.2565	0.519709	1	0	0
ENSG00000035928.14	chr4	RFC1	-	1.7305	5.93793	2.3747e-06	2.50475e-05	1	1
ENSG00000036054.12	chr3	TBC1D23	+	0.895153	5.22502	0.00391094	0.0199413	0	0
ENSG00000036257.12	chr2	CUL3	-	-0.180127	6.68387	0.530623	1	0	0
ENSG00000036448.9	chr8	MYOM2	+	3.30061	0.227206	0.0234819	0.0959074	1	0
ENSG00000036530.8	chr14	CYP46A1	+	-0.602223	-2.15325	0.426719	1	0	0
ENSG00000036549.12	chr1	ZZZ3	-	1.62091	5.38764	1.04146e-07	1.42366e-06	1	1
ENSG00000036565.14	chr8	SLC18A1	-	3.08691	-2.672	0.0416152	0.156622	0	0
ENSG00000036672.15	chr11	USP2	-	-6.34525	0.741099	1.18059e-18	1.04212e-16	1	1
ENSG00000036828.13	chr3	CASR	+	0.950527	-3.71923	1	1	0	0
ENSG00000037042.8	chr17	TUBG2	+	1.33822	3.48769	0.00126304	0.0072875	1	1
ENSG00000037241.7	chr5	RPL26L1	+	-0.878742	1.78769	0.00814294	0.0381676	0	0
ENSG00000037280.15	chr5	FLT4	-	2.14654	-0.339512	0.00806389	0.037844	1	1
ENSG00000037474.14	chr5	NSUN2	-	0.605899	6.49429	0.0496406	0.181814	0	0
ENSG00000037637.10	chr1	FBXO42	-	-1.24236	5.72157	1.51538e-06	1.65666e-05	1	1
ENSG00000037749.11	chr5	MFAP3	+	2.25473	3.39006	2.69891e-07	3.41761e-06	1	1
ENSG00000037757.13	chr19	MRI1	+	0.0653641	4.66908	0.876325	1	0	0
ENSG00000037897.16	chr12	METTL1	-	-0.72002	1.96211	0.0388164	0.147597	0	0
ENSG00000037965.5	chr12	HOXC8	+	-0.906547	-3.71591	0.902977	1	0	0
ENSG00000038002.8	chr4	AGA	-	2.26886	4.39433	4.46966e-12	1.36488e-10	1	1
ENSG00000038210.12	chr4	PI4K2B	+	2.01101	3.9814	8.66023e-08	1.2042e-06	1	1
ENSG00000038219.12	chr4	BOD1L1	-	2.15587	7.50484	1.54326e-10	3.56817e-09	1	1
ENSG00000038274.16	chr5	MAT2B	+	2.43844	6.92368	3.56982e-09	6.4e-08	1	1
ENSG00000038295.7	chr4	TLL1	+	0	-3.78398	1	1	0	0
ENSG00000038358.14	chr16	EDC4	+	-0.603706	6.49902	0.023317	0.0953559	0	0
ENSG00000038382.17	chr5	TRIO	+	-0.319767	7.09658	0.605079	1	0	0
ENSG00000038427.15	chr5	VCAN	+	3.38378	5.76581	0.000180533	0.00127057	1	1
ENSG00000038532.14	chr16	CLEC16A	+	-1.21184	5.9146	1.40757e-06	1.5483e-05	1	1
ENSG00000038945.14	chr8	MSR1	-	0.523879	0.0279112	0.637752	1	0	0
ENSG00000039068.18	chr16	CDH1	+	1.05492	-2.33273	0.259287	0.696145	0	0
ENSG00000039123.15	chr5	SKIV2L2	+	1.45258	5.49806	0.00017597	0.00124264	1	1
ENSG00000039139.9	chr5	DNAH5	-	0.28316	-3.5608	1	1	0	0
ENSG00000039319.16	chr5	ZFYVE16	+	3.25611	5.0739	8.88052e-13	3.11019e-11	1	1
ENSG00000039523.17	chr16	FAM65A	+	-1.70858	8.01712	2.58133e-10	5.71726e-09	1	1
ENSG00000039537.13	chr5	C6	-	0	-3.78398	1	1	0	0
ENSG00000039560.13	chr5	RAI14	+	-1.733	-2.99342	0.0392198	0.148972	0	0
ENSG00000039600.10	chr5	SOX30	-	2.16973	0.460003	0.000149284	0.00107156	1	1
ENSG00000039650.9	chr19	PNKP	-	-0.951886	6.25603	0.000560802	0.00351577	0	0
ENSG00000039987.6	chr19	BEST2	+	-1.5771	-2.9766	0.0859239	0.287207	0	0
ENSG00000040199.18	chr16	PHLPP2	-	0.496691	5.5247	0.197116	0.560434	0	0
ENSG00000040275.16	chr5	SPDL1	+	2.65667	3.29653	5.19447e-08	7.52863e-07	1	1
ENSG00000040341.17	chr8	STAU2	-	1.6648	4.07286	5.99e-07	7.06331e-06	1	1
ENSG00000040487.12	chr1	PQLC2	+	-0.836142	3.95424	0.00321213	0.0167174	0	0
ENSG00000040531.14	chr17	CTNS	+	-0.781934	3.65614	0.00660647	0.0317827	0	0
ENSG00000040608.13	chr22	RTN4R	-	-5.85618	2.12993	5.23667e-26	1.13235e-23	1	1
ENSG00000040633.12	chr17	PHF23	-	-0.829741	4.43259	0.00961662	0.0441021	0	0
ENSG00000040731.10	chr5	CDH10	-	0	-3.78398	1	1	0	0
ENSG00000040933.15	chr2	INPP4A	+	1.74868	5.32746	2.64219e-05	0.000223738	1	1
ENSG00000041353.9	chr18	RAB27B	+	6.22338	1.85297	2.11687e-16	1.33387e-14	1	1
ENSG00000041357.15	chr15	PSMA4	+	1.63918	6.27252	2.17408e-06	2.31004e-05	1	1
ENSG00000041515.15	chr13	MYO16	+	4.03777	-2.11122	0.0115987	0.0518412	1	0
ENSG00000041802.10	chr3	LSG1	-	1.2475	5.87261	0.000718557	0.00439954	1	1
ENSG00000041880.14	chr3	PARP3	+	-0.260969	5.56973	0.419187	1	0	0
ENSG00000041982.15	chr9	TNC	-	3.09231	-3.34416	0.0698164	0.241816	0	0
ENSG00000041988.15	chr1	THAP3	+	-1.28931	3.85583	9.68479e-06	8.9933e-05	1	1
ENSG00000042062.11	chr20	FAM65C	-	-0.260192	1.41923	0.457124	1	0	0
ENSG00000042088.13	chr14	TDP1	+	0.116467	5.01404	0.719304	1	0	0
ENSG00000042286.14	chr10	AIFM2	-	-0.435995	3.6586	0.167085	0.492776	0	0
ENSG00000042304.10	chr2	C2orf83	-	-1.84086	-3.57048	0.189094	0.542031	0	0
ENSG00000042317.16	chr14	SPATA7	+	1.55468	0.247388	0.000934098	0.00556179	1	1
ENSG00000042429.10	chr11	MED17	+	-0.646433	5.61152	0.0196773	0.0823796	0	0
ENSG00000042445.13	chr2	RETSAT	-	1.2024	4.38663	0.000296774	0.00198946	1	1
ENSG00000042493.15	chr2	CAPG	-	-0.789346	6.71524	0.0331078	0.128579	0	0
ENSG00000042753.11	chr19	AP2S1	-	-0.811739	4.98829	0.0299923	0.118324	0	0
ENSG00000042781.12	chr1	USH2A	-	2.9596	-3.38316	0.147745	0.447283	0	0
ENSG00000042813.7	chr7	ZPBP	-	0.0781582	-3.06336	1	1	0	0
ENSG00000042832.11	chr8	TG	+	0.932959	0.829073	0.0481882	0.177428	0	0
ENSG00000042980.12	chr8	ADAM28	+	2.58075	9.18887	1.23849e-11	3.50283e-10	1	1
ENSG00000043039.6	chr11	BARX2	+	7.6598	-0.42196	0.00474083	0.0236959	1	1
ENSG00000043093.13	chr3	DCUN1D1	-	0.890462	5.25201	0.0158799	0.068256	0	0
ENSG00000043143.20	chr5	JADE2	+	-1.18827	8.17809	6.96211e-06	6.64016e-05	1	1
ENSG00000043355.10	chr13	ZIC2	+	-1.52039	-3.74496	0.526316	1	0	0
ENSG00000043462.11	chr5	LCP2	-	2.13305	5.80662	3.47946e-07	4.29815e-06	1	1
ENSG00000043514.15	chr1	TRIT1	-	2.36459	3.90615	8.01012e-08	1.121e-06	1	1
ENSG00000043591.5	chr10	ADRB1	+	-0.0246128	-1.05944	0.913018	1	0	0
ENSG00000044012.3	chr1	GUCA2B	+	0	-3.78398	1	1	0	0
ENSG00000044090.8	chr6	CUL7	-	-0.27197	5.44666	0.327873	0.834558	0	0
ENSG00000044115.20	chr5	CTNNA1	+	2.43826	5.71974	4.94133e-10	1.0433e-08	1	1
ENSG00000044459.14	chr9	CNTLN	+	2.6392	0.124736	0.00381167	0.0194762	1	1
ENSG00000044524.10	chr3	EPHA3	+	-1.97476	-3.50943	0.157434	0.469618	0	0
ENSG00000044574.7	chr9	HSPA5	-	-0.474615	7.72969	0.178023	0.518869	0	0
ENSG00000046604.12	chr18	DSG2	+	3.26676	-3.28955	0.043238	0.161819	0	0
ENSG00000046889.18	chr8	PREX2	+	1.86267	-3.6177	0.626787	1	0	0
ENSG00000047056.14	chr10	WDR37	+	-0.0351657	5.60533	0.875136	1	0	0
ENSG00000047188.15	chr5	YTHDC2	+	1.93991	6.94978	1.62078e-08	2.6e-07	1	1
ENSG00000047249.16	chr8	ATP6V1H	-	-1.08074	4.61661	2.90725e-05	0.000244033	1	1
ENSG00000047315.14	chr4	POLR2B	+	1.60859	6.99225	8.48637e-06	7.94994e-05	1	1
ENSG00000047346.12	chr15	FAM214A	-	1.32652	6.85569	7.83725e-05	0.000600654	1	1
ENSG00000047365.11	chr4	ARAP2	-	1.4915	6.18889	0.000157041	0.00112114	1	1
ENSG00000047410.13	chr1	TPR	-	3.17035	7.77247	2.48186e-18	2.09022e-16	1	1
ENSG00000047457.13	chr3	CP	-	4.33745	-0.163581	3.55942e-09	6.38061e-08	1	1
ENSG00000047578.12	chr16	KIAA0556	+	-0.515996	5.17376	0.0672511	0.234109	0	0
ENSG00000047579.19	chr6	DTNBP1	-	-1.03293	5.11031	0.00036125	0.00237626	1	1
ENSG00000047617.14	chr12	ANO2	-	1.24139	-3.68807	1	1	0	0
ENSG00000047621.11	chr12	C12orf4	-	3.35528	4.06339	1.29601e-15	7.25311e-14	1	1
ENSG00000047662.4	chr4	FAM184B	-	0.652608	0.164857	0.132463	0.409495	0	0
ENSG00000047849.21	chr3	MAP4	-	-0.463073	7.06444	0.0966544	0.316419	0	0
ENSG00000047932.13	chr6	GOPC	-	3.20995	5.81521	1.37888e-14	6.56419e-13	1	1
ENSG00000047936.10	chr6	ROS1	-	-1.67496	-3.73858	0.526316	1	0	0
ENSG00000048028.11	chr11	USP28	-	2.01825	6.5166	4.47226e-06	4.44321e-05	1	1
ENSG00000048052.21	chr7	HDAC9	+	1.8807	6.70053	0.000145195	0.00104619	1	1
ENSG00000048140.17	chr5	TSPAN17	+	-1.94936	5.54201	8.85381e-11	2.15056e-09	1	1
ENSG00000048162.19	chr5	NOP16	-	-1.12996	3.85166	4.87543e-05	0.000389696	1	1
ENSG00000048342.15	chr4	CC2D2A	+	1.48748	-1.04896	0.0085189	0.0396862	1	1
ENSG00000048392.11	chr8	RRM2B	-	1.29201	6.13544	6.65611e-05	0.000518397	1	1
ENSG00000048405.9	chr7	ZNF800	-	0.385992	6.58784	0.30725	0.794583	0	0
ENSG00000048462.10	chr16	TNFRSF17	+	1.34887	2.80777	0.0516168	0.187713	0	0
ENSG00000048471.13	chr16	SNX29	+	-1.81063	7.67127	2.30032e-11	6.22957e-10	1	1
ENSG00000048540.14	chr12	LMO3	-	2.08175	-3.57865	0.358061	0.894293	0	0
ENSG00000048544.5	chr6	MRPS10	-	0.832797	3.7985	0.00611538	0.0296794	0	0
ENSG00000048545.13	chr6	GUCA1A	+	-0.734196	-3.27978	0.506506	1	0	0
ENSG00000048649.13	chr11	RSF1	-	1.68803	6.24161	6.99147e-07	8.1604e-06	1	1
ENSG00000048707.13	chr1	VPS13D	+	1.71533	6.98158	2.03541e-07	2.63473e-06	1	1
ENSG00000048740.17	chr10	CELF2	+	0.927457	8.27594	0.00625227	0.0302638	0	0
ENSG00000048828.16	chr9	FAM120A	+	0.169453	7.29751	0.51651	1	0	0
ENSG00000048991.16	chr2	R3HDM1	+	0.890298	5.32373	0.00444454	0.0223552	0	0
ENSG00000049089.13	chr1	COL9A2	-	1.4494	7.94675	0.00104562	0.00615261	1	1
ENSG00000049130.13	chr12	KITLG	-	2.39102	-3.51861	0.357117	0.892853	0	0
ENSG00000049167.13	chr5	ERCC8	-	2.15834	2.62955	3.55019e-09	6.36596e-08	1	1
ENSG00000049192.14	chr5	ADAMTS6	-	3.47654	4.84069	4.21988e-11	1.0869e-09	1	1
ENSG00000049239.12	chr1	H6PD	+	-0.876014	6.56511	0.00161662	0.00908603	0	0
ENSG00000049245.12	chr1	VAMP3	+	-0.502408	5.73606	0.103208	0.333868	0	0
ENSG00000049246.14	chr1	PER3	+	1.07234	3.24891	0.0251363	0.101541	0	0
ENSG00000049247.13	chr1	UTS2	-	6.56298	1.67969	0.000157235	0.00112239	1	1
ENSG00000049249.8	chr1	TNFRSF9	-	1.37983	0.497847	0.0401642	0.152025	0	0
ENSG00000049283.17	chr17	EPN3	+	-0.175372	-1.95392	0.782	1	0	0
ENSG00000049323.15	chr2	LTBP1	+	2.41871	-0.419509	0.00659752	0.0317446	1	1
ENSG00000049449.8	chr11	RCN1	+	-0.341386	1.92742	0.316807	0.813644	0	0
ENSG00000049540.16	chr7	ELN	+	-2.16884	-3.25857	0.0265919	0.106484	0	0
ENSG00000049541.10	chr7	RFC2	-	0.168626	3.44307	0.578148	1	0	0
ENSG00000049618.21	chr6	ARID1B	+	-1.16152	7.79695	2.02995e-05	0.000176815	1	1
ENSG00000049656.13	chr5	CLPTM1L	-	-0.951387	5.37577	0.000229663	0.00157873	0	0
ENSG00000049759.16	chr18	NEDD4L	+	-2.26696	3.75567	6e-09	1.03829e-07	1	1
ENSG00000049860.13	chr5	HEXB	+	0.700927	4.81286	0.0193567	0.0811945	0	0
ENSG00000049883.14	chr5	PTCD2	+	4.32174	4.73298	6.35374e-13	2.28064e-11	1	1
ENSG00000050130.17	chr14	JKAMP	+	2.09561	4.74771	2.83843e-08	4.33051e-07	1	1
ENSG00000050165.17	chr11	DKK3	-	0.504578	-1.76267	0.658317	1	0	0
ENSG00000050327.14	chr7	ARHGEF5	+	-3.01554	0.274829	1.75753e-08	2.79479e-07	1	1
ENSG00000050344.8	chr7	NFE2L3	+	4.70682	3.90291	3.82924e-16	2.32108e-14	1	1
ENSG00000050393.11	chr6	MCUR1	-	-0.0916897	4.06669	0.725521	1	0	0
ENSG00000050405.13	chr12	LIMA1	-	3.87388	1.50268	2.16337e-07	2.78547e-06	1	1
ENSG00000050426.15	chr12	LETMD1	+	0.13005	6.4293	0.637455	1	0	0
ENSG00000050438.16	chr12	SLC4A8	+	3.08302	4.39708	0.000774176	0.00470536	1	1
ENSG00000050555.17	chr9	LAMC3	+	-0.370873	0.338223	0.512748	1	0	0
ENSG00000050628.20	chr1	PTGER3	-	0.520299	-1.544	0.491891	1	0	0
ENSG00000050730.15	chr4	TNIP3	-	1.74818	-0.917189	0.010913	0.0491904	1	1
ENSG00000050748.17	chr5	MAPK9	-	1.22168	5.34253	2.01235e-05	0.000175357	1	1
ENSG00000050767.15	chr5	COL23A1	-	-2.86354	-1.66991	6.02058e-08	8.61868e-07	1	1
ENSG00000050820.16	chr16	BCAR1	-	-0.754718	-3.43269	0.600269	1	0	0
ENSG00000051009.10	chr11	FAM160A2	-	-1.52829	6.35006	4.11496e-09	7.29016e-08	1	1
ENSG00000051108.14	chr16	HERPUD1	+	-1.74151	8.06073	3.17402e-07	3.95635e-06	1	1
ENSG00000051128.18	chr19	HOMER3	-	0.33685	3.88375	0.66673	1	0	0
ENSG00000051180.16	chr15	RAD51	+	0.748221	1.47594	0.0497489	0.182145	0	0
ENSG00000051341.13	chr3	POLQ	-	2.24127	0.650285	5.48028e-06	5.3344e-05	1	1
ENSG00000051382.8	chr3	PIK3CB	-	1.15644	3.75399	0.00394154	0.020077	1	1
ENSG00000051523.10	chr16	CYBA	-	-1.65613	9.02092	3.57387e-09	6.4e-08	1	1
ENSG00000051596.9	chr5	THOC3	-	0.229231	1.00738	0.580822	1	0	0
ENSG00000051620.10	chr6	HEBP2	+	-0.880141	6.95088	0.000544319	0.00342912	0	0
ENSG00000051825.14	chr12	MPHOSPH9	-	2.52504	5.22562	1.20012e-10	2.82881e-09	1	1
ENSG00000052126.14	chr12	PLEKHA5	+	2.35722	-0.0195699	0.000155258	0.00110998	1	1
ENSG00000052344.15	chr16	PRSS8	-	0.1197	-2.75455	1	1	0	0
ENSG00000052723.11	chr1	SIKE1	-	1.56986	5.62998	1.01225e-06	1.14166e-05	1	1
ENSG00000052749.13	chr10	RRP12	-	-3.62784	6.81097	1.29161e-39	1.53357e-36	1	1
ENSG00000052795.12	chr4	FNIP2	+	2.63005	1.38973	0.000891974	0.00534302	1	1
ENSG00000052802.12	chr4	MSMO1	+	-1.2147	4.0102	7.06901e-05	0.000546618	1	1
ENSG00000052841.14	chr11	TTC17	+	2.00365	7.01229	3.79965e-09	6.77314e-08	1	1
ENSG00000052850.5	chr11	ALX4	-	3.06122	-3.35211	0.0957462	0.313922	0	0
ENSG00000053108.16	chr5	FSTL4	-	-2.14091	-1.16872	0.000303854	0.00203198	1	1
ENSG00000053254.15	chr14	FOXN3	-	-1.4153	7.44614	5.44847e-10	1.1432e-08	1	1
ENSG00000053328.8	chr6	METTL24	-	0.82771	-2.90337	0.543786	1	0	0
ENSG00000053371.12	chr1	AKR7A2	-	-0.764934	4.39861	0.0295663	0.116856	0	0
ENSG00000053372.4	chr1	MRTO4	+	-0.903502	3.97572	0.00177177	0.00985918	0	0
ENSG00000053438.8	chr20	NNAT	+	-0.476874	1.2659	0.212902	0.59531	0	0
ENSG00000053501.12	chr19	USE1	+	-1.91905	4.9366	1.75721e-11	4.85649e-10	1	1
ENSG00000053524.11	chr3	MCF2L2	-	3.84349	0.321143	7.72506e-08	1.08384e-06	1	1
ENSG00000053702.14	chr12	NRIP2	-	0.797504	3.91237	0.0457409	0.169624	0	0
ENSG00000053747.15	chr18	LAMA3	+	-1.49859	-3.26862	0.176949	0.516284	0	0
ENSG00000053770.11	chr14	AP5M1	+	2.10876	6.09691	7.55313e-12	2.20846e-10	1	1
ENSG00000053900.10	chr4	ANAPC4	+	3.21759	6.41355	1.18209e-13	4.82997e-12	1	1
ENSG00000053918.15	chr11	KCNQ1	+	-4.17354	5.59249	2.929e-12	9.30063e-11	1	1
ENSG00000054116.11	chr1	TRAPPC3	-	0.141653	5.32464	0.634985	1	0	0
ENSG00000054118.13	chr1	THRAP3	+	-0.0703275	7.709	0.79812	1	0	0
ENSG00000054148.17	chr9	PHPT1	+	-0.970404	4.60557	0.0520482	0.189028	0	0
ENSG00000054179.11	chr9	ENTPD2	-	1.6078	-3.26405	0.387905	0.949418	0	0
ENSG00000054219.10	chr2	LY75	-	2.94665	4.44874	3.85248e-11	1e-09	1	1
ENSG00000054267.20	chr1	ARID4B	-	0.835885	7.14355	0.00748245	0.0354893	0	0
ENSG00000054277.12	chr1	OPN3	-	0.416157	3.32019	0.292949	0.766074	0	0
ENSG00000054282.15	chr1	SDCCAG8	+	2.18324	1.89182	5e-09	8.75072e-08	1	1
ENSG00000054356.13	chr2	PTPRN	-	-2.03965	-1.94269	0.000245972	0.00167883	1	1
ENSG00000054392.12	chr1	HHAT	+	-0.787648	3.02158	0.294399	0.76892	0	0
ENSG00000054523.17	chr1	KIF1B	+	0.651097	4.22652	0.0891467	0.296083	0	0
ENSG00000054598.6	chr6	FOXC1	+	-0.405187	-0.760691	0.536162	1	0	0
ENSG00000054611.13	chr22	TBC1D22A	+	-1.73676	6.78499	9.77094e-11	2.3535e-09	1	1
ENSG00000054654.15	chr14	SYNE2	+	4.21994	8.7651	6.47429e-14	2.77063e-12	1	1
ENSG00000054690.13	chr14	PLEKHH1	+	0.721244	-0.294657	0.290157	0.759956	0	0
ENSG00000054793.13	chr20	ATP9A	-	-1.18725	1.66677	0.118627	0.373938	0	0
ENSG00000054796.12	chr20	SPO11	+	1.07973	-3.70984	1	1	0	0
ENSG00000054803.3	chr20	CBLN4	-	0	-3.78398	1	1	0	0
ENSG00000054938.15	chr11	CHRDL2	-	-2.69374	-3.29336	0.00970571	0.0444602	1	1
ENSG00000054965.10	chr11	FAM168A	-	-0.0467777	5.85006	0.839913	1	0	0
ENSG00000054967.12	chr11	RELT	+	-2.41178	7.02604	3.45258e-17	2.41697e-15	1	1
ENSG00000054983.16	chr14	GALC	-	0.963126	4.25597	0.00305476	0.0160052	0	0
ENSG00000055044.10	chr2	NOP58	+	0.112182	7.33986	0.79679	1	0	0
ENSG00000055070.16	chr1	SZRD1	+	-3.89711	8.56845	1.09554e-50	6.03086e-47	1	1
ENSG00000055118.14	chr7	KCNH2	-	1.36832	4.70931	0.0185022	0.0780264	1	0
ENSG00000055130.15	chr7	CUL1	+	0.721381	6.48495	0.00321946	0.0167483	0	0
ENSG00000055147.17	chr5	FAM114A2	-	2.77018	4.19024	1.46392e-13	5.89404e-12	1	1
ENSG00000055163.18	chr5	CYFIP2	+	0.334057	8.84409	0.210749	0.59041	0	0
ENSG00000055208.17	chr6	TAB2	+	1.42836	7.31072	3.70487e-05	0.00030276	1	1
ENSG00000055211.12	chr6	GINM1	+	-0.427554	5.21418	0.105147	0.339216	0	0
ENSG00000055332.16	chr2	EIF2AK2	-	1.41054	6.13545	0.00233318	0.0126101	1	1
ENSG00000055483.19	chr17	USP36	-	-2.79453	7.65631	4.95684e-26	1.0836e-23	1	1
ENSG00000055609.17	chr7	KMT2C	-	0.942081	7.36709	0.00807507	0.0378906	0	0
ENSG00000055732.12	chr1	MCOLN3	-	5.71092	-0.775368	7.80636e-14	3.27133e-12	1	1
ENSG00000055813.5	chr2	CCDC85A	+	-4.38429	-3.39718	0.000559761	0.00350997	1	1
ENSG00000055917.15	chr2	PUM2	-	1.28556	7.49869	0.000184365	0.00129498	1	1
ENSG00000055950.16	chr10	MRPL43	-	-0.453075	5.09999	0.106333	0.342184	0	0
ENSG00000055955.15	chr3	ITIH4	-	0.281427	0.595616	0.468702	1	0	0
ENSG00000055957.10	chr3	ITIH1	+	-0.765413	-0.869802	0.149116	0.450646	0	0
ENSG00000056050.6	chr4	C4orf27	-	3.0971	2.53075	1.3271e-11	3.72906e-10	1	1
ENSG00000056097.15	chr5	ZFR	-	1.23672	6.81637	0.000197804	0.00137962	1	1
ENSG00000056291.17	chr4	NPFFR2	+	1.0517	-3.71325	1	1	0	0
ENSG00000056487.15	chr22	PHF21B	-	-1.31387	-3.55284	0.267344	0.713287	0	0
ENSG00000056558.10	chr9	TRAF1	-	2.34044	7.57556	1.37259e-11	3.85153e-10	1	1
ENSG00000056586.15	chr9	RC3H2	-	0.236479	7.05607	0.363717	0.904461	0	0
ENSG00000056736.9	chr3	IL17RB	+	5.47898	3.74369	1.80206e-13	7.11858e-12	1	1
ENSG00000056972.18	chr6	TRAF3IP2	-	-2.46555	5.42949	9.00283e-19	8.05255e-17	1	1
ENSG00000057019.15	chr3	DCBLD2	-	-1.14557	-0.256732	0.130116	0.403494	0	0
ENSG00000057149.14	chr18	SERPINB3	-	0	-3.78398	1	1	0	0
ENSG00000057252.12	chr1	SOAT1	+	0.203772	5.32906	0.584917	1	0	0
ENSG00000057294.13	chr12	PKP2	-	1.59862	-2.61633	0.173872	0.508943	0	0
ENSG00000057468.6	chr1	MSH4	+	2.54911	-0.449396	3.56491e-05	0.000292506	1	1
ENSG00000057593.13	chr13	F7	+	-2.30543	-2.90354	0.00259256	0.01385	1	1
ENSG00000057608.16	chr10	GDI2	-	2.8336	7.7321	5.14834e-15	2.60228e-13	1	1
ENSG00000057657.14	chr6	PRDM1	+	-1.46028	4.4059	0.000498944	0.00317364	1	1
ENSG00000057663.12	chr6	ATG5	-	0.816452	4.9885	0.0119971	0.0534013	0	0
ENSG00000057704.10	chr12	TMCC3	-	2.31865	4.26712	1.12435e-05	0.000102985	1	1
ENSG00000057757.9	chr1	PITHD1	+	-1.57672	6.1443	2.31002e-10	5.16512e-09	1	1
ENSG00000057935.13	chr2	MTA3	+	1.02452	4.48118	0.00100503	0.00594499	1	1
ENSG00000058056.8	chr3	USP13	+	1.16	4.07248	0.00105464	0.00620144	1	1
ENSG00000058063.15	chr3	ATP11B	+	1.39332	6.94636	0.00016265	0.00115736	1	1
ENSG00000058085.14	chr1	LAMC2	+	2.56747	-3.4796	0.240185	0.654878	0	0
ENSG00000058091.16	chr7	CDK14	+	2.88654	7.72055	1.86718e-14	8.69063e-13	1	1
ENSG00000058262.9	chr3	SEC61A1	+	-1.38859	7.47628	2.75799e-10	6.07519e-09	1	1
ENSG00000058272.16	chr12	PPP1R12A	-	1.94001	6.94918	1.11901e-07	1.51895e-06	1	1
ENSG00000058335.15	chr15	RASGRF1	-	4.90119	6.57442	8.86192e-13	3.10547e-11	1	1
ENSG00000058404.19	chr7	CAMK2B	-	-0.443883	-2.57468	0.665892	1	0	0
ENSG00000058453.16	chr1	CROCC	+	-0.668846	6.02963	0.0353747	0.136169	0	0
ENSG00000058600.15	chr16	POLR3E	+	-0.3718	6.5828	0.1674	0.493465	0	0
ENSG00000058668.14	chr1	ATP2B4	+	4.82155	7.21407	6.25295e-20	6.31069e-18	1	1
ENSG00000058673.15	chr1	ZC3H11A	+	1.85113	7.73099	2.88366e-07	3.62427e-06	1	1
ENSG00000058729.10	chr5	RIOK2	-	1.60117	4.38125	5.44894e-05	0.000431258	1	1
ENSG00000058799.13	chr1	YIPF1	-	1.46048	4.10602	8.98206e-07	1.02623e-05	1	1
ENSG00000058804.11	chr1	NDC1	-	1.76	4.41617	3.73803e-07	4.59226e-06	1	1
ENSG00000058866.14	chr3	DGKG	-	3.1022	5.13654	1.43542e-06	1.57607e-05	1	1
ENSG00000059122.16	chr16	FLYWCH1	+	-1.53592	6.50743	2.76628e-06	2.87028e-05	1	1
ENSG00000059145.18	chr16	UNKL	-	-0.333349	5.90426	0.222292	0.616021	0	0
ENSG00000059377.15	chr7	TBXAS1	+	-0.989564	3.578	0.0387529	0.147407	0	0
ENSG00000059378.12	chr7	PARP12	-	-0.244885	7.1704	0.347068	0.873789	0	0
ENSG00000059573.8	chr10	ALDH18A1	-	1.85154	5.39593	2.50678e-06	2.6326e-05	1	1
ENSG00000059588.9	chr1	TARBP1	-	2.03279	6.47841	2e-09	3.82482e-08	1	1
ENSG00000059691.11	chr4	GATB	-	0.520188	3.48578	0.0819879	0.276354	0	0
ENSG00000059728.10	chr2	MXD1	+	-0.322527	5.28893	0.318989	0.817922	0	0
ENSG00000059758.7	chr12	CDK17	-	-0.123302	6.04534	0.70221	1	0	0
ENSG00000059769.19	chr9	DNAJC25	+	-0.221716	3.08616	0.461203	1	0	0
ENSG00000059804.15	chr12	SLC2A3	-	-4.29656	7.99843	5.86459e-19	5.34826e-17	1	1
ENSG00000059915.16	chr10	PSD	-	-0.540993	2.69312	0.15719	0.469074	0	0
ENSG00000060069.16	chr18	CTDP1	+	-1.53963	4.83817	2.78489e-07	3.514e-06	1	1
ENSG00000060138.12	chr12	YBX3	-	-0.570743	9.00948	0.106506	0.342651	0	0
ENSG00000060140.8	chr12	STYK1	-	5.45484	-1.01683	7.92376e-08	1.10914e-06	1	1
ENSG00000060237.16	chr12	WNK1	+	0.858312	7.84791	0.00470828	0.0235546	0	0
ENSG00000060303.5	chr6	RPS17P5	-	-1.89719	-2.11443	0.000270951	0.00183238	1	1
ENSG00000060339.13	chr10	CCAR1	+	2.03781	6.92912	5.27524e-10	1.10954e-08	1	1
ENSG00000060491.16	chr20	OGFR	+	-1.50907	7.47491	5.5521e-06	5.39737e-05	1	1
ENSG00000060558.3	chr19	GNA15	+	-2.9344	2.89247	4.39659e-06	4.37402e-05	1	1
ENSG00000060566.13	chr19	CREB3L3	+	3.03346	-3.35516	0.0606953	0.214807	0	0
ENSG00000060642.10	chr1	PIGV	+	1.58036	3.61244	4.64916e-05	0.000373128	1	1
ENSG00000060656.19	chr1	PTPRU	+	-3.78658	-0.0521755	5.32417e-11	1.35065e-09	1	1
ENSG00000060688.12	chr1	SNRNP40	-	-0.371113	5.02459	0.200973	0.569261	0	0
ENSG00000060709.13	chr12	RIMBP2	-	-10.0732	1.46361	2.9971e-37	2.59266e-34	1	1
ENSG00000060718.19	chr1	COL11A1	-	0	-3.78398	1	1	0	0
ENSG00000060749.14	chr11	QSER1	+	2.44718	4.57116	6.85823e-10	1.41642e-08	1	1
ENSG00000060762.18	chr6	MPC1	-	0.00194903	5.17539	0.979385	1	0	0
ENSG00000060971.17	chr3	ACAA1	-	-0.712318	5.63466	0.00292253	0.0153995	0	0
ENSG00000060982.14	chr12	BCAT1	-	4.46659	4.49629	0.000455998	0.00292846	1	1
ENSG00000061273.17	chr12	HDAC7	-	-0.749752	7.92862	0.0035476	0.0182609	0	0
ENSG00000061337.15	chr8	LZTS1	-	2.32444	-2.44628	0.0721726	0.248577	0	0
ENSG00000061455.10	chr5	PRDM6	+	1.65631	-2.71802	0.0997058	0.324237	0	0
ENSG00000061492.11	chr5	WNT8A	+	1.33621	-3.38455	0.392515	0.957244	0	0
ENSG00000061656.9	chr20	SPAG4	+	-2.67466	4.4588	2.27138e-09	4.23204e-08	1	1
ENSG00000061676.14	chr2	NCKAP1	-	3.74589	0.233131	7.92696e-07	9.16572e-06	1	1
ENSG00000061794.12	chr12	MRPS35	+	0.603486	4.66491	0.0448133	0.166879	0	0
ENSG00000061918.12	chr4	GUCY1B3	+	1.26209	-0.285479	0.0935405	0.308527	0	0
ENSG00000061936.9	chr12	SFSWAP	+	-0.204265	7.45949	0.39494	0.961259	0	0
ENSG00000061938.16	chr3	TNK2	-	-1.82864	8.52527	8.34823e-11	2e-09	1	1
ENSG00000061987.14	chr12	MON2	+	2.00151	6.61623	1.25682e-08	2.0558e-07	1	1
ENSG00000062038.13	chr16	CDH3	+	-2.19994	-0.981088	5.27816e-08	7.64261e-07	1	1
ENSG00000062194.15	chr5	GPBP1	+	0.884719	7.45799	0.00456088	0.0228834	0	0
ENSG00000062282.14	chr11	DGAT2	+	0.065688	2.75168	0.9468	1	0	0
ENSG00000062370.16	chr19	ZNF112	-	3.68312	-1.09505	0.0096592	0.044284	1	1
ENSG00000062485.18	chr12	CS	-	-0.524783	6.76365	0.0422178	0.15852	0	0
ENSG00000062524.15	chr15	LTK	-	-0.26839	4.83762	0.555195	1	0	0
ENSG00000062582.13	chr7	MRPS24	-	-2.11517	1.21346	1.07322e-11	3.07417e-10	1	1
ENSG00000062598.17	chr20	ELMO2	-	1.36235	5.46125	5.46623e-06	5.32329e-05	1	1
ENSG00000062650.17	chr10	WAPL	-	2.1894	6.59019	2.39738e-11	6.47142e-10	1	1
ENSG00000062716.10	chr17	VMP1	+	1.54362	5.96998	3.16662e-05	0.000263178	1	1
ENSG00000062725.9	chr17	APPBP2	-	2.33153	5.60565	2.6383e-11	7.05653e-10	1	1
ENSG00000062822.12	chr19	POLD1	+	-0.996973	4.97186	0.000535471	0.00337865	0	0
ENSG00000063015.19	chr17	SEZ6	-	0.259991	-1.10209	0.67472	1	0	0
ENSG00000063046.17	chr12	EIF4B	+	0.699902	7.83925	0.0417668	0.157061	0	0
ENSG00000063127.15	chr19	SLC6A16	-	0.937332	4.80624	0.0051478	0.025484	0	0
ENSG00000063169.10	chr19	GLTSCR1	+	-2.2888	5.90373	2.26632e-13	8.80184e-12	1	1
ENSG00000063176.15	chr19	SPHK2	+	-1.13065	3.65103	0.000610269	0.00379914	1	1
ENSG00000063177.12	chr19	RPL18	-	-3.22812	11.3716	3.68639e-24	6.06592e-22	1	1
ENSG00000063180.8	chr19	CA11	-	-2.10878	4.66088	3.9302e-11	1e-09	1	1
ENSG00000063241.7	chr19	ISOC2	-	-1.0115	3.34583	0.0124352	0.0550683	1	0
ENSG00000063244.12	chr19	U2AF2	+	-1.97828	8.59569	8.63701e-16	4.9621e-14	1	1
ENSG00000063245.14	chr19	EPN1	+	-2.86906	7.5264	1.04419e-23	1.65091e-21	1	1
ENSG00000063322.13	chr19	MED29	+	-1.17319	6.14598	5.82456e-06	5.64953e-05	1	1
ENSG00000063438.16	chr5	AHRR	+	-1.05388	-0.766903	0.0226645	0.0930018	1	0
ENSG00000063515.2	chr22	GSC2	-	0.632021	-3.74613	1	1	0	0
ENSG00000063660.8	chr2	GPC1	+	-1.89169	1.00059	3.07567e-06	3.16634e-05	1	1
ENSG00000063761.15	chr14	ADCK1	+	-0.509757	3.39099	0.135229	0.416513	0	0
ENSG00000063854.12	chr16	HAGH	-	-0.410149	4.52913	0.209404	0.587483	0	0
ENSG00000063978.15	chr4	RNF4	+	-1.72963	6.87999	6.78256e-11	1.69435e-09	1	1
ENSG00000064012.21	chr2	CASP8	+	1.09973	7.25977	0.000523863	0.00331473	1	1
ENSG00000064042.17	chr4	LIMCH1	+	7.6541	1.67429	0.000220612	0.00152378	1	1
ENSG00000064102.14	chr12	ASUN	-	1.60165	4.06511	2.49828e-06	2.62458e-05	1	1
ENSG00000064115.10	chr12	TM7SF3	-	1.43811	4.89508	8.75319e-05	0.000662965	1	1
ENSG00000064195.7	chr17	DLX3	-	-4.18865	-3.4525	5.94001e-05	0.000467313	1	1
ENSG00000064199.6	chr11	SPA17	+	1.4719	-0.841435	0.00299162	0.0157061	1	1
ENSG00000064201.15	chr11	TSPAN32	+	-0.234618	4.90188	0.43845	1	0	0
ENSG00000064205.10	chr20	WISP2	+	1.02677	-3.4442	0.462142	1	0	0
ENSG00000064218.4	chr9	DMRT3	+	0	-3.78398	1	1	0	0
ENSG00000064225.12	chr3	ST3GAL6	+	3.26513	0.0765464	0.00321429	0.0167244	1	1
ENSG00000064270.12	chr16	ATP2C2	+	1.38051	-1.84981	0.0398095	0.150824	0	0
ENSG00000064300.8	chr17	NGFR	+	-1.99975	-1.50124	0.000555613	0.00349083	1	1
ENSG00000064309.14	chr11	CDON	-	2.35288	-2.38175	0.0213691	0.088381	1	0
ENSG00000064313.11	chr8	TAF2	-	0.883904	5.51397	0.00308657	0.0161514	0	0
ENSG00000064393.15	chr7	HIPK2	-	-0.878756	6.18388	0.0206139	0.0857672	0	0
ENSG00000064419.13	chr7	TNPO3	-	1.11357	5.74026	0.000430994	0.00278205	1	1
ENSG00000064489.22	chr19	BORCS8-MEF2B	-	0.640662	-2.63675	0.45785	1	0	0
ENSG00000064490.13	chr19	RFXANK	+	-1.04343	5.08206	0.000194818	0.00136083	1	1
ENSG00000064545.14	chr19	TMEM161A	-	-1.62653	4.22042	2.68109e-07	3.39646e-06	1	1
ENSG00000064547.13	chr19	LPAR2	-	-2.21424	5.80822	3.54776e-10	7.67255e-09	1	1
ENSG00000064601.16	chr20	CTSA	+	-0.672838	5.85267	0.0194926	0.0817079	0	0
ENSG00000064607.16	chr19	SUGP2	-	1.12113	7.76401	0.00092513	0.00551191	1	1
ENSG00000064651.13	chr5	SLC12A2	+	0.997364	4.21422	0.00648399	0.031258	0	0
ENSG00000064652.10	chr5	SNX24	+	0.697421	1.33633	0.0869492	0.289802	0	0
ENSG00000064655.18	chr20	EYA2	+	-3.73832	0.245343	0.000884657	0.00530129	1	1
ENSG00000064666.14	chr19	CNN2	+	-1.38462	7.56705	3.31372e-06	3.3855e-05	1	1
ENSG00000064687.12	chr19	ABCA7	+	-0.789155	8.55106	0.00222925	0.0121165	0	0
ENSG00000064692.18	chr5	SNCAIP	+	6.67516	-1.20974	0.0303046	0.119432	0	0
ENSG00000064703.11	chr1	DDX20	+	-0.565205	5.31195	0.123434	0.386336	0	0
ENSG00000064726.9	chr15	BTBD1	-	0.865538	6.48229	0.0101904	0.0463473	0	0
ENSG00000064763.10	chr12	FAR2	+	2.77555	0.882818	1.61569e-08	2.59238e-07	1	1
ENSG00000064787.12	chr20	BCAS1	-	0.430467	-0.875687	0.628058	1	0	0
ENSG00000064835.10	chr3	POU1F1	-	3.31996	-2.56071	0.00498703	0.0247894	1	1
ENSG00000064886.13	chr1	CHI3L2	+	0.0318584	3.98086	0.983382	1	0	0
ENSG00000064932.15	chr19	SBNO2	-	-1.84411	4.83372	7.31334e-11	1.81126e-09	1	1
ENSG00000064933.16	chr2	PMS1	+	1.72706	5.87595	1.02795e-07	1.4067e-06	1	1
ENSG00000064961.18	chr19	HMG20B	+	-0.517946	5.72725	0.0974208	0.318567	0	0
ENSG00000064989.12	chr2	CALCRL	-	1.61169	-2.0143	0.0997259	0.324283	0	0
ENSG00000064995.16	chr6	TAF11	-	0.0777101	5.58982	0.803316	1	0	0
ENSG00000064999.13	chr6	ANKS1A	+	-0.434894	3.97717	0.115331	0.36538	0	0
ENSG00000065000.15	chr19	AP3D1	-	-0.690599	7.26657	0.00421711	0.0213211	0	0
ENSG00000065029.14	chr6	ZNF76	+	-0.634677	6.61852	0.00803231	0.0377162	0	0
ENSG00000065054.13	chr16	SLC9A3R2	+	-0.191895	0.621244	0.756214	1	0	0
ENSG00000065057.7	chr16	NTHL1	-	0.103914	2.97223	0.836904	1	0	0
ENSG00000065060.16	chr6	UHRF1BP1	+	0.500622	5.3364	0.149112	0.450646	0	0
ENSG00000065135.8	chr1	GNAI3	+	0.487896	5.9254	0.115676	0.366351	0	0
ENSG00000065150.18	chr13	IPO5	+	1.61712	6.64967	7.55e-07	8.76047e-06	1	1
ENSG00000065154.11	chr10	OAT	-	0.567098	4.06403	0.120778	0.379493	0	0
ENSG00000065183.15	chr1	WDR3	+	2.94743	4.13433	1.46741e-12	4.93655e-11	1	1
ENSG00000065243.18	chr1	PKN2	+	1.70305	6.52254	7.27211e-07	8.45861e-06	1	1
ENSG00000065268.10	chr19	WDR18	+	-0.685189	4.14746	0.0638854	0.224236	0	0
ENSG00000065308.4	chr6	TRAM2	-	1.72396	6.36386	4.57318e-06	4.53232e-05	1	1
ENSG00000065320.8	chr17	NTN1	+	-1.96021	0.122358	9.81768e-09	1.63684e-07	1	1
ENSG00000065325.12	chr17	GLP2R	+	-3.04724	-3.63348	0.023831	0.0970648	1	0
ENSG00000065328.16	chr10	MCM10	+	0.0128752	-1.45208	1	1	0	0
ENSG00000065357.19	chr12	DGKA	+	1.68273	8.34595	4.55575e-07	5.50307e-06	1	1
ENSG00000065361.14	chr12	ERBB3	+	2.24027	-1.89342	0.00394565	0.0200929	1	1
ENSG00000065371.17	chr3	ROPN1	-	0	-3.78398	1	1	0	0
ENSG00000065413.16	chr2	ANKRD44	-	1.59825	7.94485	1.79569e-06	1.93688e-05	1	1
ENSG00000065427.14	chr16	KARS	-	0.02202	6.86845	0.955425	1	0	0
ENSG00000065457.10	chr16	ADAT1	-	1.1128	4.51652	0.00233351	0.0126101	1	1
ENSG00000065485.17	chr3	PDIA5	+	-1.80439	1.56259	1.29554e-06	1.43131e-05	1	1
ENSG00000065491.8	chr6	TBC1D22B	+	-1.30744	4.73258	4.99261e-08	7.26e-07	1	1
ENSG00000065518.7	chr3	NDUFB4	+	-1.24829	5.6419	3.40654e-06	3.47331e-05	1	1
ENSG00000065526.10	chr1	SPEN	+	0.539582	8.42902	0.0857101	0.286647	0	0
ENSG00000065534.18	chr3	MYLK	-	4.2316	2.99508	2.51439e-05	0.000214205	1	1
ENSG00000065548.17	chr2	ZC3H15	+	0.0989781	6.53631	0.811821	1	0	0
ENSG00000065559.14	chr17	MAP2K4	+	2.36291	4.62058	5.3207e-11	1.35065e-09	1	1
ENSG00000065600.12	chr1	TMEM206	-	1.11005	4.05126	0.000923432	0.00550531	1	1
ENSG00000065609.14	chr6	SNAP91	-	0	-3.78398	1	1	0	0
ENSG00000065613.13	chr10	SLK	+	1.24253	5.61819	0.000439569	0.00283197	1	1
ENSG00000065615.13	chr6	CYB5R4	+	1.1651	5.81389	8.1771e-05	0.000624173	1	1
ENSG00000065618.16	chr10	COL17A1	-	-1.14023	-3.14314	0.162062	0.480525	0	0
ENSG00000065621.14	chr10	GSTO2	+	0.500906	0.396832	0.119188	0.375336	0	0
ENSG00000065665.20	chr10	SEC61A2	+	-0.259626	4.16464	0.363892	0.9047	0	0
ENSG00000065675.14	chr10	PRKCQ	-	3.84267	2.6766	2.21796e-10	5e-09	1	1
ENSG00000065717.14	chr19	TLE2	-	-0.882389	1.67117	0.0733712	0.251837	0	0
ENSG00000065802.11	chr2	ASB1	+	0.279908	5.80431	0.278519	0.735423	0	0
ENSG00000065809.13	chr10	FAM107B	-	1.27863	7.61962	3.75259e-05	0.000306411	1	1
ENSG00000065833.8	chr6	ME1	-	0.910661	-2.0771	0.302096	0.784237	0	0
ENSG00000065882.15	chr4	TBC1D1	+	0.38103	7.54835	0.287045	0.753269	0	0
ENSG00000065883.14	chr7	CDK13	+	-0.35421	7.21422	0.152513	0.457869	0	0
ENSG00000065911.11	chr2	MTHFD2	+	0.86503	3.73177	0.012467	0.0551809	0	0
ENSG00000065970.8	chr12	FOXJ2	+	-1.1365	5.94855	2.82644e-06	2.92818e-05	1	1
ENSG00000065978.17	chr1	YBX1	+	-2.10125	7.93865	2.09651e-16	1.3238e-14	1	1
ENSG00000065989.15	chr19	PDE4A	+	0.0591973	4.83891	0.922324	1	0	0
ENSG00000066027.11	chr1	PPP2R5A	+	0.0980914	6.51599	0.739386	1	0	0
ENSG00000066032.18	chr2	CTNNA2	+	0	-3.78398	1	1	0	0
ENSG00000066044.13	chr19	ELAVL1	-	0.340729	5.21422	0.314744	0.809814	0	0
ENSG00000066056.13	chr1	TIE1	+	1.24454	-0.850444	0.246757	0.669329	0	0
ENSG00000066084.12	chr12	DIP2B	+	0.0997203	6.51918	0.805719	1	0	0
ENSG00000066117.14	chr12	SMARCD1	+	-1.78231	7.4519	1.67784e-13	6.6798e-12	1	1
ENSG00000066135.12	chr1	KDM4A	+	-0.00471004	4.97997	0.962352	1	0	0
ENSG00000066136.19	chr1	NFYC	+	0.425009	5.74285	0.110211	0.35223	0	0
ENSG00000066185.12	chr1	ZMYND12	-	2.44773	-1.1222	0.000301263	0.00201599	1	1
ENSG00000066230.10	chr5	SLC9A3	-	-0.916618	0.764531	0.035488	0.136571	0	0
ENSG00000066248.14	chr2	NGEF	-	-0.638629	-2.69827	0.390803	0.954259	0	0
ENSG00000066279.16	chr1	ASPM	-	1.09247	-0.316883	0.00935332	0.0431167	1	1
ENSG00000066294.14	chr1	CD84	-	3.67354	7.36944	1.20741e-17	9.11638e-16	1	1
ENSG00000066322.12	chr1	ELOVL1	-	-2.07758	6.50278	1.68952e-17	1.24613e-15	1	1
ENSG00000066336.11	chr11	SPI1	-	-1.48175	6.66197	4.79408e-06	4.72956e-05	1	1
ENSG00000066379.14	chr6	ZNRD1	+	-2.04929	1.6768	4.6063e-09	8.1155e-08	1	1
ENSG00000066382.16	chr11	MPPED2	-	-4.54658	-1.51176	6.70776e-14	2.86043e-12	1	1
ENSG00000066405.12	chr3	CLDN18	+	-0.828482	-3.56624	0.456053	1	0	0
ENSG00000066422.4	chr3	ZBTB11	-	0.147194	6.15887	0.695471	1	0	0
ENSG00000066427.21	chr14	ATXN3	-	-0.404011	5.69852	0.0988753	0.322438	0	0
ENSG00000066455.12	chr14	GOLGA5	+	3.45116	4.97487	3.48057e-19	3.26763e-17	1	1
ENSG00000066468.20	chr10	FGFR2	-	4.49271	-2.77098	0.00212519	0.0116156	1	1
ENSG00000066557.5	chr1	LRRC40	-	0.753982	4.31889	0.0360699	0.138615	0	0
ENSG00000066583.11	chr5	ISOC1	+	-0.233673	3.51922	0.429917	1	0	0
ENSG00000066629.16	chr14	EML1	+	0.137578	-3.61077	1	1	0	0
ENSG00000066651.17	chr6	TRMT11	+	2.5448	4.83449	4.16548e-10	8.89723e-09	1	1
ENSG00000066654.12	chr16	THUMPD1	-	0.944113	6.20243	0.00734491	0.0349163	0	0
ENSG00000066697.14	chr9	MSANTD3	+	-0.284865	3.3104	0.294719	0.769607	0	0
ENSG00000066735.14	chr14	KIF26A	+	-0.812142	-2.23594	0.334463	0.848325	0	0
ENSG00000066739.11	chr14	ATG2B	-	2.56603	6.83434	8.0667e-10	1.64082e-08	1	1
ENSG00000066777.8	chr8	ARFGEF1	-	1.91861	6.17883	4.57094e-09	8.06258e-08	1	1
ENSG00000066813.14	chr16	ACSM2B	-	0.950822	-3.71923	1	1	0	0
ENSG00000066827.15	chr8	ZFAT	-	-0.677874	3.83234	0.0255992	0.10315	0	0
ENSG00000066855.15	chr8	MTFR1	+	1.8665	3.66875	8.34792e-07	9.592e-06	1	1
ENSG00000066923.17	chr7	STAG3	+	-1.42207	4.19388	0.00479424	0.0239451	1	1
ENSG00000066926.10	chr18	FECH	-	0.0046097	3.55214	0.98636	1	0	0
ENSG00000066933.15	chr15	MYO9A	-	2.22774	5.68594	6.75442e-08	9.57638e-07	1	1
ENSG00000067057.16	chr10	PFKP	+	0.845014	6.38292	0.0497767	0.182214	0	0
ENSG00000067064.10	chr10	IDI1	-	-1.80482	7.17228	2.7e-08	4.139e-07	1	1
ENSG00000067066.16	chr2	SP100	+	1.55639	8.09689	7.34161e-07	8.53126e-06	1	1
ENSG00000067082.14	chr10	KLF6	-	-2.12542	10.7045	1.98145e-05	0.000172864	1	1
ENSG00000067113.16	chr5	PLPP1	-	-0.525998	2.17399	0.0645008	0.225898	0	0
ENSG00000067141.16	chr15	NEO1	+	0.846404	2.97654	0.155566	0.46522	0	0
ENSG00000067167.7	chr8	TRAM1	-	-0.260113	7.60017	0.33936	0.85838	0	0
ENSG00000067182.7	chr12	TNFRSF1A	-	0.149992	3.88306	0.814479	1	0	0
ENSG00000067191.15	chr17	CACNB1	-	1.25541	2.56493	0.000180681	0.00127147	1	1
ENSG00000067208.14	chr1	EVI5	-	0.867379	3.49494	0.0183324	0.0774182	0	0
ENSG00000067221.13	chr15	STOML1	-	-0.247419	2.93015	0.398335	0.966919	0	0
ENSG00000067225.17	chr15	PKM	-	-0.798243	8.30019	0.00150811	0.00854117	0	0
ENSG00000067248.9	chr5	DHX29	-	1.74645	5.07902	2.92e-07	3.66465e-06	1	1
ENSG00000067334.13	chr1	DNTTIP2	-	0.618856	5.93633	0.121816	0.38218	0	0
ENSG00000067365.14	chr16	METTL22	+	-0.302019	4.08816	0.219777	0.610644	0	0
ENSG00000067369.13	chr15	TP53BP1	-	1.44311	6.01904	1.04404e-05	9.62261e-05	1	1
ENSG00000067533.5	chr1	RRP15	+	1.21704	4.6534	0.000586807	0.00366249	1	1
ENSG00000067560.10	chr3	RHOA	-	-2.02257	9.80031	1.16707e-17	8.84491e-16	1	1
ENSG00000067596.10	chr17	DHX8	+	-0.56957	6.4229	0.123633	0.386797	0	0
ENSG00000067601.7	chr7	PMS2P4	-	-0.485348	0.176497	0.140219	0.429046	0	0
ENSG00000067606.15	chr1	PRKCZ	+	-0.928795	4.317	0.000543775	0.0034264	0	0
ENSG00000067704.9	chr1	IARS2	+	2.90559	5.69445	1.61799e-13	6.46707e-12	1	1
ENSG00000067715.13	chr12	SYT1	+	-4.27607	-0.306148	3.63283e-15	1.88502e-13	1	1
ENSG00000067798.13	chr12	NAV3	+	2.20084	-3.14653	0.279723	0.737798	0	0
ENSG00000067836.12	chr16	ROGDI	-	-0.159094	4.00922	0.631792	1	0	0
ENSG00000067900.7	chr18	ROCK1	-	1.33792	7.08956	0.000132113	0.000961999	1	1
ENSG00000067955.13	chr16	CBFB	+	0.560629	6.21204	0.0258105	0.103842	0	0
ENSG00000068001.13	chr3	HYAL2	-	-0.0443943	2.06758	0.884931	1	0	0
ENSG00000068024.16	chr2	HDAC4	-	-1.8911	4.0177	3e-09	5.51823e-08	1	1
ENSG00000068028.17	chr3	RASSF1	-	-2.38115	7.71003	1.2551e-23	1.96895e-21	1	1
ENSG00000068078.17	chr4	FGFR3	+	-0.114899	-2.68759	0.921243	1	0	0
ENSG00000068079.7	chr17	IFI35	+	0.156631	4.74726	0.74918	1	0	0
ENSG00000068097.14	chr17	HEATR6	-	1.85998	5.67413	2.36142e-06	2.49291e-05	1	1
ENSG00000068120.14	chr17	COASY	+	-1.19633	6.16586	6.76728e-06	6.47064e-05	1	1
ENSG00000068137.14	chr17	PLEKHH3	-	-2.63436	1.18564	6.44772e-09	1.10888e-07	1	1
ENSG00000068305.17	chr15	MEF2A	+	0.0504838	6.38747	0.913162	1	0	0
ENSG00000068383.18	chr10	INPP5A	+	-2.83715	5.12727	1.25673e-25	2.53666e-23	1	1
ENSG00000068489.12	chr17	PRR11	+	0.290159	0.3988	0.515733	1	0	0
ENSG00000068615.16	chr2	REEP1	-	3.35969	-2.05375	0.00591875	0.0288384	1	1
ENSG00000068650.18	chr13	ATP11A	+	1.47408	7.16886	0.000215531	0.0014926	1	1
ENSG00000068654.15	chr2	POLR1A	-	-0.175476	5.53108	0.514112	1	0	0
ENSG00000068697.6	chr2	LAPTM4A	-	-2.53205	7.78534	1.88475e-16	1.20389e-14	1	1
ENSG00000068724.15	chr2	TTC7A	+	-2.46218	7.75275	1.41297e-20	1.55283e-18	1	1
ENSG00000068745.14	chr3	IP6K2	-	-1.97721	6.92978	2.11172e-15	1.14376e-13	1	1
ENSG00000068781.21	chr2	STON1-GTF2A1L	+	0	-3.78398	1	1	0	0
ENSG00000068784.12	chr2	SRBD1	-	1.80118	3.26048	2.51377e-05	0.000214181	1	1
ENSG00000068796.16	chr5	KIF2A	+	1.46865	5.51333	3.52012e-06	3.57467e-05	1	1
ENSG00000068831.18	chr11	RASGRP2	-	-1.77239	9.80162	5.66362e-09	9.82398e-08	1	1
ENSG00000068878.14	chr2	PSME4	-	0.422338	6.55053	0.237551	0.648953	0	0
ENSG00000068885.14	chr3	IFT80	-	3.13479	4.84192	8.38195e-11	2e-09	1	1
ENSG00000068903.19	chr19	SIRT2	-	-1.17269	5.68735	6.33842e-06	6.09716e-05	1	1
ENSG00000068912.13	chr2	ERLEC1	+	0.358403	4.99046	0.265411	0.709466	0	0
ENSG00000068971.13	chr11	PPP2R5B	+	-0.731102	5.21528	0.0183776	0.0775822	0	0
ENSG00000068976.13	chr11	PYGM	-	-1.62785	4.37129	2.83726e-08	4.33e-07	1	1
ENSG00000069011.15	chr5	PITX1	-	-2.56977	-2.97489	0.000396737	0.002581	1	1
ENSG00000069018.17	chr5	TRPC7	-	0	-3.78398	1	1	0	0
ENSG00000069020.18	chr5	MAST4	+	-0.147327	4.06683	0.738392	1	0	0
ENSG00000069122.18	chr6	ADGRF5	-	0.615923	-3.75188	1	1	0	0
ENSG00000069188.16	chr17	SDK2	-	-1.02286	6.5403	0.0299636	0.118226	0	0
ENSG00000069206.15	chr8	ADAM7	+	0.651682	-3.74396	1	1	0	0
ENSG00000069248.11	chr1	NUP133	-	0.791438	5.77741	0.0159783	0.068612	0	0
ENSG00000069275.12	chr1	NUCKS1	-	0.413998	7.03289	0.165645	0.489457	0	0
ENSG00000069329.15	chr16	VPS35	-	2.40218	6.22319	3.51707e-11	9.19967e-10	1	1
ENSG00000069345.11	chr16	DNAJA2	-	-0.385233	6.22693	0.186937	0.539841	0	0
ENSG00000069399.12	chr19	BCL3	+	-3.69815	7.45228	1.17763e-23	1.85221e-21	1	1
ENSG00000069424.14	chr1	KCNAB2	+	-1.04611	7.27778	7.61689e-05	0.000584802	1	1
ENSG00000069431.10	chr12	ABCC9	-	1.0755	-3.70758	1	1	0	0
ENSG00000069482.6	chr11	GAL	+	0.658062	-3.74333	1	1	0	0
ENSG00000069493.14	chr12	CLEC2D	+	3.63722	8.06218	1.86618e-16	1.19456e-14	1	1
ENSG00000069667.15	chr15	RORA	-	2.14833	6.02302	0.000156549	0.00111828	1	1
ENSG00000069696.6	chr11	DRD4	+	0.460301	-3.37683	0.825826	1	0	0
ENSG00000069702.10	chr1	TGFBR3	-	4.95127	4.87363	9.19721e-18	7.04081e-16	1	1
ENSG00000069712.10	chr1	KIAA1107	+	4.58283	2.24044	2.17543e-14	1.00252e-12	1	1
ENSG00000069764.9	chr16	PLA2G10	-	-1.52117	-3.7449	0.526316	1	0	0
ENSG00000069812.11	chr1	HES2	-	0.629762	-3.74643	1	1	0	0
ENSG00000069849.10	chr3	ATP1B3	+	0.0329221	5.32062	0.936205	1	0	0
ENSG00000069869.15	chr15	NEDD4	-	4.41057	0.279867	2.87958e-06	2.98018e-05	1	1
ENSG00000069943.9	chr15	PIGB	+	-0.501579	4.58848	0.0737136	0.252855	0	0
ENSG00000069956.11	chr15	MAPK6	+	0.639255	4.34339	0.122895	0.385052	0	0
ENSG00000069966.18	chr15	GNB5	-	-0.368876	6.29546	0.105494	0.340046	0	0
ENSG00000069974.15	chr15	RAB27A	-	2.66102	4.46927	3.80099e-12	1.17611e-10	1	1
ENSG00000069998.12	chr22	CECR5	-	-0.637244	4.72056	0.0274211	0.109392	0	0
ENSG00000070010.18	chr22	UFD1L	-	-0.351209	5.86635	0.192094	0.549176	0	0
ENSG00000070018.8	chr12	LRP6	-	-0.488002	-0.57489	0.423363	1	0	0
ENSG00000070019.4	chr12	GUCY2C	-	1.25302	0.955087	0.0760007	0.259194	0	0
ENSG00000070031.3	chr11	SCT	-	-0.00532567	-3.4856	1	1	0	0
ENSG00000070047.11	chr11	PHRF1	+	-1.46599	3.24016	1.74523e-08	2.77742e-07	1	1
ENSG00000070061.14	chr9	IKBKAP	-	2.4448	6.16845	6.44941e-12	1.91065e-10	1	1
ENSG00000070081.15	chr11	NUCB2	+	2.03003	2.80365	5.90622e-06	5.7175e-05	1	1
ENSG00000070087.13	chr3	PFN2	-	2.28608	3.37869	1.27485e-05	0.000115444	1	1
ENSG00000070159.13	chr9	PTPN3	-	1.13002	-3.3961	0.892221	1	0	0
ENSG00000070182.17	chr14	SPTB	-	0.75217	-1.27604	0.29675	0.773776	0	0
ENSG00000070190.12	chr4	DAPP1	+	1.36918	6.3506	7.97418e-05	0.000610222	1	1
ENSG00000070193.4	chr5	FGF10	-	0	-3.78398	1	1	0	0
ENSG00000070214.15	chr9	SLC44A1	+	1.9078	4.10265	1.52432e-05	0.0001358	1	1
ENSG00000070269.13	chr14	TMEM260	+	3.74039	5.03958	1.9702e-18	1.67092e-16	1	1
ENSG00000070366.13	chr17	SMG6	-	-0.897988	4.67962	0.00085769	0.00515193	0	0
ENSG00000070367.15	chr14	EXOC5	-	2.28892	5.56429	5.42522e-10	1.13911e-08	1	1
ENSG00000070371.15	chr22	CLTCL1	-	1.67719	1.76171	0.0109351	0.0492647	1	1
ENSG00000070388.11	chr19	FGF22	+	0.218479	-1.24928	0.788856	1	0	0
ENSG00000070404.9	chr19	FSTL3	+	-0.584794	0.656233	0.149468	0.451437	0	0
ENSG00000070413.18	chr22	DGCR2	-	-1.0003	6.33128	0.000122754	0.000900129	1	1
ENSG00000070423.17	chr19	RNF126	-	-1.9122	7.03029	1.04983e-11	3.02146e-10	1	1
ENSG00000070444.14	chr17	MNT	-	-2.66717	5.87243	3.77681e-20	3.92957e-18	1	1
ENSG00000070476.14	chr3	ZXDC	-	-1.03153	6.45289	1.93059e-05	0.00016884	1	1
ENSG00000070495.14	chr17	JMJD6	-	-2.76422	5.95536	7.93985e-23	1.13697e-20	1	1
ENSG00000070501.11	chr8	POLB	+	-1.23424	4.43726	6.26686e-06	6.03504e-05	1	1
ENSG00000070526.14	chr17	ST6GALNAC1	-	2.77621	-1.86553	0.00206789	0.0113362	1	1
ENSG00000070540.12	chr17	WIPI1	-	0.208766	2.94428	0.576037	1	0	0
ENSG00000070601.9	chr9	FRMPD1	+	0.72369	-1.57198	0.347312	0.874131	0	0
ENSG00000070610.14	chr9	GBA2	-	-0.0916167	6.8994	0.707388	1	0	0
ENSG00000070614.14	chr5	NDST1	+	-0.723982	4.87109	0.0292005	0.11569	0	0
ENSG00000070669.16	chr7	ASNS	-	1.16571	5.53355	0.000306787	0.00205023	1	1
ENSG00000070718.11	chr8	AP3M2	+	1.2462	4.11463	0.00255193	0.0136595	1	1
ENSG00000070729.13	chr16	CNGB1	-	1.08038	-3.70671	1	1	0	0
ENSG00000070731.9	chr17	ST6GALNAC2	-	-1.62519	-0.677427	0.000517407	0.00327971	1	1
ENSG00000070748.17	chr10	CHAT	+	0	-3.78398	1	1	0	0
ENSG00000070756.13	chr8	PABPC1	-	-0.693079	10.1243	0.00250536	0.0134304	0	0
ENSG00000070759.16	chr1	TESK2	-	-2.36932	4.77073	6.01212e-12	1.79339e-10	1	1
ENSG00000070761.7	chr16	CFAP20	-	-4.13327	6.64257	1.26014e-36	9.7829e-34	1	1
ENSG00000070770.8	chr16	CSNK2A2	-	0.267959	6.19061	0.374863	0.924242	0	0
ENSG00000070778.12	chr14	PTPN21	-	3.75992	-3.10857	0.00623274	0.0301861	1	1
ENSG00000070785.16	chr1	EIF2B3	-	1.51072	2.77142	4.20849e-05	0.000340287	1	1
ENSG00000070808.15	chr5	CAMK2A	-	-2.38244	-0.0567887	0.0749828	0.256338	0	0
ENSG00000070814.17	chr5	TCOF1	+	-0.60971	6.24932	0.0140217	0.0612165	0	0
ENSG00000070831.15	chr1	CDC42	+	-0.852065	7.76491	0.000390642	0.00254518	0	0
ENSG00000070882.12	chr7	OSBPL3	-	1.29563	5.20424	0.0109671	0.0493974	1	1
ENSG00000070886.10	chr1	EPHA8	+	-3.74137	-2.97503	1.28636e-07	1.72753e-06	1	1
ENSG00000070915.9	chr16	SLC12A3	+	1.81597	2.77259	0.00570131	0.0278732	1	1
ENSG00000070950.9	chr3	RAD18	-	1.60449	4.16395	7.52628e-06	7.12215e-05	1	1
ENSG00000070961.15	chr12	ATP2B1	-	0.929419	8.03167	0.0140635	0.0613812	0	0
ENSG00000070985.13	chr11	TRPM5	-	-1.2817	-1.90741	0.0563699	0.201548	0	0
ENSG00000071051.13	chr2	NCK2	+	-1.0584	6.65282	0.000728908	0.00445797	1	1
ENSG00000071054.16	chr2	MAP4K4	+	-1.14687	7.11521	0.0359326	0.138106	0	0
ENSG00000071073.12	chr2	MGAT4A	-	0.0177604	4.57815	0.988095	1	0	0
ENSG00000071082.10	chr2	RPL31	+	-1.68342	10.172	7.72327e-10	1.57838e-08	1	1
ENSG00000071127.16	chr4	WDR1	-	-0.408368	7.8532	0.0748844	0.256059	0	0
ENSG00000071189.21	chr7	SNX13	-	1.3837	5.56802	0.000325216	0.00215886	1	1
ENSG00000071203.9	chr11	MS4A12	+	1.10999	-3.70235	1	1	0	0
ENSG00000071205.11	chr4	ARHGAP10	+	1.9487	0.226938	0.00321321	0.0167215	1	1
ENSG00000071242.11	chr6	RPS6KA2	-	-0.390829	4.62094	0.320403	0.820853	0	0
ENSG00000071243.15	chr7	ING3	+	-0.12957	5.34995	0.680898	1	0	0
ENSG00000071246.10	chr14	VASH1	+	2.40896	5.1185	0.0193669	0.0812206	1	0
ENSG00000071282.11	chr3	LMCD1	+	-0.103043	-0.560402	0.840476	1	0	0
ENSG00000071462.11	chr7	WBSCR22	+	-2.17777	6.97944	3.69427e-18	3.03303e-16	1	1
ENSG00000071537.13	chr14	SEL1L	-	1.46086	6.2149	0.00010712	0.000795795	1	1
ENSG00000071539.13	chr5	TRIP13	+	1.16179	-0.247514	0.00764057	0.0361459	1	1
ENSG00000071564.14	chr19	TCF3	-	-1.41567	8.96296	5.62776e-07	6.6781e-06	1	1
ENSG00000071575.11	chr2	TRIB2	+	-1.9711	5.41681	2.726e-06	2.83283e-05	1	1
ENSG00000071626.16	chr19	DAZAP1	+	-1.67974	7.4433	1.26799e-10	3e-09	1	1
ENSG00000071655.17	chr19	MBD3	-	-1.19379	5.56568	0.000285489	0.00192126	1	1
ENSG00000071677.1	chr2	PRLH	+	0	-3.78398	1	1	0	0
ENSG00000071794.15	chr3	HLTF	-	3.29324	4.11561	6.30921e-13	2.266e-11	1	1
ENSG00000071894.14	chr8	CPSF1	-	-0.745546	8.04383	0.0113233	0.0507907	0	0
ENSG00000071909.18	chr2	MYO3B	+	0.945395	0.335117	0.484381	1	0	0
ENSG00000071967.11	chr2	CYBRD1	+	5.30617	3.75703	5.07067e-12	1.53448e-10	1	1
ENSG00000071991.8	chr18	CDH19	-	0	-3.78398	1	1	0	0
ENSG00000071994.10	chr6	PDCD2	-	0.412065	6.06833	0.130496	0.4044	0	0
ENSG00000072041.16	chr12	SLC6A15	-	-4.17018	-3.26243	8.73175e-06	8.16464e-05	1	1
ENSG00000072042.12	chr14	RDH11	-	2.26697	4.73086	3.476e-10	7.53078e-09	1	1
ENSG00000072062.13	chr19	PRKACA	-	-1.1501	5.4932	3.02765e-05	0.000252773	1	1
ENSG00000072071.16	chr19	ADGRL1	-	-0.253822	2.97539	0.460292	1	0	0
ENSG00000072080.10	chr2	SPP2	+	0	-3.78398	1	1	0	0
ENSG00000072110.13	chr14	ACTN1	-	-0.293975	3.15041	0.557596	1	0	0
ENSG00000072121.15	chr14	ZFYVE26	-	1.18376	5.70588	0.00158874	0.00895008	1	1
ENSG00000072134.15	chr17	EPN2	+	-1.61686	2.91961	1.86436e-09	3.53126e-08	1	1
ENSG00000072135.12	chr2	PTPN18	+	-0.761106	6.93353	0.0188129	0.079133	0	0
ENSG00000072163.18	chr2	LIMS2	-	-2.12871	3.55745	1.276e-06	1.41255e-05	1	1
ENSG00000072182.12	chr2	ASIC4	+	-0.155688	-2.07312	0.834589	1	0	0
ENSG00000072195.14	chr2	SPEG	+	0.556981	-0.258261	0.461156	1	0	0
ENSG00000072201.13	chr4	LNX1	-	1.83613	0.815377	0.00012732	0.000929893	1	1
ENSG00000072210.18	chr17	ALDH3A2	+	3.52447	5.58958	2.35745e-13	9.12158e-12	1	1
ENSG00000072274.12	chr3	TFRC	-	1.73237	7.52821	9.25008e-08	1.27738e-06	1	1
ENSG00000072310.16	chr17	SREBF1	-	-2.78682	6.71762	1.43973e-16	9.32422e-15	1	1
ENSG00000072364.12	chr5	AFF4	-	0.160062	7.918	0.670552	1	0	0
ENSG00000072401.14	chr10	UBE2D1	+	-1.53245	4.98189	2.55993e-08	3.9484e-07	1	1
ENSG00000072415.8	chr14	MPP5	+	1.0711	4.0395	0.00333307	0.01728	1	1
ENSG00000072422.16	chr10	RHOBTB1	-	-0.43201	-0.745977	0.496553	1	0	0
ENSG00000072518.20	chr11	MARK2	+	-1.13116	6.52761	2.17177e-05	0.000187736	1	1
ENSG00000072571.19	chr5	HMMR	+	1.60711	0.427284	4.32408e-05	0.000348888	1	1
ENSG00000072609.17	chr12	CHFR	-	-0.487381	6.50935	0.0868402	0.289486	0	0
ENSG00000072657.8	chr12	TRHDE	+	2.5856	-2.96613	0.22938	0.631385	0	0
ENSG00000072682.18	chr5	P4HA2	-	3.62034	-0.481215	0.0148914	0.0645524	1	0
ENSG00000072694.19	chr1	FCGR2B	+	2.72218	6.76289	2.22647e-10	5e-09	1	1
ENSG00000072736.18	chr16	NFATC3	+	1.05199	6.02139	0.00481493	0.0240326	1	1
ENSG00000072756.16	chr3	TRNT1	+	2.27527	4.26208	5.36025e-08	7.7522e-07	1	1
ENSG00000072778.19	chr17	ACADVL	+	-0.579874	7.80395	0.0474584	0.175114	0	0
ENSG00000072786.12	chr5	STK10	-	-1.08753	8.2366	9.26391e-07	1.05504e-05	1	1
ENSG00000072803.17	chr5	FBXW11	-	0.185823	6.1067	0.509257	1	0	0
ENSG00000072818.11	chr17	ACAP1	+	-1.25648	8.16438	2.3253e-05	0.000199612	1	1
ENSG00000072832.14	chr4	CRMP1	-	0.254467	-0.376984	0.928281	1	0	0
ENSG00000072840.12	chr4	EVC	+	1.41566	1.485	0.277286	0.732836	0	0
ENSG00000072849.10	chr17	DERL2	-	-1.48586	6.31024	3.44549e-08	5.17712e-07	1	1
ENSG00000072858.10	chr3	SIDT1	+	-1.02283	6.33117	0.000108832	0.000807231	1	1
ENSG00000072864.12	chr16	NDE1	+	-2.30225	2.73483	6.88329e-18	5.44139e-16	1	1
ENSG00000072952.18	chr11	MRVI1	-	1.92453	0.76574	0.000295263	0.00197978	1	1
ENSG00000072954.6	chr19	TMEM38A	+	-1.41839	2.84149	0.00053105	0.0033532	1	1
ENSG00000072958.8	chr19	AP1M1	+	-0.152193	6.51599	0.569207	1	0	0
ENSG00000073008.14	chr19	PVR	+	1.94657	0.903637	0.0498721	0.182519	0	0
ENSG00000073050.11	chr19	XRCC1	-	-0.488782	4.57478	0.106705	0.34323	0	0
ENSG00000073060.15	chr12	SCARB1	-	-2.58205	3.498	0.000971265	0.00576156	1	1
ENSG00000073067.13	chr7	CYP2W1	+	-3.20993	-0.479396	4.25479e-08	6.27e-07	1	1
ENSG00000073111.13	chr3	MCM2	+	-1.15839	5.38423	4.36491e-06	4.34725e-05	1	1
ENSG00000073146.15	chr22	MOV10L1	+	0.343982	-3.4225	1	1	0	0
ENSG00000073150.13	chr22	PANX2	+	-3.84627	-0.763189	8.39515e-09	1.41486e-07	1	1
ENSG00000073169.13	chr22	SELO	+	-1.86673	5.97689	1e-09	2.088e-08	1	1
ENSG00000073282.12	chr3	TP63	+	1.09328	0.534848	0.446327	1	0	0
ENSG00000073331.17	chr4	ALPK1	+	2.18054	4.75826	4.8798e-10	1.03138e-08	1	1
ENSG00000073350.13	chr17	LLGL2	+	-0.97907	5.19018	0.000531692	0.00335656	0	0
ENSG00000073417.14	chr15	PDE8A	+	0.742495	5.12499	0.119125	0.375235	0	0
ENSG00000073536.17	chr17	NLE1	-	-1.14186	4.17409	2.58646e-05	0.000219572	1	1
ENSG00000073578.16	chr5	SDHA	+	-0.781919	6.44332	0.00279509	0.014804	0	0
ENSG00000073584.18	chr17	SMARCE1	-	1.60358	6.04082	5.28714e-07	6.3135e-06	1	1
ENSG00000073598.5	chr17	FNDC8	+	-0.00623656	-1.78425	1	1	0	0
ENSG00000073605.18	chr17	GSDMB	-	2.45061	6.20341	1.32718e-06	1.46439e-05	1	1
ENSG00000073614.11	chr12	KDM5A	-	1.07933	7.39254	0.00130812	0.00751892	1	1
ENSG00000073670.13	chr17	ADAM11	+	-0.872105	1.22772	0.0154906	0.0668149	0	0
ENSG00000073711.10	chr3	PPP2R3A	+	0.814509	-0.279435	0.156349	0.467096	0	0
ENSG00000073712.14	chr14	FERMT2	-	0.0568078	-1.47971	1	1	0	0
ENSG00000073734.8	chr2	ABCB11	-	1.33335	-3.68478	0.868381	1	0	0
ENSG00000073737.16	chr2	DHRS9	+	0.94764	-1.04748	0.228474	0.629464	0	0
ENSG00000073754.5	chr1	CD5L	-	-0.297415	-2.17376	0.671567	1	0	0
ENSG00000073756.11	chr1	PTGS2	-	-0.68047	1.19494	0.346832	0.873303	0	0
ENSG00000073792.15	chr3	IGF2BP2	-	1.12302	-0.761524	0.119184	0.375336	0	0
ENSG00000073803.13	chr3	MAP3K13	+	1.02811	3.46891	0.00112429	0.00656894	1	1
ENSG00000073849.14	chr3	ST6GAL1	+	0.0592078	9.19607	0.887462	1	0	0
ENSG00000073861.2	chr17	TBX21	+	0.0912645	4.93696	0.832266	1	0	0
ENSG00000073910.19	chr13	FRY	+	4.59137	6.605	2.69292e-09	4.95947e-08	1	1
ENSG00000073921.17	chr11	PICALM	-	0.526422	6.26736	0.0717387	0.247398	0	0
ENSG00000073969.18	chr17	NSF	+	2.02658	2.9232	1.07205e-05	9.85384e-05	1	1
ENSG00000074047.20	chr2	GLI2	+	-1.52047	-3.74496	0.526316	1	0	0
ENSG00000074054.17	chr2	CLASP1	-	0.698797	6.33778	0.0468394	0.173104	0	0
ENSG00000074071.13	chr16	MRPS34	-	-0.297179	5.18838	0.389109	0.951399	0	0
ENSG00000074181.8	chr19	NOTCH3	-	-0.826981	-1.98525	0.275618	0.729942	0	0
ENSG00000074201.8	chr11	CLNS1A	-	1.54497	5.50563	7.05155e-06	6.71805e-05	1	1
ENSG00000074211.13	chr4	PPP2R2C	-	5.49399	-2.1832	0.0539039	0.194257	0	0
ENSG00000074219.13	chr19	TEAD2	-	2.75112	5.5091	6.32147e-10	1.31003e-08	1	1
ENSG00000074266.17	chr11	EED	+	1.39358	5.34775	8.23812e-05	0.000628039	1	1
ENSG00000074276.10	chr5	CDHR2	+	-0.570583	-0.780083	0.228609	0.62975	0	0
ENSG00000074317.10	chr5	SNCB	-	-6.34658	-0.831832	2.75623e-13	1.05433e-11	1	1
ENSG00000074319.12	chr11	TSG101	-	0.14217	5.13798	0.677445	1	0	0
ENSG00000074356.16	chr17	NCBP3	-	1.11871	6.4042	0.000432518	0.0027907	1	1
ENSG00000074370.17	chr17	ATP2A3	-	-1.92231	10.1998	3.98438e-13	1.47386e-11	1	1
ENSG00000074410.13	chr15	CA12	-	3.9444	-3.03711	0.00535951	0.0263832	1	1
ENSG00000074416.13	chr3	MGLL	-	-1.96225	3.01062	9.78362e-05	0.000733487	1	1
ENSG00000074527.11	chr12	NTN4	-	4.46409	-1.23557	0.00093634	0.00557404	1	1
ENSG00000074582.12	chr2	BCS1L	+	0.512213	4.80668	0.0823958	0.277559	0	0
ENSG00000074590.13	chr12	NUAK1	-	2.96554	-0.46246	0.00145953	0.00829395	1	1
ENSG00000074603.18	chr15	DPP8	-	1.66768	6.24791	9.49346e-09	1.58584e-07	1	1
ENSG00000074621.13	chr15	SLC24A1	+	1.62684	3.9524	3.52383e-06	3.57723e-05	1	1
ENSG00000074657.13	chr18	ZNF532	+	0.925967	5.3176	0.0254106	0.102475	0	0
ENSG00000074660.15	chr17	SCARF1	-	0.22376	-2.12775	0.764574	1	0	0
ENSG00000074695.5	chr18	LMAN1	-	2.06539	6.01357	5.80225e-09	1.00472e-07	1	1
ENSG00000074696.12	chr15	HACD3	+	1.24434	3.96141	0.000198136	0.00138177	1	1
ENSG00000074706.13	chr6	IPCEF1	-	4.67848	2.90947	3.8864e-15	2.00799e-13	1	1
ENSG00000074755.14	chr17	ZZEF1	-	-0.20413	7.45353	0.495899	1	0	0
ENSG00000074771.3	chr6	NOX3	-	2.73614	-3.44349	0.277681	0.733662	0	0
ENSG00000074800.13	chr1	ENO1	-	-0.737406	8.19238	0.00620334	0.0300678	0	0
ENSG00000074803.17	chr15	SLC12A1	+	1.62736	-2.05773	0.0620837	0.218965	0	0
ENSG00000074842.7	chr19	MYDGF	-	-2.37092	5.44664	7.3123e-14	3.08779e-12	1	1
ENSG00000074855.10	chr19	ANO8	-	-0.958571	3.09628	0.00712733	0.0339834	0	0
ENSG00000074935.13	chr6	TUBE1	-	1.48233	4.71444	8.84742e-06	8.2677e-05	1	1
ENSG00000074964.16	chr1	ARHGEF10L	+	0.960644	4.42724	0.0293217	0.116117	0	0
ENSG00000074966.10	chr4	TXK	-	4.90838	3.17497	1.33126e-17	9.97689e-16	1	1
ENSG00000075035.9	chr12	WSCD2	+	-2.3596	-0.0666728	0.00129899	0.00747143	1	1
ENSG00000075043.17	chr20	KCNQ2	-	-4.78874	-3.30937	2.47086e-05	0.000210852	1	1
ENSG00000075073.14	chr10	TACR2	-	0.416695	-0.463107	0.342026	0.863751	0	0
ENSG00000075089.9	chr12	ACTR6	+	1.41848	4.74004	0.000101346	0.000756425	1	1
ENSG00000075131.9	chr15	TIPIN	-	0.953668	1.94624	0.003149	0.0164355	0	0
ENSG00000075142.13	chr7	SRI	-	0.0350663	5.23172	0.916868	1	0	0
ENSG00000075151.20	chr1	EIF4G3	-	0.325451	6.37604	0.232278	0.63745	0	0
ENSG00000075188.8	chr12	NUP37	-	1.78455	3.42292	8.61168e-08	1.19851e-06	1	1
ENSG00000075213.10	chr7	SEMA3A	-	4.57161	-2.73231	0.00452163	0.0227072	1	1
ENSG00000075218.18	chr22	GTSE1	+	-1.06611	-1.14056	0.0293333	0.11614	0	0
ENSG00000075223.13	chr7	SEMA3C	-	2.83332	-1.26747	0.0016626	0.00931335	1	1
ENSG00000075234.16	chr22	TTC38	+	-0.109118	4.18751	0.729233	1	0	0
ENSG00000075239.13	chr11	ACAT1	+	1.99108	3.9447	2.5e-08	3.86509e-07	1	1
ENSG00000075240.16	chr22	GRAMD4	+	-2.02316	5.05916	1.71464e-06	1.8574e-05	1	1
ENSG00000075275.16	chr22	CELSR1	-	0.801162	8.1078	0.0102322	0.0465233	0	0
ENSG00000075290.7	chr10	WNT8B	+	0.673809	-1.66002	0.305643	0.79124	0	0
ENSG00000075292.18	chr2	ZNF638	+	3.25944	7.30698	1.02116e-15	5.78983e-14	1	1
ENSG00000075303.12	chr7	SLC25A40	-	2.69649	4.58819	4.02901e-11	1e-09	1	1
ENSG00000075336.11	chr18	TIMM21	+	2.11111	4.0039	6.23847e-09	1.07595e-07	1	1
ENSG00000075340.22	chr2	ADD2	-	-4.75765	4.3617	1.1341e-08	1.87124e-07	1	1
ENSG00000075388.3	chr11	FGF4	-	0	-3.78398	1	1	0	0
ENSG00000075391.16	chr1	RASAL2	+	2.92635	2.37087	0.000428324	0.00276718	1	1
ENSG00000075399.12	chr16	VPS9D1	-	-1.58051	4.70711	1.59812e-06	1.74083e-05	1	1
ENSG00000075407.17	chr10	ZNF37A	+	3.47818	5.44646	3.36401e-15	1.75456e-13	1	1
ENSG00000075413.17	chr14	MARK3	+	0.873701	6.61538	0.00806738	0.0378574	0	0
ENSG00000075415.12	chr12	SLC25A3	+	-1.1169	8.70953	8.6109e-05	0.000653332	1	1
ENSG00000075420.12	chr3	FNDC3B	+	1.21848	3.00343	0.00456664	0.0229104	1	1
ENSG00000075426.11	chr2	FOSL2	+	-3.11416	6.90824	3.77116e-08	5.62321e-07	1	1
ENSG00000075429.8	chr17	CACNG5	+	0	-3.78398	1	1	0	0
ENSG00000075461.5	chr17	CACNG4	+	-0.136836	-3.08161	1	1	0	0
ENSG00000075539.13	chr4	FRYL	-	1.99751	6.96221	4.8e-08	7.00093e-07	1	1
ENSG00000075568.16	chr2	TMEM131	-	0.781401	7.13732	0.0140775	0.0614247	0	0
ENSG00000075618.17	chr7	FSCN1	+	-5.01113	2.66491	1.595e-21	1.97109e-19	1	1
ENSG00000075624.13	chr7	ACTB	-	-2.16411	11.2341	2.652e-12	8.51029e-11	1	1
ENSG00000075643.5	chr18	MOCOS	+	1.65098	-1.15948	0.174376	0.510153	0	0
ENSG00000075651.15	chr3	PLD1	-	2.79577	1.14105	0.00296205	0.0155739	1	1
ENSG00000075673.11	chr13	ATP12A	+	-1.6004	-3.67273	0.39179	0.956087	0	0
ENSG00000075702.16	chr19	WDR62	+	-1.28463	2.1443	0.000227012	0.00156192	1	1
ENSG00000075711.20	chr3	DLG1	-	0.660105	6.19329	0.0167061	0.0713213	0	0
ENSG00000075785.12	chr3	RAB7A	+	-1.77784	7.55389	1.39651e-12	4.71374e-11	1	1
ENSG00000075790.10	chr7	BCAP29	+	2.04295	5.19855	1.5027e-10	3.47839e-09	1	1
ENSG00000075826.16	chr10	SEC31B	-	0.943924	6.0857	0.0128959	0.0568503	0	0
ENSG00000075856.11	chr12	SART3	-	-0.475767	6.5492	0.0605622	0.214398	0	0
ENSG00000075884.12	chr2	ARHGAP15	+	1.28392	6.02518	0.000187232	0.00131329	1	1
ENSG00000075886.10	chr2	TUBA3D	+	1.02163	-0.719462	0.0462983	0.171366	0	0
ENSG00000075891.21	chr10	PAX2	+	-3.76826	-3.11011	1.54701e-05	0.000137567	1	1
ENSG00000075914.12	chr3	EXOSC7	+	0.187424	4.18423	0.483925	1	0	0
ENSG00000075945.12	chr1	KIFAP3	-	0.738003	3.5071	0.0214722	0.0887708	0	0
ENSG00000075975.15	chr3	MKRN2	+	0.953581	4.93738	0.00300205	0.0157568	0	0
ENSG00000076003.4	chr2	MCM6	-	1.0314	4.08469	0.00880551	0.0408495	1	1
ENSG00000076043.9	chr11	REXO2	+	1.7324	3.87659	2.81788e-07	3.54969e-06	1	1
ENSG00000076053.10	chr11	RBM7	+	-0.752158	4.29003	0.0367451	0.14088	0	0
ENSG00000076067.11	chr12	RBMS2	+	-0.542689	2.83864	0.179671	0.522739	0	0
ENSG00000076108.11	chr12	BAZ2A	-	-1.25258	9.33302	2.40627e-05	0.000205891	1	1
ENSG00000076201.14	chr3	PTPN23	+	-1.30258	6.72606	6.3855e-06	6.13758e-05	1	1
ENSG00000076242.14	chr3	MLH1	+	0.88749	5.03005	0.00323142	0.016799	0	0
ENSG00000076248.10	chr12	UNG	+	1.02949	3.75745	0.0050473	0.0250495	1	1
ENSG00000076258.9	chr1	FMO4	+	4.2568	2.98396	7.69319e-11	1.89294e-09	1	1
ENSG00000076321.10	chr1	KLHL20	+	0.239219	4.5343	0.427157	1	0	0
ENSG00000076344.15	chr16	RGS11	-	3.29129	1.04837	0.00184238	0.0102052	1	1
ENSG00000076351.12	chr17	SLC46A1	-	0.614399	1.50497	0.173669	0.50838	0	0
ENSG00000076356.6	chr1	PLXNA2	-	-3.62499	1.29577	5.76824e-11	1.45609e-09	1	1
ENSG00000076382.16	chr17	SPAG5	-	0.899873	2.90429	0.0218977	0.0902468	0	0
ENSG00000076513.16	chr12	ANKRD13A	+	0.180313	8.0937	0.576032	1	0	0
ENSG00000076554.15	chr8	TPD52	-	0.636334	6.04016	0.107602	0.345443	0	0
ENSG00000076555.15	chr12	ACACB	+	-0.0683782	4.9312	0.82401	1	0	0
ENSG00000076604.14	chr17	TRAF4	+	-3.80824	8.57018	4.52136e-35	2.97594e-32	1	1
ENSG00000076641.4	chr8	PAG1	-	-0.452957	4.75816	0.330934	0.841001	0	0
ENSG00000076650.6	chr19	GPATCH1	+	2.63461	3.97511	1e-09	1.95089e-08	1	1
ENSG00000076662.9	chr19	ICAM3	-	-2.44302	6.17788	2.84223e-18	2.36738e-16	1	1
ENSG00000076685.18	chr10	NT5C2	-	1.33806	5.59693	7.15114e-05	0.000552264	1	1
ENSG00000076706.14	chr11	MCAM	-	-2.87372	0.0126845	1.56606e-08	2.51743e-07	1	1
ENSG00000076826.9	chr19	CAMSAP3	+	-2.69963	1.02586	0.000376383	0.00246581	1	1
ENSG00000076864.19	chr1	RAP1GAP	-	-2.12051	-0.311772	0.000133795	0.000972844	1	1
ENSG00000076924.11	chr19	XAB2	-	-2.4181	7.53545	1.89404e-16	1.20855e-14	1	1
ENSG00000076928.17	chr19	ARHGEF1	+	-1.34573	9.81862	5.58773e-07	6.63579e-06	1	1
ENSG00000076944.14	chr19	STXBP2	+	-1.45239	6.54043	3.70795e-08	5.53485e-07	1	1
ENSG00000076984.17	chr19	MAP2K7	+	-2.4189	6.7222	1.47777e-14	6.98556e-13	1	1
ENSG00000077009.13	chr19	NMRK2	+	-1.20472	-3.47153	0.42088	1	0	0
ENSG00000077044.9	chr2	DGKD	+	-1.50547	8.73581	3.0396e-08	4.61187e-07	1	1
ENSG00000077063.10	chr7	CTTNBP2	-	1.39547	-0.970067	0.39063	0.953915	0	0
ENSG00000077080.9	chr7	ACTL6B	-	-1.03677	-2.99438	0.141051	0.431092	0	0
ENSG00000077092.18	chr3	RARB	+	3.08975	-0.700721	2.95457e-07	3.7034e-06	1	1
ENSG00000077097.13	chr3	TOP2B	-	2.17387	7.68692	3.12505e-10	6.80209e-09	1	1
ENSG00000077147.14	chr10	TM9SF3	-	0.684918	7.05049	0.0222691	0.0915776	0	0
ENSG00000077150.17	chr10	NFKB2	+	-2.38647	8.12166	2.06539e-16	1.30961e-14	1	1
ENSG00000077152.9	chr1	UBE2T	-	3.47251	1.42673	2.71407e-09	5e-08	1	1
ENSG00000077157.21	chr1	PPP1R12B	+	1.2936	4.88137	0.00145332	0.00826254	1	1
ENSG00000077232.16	chr2	DNAJC10	+	2.55801	8.00527	1.41042e-09	2.74178e-08	1	1
ENSG00000077235.17	chr16	GTF3C1	-	-0.814117	6.34757	0.000709178	0.00434915	0	0
ENSG00000077238.13	chr16	IL4R	+	-0.380379	10.3726	0.280195	0.738817	0	0
ENSG00000077254.14	chr1	USP33	-	1.942	6.24331	3.51935e-09	6.31438e-08	1	1
ENSG00000077312.8	chr19	SNRPA	+	-1.24809	6.73746	3.11151e-05	0.000259163	1	1
ENSG00000077327.15	chr10	SPAG6	+	-0.409548	-2.58737	0.635348	1	0	0
ENSG00000077348.8	chr19	EXOSC5	-	0.495332	3.01845	0.230624	0.633918	0	0
ENSG00000077380.15	chr2	DYNC1I2	+	2.77396	3.93052	7.45913e-11	1.84435e-09	1	1
ENSG00000077420.15	chr10	APBB1IP	+	-0.150775	6.13641	0.563129	1	0	0
ENSG00000077454.15	chr7	LRCH4	-	-0.979815	6.21397	0.0002665	0.00180571	0	0
ENSG00000077458.12	chr11	FAM76B	-	0.513405	6.6956	0.16591	0.490146	0	0
ENSG00000077463.14	chr19	SIRT6	-	-1.62674	4.9099	4.97453e-08	7.23931e-07	1	1
ENSG00000077498.8	chr11	TYR	+	0	-3.78398	1	1	0	0
ENSG00000077514.8	chr11	POLD3	+	2.27398	3.95071	5.07408e-11	1.29208e-09	1	1
ENSG00000077522.12	chr1	ACTN2	+	-1.50712	-3.7467	0.526316	1	0	0
ENSG00000077549.17	chr1	CAPZB	-	-0.857511	6.81656	0.00370993	0.0190205	0	0
ENSG00000077585.13	chr1	GPR137B	+	-1.20769	3.54923	0.000342888	0.002265	1	1
ENSG00000077616.10	chr11	NAALAD2	+	3.13105	2.37071	7.57153e-10	1.55051e-08	1	1
ENSG00000077684.15	chr4	JADE1	+	-0.0599266	6.27725	0.805841	1	0	0
ENSG00000077782.19	chr8	FGFR1	-	1.48163	3.92832	0.103493	0.334681	0	0
ENSG00000077800.11	chr7	FKBP6	+	-2.09272	-3.21027	0.053646	0.193488	0	0
ENSG00000077935.16	chr22	SMC1B	-	0.716484	-1.31283	0.225264	0.622633	0	0
ENSG00000077942.18	chr22	FBLN1	+	2.77549	-3.43276	0.142647	0.435179	0	0
ENSG00000077943.7	chr10	ITGA8	-	-0.84736	-3.43732	0.573902	1	0	0
ENSG00000077984.5	chr20	CST7	+	1.03482	4.53476	0.0452927	0.168218	0	0
ENSG00000078018.19	chr2	MAP2	+	3.48165	4.9539	3.46024e-06	3.51917e-05	1	1
ENSG00000078043.15	chr18	PIAS2	-	1.43209	5.17649	2.80242e-06	2.90628e-05	1	1
ENSG00000078053.16	chr7	AMPH	-	0.236785	-1.00446	0.816911	1	0	0
ENSG00000078070.11	chr3	MCCC1	-	2.44933	4.93159	7.06209e-10	1.45455e-08	1	1
ENSG00000078081.7	chr3	LAMP3	-	0.441335	-0.773843	0.69954	1	0	0
ENSG00000078098.13	chr2	FAP	-	1.74402	-3.26571	0.263594	0.705333	0	0
ENSG00000078114.18	chr10	NEBL	-	6.84735	-1.13866	0.00158159	0.00891477	1	1
ENSG00000078124.11	chr11	ACER3	+	0.891483	3.66406	0.00428629	0.0216329	0	0
ENSG00000078140.13	chr4	UBE2K	+	1.30084	5.99574	6.67723e-06	6.3916e-05	1	1
ENSG00000078142.11	chr18	PIK3C3	+	2.82272	5.73775	1.83884e-14	8.56532e-13	1	1
ENSG00000078177.13	chr4	N4BP2	+	2.34797	5.38611	2.07258e-10	4.67248e-09	1	1
ENSG00000078237.6	chr12	TIGAR	+	0.611048	3.4763	0.163588	0.484349	0	0
ENSG00000078246.15	chr12	TULP3	+	0.789833	3.40211	0.0144856	0.0630097	0	0
ENSG00000078269.13	chr6	SYNJ2	+	-1.49308	4.62615	0.000178212	0.00125599	1	1
ENSG00000078295.15	chr5	ADCY2	+	1.05484	-3.71209	1	1	0	0
ENSG00000078304.19	chr14	PPP2R5C	+	0.283652	7.90542	0.235643	0.644679	0	0
ENSG00000078319.8	chr7	PMS2P1	-	-1.01626	2.59536	0.000126371	0.000923294	1	1
ENSG00000078328.19	chr16	RBFOX1	+	0	-3.78398	1	1	0	0
ENSG00000078369.17	chr1	GNB1	-	-0.215059	8.35257	0.333003	0.845584	0	0
ENSG00000078399.15	chr7	HOXA9	-	0.662007	-2.75341	0.528414	1	0	0
ENSG00000078401.6	chr6	EDN1	+	3.13834	2.23187	3.32631e-11	8.74605e-10	1	1
ENSG00000078403.16	chr10	MLLT10	+	1.48585	5.6917	9.61852e-06	8.93861e-05	1	1
ENSG00000078487.17	chr7	ZCWPW1	-	0.668474	4.15665	0.0391281	0.148643	0	0
ENSG00000078549.14	chr7	ADCYAP1R1	+	0	-3.78398	1	1	0	0
ENSG00000078579.8	chr8	FGF20	-	1.88193	-3.24007	0.45996	1	0	0
ENSG00000078618.19	chr1	NRD1	-	2.39397	6.95439	1.78778e-12	5.93192e-11	1	1
ENSG00000078668.13	chr8	VDAC3	+	2.46606	5.31466	1.85107e-11	5.10426e-10	1	1
ENSG00000078674.17	chr8	PCM1	+	2.45613	7.84755	2.13789e-12	6.983e-11	1	1
ENSG00000078687.16	chr17	TNRC6C	+	0.248812	4.70066	0.445741	1	0	0
ENSG00000078699.21	chr20	CBFA2T2	+	0.211736	5.83471	0.491481	1	0	0
ENSG00000078725.12	chr9	BRINP1	-	0	-3.78398	1	1	0	0
ENSG00000078747.12	chr20	ITCH	+	1.00226	6.5754	0.00235662	0.0127141	1	1
ENSG00000078795.16	chr5	PKD2L2	+	0.919637	-0.140284	0.076868	0.261768	0	0
ENSG00000078804.12	chr20	TP53INP2	+	-3.84024	6.68839	1.32992e-15	7.42229e-14	1	1
ENSG00000078808.16	chr1	SDF4	-	-1.40266	6.82651	2.08325e-07	2.69319e-06	1	1
ENSG00000078814.15	chr20	MYH7B	+	0.390783	2.86397	0.267052	0.712665	0	0
ENSG00000078898.6	chr20	BPIFB2	+	0	-3.78398	1	1	0	0
ENSG00000078900.14	chr1	TP73	+	0.653122	3.10818	0.241041	0.656627	0	0
ENSG00000078902.15	chr11	TOLLIP	-	-1.04437	5.18762	0.0013181	0.00756694	1	1
ENSG00000078967.12	chr7	UBE2D4	+	-0.177196	3.41136	0.518582	1	0	0
ENSG00000079101.16	chr18	CLUL1	+	1.68008	-3.63503	0.620204	1	0	0
ENSG00000079102.16	chr8	RUNX1T1	-	0.658171	-3.74333	1	1	0	0
ENSG00000079112.9	chr8	CDH17	-	-0.069893	-3.49794	1	1	0	0
ENSG00000079134.11	chr18	THOC1	-	1.58177	5.99365	6.56281e-06	6.29601e-05	1	1
ENSG00000079150.17	chr2	FKBP7	-	2.40999	0.395026	2.50452e-06	2.63068e-05	1	1
ENSG00000079156.16	chr2	OSBPL6	+	0.306633	-2.74884	0.755315	1	0	0
ENSG00000079215.13	chr5	SLC1A3	+	1.58115	-1.77802	0.02002	0.0836295	1	0
ENSG00000079246.15	chr2	XRCC5	+	1.75386	7.55696	9.82722e-07	1.11084e-05	1	1
ENSG00000079257.7	chr3	LXN	-	3.51851	1.73487	3.5487e-12	1.10596e-10	1	1
ENSG00000079263.18	chr2	SP140	+	2.69562	7.19552	6.61518e-15	3.29421e-13	1	1
ENSG00000079277.19	chr1	MKNK1	-	0.47975	5.52658	0.0699645	0.242259	0	0
ENSG00000079308.16	chr2	TNS1	-	-1.86201	0.702405	0.00194763	0.0107421	1	1
ENSG00000079313.11	chr19	REXO1	-	-2.95142	7.46057	3.12409e-21	3.74606e-19	1	1
ENSG00000079332.14	chr10	SAR1A	-	-0.539773	6.53821	0.11472	0.363819	0	0
ENSG00000079335.18	chr1	CDC14A	+	0.108771	4.2766	0.818308	1	0	0
ENSG00000079337.15	chr12	RAPGEF3	-	5.2402	7.05562	8.37684e-37	6.67436e-34	1	1
ENSG00000079385.21	chr19	CEACAM1	-	5.4252	4.17493	4.50784e-13	1.65435e-11	1	1
ENSG00000079387.13	chr12	SENP1	-	1.13426	4.67572	0.000808084	0.00488448	1	1
ENSG00000079393.20	chr10	DUSP13	-	0.744507	-3.32515	0.644095	1	0	0
ENSG00000079432.7	chr19	CIC	+	-1.99345	8.40675	2.38273e-11	6.43838e-10	1	1
ENSG00000079435.9	chr19	LIPE	-	-1.34491	3.95044	2.82982e-05	0.000237939	1	1
ENSG00000079459.12	chr8	FDFT1	+	-0.511774	6.86957	0.0380029	0.144969	0	0
ENSG00000079462.7	chr19	PAFAH1B3	-	-1.33539	3.43311	0.000193003	0.0013497	1	1
ENSG00000079557.4	chr4	AFM	+	3.79276	-3.10128	0.322314	0.824075	0	0
ENSG00000079616.12	chr16	KIF22	+	-0.987822	5.7838	0.000170538	0.00120809	0	0
ENSG00000079689.13	chr6	SCGN	+	0.658268	-3.74333	1	1	0	0
ENSG00000079691.17	chr6	LRRC16A	+	2.3904	4.73201	1.6815e-06	1.82508e-05	1	1
ENSG00000079739.15	chr1	PGM1	+	0.332762	4.15573	0.364786	0.906263	0	0
ENSG00000079785.14	chr2	DDX1	+	2.0016	5.89282	2.77348e-07	3.501e-06	1	1
ENSG00000079805.16	chr19	DNM2	+	-1.33233	8.48569	3.16813e-08	4.79367e-07	1	1
ENSG00000079819.16	chr6	EPB41L2	-	-1.10846	3.81594	0.0961639	0.315052	0	0
ENSG00000079841.18	chr6	RIMS1	+	2.22752	-3.55172	0.42096	1	0	0
ENSG00000079931.14	chr6	MOXD1	-	-2.07416	0.632674	0.00603505	0.0293437	1	1
ENSG00000079950.13	chr6	STX7	-	4.13762	8.50397	1.01213e-17	7.72868e-16	1	1
ENSG00000079974.17	chr22	RABL2B	-	0.00711999	4.22403	0.993926	1	0	0
ENSG00000079999.13	chr19	KEAP1	-	-0.41302	4.19509	0.289733	0.75911	0	0
ENSG00000080007.7	chr6	DDX43	+	0.318988	0.0959778	0.769813	1	0	0
ENSG00000080031.9	chr19	PTPRH	-	0.0846287	-3.12928	1	1	0	0
ENSG00000080166.15	chr13	DCT	-	2.49646	-0.987342	0.000520161	0.00329337	1	1
ENSG00000080189.14	chr20	SLC35C2	-	-0.886817	6.18228	0.000339509	0.00224463	0	0
ENSG00000080200.9	chr3	CRYBG3	+	2.05263	2.2259	0.00349952	0.0180395	1	1
ENSG00000080224.17	chr3	EPHA6	+	0	-3.78398	1	1	0	0
ENSG00000080293.9	chr2	SCTR	-	0	-3.78398	1	1	0	0
ENSG00000080298.15	chr9	RFX3	-	1.70551	5.4911	2.17662e-05	0.000188102	1	1
ENSG00000080345.17	chr2	RIF1	+	1.76422	6.45775	5.81002e-08	8.3528e-07	1	1
ENSG00000080371.5	chr12	RAB21	+	-1.70032	6.49359	3.61332e-10	7.80597e-09	1	1
ENSG00000080493.13	chr4	SLC4A4	+	4.07738	0.115256	1e-08	1.66421e-07	1	1
ENSG00000080503.20	chr9	SMARCA2	+	1.35087	6.81432	3.58578e-05	0.0002939	1	1
ENSG00000080511.3	chr19	RDH8	+	0.632579	-3.74606	1	1	0	0
ENSG00000080546.13	chr6	SESN1	-	1.08205	5.93735	0.00167482	0.00937396	1	1
ENSG00000080573.6	chr19	COL5A3	-	2.17025	0.548862	0.0233747	0.0955467	1	0
ENSG00000080603.16	chr16	SRCAP	+	-2.0157	4.09219	2.57943e-13	9.90457e-12	1	1
ENSG00000080608.9	chr9	PUM3	-	1.94631	4.34119	3.99843e-07	4.88246e-06	1	1
ENSG00000080618.13	chr13	CPB2	-	0.666171	-2.86136	0.556669	1	0	0
ENSG00000080644.15	chr15	CHRNA3	-	1.6551	-2.40289	0.0783504	0.266033	0	0
ENSG00000080709.14	chr5	KCNN2	+	-2.96911	-3.538	0.00959151	0.0440036	1	1
ENSG00000080802.18	chr7	CNOT4	-	0.54618	4.94198	0.0806373	0.27262	0	0
ENSG00000080815.18	chr14	PSEN1	+	1.41097	5.97536	2.41878e-05	0.000206874	1	1
ENSG00000080819.6	chr3	CPOX	-	2.15116	3.84851	7.86927e-11	1.92921e-09	1	1
ENSG00000080822.16	chr3	CLDND1	-	1.06809	5.90461	0.00643946	0.031069	1	1
ENSG00000080823.21	chr14	MOK	-	-1.25493	1.30905	0.0145425	0.0632057	1	0
ENSG00000080824.18	chr14	HSP90AA1	-	1.01959	8.45531	0.00375021	0.0191945	1	1
ENSG00000080839.11	chr20	RBL1	-	2.20705	4.02902	5.47899e-09	9.5365e-08	1	1
ENSG00000080845.17	chr20	DLGAP4	+	0.288723	7.01215	0.364019	0.904913	0	0
ENSG00000080854.14	chr11	IGSF9B	-	0.473226	-0.538962	0.382362	0.938758	0	0
ENSG00000080910.11	chr1	CFHR2	+	0	-3.78398	1	1	0	0
ENSG00000080947.14	chr1	CROCCP3	-	1.26282	4.27641	0.000247659	0.00168901	1	1
ENSG00000080986.12	chr18	NDC80	+	0.602931	2.13834	0.146373	0.44406	0	0
ENSG00000081014.10	chr15	AP4E1	+	1.45242	4.65561	2.97468e-05	0.000248831	1	1
ENSG00000081019.13	chr1	RSBN1	-	-0.252378	6.15629	0.361152	0.899855	0	0
ENSG00000081026.18	chr1	MAGI3	+	1.16242	1.3145	0.00515924	0.0255322	1	1
ENSG00000081041.8	chr4	CXCL2	-	-1.02351	1.11868	0.300723	0.78151	0	0
ENSG00000081051.7	chr4	AFP	+	0.616084	-3.75188	1	1	0	0
ENSG00000081052.11	chr2	COL4A4	-	0.479628	5.83064	0.400383	0.970724	0	0
ENSG00000081059.19	chr5	TCF7	+	0.178696	6.59328	0.76308	1	0	0
ENSG00000081087.14	chr6	OSTM1	-	2.84144	5.05297	3.81446e-13	1.41532e-11	1	1
ENSG00000081138.13	chr18	CDH7	+	2.85978	-3.406	0.128499	0.3994	0	0
ENSG00000081148.11	chr3	IMPG2	-	1.18074	0.988502	0.0102989	0.0467603	1	1
ENSG00000081154.11	chr3	PCNP	+	0.175259	7.13765	0.581357	1	0	0
ENSG00000081177.18	chr14	EXD2	+	1.93979	3.03077	2.92688e-05	0.000245284	1	1
ENSG00000081181.7	chr14	ARG2	+	0.611114	0.612589	0.0767395	0.261413	0	0
ENSG00000081189.13	chr5	MEF2C	-	2.03165	7.07604	1.78289e-07	2.33126e-06	1	1
ENSG00000081237.18	chr1	PTPRC	+	1.9792	9.56392	3.74739e-08	5.59053e-07	1	1
ENSG00000081248.10	chr1	CACNA1S	-	1.07879	-3.70698	1	1	0	0
ENSG00000081277.11	chr1	PKP1	+	0	-3.78398	1	1	0	0
ENSG00000081307.12	chr3	UBA5	+	1.72972	5.56621	4.79272e-07	5.764e-06	1	1
ENSG00000081320.10	chr2	STK17B	-	-1.46886	8.02238	3.1806e-05	0.000264231	1	1
ENSG00000081377.16	chr9	CDC14B	-	3.94556	4.06023	2.42283e-16	1.5125e-14	1	1
ENSG00000081386.12	chr9	ZNF510	-	2.36459	4.81958	4.64754e-09	8.18102e-08	1	1
ENSG00000081479.12	chr2	LRP2	-	-0.889499	-3.70764	0.893795	1	0	0
ENSG00000081665.13	chr19	ZNF506	-	0.887393	5.45302	0.00340914	0.0176336	0	0
ENSG00000081692.12	chr1	JMJD4	-	-1.02816	2.51973	0.000645137	0.00399812	1	1
ENSG00000081721.11	chr1	DUSP12	+	-0.774762	4.78253	0.00486405	0.0242677	0	0
ENSG00000081760.16	chr12	AACS	+	-0.830291	4.01752	0.00839406	0.0391869	0	0
ENSG00000081791.8	chr5	KIAA0141	+	-0.541082	6.92968	0.0264215	0.105906	0	0
ENSG00000081800.8	chr7	SLC13A1	-	0	-3.78398	1	1	0	0
ENSG00000081803.15	chr7	CADPS2	-	0.629798	-3.74643	1	1	0	0
ENSG00000081818.3	chr5	PCDHB4	+	-1.20963	-3.64949	0.584295	1	0	0
ENSG00000081842.17	chr5	PCDHA6	+	0	-3.78398	1	1	0	0
ENSG00000081853.14	chr5	PCDHGA2	+	7.01409	-0.977753	1.77943e-08	2.8259e-07	1	1
ENSG00000081870.11	chr1	HSPB11	-	1.32993	4.6769	6.68587e-06	6.39886e-05	1	1
ENSG00000081913.13	chr18	PHLPP1	+	-5.04724	4.15071	4.10532e-25	7.60226e-23	1	1
ENSG00000081923.10	chr18	ATP8B1	-	1.69108	2.00099	0.000340754	0.00225188	1	1
ENSG00000081985.10	chr1	IL12RB2	+	1.72546	0.44937	0.00680318	0.0326012	1	1
ENSG00000082014.16	chr7	SMARCD3	-	-0.503536	2.86745	0.159072	0.473713	0	0
ENSG00000082068.8	chr5	WDR70	+	1.15151	4.64664	7.06797e-05	0.000546608	1	1
ENSG00000082074.15	chr5	FYB	-	4.05802	5.1547	6.64943e-12	1.96127e-10	1	1
ENSG00000082126.17	chr2	MPP4	-	0.301803	-2.96147	0.909915	1	0	0
ENSG00000082146.12	chr2	STRADB	+	0.359289	3.34894	0.366281	0.908821	0	0
ENSG00000082153.17	chr2	BZW1	+	-0.277407	5.71334	0.406061	0.981347	0	0
ENSG00000082175.14	chr11	PGR	-	-0.897471	-3.43238	0.575584	1	0	0
ENSG00000082196.20	chr5	C1QTNF3	-	0.89188	2.46845	0.0105729	0.0478428	0	0
ENSG00000082212.11	chr18	ME2	+	1.7953	5.44718	3.57754e-07	4.41211e-06	1	1
ENSG00000082213.17	chr5	C5orf22	+	2.55203	4.28431	1.06262e-08	1.76435e-07	1	1
ENSG00000082258.12	chr2	CCNT2	+	1.45852	7.25905	0.000100099	0.000748601	1	1
ENSG00000082269.16	chr6	FAM135A	+	0.659525	3.04302	0.113966	0.361864	0	0
ENSG00000082293.12	chr6	COL19A1	+	0.270754	5.37999	0.584805	1	0	0
ENSG00000082397.16	chr18	EPB41L3	-	1.55591	1.76507	0.039258	0.149089	0	0
ENSG00000082438.15	chr2	COBLL1	-	0.569339	6.73724	0.396489	0.963598	0	0
ENSG00000082482.13	chr1	KCNK2	+	0	-3.78398	1	1	0	0
ENSG00000082497.11	chr1	SERTAD4	+	0	-3.78398	1	1	0	0
ENSG00000082512.14	chr1	TRAF5	+	2.46443	7.71533	2.5279e-09	4.67261e-08	1	1
ENSG00000082515.16	chr5	MRPL22	+	-1.13671	4.06133	7.89454e-05	0.000604662	1	1
ENSG00000082516.8	chr5	GEMIN5	-	1.96103	3.99644	2.42257e-07	3.09029e-06	1	1
ENSG00000082556.10	chr8	OPRK1	-	0	-3.78398	1	1	0	0
ENSG00000082641.15	chr17	NFE2L1	+	-1.68862	7.04275	1.09115e-09	2.16562e-08	1	1
ENSG00000082684.14	chr3	SEMA5B	-	-3.48395	-3.18838	0.000126327	0.000923088	1	1
ENSG00000082701.14	chr3	GSK3B	-	0.272225	5.76327	0.320457	0.820938	0	0
ENSG00000082781.11	chr3	ITGB5	-	1.4231	2.67765	0.184015	0.532871	0	0
ENSG00000082805.19	chr12	ERC1	+	0.159989	5.39329	0.703062	1	0	0
ENSG00000082898.16	chr2	XPO1	-	1.98369	7.89188	7.59342e-10	1.55394e-08	1	1
ENSG00000082929.8	chr4	LINC01587	+	3.49701	-3.20967	0.125718	0.392126	0	0
ENSG00000082996.19	chr3	RNF13	+	2.28869	4.95722	1.48897e-09	2.88337e-08	1	1
ENSG00000083067.22	chr9	TRPM3	-	3.50473	-1.73739	0.224921	0.621884	0	0
ENSG00000083093.9	chr16	PALB2	-	2.86205	3.50228	9.7282e-13	3.37582e-11	1	1
ENSG00000083097.14	chr6	DOPEY1	+	2.83435	5.68917	2.31072e-10	5.16512e-09	1	1
ENSG00000083099.10	chr6	LYRM2	-	1.18981	4.35103	0.000528224	0.00333849	1	1
ENSG00000083123.14	chr6	BCKDHB	+	1.10576	3.54314	0.00284778	0.0150514	1	1
ENSG00000083168.9	chr8	KAT6A	-	-0.268755	7.30979	0.407445	0.983599	0	0
ENSG00000083223.17	chr9	ZCCHC6	-	1.6904	6.92866	9.52528e-07	1.08014e-05	1	1
ENSG00000083290.19	chr17	ULK2	-	1.85008	3.22068	0.000917297	0.00547359	1	1
ENSG00000083307.10	chr8	GRHL2	+	-0.0262635	-3.63514	1	1	0	0
ENSG00000083312.17	chr5	TNPO1	+	1.28743	7.04775	0.000297599	0.00199434	1	1
ENSG00000083444.16	chr1	PLOD1	+	-0.990901	3.8058	0.000599865	0.00373898	0	0
ENSG00000083454.21	chr17	P2RX5	-	-2.42694	6.89035	9.83446e-07	1.11145e-05	1	1
ENSG00000083457.11	chr17	ITGAE	-	-0.411905	4.83153	0.179522	0.522406	0	0
ENSG00000083520.14	chr13	DIS3	-	1.09293	6.41614	0.00258283	0.0138053	1	1
ENSG00000083535.15	chr13	PIBF1	+	1.9011	4.1419	5.0006e-06	4.90772e-05	1	1
ENSG00000083544.13	chr13	TDRD3	+	1.49081	4.11807	2.14567e-05	0.000185612	1	1
ENSG00000083622.8	chr7	AC000111.6	-	0	-3.78398	1	1	0	0
ENSG00000083635.7	chr13	NUFIP1	-	-0.792313	2.16269	0.00859023	0.0399672	0	0
ENSG00000083642.18	chr13	PDS5B	+	1.46156	5.83641	0.00034454	0.00227541	1	1
ENSG00000083720.12	chr5	OXCT1	-	1.90206	5.39495	5.26105e-08	7.62148e-07	1	1
ENSG00000083782.7	chr12	EPYC	-	0.616325	-3.75232	1	1	0	0
ENSG00000083799.17	chr16	CYLD	+	0.761409	8.49039	0.0479429	0.176622	0	0
ENSG00000083807.9	chr19	SLC27A5	-	-1.6369	2.35089	1.24655e-07	1.67667e-06	1	1
ENSG00000083812.11	chr19	ZNF324	+	-3.99322	5.62393	2.50508e-44	5.61824e-41	1	1
ENSG00000083814.12	chr19	ZNF671	-	1.57258	4.87713	1.32374e-05	0.000119567	1	1
ENSG00000083817.8	chr19	ZNF416	-	-0.239151	2.67189	0.453656	1	0	0
ENSG00000083828.15	chr19	ZNF586	+	0.189714	4.80908	0.54045	1	0	0
ENSG00000083838.15	chr19	ZNF446	+	-1.6219	3.44936	5.11785e-09	8.93875e-08	1	1
ENSG00000083844.10	chr19	ZNF264	+	-0.125636	5.54344	0.647308	1	0	0
ENSG00000083845.8	chr19	RPS5	+	-3.01472	10.9298	2.19579e-30	7.86768e-28	1	1
ENSG00000083857.13	chr4	FAT1	-	-4.37652	-2.70502	1.68854e-06	1.83231e-05	1	1
ENSG00000083896.12	chr4	YTHDC1	-	0.591096	4.72847	0.119673	0.376625	0	0
ENSG00000083937.8	chr3	CHMP2B	+	-0.403905	5.40774	0.214392	0.598454	0	0
ENSG00000084070.11	chr1	SMAP2	+	-1.81025	9.9361	7.7301e-10	1.57925e-08	1	1
ENSG00000084072.16	chr1	PPIE	+	0.827859	5.92543	0.0110563	0.0497452	0	0
ENSG00000084073.8	chr1	ZMPSTE24	+	1.3796	4.61533	5.65349e-05	0.000446338	1	1
ENSG00000084090.13	chr2	STARD7	-	1.00731	8.02573	0.000153538	0.00109937	1	1
ENSG00000084092.6	chr4	NOA1	-	-1.01057	5.14529	0.000125061	0.000914713	1	1
ENSG00000084093.15	chr4	REST	+	1.8369	5.77363	7.89217e-06	7.43933e-05	1	1
ENSG00000084110.10	chr12	HAL	-	1.91997	2.25534	5.82201e-05	0.000458745	1	1
ENSG00000084112.14	chr12	SSH1	-	-0.921373	6.26265	0.00159092	0.00896155	0	0
ENSG00000084207.15	chr11	GSTP1	+	-0.92042	7.23853	0.0166086	0.0709636	0	0
ENSG00000084234.16	chr11	APLP2	+	0.201087	7.62232	0.662784	1	0	0
ENSG00000084444.13	chr12	FAM234B	+	-0.0531892	2.42024	0.862633	1	0	0
ENSG00000084453.16	chr12	SLCO1A2	-	1.04876	-3.71454	1	1	0	0
ENSG00000084463.7	chr12	WBP11	-	-2.55802	7.69136	3.7427e-21	4.43513e-19	1	1
ENSG00000084623.11	chr1	EIF3I	+	-0.38171	6.42622	0.150827	0.454492	0	0
ENSG00000084628.9	chr1	NKAIN1	-	-5.06228	-3.2089	2.47148e-08	3.82854e-07	1	1
ENSG00000084636.17	chr1	COL16A1	-	-1.06014	-3.04303	0.161836	0.480125	0	0
ENSG00000084652.15	chr1	TXLNA	+	0.837175	6.12542	0.00372432	0.0190878	0	0
ENSG00000084674.13	chr2	APOB	-	1.63882	-3.63328	0.889441	1	0	0
ENSG00000084676.15	chr2	NCOA1	+	1.44803	6.23332	0.000165001	0.00117284	1	1
ENSG00000084693.15	chr2	AGBL5	+	-1.37684	4.90475	9e-09	1.51236e-07	1	1
ENSG00000084710.13	chr2	EFR3B	+	0.924684	-0.106682	0.295427	0.770956	0	0
ENSG00000084731.13	chr2	KIF3C	-	-0.987744	2.12328	0.00141776	0.00807706	0	0
ENSG00000084733.10	chr2	RAB10	+	1.06852	5.9362	0.00115372	0.00672464	1	1
ENSG00000084734.8	chr2	GCKR	+	0	-3.78398	1	1	0	0
ENSG00000084754.10	chr2	HADHA	-	1.60289	7.14092	1.06506e-07	1.45386e-06	1	1
ENSG00000084764.10	chr2	MAPRE3	+	-2.57568	2.73584	6e-09	1.03143e-07	1	1
ENSG00000084774.13	chr2	CAD	+	-0.115936	5.9887	0.65004	1	0	0
ENSG00000085063.14	chr11	CD59	-	0.113526	4.64252	0.740857	1	0	0
ENSG00000085117.11	chr11	CD82	+	-1.21704	7.43867	5.30018e-05	0.000420473	1	1
ENSG00000085231.13	chr5	AK6	-	1.44162	0.955526	0.00123047	0.00712448	1	1
ENSG00000085265.10	chr9	FCN1	-	-0.838574	6.88606	0.157415	0.469584	0	0
ENSG00000085274.15	chr3	MYNN	+	0.477872	5.01074	0.143528	0.437381	0	0
ENSG00000085276.17	chr3	MECOM	-	2.51614	-3.49069	0.325489	0.830097	0	0
ENSG00000085365.17	chr5	SCAMP1	+	1.44397	4.4222	2.36729e-05	0.000202987	1	1
ENSG00000085377.13	chr6	PREP	-	0.438088	4.54376	0.146574	0.444581	0	0
ENSG00000085382.11	chr6	HACE1	-	1.97906	4.0507	1.92434e-08	3.04167e-07	1	1
ENSG00000085415.15	chr18	SEH1L	+	0.244322	4.9941	0.439794	1	0	0
ENSG00000085433.15	chr1	WDR47	-	1.32607	3.72984	0.000424847	0.00274765	1	1
ENSG00000085449.14	chr2	WDFY1	-	1.04364	7.05498	0.00302612	0.0158708	1	1
ENSG00000085465.12	chr1	OVGP1	-	0.715414	4.16625	0.0515006	0.187425	0	0
ENSG00000085491.15	chr1	SLC25A24	-	2.0652	4.74024	1.70917e-10	3.9107e-09	1	1
ENSG00000085511.19	chr6	MAP3K4	+	1.88744	5.47226	3.28265e-07	4.08e-06	1	1
ENSG00000085514.15	chr7	PILRA	+	-1.00742	3.15091	0.00776643	0.0366411	1	1
ENSG00000085552.16	chr1	IGSF9	-	-3.64476	-0.0736557	4.27525e-06	4.26778e-05	1	1
ENSG00000085563.14	chr7	ABCB1	-	1.36335	3.50861	0.0072321	0.0344368	1	1
ENSG00000085644.13	chr16	ZNF213	+	0.216345	3.22818	0.562485	1	0	0
ENSG00000085662.13	chr7	AKR1B1	-	-0.581144	5.54807	0.0215911	0.0891893	0	0
ENSG00000085719.11	chr8	CPNE3	+	2.19946	5.68039	9.23957e-10	1.8574e-08	1	1
ENSG00000085721.12	chr16	RRN3	-	0.255177	2.05667	0.575507	1	0	0
ENSG00000085733.15	chr11	CTTN	+	2.71616	2.63997	0.000732552	0.00447799	1	1
ENSG00000085741.12	chr11	WNT11	-	-1.48964	-1.80161	0.0129603	0.0570805	1	0
ENSG00000085760.14	chr2	MTIF2	-	3.35103	5.38265	1.88484e-19	1.84386e-17	1	1
ENSG00000085788.13	chr8	DDHD2	+	1.16771	6.72354	0.00175474	0.00977968	1	1
ENSG00000085831.15	chr1	TTC39A	-	-2.92621	-1.4431	1.43064e-08	2.31572e-07	1	1
ENSG00000085832.16	chr1	EPS15	-	2.01381	7.02951	1.03809e-07	1.41961e-06	1	1
ENSG00000085840.12	chr1	ORC1	-	-0.188029	1.68209	0.657818	1	0	0
ENSG00000085871.8	chr4	MGST2	+	2.11015	1.60102	6.69367e-05	0.00052092	1	1
ENSG00000085872.14	chr19	CHERP	-	-1.58413	5.96379	8.06455e-10	1.64082e-08	1	1
ENSG00000085978.21	chr2	ATG16L1	+	-0.445312	5.96792	0.147103	0.445718	0	0
ENSG00000085982.13	chr2	USP40	-	1.40913	5.19041	5.82146e-05	0.000458745	1	1
ENSG00000085998.13	chr1	POMGNT1	-	-0.167127	5.57924	0.514657	1	0	0
ENSG00000085999.11	chr1	RAD54L	+	-0.924454	-0.188076	0.0175423	0.0744867	0	0
ENSG00000086015.20	chr1	MAST2	+	-1.59219	4.40758	8.12998e-10	1.65202e-08	1	1
ENSG00000086061.15	chr9	DNAJA1	+	-0.798614	6.84642	0.00927301	0.0427856	0	0
ENSG00000086062.12	chr9	B4GALT1	-	-3.20636	9.67782	2.17008e-32	9.95509e-30	1	1
ENSG00000086065.13	chr9	CHMP5	+	1.74753	4.63539	1.75445e-06	1.89679e-05	1	1
ENSG00000086102.18	chr9	NFX1	+	1.56277	6.93518	1.74048e-06	1.88269e-05	1	1
ENSG00000086159.12	chr12	AQP6	+	1.06123	-3.71074	1	1	0	0
ENSG00000086189.9	chr5	DIMT1	-	0.191689	5.21919	0.46228	1	0	0
ENSG00000086200.16	chr5	IPO11	+	1.47652	3.29876	3.13138e-05	0.000260607	1	1
ENSG00000086205.16	chr11	FOLH1	-	1.09054	-3.70505	1	1	0	0
ENSG00000086232.12	chr7	EIF2AK1	-	1.13573	6.90889	6.30698e-05	0.000493619	1	1
ENSG00000086288.11	chr7	NME8	+	4.36539	0.250182	3.99488e-07	4.8791e-06	1	1
ENSG00000086289.11	chr7	EPDR1	+	2.3432	-2.32399	0.0104535	0.0473875	1	1
ENSG00000086300.15	chr7	SNX10	+	3.08988	6.26051	1.47225e-13	5.9197e-12	1	1
ENSG00000086475.14	chr10	SEPHS1	-	-0.664286	4.5346	0.00924366	0.0426599	0	0
ENSG00000086504.15	chr16	MRPL28	-	-1.79395	5.44055	1.84189e-08	2.91821e-07	1	1
ENSG00000086506.2	chr16	HBQ1	+	-1.45022	-2.20973	0.0440269	0.164335	0	0
ENSG00000086544.2	chr19	ITPKC	+	-2.70522	4.82684	1.62686e-18	1.39537e-16	1	1
ENSG00000086548.8	chr19	CEACAM6	+	-1.96603	-3.14096	0.0867845	0.289348	0	0
ENSG00000086570.12	chr5	FAT2	-	4.28925	0.704455	5.6094e-12	1.68435e-10	1	1
ENSG00000086589.11	chr5	RBM22	-	-0.393361	6.53133	0.153889	0.461112	0	0
ENSG00000086598.10	chr12	TMED2	+	0.439956	6.7211	0.0903587	0.299517	0	0
ENSG00000086619.13	chr1	ERO1B	-	0.590898	5.07443	0.0920944	0.30452	0	0
ENSG00000086666.18	chr15	ZFAND6	+	-0.178394	5.68831	0.540383	1	0	0
ENSG00000086696.10	chr16	HSD17B2	+	-1.43135	-3.14947	0.198516	0.563674	0	0
ENSG00000086730.16	chr7	LAT2	+	-1.29813	5.82535	3.9387e-05	0.000320269	1	1
ENSG00000086827.8	chr11	ZW10	-	2.76553	3.35486	4.91258e-10	1.03759e-08	1	1
ENSG00000086848.14	chr11	ALG9	-	0.441261	2.75382	0.33314	0.845898	0	0
ENSG00000086967.9	chr19	MYBPC2	+	-2.28919	2.56303	0.000509556	0.00323367	1	1
ENSG00000086991.12	chr11	NOX4	-	1.03964	-3.71992	1	1	0	0
ENSG00000087008.15	chr4	ACOX3	-	0.485199	3.49822	0.135789	0.417899	0	0
ENSG00000087053.18	chr11	MTMR2	-	1.53549	4.45053	2.45879e-06	2.58584e-05	1	1
ENSG00000087074.7	chr19	PPP1R15A	+	-5.69735	11.3982	6.57472e-31	2.63659e-28	1	1
ENSG00000087076.8	chr19	HSD17B14	-	-4.05419	1.33893	5.76652e-09	1e-07	1	1
ENSG00000087077.11	chr7	TRIP6	+	-0.31292	3.2102	0.333822	0.847239	0	0
ENSG00000087085.13	chr7	ACHE	-	-2.14225	-2.36579	0.0139088	0.060767	1	0
ENSG00000087086.13	chr19	FTL	+	-2.84826	10.5011	2.71284e-20	2.86102e-18	1	1
ENSG00000087087.18	chr7	SRRT	+	-1.15886	7.79585	4.96262e-06	4.87815e-05	1	1
ENSG00000087088.19	chr19	BAX	+	-1.53717	7.0533	0.000909813	0.00543438	1	1
ENSG00000087095.12	chr17	NLK	+	0.124873	4.51996	0.702678	1	0	0
ENSG00000087111.20	chr17	PIGS	-	-1.25867	5.97648	8.99372e-07	1.02717e-05	1	1
ENSG00000087116.13	chr5	ADAMTS2	-	-1.016	-2.82448	0.170314	0.500518	0	0
ENSG00000087128.9	chr4	TMPRSS11E	+	5.57902	-2.08609	0.0783796	0.266102	0	0
ENSG00000087152.15	chr17	ATXN7L3	-	-3.26568	8.39198	2.85445e-34	1.71137e-31	1	1
ENSG00000087157.18	chr17	PGS1	+	-1.41479	5.95087	1.95624e-08	3.08725e-07	1	1
ENSG00000087191.12	chr17	PSMC5	+	1.21249	6.17857	0.000177689	0.00125303	1	1
ENSG00000087206.16	chr5	UIMC1	-	0.572225	5.88266	0.0492805	0.180736	0	0
ENSG00000087237.10	chr16	CETP	+	0.756622	0.84778	0.103807	0.335571	0	0
ENSG00000087245.12	chr16	MMP2	+	1.33706	-3.68406	0.869969	1	0	0
ENSG00000087250.8	chr16	MT3	+	0.625449	-3.74709	1	1	0	0
ENSG00000087253.11	chr16	LPCAT2	+	1.76444	1.60065	0.00814034	0.0381584	1	1
ENSG00000087258.13	chr16	GNAO1	+	2.8707	4.89208	0.00258516	0.0138141	1	1
ENSG00000087263.16	chr16	OGFOD1	+	2.2405	4.3524	2.64225e-10	5.8415e-09	1	1
ENSG00000087266.15	chr4	SH3BP2	+	-0.775175	8.05506	0.0183698	0.07756	0	0
ENSG00000087269.15	chr4	NOP14	-	-0.113169	5.15261	0.649962	1	0	0
ENSG00000087274.16	chr4	ADD1	+	-0.54202	8.45532	0.0220494	0.0908037	0	0
ENSG00000087299.11	chr14	L2HGDH	-	1.56342	1.977	2.56541e-06	2.68532e-05	1	1
ENSG00000087301.8	chr14	TXNDC16	-	2.04521	3.09657	3.1623e-06	3.2456e-05	1	1
ENSG00000087302.8	chr14	C14orf166	+	-0.287791	6.41272	0.251495	0.679692	0	0
ENSG00000087303.16	chr14	NID2	-	2.33269	0.408776	1.77226e-06	1.91433e-05	1	1
ENSG00000087338.4	chr2	GMCL1	+	0.612694	4.60151	0.0927284	0.306299	0	0
ENSG00000087365.14	chr11	SF3B2	+	-1.06592	8.0485	4.38232e-06	4.36244e-05	1	1
ENSG00000087448.9	chr12	KLHL42	+	1.11477	4.35483	0.0027335	0.0145146	1	1
ENSG00000087460.23	chr20	GNAS	+	-1.8855	10.3177	4.59416e-17	3.16131e-15	1	1
ENSG00000087470.17	chr12	DNM1L	+	1.9829	6.19317	3.63066e-08	5.42842e-07	1	1
ENSG00000087494.15	chr12	PTHLH	-	1.07974	-3.70984	1	1	0	0
ENSG00000087495.16	chr20	PHACTR3	+	3.76863	-3.10853	0.0506849	0.184957	0	0
ENSG00000087502.17	chr12	ERGIC2	-	2.05779	4.17904	2.43049e-08	3.76891e-07	1	1
ENSG00000087510.6	chr20	TFAP2C	+	0.632579	-3.74606	1	1	0	0
ENSG00000087586.17	chr20	AURKA	-	1.47772	-0.50087	0.0084118	0.0392556	1	1
ENSG00000087589.16	chr20	CASS4	+	2.43477	3.13022	8.39831e-05	0.000639124	1	1
ENSG00000087884.14	chr11	AAMDC	+	0.68689	0.336319	0.0789382	0.267639	0	0
ENSG00000087903.12	chr19	RFX2	-	-2.32589	1.58381	1.0783e-11	3.08726e-10	1	1
ENSG00000087995.15	chr17	METTL2A	+	1.04922	2.47648	0.000716557	0.00438925	1	1
ENSG00000088002.11	chr19	SULT2B1	+	-0.354678	-2.99429	0.677566	1	0	0
ENSG00000088035.15	chr1	ALG6	+	2.19631	4.49289	1.61616e-09	3.1e-08	1	1
ENSG00000088038.17	chr19	CNOT3	+	-1.3339	4.41671	7.41564e-07	8.61233e-06	1	1
ENSG00000088053.11	chr19	GP6	-	-0.529778	-3.08184	0.624872	1	0	0
ENSG00000088179.8	chr2	PTPN4	+	1.84954	5.19454	1.55823e-06	1.70074e-05	1	1
ENSG00000088205.12	chr2	DDX18	+	3.02746	6.29286	1.55922e-14	7.33051e-13	1	1
ENSG00000088247.15	chr19	KHSRP	-	-2.36835	7.77571	3.99991e-20	4.11922e-18	1	1
ENSG00000088256.8	chr19	GNA11	+	-2.18025	2.73036	1.99359e-11	5.47978e-10	1	1
ENSG00000088280.18	chr1	ASAP3	-	-0.293396	1.62763	0.636568	1	0	0
ENSG00000088298.12	chr20	EDEM2	-	-1.55929	5.59293	7.82126e-11	1.91822e-09	1	1
ENSG00000088305.18	chr20	DNMT3B	+	0.0438247	-1.37655	1	1	0	0
ENSG00000088320.3	chr20	REM1	+	4.95612	-2.50748	0.00221158	0.0120279	1	1
ENSG00000088325.15	chr20	TPX2	+	-0.30893	0.012666	0.454696	1	0	0
ENSG00000088340.15	chr20	FER1L4	-	4.03125	3.51742	2.62735e-08	4.04209e-07	1	1
ENSG00000088356.5	chr20	PDRG1	-	-2.56563	5.0446	2.39456e-22	3.2294e-20	1	1
ENSG00000088367.20	chr20	EPB41L1	+	0.0947358	-0.903001	0.959131	1	0	0
ENSG00000088386.15	chr13	SLC15A1	-	1.84048	-3.61727	0.686015	1	0	0
ENSG00000088387.17	chr13	DOCK9	-	2.2269	5.03911	6.52631e-08	9.27904e-07	1	1
ENSG00000088448.14	chr13	ANKRD10	-	0.710701	7.63859	0.00498051	0.0247652	0	0
ENSG00000088451.10	chr13	TGDS	-	2.82097	3.53236	2.47498e-14	1.13024e-12	1	1
ENSG00000088538.12	chr3	DOCK3	+	0.593646	0.107267	0.215913	0.601816	0	0
ENSG00000088543.14	chr3	C3orf18	-	-0.815293	3.57415	0.0143986	0.0626938	0	0
ENSG00000088682.13	chr16	COQ9	+	2.05744	4.33424	2.94713e-09	5.38017e-08	1	1
ENSG00000088726.15	chr3	TMEM40	-	-0.919232	0.31229	0.221566	0.614516	0	0
ENSG00000088727.12	chr3	KIF9	-	-4.1033	2.69618	3.27208e-32	1.48975e-29	1	1
ENSG00000088756.12	chr18	ARHGAP28	+	-1.63671	-3.67659	0.389104	0.951399	0	0
ENSG00000088766.11	chr20	CRLS1	+	0.5952	4.45664	0.0678048	0.235847	0	0
ENSG00000088782.4	chr20	DEFB127	+	0	-3.78398	1	1	0	0
ENSG00000088808.16	chr14	PPP1R13B	-	0.0395173	4.33195	0.923334	1	0	0
ENSG00000088812.17	chr20	ATRN	+	1.40932	4.91402	0.000724748	0.00443476	1	1
ENSG00000088826.17	chr20	SMOX	+	-2.51542	1.56598	0.000140506	0.001017	1	1
ENSG00000088827.12	chr20	SIGLEC1	-	1.17206	1.60768	0.267545	0.713634	0	0
ENSG00000088832.14	chr20	FKBP1A	-	-0.81783	5.65907	0.00870456	0.0404339	0	0
ENSG00000088833.17	chr20	NSFL1C	-	-0.389289	5.89167	0.150197	0.45321	0	0
ENSG00000088836.12	chr20	SLC4A11	-	-1.01007	0.242522	0.103468	0.334618	0	0
ENSG00000088854.12	chr20	C20orf194	-	0.905218	4.27214	0.0198885	0.0831663	0	0
ENSG00000088876.11	chr20	ZNF343	-	1.70593	3.73831	0.000242711	0.00165882	1	1
ENSG00000088881.20	chr20	EBF4	+	-1.18765	1.13724	0.0499819	0.18281	0	0
ENSG00000088882.7	chr20	CPXM1	-	-1.64614	-0.833864	0.0114318	0.0512052	1	0
ENSG00000088888.17	chr20	MAVS	+	0.547721	6.77889	0.0979592	0.319985	0	0
ENSG00000088899.14	chr20	RP5-1187M17.10	-	-4.51141	5.97467	1.0402e-13	4.28785e-12	1	1
ENSG00000088926.13	chr4	F11	+	1.41188	-3.3553	0.273006	0.724765	0	0
ENSG00000088930.7	chr20	XRN2	+	0.998139	6.33219	0.00320187	0.0166726	0	0
ENSG00000088970.15	chr20	KIZ	+	1.65558	5.21493	8.38389e-07	9.62971e-06	1	1
ENSG00000088986.10	chr12	DYNLL1	+	0.902029	5.48974	0.0345776	0.13344	0	0
ENSG00000088992.17	chr12	TESC	-	0.352343	5.1428	0.467412	1	0	0
ENSG00000089006.16	chr20	SNX5	-	0.329901	6.98758	0.180875	0.525562	0	0
ENSG00000089009.15	chr12	RPL6	-	1.02704	7.60612	0.000472609	0.00302424	1	1
ENSG00000089012.14	chr20	SIRPG	-	2.61234	0.961801	4.98742e-07	5.98154e-06	1	1
ENSG00000089022.13	chr12	MAPKAPK5	+	-0.117761	6.05924	0.637331	1	0	0
ENSG00000089041.16	chr12	P2RX7	+	2.97534	4.73621	9.01571e-12	2.61089e-10	1	1
ENSG00000089048.14	chr20	ESF1	-	2.7704	4.02442	7.30059e-13	2.59437e-11	1	1
ENSG00000089050.14	chr20	RBBP9	-	1.78856	3.7675	0.000111798	0.0008269	1	1
ENSG00000089053.12	chr12	ANAPC5	-	1.09444	7.70252	0.000155145	0.0011093	1	1
ENSG00000089057.14	chr20	SLC23A2	-	0.803566	7.60813	0.0315293	0.123479	0	0
ENSG00000089060.11	chr12	SLC8B1	-	-1.02992	4.7177	0.000188249	0.00131951	1	1
ENSG00000089063.14	chr20	TMEM230	-	0.97588	5.4591	0.0106833	0.0482664	0	0
ENSG00000089091.16	chr20	DZANK1	-	0.839796	2.74957	0.0325244	0.126647	0	0
ENSG00000089094.16	chr12	KDM2B	-	-1.38957	7.49705	1.04152e-07	1.42366e-06	1	1
ENSG00000089101.17	chr20	CFAP61	+	0.61365	-3.10235	0.734148	1	0	0
ENSG00000089116.3	chr12	LHX5	-	-1.0395	-3.59303	0.51813	1	0	0
ENSG00000089123.15	chr20	TASP1	-	0.325108	2.96449	0.237732	0.649418	0	0
ENSG00000089127.12	chr12	OAS1	+	4.10561	6.10428	3.28913e-09	5.93828e-08	1	1
ENSG00000089154.10	chr12	GCN1	-	0.0768978	7.52076	0.834035	1	0	0
ENSG00000089157.15	chr12	RPLP0	-	-1.93796	9.83361	5.98269e-15	3.00644e-13	1	1
ENSG00000089159.15	chr12	PXN	-	0.516871	5.4864	0.275027	0.728873	0	0
ENSG00000089163.4	chr12	SIRT4	+	2.73647	-0.326684	4.24177e-07	5.15361e-06	1	1
ENSG00000089169.14	chr12	RPH3A	+	-0.18999	-0.711186	0.757547	1	0	0
ENSG00000089177.17	chr20	KIF16B	-	1.40437	3.36836	0.000242017	0.00165482	1	1
ENSG00000089195.14	chr20	TRMT6	-	1.2169	4.36044	0.00067198	0.00414834	1	1
ENSG00000089199.9	chr20	CHGB	+	2.53887	-2.96211	0.0894058	0.296797	0	0
ENSG00000089220.4	chr12	PEBP1	+	-0.554363	8.12198	0.0644726	0.225826	0	0
ENSG00000089225.19	chr12	TBX5	-	0	-3.78398	1	1	0	0
ENSG00000089234.15	chr12	BRAP	-	0.0534825	5.02689	0.903583	1	0	0
ENSG00000089248.6	chr12	ERP29	+	-1.59381	8.49253	8.61074e-11	2.09909e-09	1	1
ENSG00000089250.18	chr12	NOS1	-	1.41468	-3.11134	0.235146	0.643688	0	0
ENSG00000089280.18	chr16	FUS	+	0.426305	8.97412	0.0894957	0.297047	0	0
ENSG00000089327.14	chr19	FXYD5	+	-1.98323	8.18405	7.52303e-11	1.85787e-09	1	1
ENSG00000089335.20	chr19	ZNF302	+	3.71062	5.55603	6.93691e-16	4.07033e-14	1	1
ENSG00000089351.14	chr19	GRAMD1A	+	-2.06626	6.47799	6.65964e-15	3.3109e-13	1	1
ENSG00000089356.16	chr19	FXYD3	+	2.28448	-3.54038	0.365023	0.906703	0	0
ENSG00000089486.16	chr16	CDIP1	-	-0.896287	2.29557	0.0141256	0.0616168	0	0
ENSG00000089505.17	chr16	CMTM1	+	5.15789	-0.209881	1.56638e-09	3.01018e-08	1	1
ENSG00000089558.8	chr17	KCNH4	-	-1.66217	0.647346	0.0277985	0.11073	0	0
ENSG00000089597.16	chr11	GANAB	-	0.0690074	8.02337	0.77635	1	0	0
ENSG00000089639.10	chr19	GMIP	-	-1.25077	7.35948	6.43209e-06	6.17648e-05	1	1
ENSG00000089685.14	chr17	BIRC5	+	-3.19418	0.0772851	3.09088e-10	6.73983e-09	1	1
ENSG00000089692.8	chr12	LAG3	+	3.53469	3.79298	6.751e-06	6.45816e-05	1	1
ENSG00000089693.10	chr12	MLF2	-	-1.91469	7.1089	9.59166e-13	3.33418e-11	1	1
ENSG00000089723.9	chr14	OTUB2	+	-1.77618	-3.66034	0.209797	0.5882	0	0
ENSG00000089737.15	chr14	DDX24	-	-0.527458	4.82877	0.161216	0.478777	0	0
ENSG00000089775.11	chr14	ZBTB25	-	1.5703	5.91797	7.02395e-08	9.92366e-07	1	1
ENSG00000089818.16	chr12	NECAP1	+	-0.807984	6.16728	0.028037	0.111569	0	0
ENSG00000089847.12	chr19	ANKRD24	+	-0.985255	1.03196	0.017051	0.072589	0	0
ENSG00000089876.11	chr10	DHX32	-	1.14658	3.59935	0.00240593	0.0129524	1	1
ENSG00000089902.9	chr14	RCOR1	+	-1.56353	5.70928	4.54538e-06	4.50845e-05	1	1
ENSG00000089916.17	chr14	GPATCH2L	+	1.95478	6.73164	9.81803e-07	1.11001e-05	1	1
ENSG00000090006.17	chr19	LTBP4	+	-0.611702	6.21328	0.0489113	0.179676	0	0
ENSG00000090013.9	chr19	BLVRB	-	-1.39687	3.46601	0.000222628	0.00153538	1	1
ENSG00000090020.10	chr1	SLC9A1	-	-2.10455	5.24296	1.18828e-13	4.85198e-12	1	1
ENSG00000090054.13	chr9	SPTLC1	-	0.497469	5.15098	0.0816416	0.275401	0	0
ENSG00000090060.17	chr14	PAPOLA	+	0.803927	7.92118	0.00166817	0.0093417	0	0
ENSG00000090061.17	chr14	CCNK	+	-2.36888	4.7388	9.97632e-16	5.66703e-14	1	1
ENSG00000090097.20	chr3	PCBP4	-	-1.68238	5.22992	3.14686e-07	3.92492e-06	1	1
ENSG00000090104.11	chr1	RGS1	+	-3.43874	4.96836	1.31104e-11	3.69078e-10	1	1
ENSG00000090238.11	chr16	YPEL3	-	-1.51786	7.99309	2.9825e-07	3.73608e-06	1	1
ENSG00000090263.15	chr7	MRPS33	-	0.437837	3.62519	0.284756	0.748367	0	0
ENSG00000090266.12	chr7	NDUFB2	+	-0.854789	5.25065	0.00434617	0.0219096	0	0
ENSG00000090273.13	chr1	NUDC	+	-0.809447	5.78843	0.00169373	0.00947195	0	0
ENSG00000090316.15	chr4	MAEA	+	-0.414584	6.59477	0.0793397	0.268774	0	0
ENSG00000090339.8	chr19	ICAM1	+	-3.98177	5.12611	6.27245e-21	7.2347e-19	1	1
ENSG00000090372.14	chr19	STRN4	-	-2.83991	7.42007	5.35897e-27	1.31379e-24	1	1
ENSG00000090376.8	chr12	IRAK3	+	0.475516	3.3988	0.492103	1	0	0
ENSG00000090382.6	chr12	LYZ	+	0.874501	7.36916	0.231768	0.636311	0	0
ENSG00000090402.7	chr3	SI	-	0	-3.78398	1	1	0	0
ENSG00000090432.6	chr1	MUL1	-	-4.39151	6.74492	1.00784e-46	2.77403e-43	1	1
ENSG00000090447.11	chr16	TFAP4	-	0.765325	3.52815	0.0161531	0.0692682	0	0
ENSG00000090470.14	chr15	PDCD7	-	-0.300284	4.84458	0.288893	0.75743	0	0
ENSG00000090487.10	chr15	SPG21	-	-0.407066	6.23652	0.107384	0.344926	0	0
ENSG00000090512.11	chr3	FETUB	+	0	-3.78398	1	1	0	0
ENSG00000090520.10	chr3	DNAJB11	+	-0.255023	5.9814	0.349428	0.878086	0	0
ENSG00000090530.9	chr3	P3H2	-	5.87031	-1.86369	0.00267657	0.0142434	1	1
ENSG00000090534.17	chr3	THPO	-	1.43473	-3.67154	0.892472	1	0	0
ENSG00000090539.15	chr3	CHRD	+	-2.41846	-3.09054	0.0355788	0.136885	0	0
ENSG00000090554.12	chr19	FLT3LG	+	-1.38141	0.907016	6.41438e-05	0.000501312	1	1
ENSG00000090565.15	chr16	RAB11FIP3	+	-1.91769	3.02923	1.04888e-12	3.61081e-11	1	1
ENSG00000090581.9	chr16	GNPTG	+	-0.993152	5.78918	0.000251575	0.00171282	0	0
ENSG00000090612.20	chr12	ZNF268	+	1.71342	4.63009	3.13186e-06	3.21702e-05	1	1
ENSG00000090615.12	chr12	GOLGA3	-	-0.216581	6.93345	0.429707	1	0	0
ENSG00000090621.13	chr1	PABPC4	-	-1.65658	7.77463	1.71146e-12	5.68491e-11	1	1
ENSG00000090659.17	chr19	CD209	-	-0.78129	-2.36865	0.381115	0.936191	0	0
ENSG00000090661.11	chr19	CERS4	+	-2.48688	5.2943	1.10387e-10	2.62132e-09	1	1
ENSG00000090674.15	chr19	MCOLN1	+	-1.42102	3.61184	1.398e-06	1.53834e-05	1	1
ENSG00000090686.15	chr1	USP48	-	1.72786	7.00628	8.83375e-08	1.22435e-06	1	1
ENSG00000090857.13	chr16	PDPR	+	0.844964	6.42966	0.0332796	0.129172	0	0
ENSG00000090861.15	chr16	AARS	-	1.8157	5.41106	1.46639e-06	1.60774e-05	1	1
ENSG00000090863.11	chr16	GLG1	-	1.51113	6.98782	2.67452e-06	2.78748e-05	1	1
ENSG00000090905.17	chr16	TNRC6A	+	1.72357	6.98854	3.74919e-07	4.605e-06	1	1
ENSG00000090924.14	chr19	PLEKHG2	+	-1.62268	6.60401	1.58907e-09	3.04894e-08	1	1
ENSG00000090932.10	chr19	DLL3	+	-2.1861	-1.20185	0.000460019	0.0029521	1	1
ENSG00000090971.4	chr19	NAT14	+	-3.33692	4.45726	2.90173e-16	1.78932e-14	1	1
ENSG00000090975.12	chr12	PITPNM2	-	0.363588	8.02399	0.220007	0.611114	0	0
ENSG00000090989.17	chr4	EXOC1	+	2.59045	5.62332	4.99153e-14	2.17139e-12	1	1
ENSG00000091009.7	chr5	RBM27	+	0.206341	5.1986	0.61858	1	0	0
ENSG00000091010.4	chr5	POU4F3	+	-0.0133895	-3.06063	1	1	0	0
ENSG00000091039.16	chr12	OSBPL8	-	1.51676	6.45362	0.000143579	0.00103627	1	1
ENSG00000091073.19	chr7	DTX2	+	-1.8464	2.81162	2.02801e-11	5.56681e-10	1	1
ENSG00000091106.18	chr2	NLRC4	-	3.92519	1.71887	9.19372e-08	1.271e-06	1	1
ENSG00000091127.13	chr7	PUS7	-	2.2941	2.34549	2.26617e-10	5.08054e-09	1	1
ENSG00000091128.12	chr7	LAMB4	-	2.26637	-3.54368	0.353815	0.88705	0	0
ENSG00000091129.19	chr7	NRCAM	-	4.05224	1.90475	0.00262414	0.013999	1	1
ENSG00000091136.13	chr7	LAMB1	-	0.742234	0.594331	0.116309	0.367971	0	0
ENSG00000091137.11	chr7	SLC26A4	+	0.736307	-1.66685	0.280812	0.740026	0	0
ENSG00000091138.12	chr7	SLC26A3	-	2.98154	-2.71708	0.0123981	0.0549361	1	0
ENSG00000091140.12	chr7	DLD	+	0.286329	5.40819	0.386418	0.946607	0	0
ENSG00000091157.13	chr18	WDR7	+	1.07782	4.34324	0.00796966	0.0374569	1	1
ENSG00000091164.12	chr18	TXNL1	-	-0.799128	5.77372	0.0010881	0.00637775	0	0
ENSG00000091181.19	chr3	IL5RA	-	-0.762074	-1.80415	0.174347	0.510094	0	0
ENSG00000091262.14	chr16	ABCC6	-	0.814203	-3.09139	0.574606	1	0	0
ENSG00000091317.7	chr3	CMTM6	-	-1.61835	7.05146	2.89e-07	3.6317e-06	1	1
ENSG00000091409.14	chr2	ITGA6	+	2.77433	3.38793	3.85e-07	4.71477e-06	1	1
ENSG00000091428.17	chr2	RAPGEF4	+	-1.61048	-2.63053	0.0257184	0.103561	0	0
ENSG00000091436.16	chr2	AC013461.1	+	0.847349	2.1683	0.293634	0.767435	0	0
ENSG00000091483.6	chr1	FH	-	2.28576	4.28663	5.82499e-11	1.46786e-09	1	1
ENSG00000091490.10	chr4	SEL1L3	-	-0.0477897	8.64995	0.857966	1	0	0
ENSG00000091513.14	chr3	TF	+	2.8099	-0.57822	2.36262e-07	3.0189e-06	1	1
ENSG00000091527.15	chr3	CDV3	+	-0.0350886	7.94348	0.878439	1	0	0
ENSG00000091536.16	chr17	MYO15A	+	-0.251827	1.80025	0.411286	0.990966	0	0
ENSG00000091542.8	chr17	ALKBH5	+	-3.31537	7.86298	3.45212e-36	2.61285e-33	1	1
ENSG00000091583.10	chr17	APOH	-	0	-3.78398	1	1	0	0
ENSG00000091592.15	chr17	NLRP1	-	0.142984	8.85368	0.662469	1	0	0
ENSG00000091622.15	chr17	PITPNM3	-	-0.667164	-0.303657	0.123205	0.385915	0	0
ENSG00000091640.7	chr17	SPAG7	-	-1.40644	5.72543	3.24536e-06	3.32239e-05	1	1
ENSG00000091651.8	chr16	ORC6	+	1.93825	2.48194	3.61226e-06	3.65597e-05	1	1
ENSG00000091656.15	chr8	ZFHX4	+	1.37451	-3.13208	0.282087	0.742642	0	0
ENSG00000091664.7	chr11	SLC17A6	+	0	-3.78398	1	1	0	0
ENSG00000091704.9	chr7	CPA1	+	0	-3.78398	1	1	0	0
ENSG00000091732.15	chr7	ZC3HC1	-	0.663664	3.57774	0.0241982	0.0982892	0	0
ENSG00000091831.21	chr6	ESR1	+	2.2285	2.77796	1.62125e-06	1.76381e-05	1	1
ENSG00000091844.7	chr6	RGS17	-	5.35596	1.65069	6.42778e-09	1.10607e-07	1	1
ENSG00000091879.13	chr8	ANGPT2	-	2.99785	1.47447	0.0173696	0.0738188	1	0
ENSG00000091947.9	chr17	TMEM101	-	-0.930632	4.37015	0.0055362	0.0271606	0	0
ENSG00000091972.18	chr3	CD200	+	3.4655	6.70097	2.55093e-15	1.36096e-13	1	1
ENSG00000091986.15	chr3	CCDC80	-	2.93133	1.07873	0.000114293	0.000843394	1	1
ENSG00000092009.10	chr14	CMA1	-	1.65087	-3.64718	0.612234	1	0	0
ENSG00000092010.14	chr14	PSME1	+	-0.618094	7.48056	0.00869864	0.0404157	0	0
ENSG00000092020.10	chr14	PPP2R3C	-	0.789226	4.69705	0.0148982	0.0645772	0	0
ENSG00000092036.16	chr14	HAUS4	-	-0.199217	4.03128	0.475766	1	0	0
ENSG00000092051.16	chr14	JPH4	-	0.706419	-1.27741	0.160194	0.476443	0	0
ENSG00000092054.12	chr14	MYH7	-	0.658056	-3.74333	1	1	0	0
ENSG00000092067.5	chr14	CEBPE	-	0.860024	-1.17957	0.161812	0.480076	0	0
ENSG00000092068.18	chr14	SLC7A8	-	1.02459	-0.624285	0.196311	0.558672	0	0
ENSG00000092094.10	chr14	OSGEP	-	0.763865	6.31144	0.00799868	0.0375787	0	0
ENSG00000092096.14	chr14	SLC22A17	-	0.442912	1.75495	0.651681	1	0	0
ENSG00000092098.16	chr14	RNF31	+	-0.764248	5.13095	0.00376578	0.0192677	0	0
ENSG00000092108.20	chr14	SCFD1	+	1.85677	5.49173	1.75753e-08	2.79479e-07	1	1
ENSG00000092140.14	chr14	G2E3	+	0.399848	4.98364	0.249286	0.67492	0	0
ENSG00000092148.12	chr14	HECTD1	-	1.43224	7.66584	1.35219e-05	0.00012181	1	1
ENSG00000092199.17	chr14	HNRNPC	-	-0.988541	8.55668	1.79429e-05	0.000158015	0	0
ENSG00000092200.12	chr14	RPGRIP1	+	1.49992	0.819188	0.00520401	0.0257202	1	1
ENSG00000092201.9	chr14	SUPT16H	-	1.89941	6.74684	1.19855e-09	2.36485e-08	1	1
ENSG00000092203.13	chr14	TOX4	+	-0.178199	5.93737	0.45406	1	0	0
ENSG00000092208.16	chr14	GEMIN2	+	0.979122	2.93274	0.0025774	0.0137812	0	0
ENSG00000092295.11	chr14	TGM1	-	0.0250453	1.00646	0.970987	1	0	0
ENSG00000092330.15	chr14	TINF2	-	-1.13089	6.84385	3.32489e-06	3.39635e-05	1	1
ENSG00000092345.13	chr3	DAZL	-	1.19696	-0.443154	0.231763	0.636311	0	0
ENSG00000092421.16	chr5	SEMA6A	-	0.815138	3.02971	0.0313322	0.122882	0	0
ENSG00000092439.13	chr15	TRPM7	-	1.70731	6.94387	1.11458e-07	1.51463e-06	1	1
ENSG00000092445.11	chr15	TYRO3	+	0.807725	-3.1078	0.627666	1	0	0
ENSG00000092470.11	chr15	WDR76	+	1.84812	3.40252	2.37105e-07	3.0284e-06	1	1
ENSG00000092529.22	chr15	CAPN3	+	2.40437	3.58859	4.89283e-08	7.12898e-07	1	1
ENSG00000092531.9	chr15	SNAP23	+	2.09738	6.15925	1.32596e-10	3.09889e-09	1	1
ENSG00000092607.13	chr1	TBX15	-	-1.33578	-1.53742	0.142459	0.43467	0	0
ENSG00000092621.11	chr1	PHGDH	+	-2.82631	1.31672	1.91683e-05	0.000167782	1	1
ENSG00000092758.15	chr20	COL9A3	+	3.16509	6.00149	3.63008e-15	1.88502e-13	1	1
ENSG00000092820.17	chr6	EZR	-	-2.07079	10.7113	1.95157e-07	2.53977e-06	1	1
ENSG00000092841.18	chr12	MYL6	+	-1.00411	8.76615	1.74005e-05	0.000153522	1	1
ENSG00000092847.11	chr1	AGO1	+	0.67102	5.99117	0.0224066	0.092062	0	0
ENSG00000092850.11	chr1	TEKT2	+	-3.44597	-1.17518	2.68341e-09	4.94345e-08	1	1
ENSG00000092853.13	chr1	CLSPN	-	1.52604	-0.830664	0.00260967	0.0139316	1	1
ENSG00000092871.16	chr17	RFFL	-	-0.796442	4.45417	0.00322808	0.016786	0	0
ENSG00000092929.11	chr17	UNC13D	-	-1.12118	6.97717	6.89377e-05	0.000534296	1	1
ENSG00000092931.11	chr17	MFSD11	+	-0.191588	4.26371	0.452209	1	0	0
ENSG00000092964.16	chr8	DPYSL2	+	2.60534	4.00405	1.75863e-07	2.30253e-06	1	1
ENSG00000092969.11	chr1	TGFB2	+	1.2224	0.654028	0.236733	0.647214	0	0
ENSG00000092978.10	chr1	GPATCH2	-	1.59232	3.69046	3.67567e-05	0.000300657	1	1
ENSG00000093000.18	chr22	NUP50	+	1.62762	5.76164	4.00349e-05	0.000324882	1	1
ENSG00000093009.9	chr22	CDC45	+	-0.651433	-0.897891	0.11712	0.370034	0	0
ENSG00000093010.11	chr22	COMT	+	-1.20689	4.70048	0.00032925	0.00218253	1	1
ENSG00000093072.15	chr22	CECR1	-	-0.279845	6.95652	0.32618	0.831153	0	0
ENSG00000093100.13	chr22	XXbac-B461K10.4	-	-1.24257	-1.5664	0.0463165	0.171423	0	0
ENSG00000093134.13	chr6	VNN3	-	1.95317	0.547922	0.000120264	0.000883366	1	1
ENSG00000093144.18	chr6	ECHDC1	-	3.22393	5.13485	3.79932e-15	1.96468e-13	1	1
ENSG00000093167.17	chr3	LRRFIP2	-	0.696909	5.43598	0.0193583	0.0811959	0	0
ENSG00000093183.13	chr3	SEC22C	-	-0.43519	6.02897	0.156844	0.468296	0	0
ENSG00000093217.9	chr3	XYLB	+	0.901357	-1.19161	0.158095	0.471197	0	0
ENSG00000094661.2	chr19	OR1I1	+	0	-3.78398	1	1	0	0
ENSG00000094755.16	chr5	GABRP	+	0	-3.78398	1	1	0	0
ENSG00000094796.4	chr17	KRT31	-	0	-3.78398	1	1	0	0
ENSG00000094804.9	chr17	CDC6	+	0.143365	-0.494079	0.779462	1	0	0
ENSG00000094880.10	chr5	CDC23	-	2.45632	5.04247	5.77913e-11	1.45752e-09	1	1
ENSG00000094914.12	chr12	AAAS	-	0.083899	5.61378	0.823799	1	0	0
ENSG00000094916.13	chr12	CBX5	-	1.2771	6.96889	0.000217906	0.00150784	1	1
ENSG00000094963.13	chr1	FMO2	+	6.67413	0.0897121	1.3238e-10	3.09502e-09	1	1
ENSG00000094975.13	chr1	SUCO	+	0.609491	6.22344	0.0630613	0.221703	0	0
ENSG00000095002.12	chr2	MSH2	+	4.02089	4.82325	5.17278e-15	2.61245e-13	1	1
ENSG00000095015.5	chr5	MAP3K1	+	1.43604	8.7756	0.000285583	0.00192168	1	1
ENSG00000095059.15	chr19	DHPS	-	-0.755581	6.16102	0.00375068	0.0191953	0	0
ENSG00000095066.11	chr19	HOOK2	-	0.171656	3.91484	0.636825	1	0	0
ENSG00000095110.7	chr11	NXPE1	-	2.5089	-3.49546	0.253315	0.683844	0	0
ENSG00000095139.13	chr11	ARCN1	+	0.513235	6.45136	0.158958	0.473511	0	0
ENSG00000095203.14	chr9	EPB41L4B	-	-5.08927	-3.19228	1.5655e-06	1.70744e-05	1	1
ENSG00000095209.11	chr9	TMEM38B	+	-1.68392	4.61443	4.78572e-06	4.72209e-05	1	1
ENSG00000095261.13	chr9	PSMD5	-	-0.0126316	4.63499	0.941787	1	0	0
ENSG00000095303.14	chr9	PTGS1	+	-2.03063	4.52386	1.675e-05	0.000148113	1	1
ENSG00000095319.14	chr9	NUP188	+	0.0422861	6.34627	0.889537	1	0	0
ENSG00000095321.16	chr9	CRAT	-	-1.54038	3.84198	1.1736e-05	0.000107028	1	1
ENSG00000095370.19	chr9	SH2D3C	-	1.06001	6.44472	0.00174596	0.00973796	1	1
ENSG00000095380.10	chr9	NANS	+	-1.53621	3.72098	1.49845e-09	2.9e-08	1	1
ENSG00000095383.19	chr9	TBC1D2	-	-1.18447	2.94177	6.26153e-05	0.000490442	1	1
ENSG00000095397.13	chr9	DFNB31	-	0.149888	7.47478	0.833823	1	0	0
ENSG00000095464.9	chr10	PDE6C	+	3.5551	1.2797	5.87649e-10	1.22536e-08	1	1
ENSG00000095485.16	chr10	CWF19L1	-	-0.426232	5.91271	0.10751	0.345228	0	0
ENSG00000095539.15	chr10	SEMA4G	+	2.34331	1.9959	1.35e-07	1.80421e-06	1	1
ENSG00000095564.13	chr10	BTAF1	+	2.77439	8.71992	3.03461e-12	9.60071e-11	1	1
ENSG00000095574.11	chr10	IKZF5	-	-0.00214159	6.39908	0.963317	1	0	0
ENSG00000095585.16	chr10	BLNK	-	1.85063	6.54087	2.73285e-06	2.8385e-05	1	1
ENSG00000095587.8	chr10	TLL2	-	-3.20117	-0.935609	3.1136e-09	5.66018e-08	1	1
ENSG00000095596.11	chr10	CYP26A1	+	-1.18863	-2.16809	0.116039	0.367252	0	0
ENSG00000095627.9	chr10	TDRD1	+	2.70297	-3.44932	0.335085	0.84968	0	0
ENSG00000095637.21	chr10	SORBS1	-	1.22466	-0.170454	0.0670637	0.233564	0	0
ENSG00000095713.13	chr10	CRTAC1	-	1.41815	-3.67344	0.89062	1	0	0
ENSG00000095739.10	chr10	BAMBI	+	-3.99966	0.168923	1.21197e-09	2.38822e-08	1	1
ENSG00000095752.6	chr19	IL11	-	-2.29895	-1.66365	0.000231789	0.00159226	1	1
ENSG00000095777.14	chr10	MYO3A	+	0.0772348	-0.00268248	1	1	0	0
ENSG00000095787.21	chr10	WAC	+	0.657823	8.09235	0.0524034	0.190014	0	0
ENSG00000095794.19	chr10	CREM	+	-1.24589	3.83373	0.000695095	0.00427144	1	1
ENSG00000095906.16	chr16	NUBP2	+	-1.00793	5.41049	0.0015444	0.00872535	1	1
ENSG00000095917.13	chr16	TPSD1	+	-2.78524	-3.56471	0.0410085	0.154692	0	0
ENSG00000095932.6	chr19	SMIM24	-	-1.5128	-1.10969	0.000265064	0.00179678	1	1
ENSG00000095951.16	chr6	HIVEP1	+	1.39417	6.78983	9.93063e-05	0.000742945	1	1
ENSG00000095970.16	chr6	TREM2	-	0.0267282	-2.06851	1	1	0	0
ENSG00000095981.10	chr6	KCNK16	-	0	-3.78398	1	1	0	0
ENSG00000096006.11	chr6	CRISP3	-	3.52893	-3.20435	0.122623	0.384372	0	0
ENSG00000096060.14	chr6	FKBP5	-	2.32501	5.63214	8.31372e-05	0.000633085	1	1
ENSG00000096063.14	chr6	SRPK1	-	1.53214	5.04921	1.88263e-06	2.02236e-05	1	1
ENSG00000096070.19	chr6	BRPF3	+	-1.22024	6.63504	4.5568e-06	4.5183e-05	1	1
ENSG00000096080.11	chr6	MRPS18A	-	-3.09637	3.69605	8.75808e-22	1.10949e-19	1	1
ENSG00000096088.16	chr6	PGC	-	-2.21456	-2.60672	0.000381353	0.00249298	1	1
ENSG00000096092.5	chr6	TMEM14A	+	0.980402	3.33369	0.0168496	0.0718579	0	0
ENSG00000096093.14	chr6	EFHC1	+	2.93126	5.64822	1.25789e-08	2.05699e-07	1	1
ENSG00000096264.13	chr6	NCR2	+	0	-3.78398	1	1	0	0
ENSG00000096384.19	chr6	HSP90AB1	+	0.835865	9.05351	0.0105556	0.0477716	0	0
ENSG00000096395.10	chr6	MLN	-	2.63814	-2.92248	0.0233952	0.0956112	1	0
ENSG00000096401.7	chr6	CDC5L	+	0.911678	5.61899	0.0117347	0.0523837	0	0
ENSG00000096433.10	chr6	ITPR3	+	-0.403394	7.7775	0.174235	0.509791	0	0
ENSG00000096654.15	chr6	ZNF184	-	1.18164	3.63225	0.00435053	0.0219279	1	1
ENSG00000096696.13	chr6	DSP	+	-5.04786	0.39598	3.75693e-09	6.7e-08	1	1
ENSG00000096717.11	chr10	SIRT1	+	0.463161	6.11427	0.215662	0.601279	0	0
ENSG00000096746.17	chr10	HNRNPH3	+	0.449149	8.27783	0.153717	0.460664	0	0
ENSG00000096872.15	chr9	IFT74	+	2.78331	3.22461	1.05402e-09	2.1e-08	1	1
ENSG00000096968.12	chr9	JAK2	+	3.00873	6.63487	2.36812e-15	1.27466e-13	1	1
ENSG00000096996.15	chr19	IL12RB1	-	-1.03855	4.91898	0.00115307	0.00672184	1	1
ENSG00000097007.17	chr9	ABL1	+	-2.73924	6.35281	8.19781e-29	2.49452e-26	1	1
ENSG00000097021.19	chr1	ACOT7	-	-0.669182	2.09031	0.0517488	0.188102	0	0
ENSG00000097033.14	chr1	SH3GLB1	+	0.898208	6.58756	0.00200376	0.0110205	0	0
ENSG00000097046.12	chr1	CDC7	+	3.50777	3.40712	9.81614e-11	2.36344e-09	1	1
ENSG00000097096.8	chr1	SYDE2	-	-1.81466	-0.18226	0.00347415	0.0179255	1	1
ENSG00000099139.13	chr9	PCSK5	+	1.41338	0.667456	0.0784068	0.26618	0	0
ENSG00000099194.5	chr10	SCD	+	1.90326	3.00119	0.000608128	0.00378659	1	1
ENSG00000099203.6	chr19	TMED1	-	-2.75201	3.21479	1.52846e-19	1.51232e-17	1	1
ENSG00000099204.18	chr10	ABLIM1	-	1.89762	7.27814	2.5834e-06	2.70228e-05	1	1
ENSG00000099219.13	chr9	ERMP1	-	2.47607	4.39623	1.49688e-10	3.46757e-09	1	1
ENSG00000099246.16	chr10	RAB18	+	-0.65172	5.82049	0.0337949	0.130828	0	0
ENSG00000099250.17	chr10	NRP1	-	1.19344	-1.78573	0.170297	0.500495	0	0
ENSG00000099251.14	chr10	HSD17B7P2	+	2.1369	2.6303	0.000323512	0.00214849	1	1
ENSG00000099256.18	chr10	PRTFDC1	-	2.35359	0.364198	0.000213093	0.00147757	1	1
ENSG00000099260.10	chr1	PALMD	+	1.37181	-3.6852	1	1	0	0
ENSG00000099282.9	chr10	TSPAN15	+	-0.675531	-1.5475	0.276933	0.732259	0	0
ENSG00000099284.13	chr10	H2AFY2	+	-0.436095	-0.429724	0.243315	0.661712	0	0
ENSG00000099290.15	chr10	FAM21A	+	1.42049	4.77877	7.3535e-05	0.000566447	1	1
ENSG00000099308.10	chr19	MAST3	+	-1.57532	6.72046	5.84082e-07	6.90656e-06	1	1
ENSG00000099326.8	chr19	MZF1	-	0.339508	6.18191	0.300122	0.780283	0	0
ENSG00000099330.8	chr19	OCEL1	+	-0.0102347	3.03834	0.945736	1	0	0
ENSG00000099331.13	chr19	MYO9B	+	-1.33261	8.86695	2.03391e-08	3.19736e-07	1	1
ENSG00000099337.4	chr19	KCNK6	+	1.36409	3.30141	0.000252418	0.00171799	1	1
ENSG00000099338.22	chr19	CATSPERG	+	-0.344717	2.46985	0.278908	0.736159	0	0
ENSG00000099341.11	chr19	PSMD8	+	-1.61468	6.61365	1.23757e-09	2.4347e-08	1	1
ENSG00000099364.16	chr16	FBXL19	+	-1.47941	4.80944	5.28344e-07	6.31032e-06	1	1
ENSG00000099365.9	chr16	STX1B	-	0.754582	2.54473	0.28067	0.739771	0	0
ENSG00000099377.13	chr16	HSD3B7	+	0.260117	-0.335347	0.58238	1	0	0
ENSG00000099381.16	chr16	SETD1A	+	-3.31051	7.94721	1.59265e-28	4.65899e-26	1	1
ENSG00000099385.11	chr16	BCL7C	-	-2.11199	5.12782	5.32286e-11	1.35065e-09	1	1
ENSG00000099617.3	chr19	EFNA2	+	5.81646	-1.91805	0.0329419	0.128025	0	0
ENSG00000099622.13	chr19	CIRBP	+	-1.35965	9.57289	8.56199e-09	1.44097e-07	1	1
ENSG00000099624.7	chr19	ATP5D	+	-2.13437	6.14073	1.21786e-09	2.4e-08	1	1
ENSG00000099625.12	chr19	CBARP	-	-0.724343	-2.49429	0.26344	0.705077	0	0
ENSG00000099769.5	chr16	IGFALS	-	-1.81197	0.802149	0.000547685	0.00344746	1	1
ENSG00000099783.11	chr19	HNRNPM	+	-0.863786	8.33517	0.000266576	0.00180582	0	0
ENSG00000099785.10	chr19	MARCH2	+	-1.93647	5.40466	1.83871e-10	4.17791e-09	1	1
[truncated: 55,478 more rows]

## Sheet: Supplementary data file 4B
Normal Memory B cells vs CLL mutated samples
Geneid	Chromosome	GeneName	Strand	logFC	logCPM	PValue	FDR	Filter1	Filter2
ENSG00000000003.14	chrX	TSPAN6	-	0.546784	-2.16468	1	1	0	0
ENSG00000000005.5	chrX	TNMD	+	0	-3.61712	1	1	0	0
ENSG00000000419.12	chr20	DPM1	-	-1.27869	5.37347	0.0399167	0.585259	0	0
ENSG00000000457.13	chr1	SCYL3	-	1.78739	5.03125	0.0588589	0.709905	0	0
ENSG00000000460.16	chr1	C1orf112	+	2.70248	4.44067	0.0371876	0.563715	0	0
ENSG00000000938.12	chr1	FGR	-	3.21434	8.9984	0.00017198	0.0210811	1	1
ENSG00000000971.15	chr1	CFH	+	6.02909	1.72762	0.0044061	0.19109	0	0
ENSG00000001036.13	chr6	FUCA2	-	1.25851	3.98426	0.126054	1	0	0
ENSG00000001084.10	chr6	GCLC	-	1.13162	6.61277	0.165919	1	0	0
ENSG00000001167.14	chr6	NFYA	+	1.14054	5.98771	0.142734	1	0	0
ENSG00000001460.17	chr1	STPG1	-	1.1495	2.45579	0.206424	1	0	0
ENSG00000001461.16	chr1	NIPAL3	+	1.66112	5.14173	0.0524802	0.672283	0	0
ENSG00000001497.16	chrX	LAS1L	-	-0.271589	6.20067	0.56735	1	0	0
ENSG00000001561.6	chr6	ENPP4	+	-0.606344	5.49689	0.307261	1	0	0
ENSG00000001617.11	chr3	SEMA3F	+	-2.74629	-1.9332	0.0536448	0.678782	0	0
ENSG00000001626.14	chr7	CFTR	+	0.821208	-3.56053	1	1	0	0
ENSG00000001629.9	chr7	ANKIB1	+	0.896364	6.84076	0.209098	1	0	0
ENSG00000001630.15	chr7	CYP51A1	-	0.943574	0.335616	0.688243	1	0	0
ENSG00000001631.14	chr7	KRIT1	-	1.17902	5.96949	0.152606	1	0	0
ENSG00000002016.16	chr12	RAD52	-	0.951132	4.56506	0.360846	1	0	0
ENSG00000002079.12	chr7	MYH16	+	-0.31109	-2.63194	0.997994	1	0	0
ENSG00000002330.13	chr11	BAD	-	0.440674	2.78084	0.72821	1	0	0
ENSG00000002549.12	chr4	LAP3	+	-0.519229	5.24737	0.365967	1	0	0
ENSG00000002586.18	chrX	CD99	+	0	-3.61712	1	1	0	0
ENSG00000002587.9	chr4	HS3ST1	-	3.96795	3.68328	0.00288413	0.147132	0	0
ENSG00000002726.19	chr7	AOC1	+	5.70598	-1.64868	0.248325	1	0	0
ENSG00000002745.12	chr7	WNT16	+	1.53704	4.99184	0.191307	1	0	0
ENSG00000002746.14	chr7	HECW1	+	-3.53467	-3.4284	0.0721107	0.788947	0	0
ENSG00000002822.15	chr7	MAD1L1	-	1.04585	4.98603	0.259214	1	0	0
ENSG00000002834.17	chr17	LASP1	+	-0.45641	7.37919	0.344731	1	0	0
ENSG00000002919.14	chr17	SNX11	+	-1.92143	5.62698	0.000238414	0.0272955	1	1
ENSG00000002933.7	chr7	TMEM176A	+	3.39918	1.57913	0.247269	1	0	0
ENSG00000003056.7	chr12	M6PR	-	1.49035	6.50014	0.107015	0.940701	0	0
ENSG00000003096.13	chrX	KLHL13	-	-0.979636	-1.90103	0.342246	1	0	0
ENSG00000003137.8	chr2	CYP26B1	-	1.77283	-3.42431	1	1	0	0
ENSG00000003147.17	chr7	ICA1	-	-0.417353	-0.621282	0.569142	1	0	0
ENSG00000003249.13	chr16	DBNDD1	-	0.20641	1.69096	1	1	0	0
ENSG00000003393.14	chr2	ALS2	-	0.472595	4.50243	0.577322	1	0	0
ENSG00000003400.14	chr2	CASP10	+	-1.27511	4.49533	0.0812845	0.82213	0	0
ENSG00000003402.19	chr2	CFLAR	+	-0.0682312	8.19065	0.819687	1	0	0
ENSG00000003436.14	chr2	TFPI	-	4.35439	-2.50312	0.822824	1	0	0
ENSG00000003509.15	chr2	NDUFAF7	+	0.504484	4.86403	0.577727	1	0	0
ENSG00000003756.16	chr3	RBM5	+	-0.0702002	8.51177	0.8167	1	0	0
ENSG00000003987.13	chr8	MTMR7	-	-0.0375691	2.27606	0.855891	1	0	0
ENSG00000003989.16	chr8	SLC7A2	+	0	-3.61712	1	1	0	0
ENSG00000004059.10	chr7	ARF5	+	-0.51767	6.04184	0.337533	1	0	0
ENSG00000004139.13	chr17	SARM1	+	0.685267	4.21693	0.461753	1	0	0
ENSG00000004142.11	chr17	POLDIP2	-	-0.396127	5.5483	0.450838	1	0	0
ENSG00000004399.12	chr3	PLXND1	-	2.09856	6.08774	0.0423102	0.604624	0	0
ENSG00000004455.16	chr1	AK2	-	1.41212	6.24591	0.107021	0.940701	0	0
ENSG00000004468.12	chr4	CD38	+	0.139473	2.45008	1	1	0	0
ENSG00000004478.7	chr12	FKBP4	+	0.063036	5.28507	0.96096	1	0	0
ENSG00000004487.15	chr1	KDM1A	+	-0.882671	6.52118	0.0878977	0.85613	0	0
ENSG00000004534.14	chr3	RBM6	+	0.139269	8.29122	0.902508	1	0	0
ENSG00000004660.14	chr17	CAMKK1	-	-0.727432	4.32008	0.288572	1	0	0
ENSG00000004700.15	chr12	RECQL	-	0.422156	6.05393	0.654795	1	0	0
ENSG00000004766.15	chr7	VPS50	+	1.06451	5.6923	0.236319	1	0	0
ENSG00000004776.11	chr19	HSPB6	-	0.861632	-3.54876	1	1	0	0
ENSG00000004777.18	chr19	ARHGAP33	+	0.630468	4.45026	0.484523	1	0	0
ENSG00000004779.9	chr16	NDUFAB1	-	-0.357723	4.62553	0.532203	1	0	0
ENSG00000004799.7	chr7	PDK4	-	3.69554	3.41508	0.0675117	0.760395	0	0
ENSG00000004809.13	chr6	SLC22A16	-	6.0154	-1.38039	0.346916	1	0	0
ENSG00000004838.13	chr3	ZMYND10	-	-1.34846	1.62076	0.0424698	0.605109	0	0
ENSG00000004846.16	chr7	ABCB5	+	1.6903	-3.4485	1	1	0	0
ENSG00000004848.6	chrX	ARX	-	0	-3.61712	1	1	0	0
ENSG00000004864.13	chr7	SLC25A13	-	-1.366	4.52913	0.0113261	0.314175	0	0
ENSG00000004866.18	chr7	ST7	+	-0.712562	3.28044	0.274059	1	0	0
ENSG00000004897.11	chr17	CDC27	-	-1.14332	6.25531	0.0382031	0.57162	0	0
ENSG00000004939.13	chr17	SLC4A1	-	4.61434	0.365023	0.672698	1	0	0
ENSG00000004948.13	chr7	CALCR	-	1.69615	-3.44676	1	1	0	0
ENSG00000004961.14	chrX	HCCS	+	-0.861689	3.97683	0.156378	1	0	0
ENSG00000004975.11	chr17	DVL2	-	0.497548	5.67628	0.618441	1	0	0
ENSG00000005001.9	chr16	PRSS22	-	3.58856	-2.91083	0.874952	1	0	0
ENSG00000005007.12	chr19	UPF1	+	-0.867233	7.01709	0.137652	1	0	0
ENSG00000005020.12	chr7	SKAP2	-	0.999968	6.00507	0.335396	1	0	0
ENSG00000005022.5	chrX	SLC25A5	+	-1.16493	6.70385	0.0320215	0.52534	0	0
ENSG00000005059.15	chr4	CCDC109B	+	1.02312	6.64899	0.160645	1	0	0
ENSG00000005073.5	chr7	HOXA11	-	0	-3.61712	1	1	0	0
ENSG00000005075.15	chr7	POLR2J	-	-0.0106465	3.98559	0.873956	1	0	0
ENSG00000005100.12	chr17	DHX33	-	-0.0843904	4.69308	0.800422	1	0	0
ENSG00000005102.12	chr17	MEOX1	-	5.95756	-1.43858	0.321576	1	0	0
ENSG00000005108.15	chr7	THSD7A	-	-3.61503	-3.32036	0.0503903	0.659717	0	0
ENSG00000005156.11	chr17	LIG3	+	-0.177992	4.7551	0.692785	1	0	0
ENSG00000005175.9	chr12	RPAP3	-	1.31474	5.5623	0.194713	1	0	0
ENSG00000005187.11	chr16	ACSM3	+	1.93	5.86392	0.0975777	0.900857	0	0
ENSG00000005189.19	chr16	AC004381.6	+	0.466011	-0.419312	0.796632	1	0	0
ENSG00000005194.14	chr16	CIAPIN1	-	-1.44099	4.94407	0.0106841	0.304223	0	0
ENSG00000005206.16	chr19	SPPL2B	+	-0.468246	6.74424	0.47001	1	0	0
ENSG00000005238.19	chr9	FAM214B	-	0.638457	3.89959	0.505403	1	0	0
ENSG00000005243.9	chr17	COPZ2	-	-0.0154492	-0.693927	0.874284	1	0	0
ENSG00000005249.12	chr7	PRKAR2B	+	3.26485	3.21204	0.164676	1	0	0
ENSG00000005302.17	chrX	MSL3	+	0.314461	7.66471	0.677428	1	0	0
ENSG00000005339.13	chr16	CREBBP	-	-0.423617	8.4066	0.444129	1	0	0
ENSG00000005379.15	chr17	BZRAP1	-	-2.30915	5.47217	0.000453553	0.0437332	1	1
ENSG00000005381.7	chr17	MPO	-	-1.30682	-0.745224	0.174629	1	0	0
ENSG00000005421.8	chr7	PON1	-	-6.17326	-2.85141	3.93196e-07	0.000201776	1	1
ENSG00000005436.13	chr2	GCFC2	-	-0.0379426	5.08293	0.85661	1	0	0
ENSG00000005448.16	chr2	WDR54	+	0.180409	3.80754	0.912326	1	0	0
ENSG00000005469.11	chr7	CROT	+	1.03875	4.29114	0.225053	1	0	0
ENSG00000005471.15	chr7	ABCB4	-	1.65865	5.70511	0.053027	0.676284	0	0
ENSG00000005483.19	chr7	KMT2E	+	-0.809726	8.71245	0.142075	1	0	0
ENSG00000005486.16	chr7	RHBDD2	+	-1.2256	5.63934	0.0734018	0.79546	0	0
ENSG00000005513.9	chr16	SOX8	+	1.27836	-0.00455818	0.741629	1	0	0
ENSG00000005700.14	chr6	IBTK	-	0.600071	6.22417	0.453635	1	0	0
ENSG00000005801.16	chr11	ZNF195	-	0.360029	5.18548	0.689658	1	0	0
ENSG00000005810.17	chr13	MYCBP2	-	-0.376558	8.58371	0.453428	1	0	0
ENSG00000005812.10	chr13	FBXL3	-	-1.22475	6.99248	0.0334256	0.535889	0	0
ENSG00000005844.17	chr16	ITGAL	+	-0.184551	7.31877	0.695314	1	0	0
ENSG00000005882.11	chr17	PDK2	+	2.0966	3.78867	0.019993	0.426623	0	0
ENSG00000005884.17	chr17	ITGA3	+	1.14779	4.7959	0.337538	1	0	0
ENSG00000005889.15	chrX	ZFX	+	0.182011	6.57579	0.913037	1	0	0
ENSG00000005893.15	chrX	LAMP2	-	0.887526	5.86407	0.313528	1	0	0
ENSG00000005961.17	chr17	ITGA2B	-	2.30207	2.27386	0.171148	1	0	0
ENSG00000005981.12	chr7	ASB4	+	0	-3.61712	1	1	0	0
ENSG00000006007.11	chr16	GDE1	-	-0.875753	4.90424	0.136626	1	0	0
ENSG00000006015.17	chr19	C19orf60	+	0.36426	5.99612	0.751309	1	0	0
ENSG00000006016.10	chr19	CRLF1	-	-1.88174	0.785023	0.0107969	0.305744	0	0
ENSG00000006025.11	chr17	OSBPL7	-	0.414333	5.75785	0.644188	1	0	0
ENSG00000006042.11	chr17	TMEM98	+	0.828787	-3.55623	1	1	0	0
ENSG00000006047.12	chr17	YBX2	-	-0.612469	-2.20186	0.52906	1	0	0
ENSG00000006059.3	chr17	KRT33A	-	0	-3.61712	1	1	0	0
ENSG00000006062.13	chr17	MAP3K14	-	-0.204925	6.95289	0.658575	1	0	0
ENSG00000006071.11	chr11	ABCC8	-	3.07757	0.720074	0.0580492	0.704431	0	0
ENSG00000006116.3	chr16	CACNG3	+	-2.60487	-3.31395	0.192315	1	0	0
ENSG00000006118.14	chr11	TMEM132A	+	-1.65999	0.139519	0.0644232	0.740793	0	0
ENSG00000006125.16	chr17	AP2B1	+	0.868316	7.65296	0.22287	1	0	0
ENSG00000006128.11	chr7	TAC1	+	0	-3.61712	1	1	0	0
ENSG00000006194.9	chr16	ZNF263	+	-0.592083	5.90467	0.251004	1	0	0
ENSG00000006210.6	chr16	CX3CL1	+	2.29441	-3.32712	1	1	0	0
ENSG00000006282.20	chr17	SPATA20	+	0.350102	6.45537	0.715425	1	0	0
ENSG00000006283.17	chr17	CACNA1G	+	-5.07235	-3.19384	0.000212521	0.0250508	1	1
ENSG00000006327.13	chr16	TNFRSF12A	+	-0.0698709	-0.859873	0.804098	1	0	0
ENSG00000006377.10	chr7	DLX6	+	0	-3.61712	1	1	0	0
ENSG00000006432.15	chr14	MAP3K9	-	0.0444754	6.25515	0.946377	1	0	0
ENSG00000006451.7	chr7	RALA	+	-2.02425	5.10016	0.000410139	0.0409152	1	1
ENSG00000006453.13	chr7	BAIAP2L1	-	-1.86316	0.303859	0.0169857	0.394787	0	0
ENSG00000006459.10	chr7	KDM7A	-	-0.11479	8.34441	0.767319	1	0	0
ENSG00000006468.13	chr7	ETV1	-	0.579831	-2.6858	1	1	0	0
ENSG00000006530.15	chr7	AGK	+	-0.0965688	2.82364	0.793843	1	0	0
ENSG00000006534.15	chr11	ALDH3B1	+	2.74425	2.55973	0.0299927	0.51072	0	0
ENSG00000006555.10	chr1	TTC22	-	1.17041	3.25736	0.220173	1	0	0
ENSG00000006576.16	chr7	PHTF2	+	-0.955038	7.55272	0.0516558	0.668641	0	0
ENSG00000006606.8	chr7	CCL26	-	0	-3.61712	1	1	0	0
ENSG00000006607.13	chr2	FARP2	+	-0.530375	6.4953	0.346346	1	0	0
ENSG00000006611.15	chr11	USH1C	-	0	-3.61712	1	1	0	0
ENSG00000006625.17	chr7	GGCT	-	1.2511	3.09262	0.293391	1	0	0
ENSG00000006634.7	chr7	DBF4	+	-2.156	5.39035	0.00465979	0.196908	0	0
ENSG00000006638.11	chr19	TBXA2R	-	4.43783	2.99634	0.00223652	0.124549	0	0
ENSG00000006652.13	chr7	IFRD1	+	-2.35591	6.5029	1.19975e-05	0.00321459	1	1
ENSG00000006659.12	chr19	LGALS14	+	0.861635	-3.54876	1	1	0	0
ENSG00000006695.10	chr17	COX10	+	0.300148	3.7673	0.765022	1	0	0
ENSG00000006704.10	chr7	GTF2IRD1	+	0.804581	-1.99742	0.819873	1	0	0
ENSG00000006712.14	chr19	PAF1	-	-0.729633	6.37971	0.180017	1	0	0
ENSG00000006715.15	chr7	VPS41	-	1.66526	5.98611	0.0769261	0.804661	0	0
ENSG00000006740.16	chr17	ARHGAP44	+	4.13626	5.95269	0.00946386	0.28356	0	0
ENSG00000006744.18	chr17	ELAC2	-	-0.63854	6.43836	0.22332	1	0	0
ENSG00000006747.14	chr7	SCIN	+	-0.494844	0.877189	0.522922	1	0	0
ENSG00000006756.15	chrX	ARSD	-	2.16855	2.60125	0.122166	0.995234	0	0
ENSG00000006757.11	chrX	PNPLA4	-	1.87105	2.62119	0.0563332	0.693689	0	0
ENSG00000006788.12	chr17	MYH13	-	0	-3.61712	1	1	0	0
ENSG00000006831.9	chr12	ADIPOR2	+	0.392028	5.60451	0.654273	1	0	0
ENSG00000006837.11	chr5	CDKL3	-	4.07734	-0.126138	0.00724016	0.240626	0	0
ENSG00000007001.12	chr2	UPP2	+	3.55243	-2.93175	0.7312	1	0	0
ENSG00000007038.10	chr16	PRSS21	+	-0.0210176	1.24073	0.73078	1	0	0
ENSG00000007047.14	chr19	MARK4	+	0.250414	4.00218	0.818103	1	0	0
ENSG00000007062.11	chr4	PROM1	-	-1.78139	-2.59492	0.132752	1	0	0
ENSG00000007080.10	chr19	CCDC124	+	0.496787	4.41518	0.684572	1	0	0
ENSG00000007129.17	chr19	CEACAM21	+	1.66979	0.892423	0.194886	1	0	0
ENSG00000007168.12	chr17	PAFAH1B1	+	-0.554846	7.69105	0.274188	1	0	0
ENSG00000007171.16	chr17	NOS2	-	6.13733	-1.31053	0.189316	1	0	0
ENSG00000007174.17	chr17	DNAH9	+	3.40091	-2.98204	0.748161	1	0	0
ENSG00000007202.14	chr17	KIAA0100	-	-0.0752259	7.5094	0.809715	1	0	0
ENSG00000007216.14	chr17	SLC13A2	+	0	-3.61712	1	1	0	0
ENSG00000007237.18	chr17	GAS7	-	1.06123	4.12269	0.655266	1	0	0
ENSG00000007255.10	chr19	TRAPPC6A	-	0.576234	4.3749	0.648813	1	0	0
ENSG00000007264.13	chr19	MATK	-	2.33598	3.7021	0.093851	0.884423	0	0
ENSG00000007306.14	chr19	CEACAM7	-	0	-3.61712	1	1	0	0
ENSG00000007312.12	chr17	CD79B	-	1.20631	8.66426	0.240948	1	0	0
ENSG00000007314.11	chr17	SCN4A	-	1.98519	3.57439	0.18626	1	0	0
ENSG00000007341.18	chr1	ST7L	-	-0.0769844	3.64596	0.810676	1	0	0
ENSG00000007350.16	chrX	TKTL1	+	2.28749	1.07695	0.142515	1	0	0
ENSG00000007372.20	chr11	PAX6	-	2.75125	2.56619	0.00662488	0.229965	0	0
ENSG00000007376.7	chr16	RPUSD1	-	1.09125	4.52769	0.291228	1	0	0
ENSG00000007384.15	chr16	RHBDF1	-	-1.46074	0.129473	0.0621245	0.728518	0	0
ENSG00000007392.16	chr16	LUC7L	-	0.20566	7.92544	0.814321	1	0	0
ENSG00000007402.11	chr3	CACNA2D2	-	3.24366	2.8894	0.0106658	0.30422	0	0
ENSG00000007516.13	chr16	BAIAP3	+	-0.698491	8.29934	0.247404	1	0	0
ENSG00000007520.3	chr16	TSR3	-	0.998569	4.65932	0.369034	1	0	0
ENSG00000007541.15	chr16	PIGQ	+	0.480404	4.71147	0.696233	1	0	0
ENSG00000007545.15	chr16	CRAMP1	+	0.429174	5.51997	0.616411	1	0	0
ENSG00000007866.18	chr6	TEAD3	-	3.86486	-2.78931	0.691579	1	0	0
ENSG00000007908.15	chr1	SELE	-	4.20142	0.864116	0.0805097	0.819181	0	0
ENSG00000007923.15	chr1	DNAJC11	-	0.579158	5.13191	0.455459	1	0	0
ENSG00000007933.12	chr1	FMO3	+	7.65143	0.0134543	0.0264477	0.491865	0	0
ENSG00000007944.14	chr6	MYLIP	+	-1.43403	6.84902	0.0166011	0.391	0	0
ENSG00000007952.17	chrX	NOX1	-	-0.466736	0.199617	0.556071	1	0	0
ENSG00000007968.6	chr1	E2F2	-	0.149103	1.61313	1	1	0	0
ENSG00000008018.8	chr6	PSMB1	-	-1.45966	7.01198	0.00450279	0.19261	0	0
ENSG00000008056.12	chrX	SYN1	-	0.430054	-2.23913	1	1	0	0
ENSG00000008083.13	chr6	JARID2	+	-0.935196	5.95265	0.115778	0.974166	0	0
ENSG00000008086.10	chrX	CDKL5	+	0.0497538	2.99273	1	1	0	0
ENSG00000008118.9	chr1	CAMK1G	+	0.879513	-3.54577	1	1	0	0
ENSG00000008128.22	chr1	CDK11A	-	-1.30868	3.77898	0.0332192	0.533711	0	0
ENSG00000008130.15	chr1	NADK	-	0.86675	6.81277	0.356082	1	0	0
ENSG00000008196.12	chr6	TFAP2B	+	-3.41572	-3.547	0.181818	1	0	0
ENSG00000008197.4	chr6	TFAP2D	+	0.861901	-3.54876	1	1	0	0
ENSG00000008226.19	chr3	DLEC1	+	1.51119	1.584	0.240234	1	0	0
ENSG00000008256.15	chr7	CYTH3	-	-0.983732	2.51597	0.235989	1	0	0
ENSG00000008277.14	chr7	ADAM22	+	0.158008	2.45186	0.987714	1	0	0
ENSG00000008282.8	chr7	SYPL1	-	-0.627132	7.1324	0.228531	1	0	0
ENSG00000008283.15	chr17	CYB561	-	-1.31695	3.02856	0.0820868	0.82636	0	0
ENSG00000008294.20	chr17	SPAG9	-	-1.04127	6.87005	0.0609781	0.722314	0	0
ENSG00000008300.14	chr3	CELSR3	-	0.410082	4.95667	0.788696	1	0	0
ENSG00000008311.14	chr7	AASS	-	-0.571425	1.51373	0.500676	1	0	0
ENSG00000008323.15	chr12	PLEKHG6	+	4.99752	-2.14939	0.345837	1	0	0
ENSG00000008324.10	chr3	SS18L2	+	-1.44807	4.59364	0.0266308	0.494664	0	0
ENSG00000008382.15	chr19	MPND	+	1.36513	3.04283	0.173069	1	0	0
ENSG00000008394.12	chr12	MGST1	+	4.59106	0.352841	0.07312	0.794886	0	0
ENSG00000008405.11	chr12	CRY1	-	-2.44424	3.54995	0.0100194	0.293524	0	0
ENSG00000008438.4	chr19	PGLYRP1	-	5.46737	-1.82429	0.180263	1	0	0
ENSG00000008441.16	chr19	NFIX	+	1.84453	1.76625	0.0930517	0.880828	0	0
ENSG00000008513.14	chr8	ST3GAL1	-	2.25557	7.38478	0.00439311	0.190881	0	0
ENSG00000008516.16	chr16	MMP25	+	2.56826	0.996201	0.115611	0.973675	0	0
ENSG00000008517.16	chr16	IL32	+	4.9372	4.38322	0.000163246	0.0202981	1	1
ENSG00000008710.17	chr16	PKD1	-	0.301201	6.24517	0.775737	1	0	0
ENSG00000008735.13	chr22	MAPK8IP2	+	-0.109307	0.352494	0.794591	1	0	0
ENSG00000008838.17	chr17	MED24	-	-0.137607	6.26249	0.734987	1	0	0
ENSG00000008853.16	chr8	RHOBTB2	+	1.54985	7.01782	0.233792	1	0	0
ENSG00000008869.11	chr2	HEATR5B	-	0.634024	7.21056	0.385061	1	0	0
ENSG00000008952.16	chr3	SEC62	+	-0.187011	7.55839	0.687244	1	0	0
ENSG00000008988.9	chr8	RPS20	-	-0.79882	10.0889	0.155029	1	0	0
ENSG00000009307.15	chr1	CSDE1	-	-0.86379	9.71972	0.0918119	0.874835	0	0
ENSG00000009335.17	chr7	UBE3C	+	0.159368	6.37918	0.879794	1	0	0
ENSG00000009413.15	chr6	REV3L	-	0.0409044	5.9776	0.947716	1	0	0
ENSG00000009694.13	chrX	TENM1	-	4.51193	2.88036	0.0387946	0.575212	0	0
ENSG00000009709.11	chr1	PAX7	+	0	-3.61712	1	1	0	0
ENSG00000009724.16	chr1	MASP2	-	0.27374	4.60592	0.891346	1	0	0
ENSG00000009765.14	chr6	IYD	+	0	-3.61712	1	1	0	0
ENSG00000009780.15	chr1	FAM76A	+	-0.670111	4.89095	0.225072	1	0	0
ENSG00000009790.14	chr1	TRAF3IP3	+	0.827928	8.40054	0.26932	1	0	0
ENSG00000009830.11	chr14	POMT2	-	0.00244018	4.7925	1	1	0	0
ENSG00000009844.15	chr6	VTA1	+	-0.89295	5.65381	0.120796	0.990749	0	0
ENSG00000009950.15	chr7	MLXIPL	-	2.66911	-3.23637	1	1	0	0
ENSG00000009954.10	chr7	BAZ1B	-	-0.337332	7.1515	0.481219	1	0	0
ENSG00000010017.12	chr6	RANBP9	-	-1.10727	6.07557	0.0440885	0.61588	0	0
ENSG00000010030.13	chr6	ETV7	-	-2.87795	-0.521893	0.00223294	0.124549	0	0
ENSG00000010072.15	chr1	SPRTN	+	-0.860342	3.79044	0.171012	1	0	0
ENSG00000010165.19	chr1	METTL13	+	1.25704	4.45582	0.228731	1	0	0
ENSG00000010219.13	chr12	DYRK4	+	0.27362	4.84823	0.843575	1	0	0
ENSG00000010244.16	chr17	ZNF207	+	-0.348385	8.54346	0.458188	1	0	0
ENSG00000010256.10	chr3	UQCRC1	-	-0.137975	6.03844	0.741718	1	0	0
ENSG00000010270.13	chr7	STARD3NL	+	-0.464364	4.7979	0.426995	1	0	0
ENSG00000010278.11	chr12	CD9	+	3.43715	3.23858	0.205854	1	0	0
ENSG00000010282.14	chr3	HHATL	-	0.845487	-3.55191	1	1	0	0
ENSG00000010292.12	chr12	NCAPD2	+	2.07034	5.76558	0.0296061	0.51072	0	0
ENSG00000010295.19	chr12	IFFO1	-	1.12319	6.56489	0.23121	1	0	0
ENSG00000010310.8	chr19	GIPR	+	0.131198	0.844337	1	1	0	0
ENSG00000010318.19	chr3	PHF7	+	-0.262089	4.23413	0.604349	1	0	0
ENSG00000010319.6	chr3	SEMA3G	-	0.79811	-1.99971	0.812717	1	0	0
ENSG00000010322.15	chr3	NISCH	+	-0.1582	7.91922	0.693923	1	0	0
ENSG00000010327.10	chr3	STAB1	+	2.74533	3.91113	0.19341	1	0	0
ENSG00000010361.13	chr19	FUZ	-	0.147797	3.866	0.954032	1	0	0
ENSG00000010379.15	chr12	SLC6A13	-	0.504977	-1.79592	1	1	0	0
ENSG00000010404.17	chrX	IDS	-	-0.644025	7.51358	0.176284	1	0	0
ENSG00000010438.16	chr9	PRSS3	+	-1.10232	-3.2618	0.792728	1	0	0
ENSG00000010539.11	chr16	ZNF200	-	1.9761	3.88058	0.0569466	0.697058	0	0
ENSG00000010610.9	chr12	CD4	+	4.12772	4.98433	0.0219785	0.447206	0	0
ENSG00000010626.14	chr12	LRRC23	+	-0.124935	2.8178	0.75945	1	0	0
ENSG00000010671.15	chrX	BTK	-	0.811105	7.89856	0.355003	1	0	0
ENSG00000010704.18	chr6	HFE	+	0.966891	1.80404	0.529917	1	0	0
ENSG00000010803.16	chr1	SCMH1	-	-0.456086	5.17356	0.394168	1	0	0
ENSG00000010810.17	chr6	FYN	-	0.295245	6.38006	0.892301	1	0	0
ENSG00000010818.8	chr6	HIVEP2	-	1.59534	7.75916	0.0206263	0.433382	0	0
ENSG00000010932.15	chr1	FMO1	+	4.12434	1.72448	0.0747026	0.7989	0	0
ENSG00000011007.12	chr1	TCEB3	+	-2.11517	5.87023	0.000268099	0.0297583	1	1
ENSG00000011009.10	chr1	LYPLA2	+	-0.637416	5.26458	0.309808	1	0	0
ENSG00000011021.21	chr1	CLCN6	+	-0.0955851	6.58387	0.785892	1	0	0
ENSG00000011028.13	chr17	MRC2	+	2.61955	4.00403	0.457819	1	0	0
ENSG00000011052.21	chr17	NME1-NME2	+	0	-3.61712	1	1	0	0
ENSG00000011083.8	chr5	SLC6A7	+	1.25923	-3.50635	1	1	0	0
ENSG00000011105.11	chr12	TSPAN9	+	3.88209	-0.287455	0.204014	1	0	0
ENSG00000011114.14	chr14	BTBD7	-	0.425272	1.14748	0.689952	1	0	0
ENSG00000011132.11	chr19	APBA3	-	0.224657	5.16943	0.873269	1	0	0
ENSG00000011143.16	chr17	MKS1	-	1.64231	3.08062	0.119369	0.986516	0	0
ENSG00000011198.7	chr3	ABHD5	+	-1.48514	2.69702	0.0218856	0.446626	0	0
ENSG00000011201.10	chrX	ANOS1	-	1.36725	-3.49063	1	1	0	0
ENSG00000011243.17	chr19	AKAP8L	-	0.466391	6.54915	0.520013	1	0	0
ENSG00000011258.15	chr17	MBTD1	-	-0.585248	6.66122	0.259464	1	0	0
ENSG00000011260.13	chr17	UTP18	+	-1.29882	5.78936	0.0152788	0.372161	0	0
ENSG00000011275.18	chr7	RNF216	-	-0.215233	7.55773	0.632775	1	0	0
ENSG00000011295.15	chr17	TTC19	+	-0.873787	5.89912	0.0979878	0.902721	0	0
ENSG00000011304.17	chr19	PTBP1	+	0.221251	7.56153	0.826453	1	0	0
ENSG00000011332.19	chr19	DPF1	-	-1.64263	-0.441278	0.0428903	0.607385	0	0
ENSG00000011347.9	chr11	SYT7	-	-2.30771	-3.26628	0.228194	1	0	0
ENSG00000011376.9	chr3	LARS2	+	0.189353	3.67201	0.889226	1	0	0
ENSG00000011405.13	chr11	PIK3C2A	-	-0.54635	6.52328	0.336648	1	0	0
ENSG00000011422.11	chr19	PLAUR	-	0.969603	2.84364	0.789408	1	0	0
ENSG00000011426.10	chr7	ANLN	+	-2.14647	-1.50372	0.0296215	0.51072	0	0
ENSG00000011451.17	chr19	WIZ	-	-0.422327	5.07135	0.460191	1	0	0
ENSG00000011454.16	chr9	RABGAP1	+	-0.106076	6.43374	0.772988	1	0	0
ENSG00000011465.16	chr12	DCN	-	1.58427	-3.45669	1	1	0	0
ENSG00000011478.11	chr19	QPCTL	+	1.00063	3.79902	0.343522	1	0	0
ENSG00000011485.14	chr19	PPP5C	+	0.20675	4.7985	0.883336	1	0	0
ENSG00000011523.13	chr2	CEP68	+	0.873061	5.97275	0.36331	1	0	0
ENSG00000011566.14	chr2	MAP4K3	-	-1.06677	4.01918	0.135979	1	0	0
ENSG00000011590.13	chr19	ZBTB32	+	0.462554	6.89197	0.724229	1	0	0
ENSG00000011600.11	chr19	TYROBP	-	3.12419	5.26417	0.0424131	0.604729	0	0
ENSG00000011638.10	chr16	TMEM159	+	-0.250234	3.46425	0.631282	1	0	0
ENSG00000011677.12	chrX	GABRA3	-	0	-3.61712	1	1	0	0
ENSG00000012048.20	chr17	BRCA1	-	1.53328	2.76461	0.188669	1	0	0
ENSG00000012061.15	chr19	ERCC1	-	0.860218	5.71886	0.305911	1	0	0
ENSG00000012124.14	chr19	CD22	+	-0.189165	8.45762	0.675483	1	0	0
ENSG00000012171.17	chr3	SEMA3B	+	-2.38016	-0.0535657	0.00811133	0.257834	0	0
ENSG00000012174.11	chrX	MBTPS2	+	0.372303	3.16168	0.763392	1	0	0
ENSG00000012211.12	chrX	PRICKLE3	-	2.02821	2.95804	0.0966108	0.897308	0	0
ENSG00000012223.12	chr3	LTF	-	7.06605	-0.545619	0.410733	1	0	0
ENSG00000012232.8	chr8	EXTL3	+	1.3711	4.86823	0.0856168	0.845632	0	0
ENSG00000012504.13	chr12	NR1H4	+	0	-3.61712	1	1	0	0
ENSG00000012660.13	chr6	ELOVL5	-	-0.292493	8.85199	0.555385	1	0	0
ENSG00000012779.10	chr10	ALOX5	+	0.624556	6.54631	0.492911	1	0	0
ENSG00000012817.15	chrY	KDM5D	-	-0.492947	7.99592	0.534577	1	0	0
ENSG00000012822.15	chr12	CALCOCO1	-	1.16481	7.91486	0.0757033	0.799926	0	0
ENSG00000012963.13	chr14	UBR7	+	-1.5778	1.1233	0.0149691	0.367284	0	0
ENSG00000012983.11	chr14	MAP4K5	-	-0.428483	6.89858	0.416966	1	0	0
ENSG00000013016.14	chr2	EHD3	+	2.59335	5.70906	0.00865851	0.268471	0	0
ENSG00000013275.7	chr19	PSMC4	+	-0.898265	5.75841	0.124662	1	0	0
ENSG00000013288.8	chr4	MAN2B2	+	0.621358	6.58141	0.381791	1	0	0
ENSG00000013293.5	chr3	SLC7A14	-	0	-3.61712	1	1	0	0
ENSG00000013297.10	chr3	CLDN11	+	-0.512899	-0.971426	0.556851	1	0	0
ENSG00000013306.15	chr17	SLC25A39	-	-0.677319	6.46766	0.265455	1	0	0
ENSG00000013364.18	chr16	MVP	+	0.679578	7.57102	0.417375	1	0	0
ENSG00000013374.15	chr7	NUB1	+	-0.0693071	6.39363	0.818997	1	0	0
ENSG00000013375.15	chr6	PGM3	-	-0.0489573	5.39462	0.843925	1	0	0
ENSG00000013392.7	chr6	RWDD2A	+	1.11057	3.08484	0.24364	1	0	0
ENSG00000013441.15	chr2	CLK1	-	-1.33726	9.35686	0.0204125	0.431887	0	0
ENSG00000013503.9	chr12	POLR3B	+	0.872996	3.38741	0.292973	1	0	0
ENSG00000013523.9	chr14	ANGEL1	-	2.47291	5.41358	0.0109064	0.307775	0	0
ENSG00000013561.17	chr5	RNF14	+	0.587808	4.67213	0.524012	1	0	0
ENSG00000013563.13	chrX	DNASE1L1	-	-0.17287	4.36402	0.697755	1	0	0
ENSG00000013573.16	chr12	DDX11	+	0.591194	5.96159	0.534614	1	0	0
ENSG00000013583.8	chr12	HEBP1	-	1.47695	1.83872	0.183599	1	0	0
ENSG00000013588.5	chr12	GPRC5A	+	2.76868	-3.2052	1	1	0	0
ENSG00000013619.13	chrX	MAMLD1	+	-1.13149	-0.996321	0.211359	1	0	0
ENSG00000013725.14	chr11	CD6	+	3.24542	7.09389	0.00207421	0.120118	0	0
ENSG00000013810.18	chr4	TACC3	+	0.165747	5.63711	0.941542	1	0	0
ENSG00000014123.9	chr6	UFL1	+	0.140596	6.68702	0.92761	1	0	0
ENSG00000014138.8	chr11	POLA2	+	0.59802	4.41469	0.496678	1	0	0
ENSG00000014164.6	chr8	ZC3H3	-	0.957202	4.09547	0.32017	1	0	0
ENSG00000014216.15	chr11	CAPN1	+	0.579117	6.98472	0.518459	1	0	0
ENSG00000014257.15	chr3	ACPP	+	1.40439	1.20394	0.493676	1	0	0
ENSG00000014641.17	chr2	MDH1	+	0.106739	6.56502	0.966574	1	0	0
ENSG00000014824.13	chr4	SLC30A9	+	0.043837	5.94396	0.96081	1	0	0
ENSG00000014914.19	chr1	MTMR11	-	2.01769	1.78442	0.293704	1	0	0
ENSG00000014919.12	chr10	COX15	-	1.9868	5.18229	0.0567664	0.695837	0	0
ENSG00000015133.18	chr14	CCDC88C	-	0.169983	7.94979	0.855213	1	0	0
ENSG00000015153.14	chr12	YAF2	-	-1.90129	5.35811	0.00145422	0.0980612	1	0
ENSG00000015171.18	chr10	ZMYND11	+	1.50606	6.95114	0.0484969	0.646989	0	0
ENSG00000015285.10	chrX	WAS	+	0.70617	6.36254	0.439979	1	0	0
ENSG00000015413.9	chr16	DPEP1	+	1.40193	-3.48765	1	1	0	0
ENSG00000015475.18	chr22	BID	-	-0.704766	3.86976	0.328763	1	0	0
ENSG00000015479.17	chr5	MATR3	+	-0.638778	4.16161	0.406356	1	0	0
ENSG00000015520.14	chr7	NPC1L1	-	-0.919698	-2.38198	0.379375	1	0	0
ENSG00000015532.9	chr17	XYLT2	+	0.649091	4.86535	0.490088	1	0	0
ENSG00000015568.12	chr2	RGPD5	+	0	-3.61712	1	1	0	0
ENSG00000015592.16	chr8	STMN4	-	-0.831595	-2.84811	0.745963	1	0	0
ENSG00000015676.17	chr7	NUDCD3	-	0.386561	6.42712	0.62037	1	0	0
ENSG00000016082.14	chr5	ISL1	+	0	-3.61712	1	1	0	0
ENSG00000016391.10	chr3	CHDH	-	6.15562	5.27703	0.0030594	0.152351	0	0
ENSG00000016402.13	chr6	IL20RA	-	0.828842	-3.55623	1	1	0	0
ENSG00000016490.15	chr1	CLCA1	+	0	-3.61712	1	1	0	0
ENSG00000016602.9	chr1	CLCA4	+	5.73803	-1.62185	0.10353	0.927413	0	0
ENSG00000016864.16	chr3	GLT8D1	-	0.31664	5.44372	0.756014	1	0	0
ENSG00000017260.19	chr3	ATP2C1	+	0.141132	6.77166	0.919619	1	0	0
ENSG00000017427.15	chr12	IGF1	-	-3.05347	-3.37897	0.144704	1	0	0
ENSG00000017483.14	chrX	SLC38A5	-	0.77569	3.7261	0.476073	1	0	0
ENSG00000017797.11	chr18	RALBP1	+	2.26445	5.3247	0.0302571	0.511334	0	0
ENSG00000018189.12	chr4	RUFY3	+	-0.451658	5.90981	0.429442	1	0	0
ENSG00000018236.14	chr12	CNTN1	+	0.845414	-3.55191	1	1	0	0
ENSG00000018280.16	chr2	SLC11A1	+	1.70317	4.19219	0.258322	1	0	0
ENSG00000018408.14	chr3	WWTR1	-	-1.23127	1.02427	0.0892644	0.862505	0	0
ENSG00000018510.12	chr2	AGPS	+	-0.0756851	5.27922	0.810614	1	0	0
ENSG00000018607.6	chr2	ZNF806	+	0	-3.61712	1	1	0	0
ENSG00000018610.13	chrX	CXorf56	-	-1.49087	4.60573	0.0131053	0.340885	0	0
ENSG00000018625.14	chr1	ATP1A2	+	2.44571	-3.29833	1	1	0	0
ENSG00000018699.11	chr2	TTC27	+	0.524191	4.79204	0.554338	1	0	0
ENSG00000018869.16	chr19	ZNF582	-	0.943178	2.92681	0.403095	1	0	0
ENSG00000019102.11	chr11	VSIG2	-	1.50918	-0.177416	0.508986	1	0	0
ENSG00000019144.16	chr11	PHLDB1	+	1.06012	1.395	0.267819	1	0	0
ENSG00000019169.10	chr2	MARCO	+	2.31602	0.552959	0.426905	1	0	0
ENSG00000019186.9	chr20	CYP24A1	-	3.02562	-3.12014	0.969464	1	0	0
ENSG00000019485.12	chr11	PRDM11	+	2.81408	5.4447	0.00322131	0.156849	0	0
ENSG00000019505.7	chr11	SYT13	-	0	-3.61712	1	1	0	0
ENSG00000019549.8	chr8	SNAI2	-	0	-3.61712	1	1	0	0
ENSG00000019582.14	chr5	CD74	-	-0.697932	12.5621	0.171245	1	0	0
ENSG00000019991.15	chr7	HGF	-	7.68026	0.0444868	0.0348498	0.546784	0	0
ENSG00000019995.6	chr10	ZRANB1	+	-1.30458	5.30898	0.0304914	0.512058	0	0
ENSG00000020129.15	chr1	NCDN	+	3.13228	4.23157	0.00739396	0.243708	0	0
ENSG00000020181.17	chr8	ADGRA2	+	3.14283	-0.947849	0.194978	1	0	0
ENSG00000020219.9	chr7	CCT8L1P	+	3.02581	-3.12129	0.98917	1	0	0
ENSG00000020256.19	chr20	ZFP64	-	2.58932	4.24887	0.0270112	0.498518	0	0
ENSG00000020426.10	chr14	MNAT1	+	0.426483	3.26118	0.682904	1	0	0
ENSG00000020577.13	chr14	SAMD4A	+	-3.95013	2.61763	1.43669e-06	0.00056861	1	1
ENSG00000020633.18	chr1	RUNX3	-	-1.61149	8.0594	0.00567571	0.221634	0	0
ENSG00000020922.12	chr11	MRE11A	-	0.462991	6.32781	0.566368	1	0	0
ENSG00000021300.13	chr11	PLEKHB1	+	1.70075	4.33635	0.141307	1	0	0
ENSG00000021355.12	chr6	SERPINB1	-	-0.757112	6.63053	0.164786	1	0	0
ENSG00000021461.16	chr7	CYP3A43	+	3.78641	-2.82875	0.686298	1	0	0
ENSG00000021488.12	chr19	SLC7A9	-	6.23069	-1.2308	0.0280914	0.508687	0	0
ENSG00000021574.11	chr2	SPAST	+	1.04065	5.50752	0.159071	1	0	0
ENSG00000021645.18	chr14	NRXN3	+	-2.58099	-3.48709	0.334349	1	0	0
ENSG00000021762.19	chr11	OSBPL5	-	4.84854	3.21356	0.00818458	0.25921	0	0
ENSG00000021776.10	chr15	AQR	-	-0.398545	6.81694	0.445663	1	0	0
ENSG00000021826.14	chr2	CPS1	+	1.92881	-1.88721	0.319813	1	0	0
ENSG00000021852.12	chr1	C8B	-	0	-3.61712	1	1	0	0
ENSG00000022267.16	chrX	FHL1	+	1.49249	2.91255	0.492701	1	0	0
ENSG00000022277.12	chr20	RTFDC1	+	0.18851	6.12993	0.869064	1	0	0
ENSG00000022355.15	chr5	GABRA1	+	0	-3.61712	1	1	0	0
ENSG00000022556.15	chr19	NLRP2	+	0.407242	0.904637	1	1	0	0
ENSG00000022567.9	chr8	SLC45A4	-	1.48822	3.79564	0.0734626	0.79593	0	0
ENSG00000022840.15	chr12	RNF10	+	-1.87868	7.74127	0.000219519	0.0256617	1	1
ENSG00000022976.15	chr14	ZNF839	+	-0.218421	4.35711	0.647663	1	0	0
ENSG00000023041.11	chr10	ZDHHC6	-	0.235542	6.82749	0.789124	1	0	0
ENSG00000023171.14	chr11	GRAMD1B	+	3.07879	5.12757	0.0243322	0.470619	0	0
ENSG00000023191.16	chr11	RNH1	-	0.412337	4.67756	0.669611	1	0	0
ENSG00000023228.13	chr2	NDUFS1	-	0.569605	5.86611	0.47245	1	0	0
ENSG00000023287.12	chr8	RB1CC1	-	-1.38926	7.36463	0.0360707	0.556348	0	0
ENSG00000023318.7	chr9	ERP44	-	-0.222	6.17464	0.631035	1	0	0
ENSG00000023330.14	chr3	ALAS1	+	-0.896131	4.22192	0.129756	1	0	0
ENSG00000023445.13	chr11	BIRC3	+	0.253116	9.16003	0.889194	1	0	0
ENSG00000023516.8	chr13	AKAP11	+	0.891812	7.81701	0.221375	1	0	0
ENSG00000023572.8	chr1	GLRX2	-	0.41613	2.11153	0.661857	1	0	0
ENSG00000023608.4	chr14	SNAPC1	+	-0.597837	2.24736	0.344179	1	0	0
ENSG00000023697.12	chr12	DERA	+	1.07796	4.82814	0.223673	1	0	0
ENSG00000023734.10	chr12	STRAP	+	-2.49598	6.96546	1.86644e-05	0.00441487	1	1
ENSG00000023839.10	chr10	ABCC2	+	-0.339952	3.47009	0.521851	1	0	0
ENSG00000023892.10	chr6	DEF6	+	-0.12392	7.26977	0.750013	1	0	0
ENSG00000023902.13	chr1	PLEKHO1	+	-0.901786	7.33589	0.11503	0.971892	0	0
ENSG00000023909.9	chr1	GCLM	-	-0.38507	2.75421	0.507523	1	0	0
ENSG00000024048.10	chr6	UBR2	+	-0.348846	7.36631	0.463932	1	0	0
ENSG00000024422.11	chr19	EHD2	+	-1.27922	-2.76615	0.294218	1	0	0
ENSG00000024526.16	chr1	DEPDC1	-	2.70787	-3.21631	1	1	0	0
ENSG00000024862.16	chr6	CCDC28A	+	-1.51212	4.81283	0.00952293	0.284349	0	0
ENSG00000025039.14	chr6	RRAGD	-	-1.34444	1.44873	0.154449	1	0	0
ENSG00000025156.12	chr6	HSF2	+	-2.01501	5.42791	0.000539718	0.0498446	1	1
ENSG00000025293.15	chr20	PHF20	+	-1.9638	6.47808	0.000593207	0.0527475	1	0
ENSG00000025423.11	chr12	HSD17B6	+	-0.997733	-1.41513	0.329916	1	0	0
ENSG00000025434.18	chr11	NR1H3	+	2.42012	1.71237	0.0530783	0.676547	0	0
ENSG00000025708.13	chr22	TYMP	-	0.790198	4.99054	0.429782	1	0	0
ENSG00000025770.18	chr22	NCAPH2	+	-1.15321	6.41195	0.0380308	0.569928	0	0
ENSG00000025772.7	chr20	TOMM34	-	-1.51765	5.09512	0.00556443	0.218863	0	0
ENSG00000025796.13	chr6	SEC63	-	-0.949492	6.78034	0.0629926	0.733126	0	0
ENSG00000025800.13	chr1	KPNA6	+	-1.21207	6.56162	0.0239761	0.467735	0	0
ENSG00000026025.13	chr10	VIM	+	-0.166555	8.55775	0.710795	1	0	0
ENSG00000026036.21	chr20	RTEL1-TNFRSF6B	+	1.00923	2.2971	0.299012	1	0	0
ENSG00000026103.19	chr10	FAS	+	-3.15272	5.28708	4.34895e-09	4.96879e-06	1	1
ENSG00000026297.15	chr6	RNASET2	-	-0.035777	7.58082	0.860842	1	0	0
ENSG00000026508.16	chr11	CD44	+	-1.17627	8.61922	0.067853	0.761783	0	0
ENSG00000026559.13	chr20	KCNG1	-	2.35573	0.977953	0.422721	1	0	0
ENSG00000026652.13	chr6	AGPAT4	-	0.724997	3.549	0.667951	1	0	0
ENSG00000026751.16	chr1	SLAMF7	+	0.0461618	4.44888	1	1	0	0
ENSG00000026950.16	chr6	BTN3A1	+	-0.216259	7.81236	0.62164	1	0	0
ENSG00000027001.9	chr13	MIPEP	-	1.10836	3.33461	0.209651	1	0	0
ENSG00000027075.13	chr14	PRKCH	+	2.60844	5.38356	0.0752955	0.799201	0	0
ENSG00000027644.4	chr1	INSRR	-	3.45532	-2.95922	0.963748	1	0	0
ENSG00000027697.12	chr6	IFNGR1	-	-2.20653	6.31372	0.000969804	0.0735445	1	0
ENSG00000027847.13	chr5	B4GALT7	+	0.456098	4.97254	0.619565	1	0	0
ENSG00000027869.11	chr1	SH2D2A	-	5.23264	2.8088	0.00369641	0.170344	0	0
ENSG00000028116.16	chr2	VRK2	+	0.731232	5.18982	0.411002	1	0	0
ENSG00000028137.16	chr1	TNFRSF1B	+	1.46757	7.31843	0.0565786	0.694549	0	0
ENSG00000028203.17	chr12	VEZT	+	-0.234881	5.91829	0.64003	1	0	0
ENSG00000028277.20	chr19	POU2F2	-	1.12252	8.14101	0.199742	1	0	0
ENSG00000028310.17	chr5	BRD9	-	-0.198893	6.58876	0.652163	1	0	0
ENSG00000028528.14	chr15	SNX1	+	0.817566	7.59125	0.299362	1	0	0
ENSG00000028839.9	chr6	TBPL1	+	-1.3572	4.89984	0.0147421	0.364159	0	0
ENSG00000029153.14	chr12	ARNTL2	+	-4.47329	-0.218349	1.51018e-05	0.00384233	1	1
ENSG00000029363.15	chr6	BCLAF1	-	-0.92328	8.60813	0.0716348	0.786429	0	0
ENSG00000029364.11	chr14	SLC39A9	+	-0.715054	5.86768	0.196874	1	0	0
ENSG00000029534.19	chr8	ANK1	-	2.28772	4.28653	0.0459726	0.629443	0	0
ENSG00000029559.6	chr4	IBSP	+	0	-3.61712	1	1	0	0
ENSG00000029639.10	chr6	TFB1M	-	1.23267	3.5642	0.239255	1	0	0
ENSG00000029725.16	chr17	RABEP1	+	0.26308	7.74176	0.736951	1	0	0
ENSG00000029993.14	chrX	HMGB3	+	-1.8618	2.88745	0.0299374	0.51072	0	0
ENSG00000030066.13	chr11	NUP160	-	-0.0770143	6.92704	0.808229	1	0	0
ENSG00000030110.12	chr6	BAK1	-	-0.887777	4.55026	0.153794	1	0	0
ENSG00000030304.13	chr9	MUSK	+	0.828864	-3.55623	1	1	0	0
ENSG00000030419.16	chr2	IKZF2	-	3.57894	4.47635	0.00753639	0.246281	0	0
ENSG00000030582.16	chr17	GRN	+	0.932262	7.3179	0.264513	1	0	0
ENSG00000031003.10	chr5	FAM13B	-	0.215995	6.66597	0.823856	1	0	0
ENSG00000031081.10	chr3	ARHGAP31	+	-1.00165	4.31974	0.0776418	0.807122	0	0
ENSG00000031691.6	chr6	CENPQ	+	1.80722	2.74498	0.157031	1	0	0
ENSG00000031698.12	chr1	SARS	+	-1.1951	7.19071	0.0152928	0.372352	0	0
ENSG00000031823.14	chr19	RANBP3	-	-0.493868	6.4969	0.374986	1	0	0
ENSG00000032219.18	chr14	ARID4A	+	-1.50743	7.04686	0.00976677	0.288956	0	0
ENSG00000032389.12	chr2	TSSC1	-	0.628866	4.65687	0.539376	1	0	0
ENSG00000032444.15	chr19	PNPLA6	+	0.119932	6.49453	0.963656	1	0	0
ENSG00000032742.17	chr13	IFT88	+	0.640599	4.55823	0.454031	1	0	0
ENSG00000033011.11	chr16	ALG1	+	1.32878	2.70535	0.142308	1	0	0
ENSG00000033030.13	chr12	ZCCHC8	-	-0.750456	6.62716	0.140653	1	0	0
ENSG00000033050.7	chr7	ABCF2	-	0.63711	5.49913	0.449861	1	0	0
ENSG00000033100.14	chr7	CHPF2	+	0.272141	6.18271	0.768883	1	0	0
ENSG00000033122.18	chr1	LRRC7	+	-1.486	2.0314	0.0511688	0.666338	0	0
ENSG00000033170.16	chr14	FUT8	+	-1.23826	5.18009	0.0433855	0.611727	0	0
ENSG00000033178.12	chr4	UBA6	-	-1.32302	7.0806	0.00823023	0.259976	0	0
ENSG00000033327.12	chr11	GAB2	-	0.27822	7.51597	0.883107	1	0	0
ENSG00000033627.14	chr17	ATP6V0A1	+	1.06892	6.21536	0.183478	1	0	0
ENSG00000033800.13	chr15	PIAS1	+	-0.556197	6.85535	0.319377	1	0	0
ENSG00000033867.16	chr3	SLC4A7	-	-1.35011	5.70089	0.0492607	0.65087	0	0
ENSG00000034053.14	chr15	APBA2	+	8.2292	0.553536	0.0173278	0.3976	0	0
ENSG00000034152.18	chr17	MAP2K3	+	-1.14605	5.7345	0.0796508	0.815559	0	0
ENSG00000034239.10	chr8	EFCAB1	-	0	-3.61712	1	1	0	0
ENSG00000034510.5	chr2	TMSB10	+	0.370769	9.59444	0.734539	1	0	0
ENSG00000034533.11	chr3	ASTE1	-	-0.228677	4.03093	0.648892	1	0	0
ENSG00000034677.11	chr8	RNF19A	-	-1.04628	7.57245	0.0419489	0.600832	0	0
ENSG00000034693.14	chr6	PEX3	+	1.90314	3.97669	0.0594918	0.71386	0	0
ENSG00000034713.7	chr16	GABARAPL2	+	-0.958063	6.33478	0.0826867	0.830902	0	0
ENSG00000034971.14	chr1	MYOC	-	1.40031	-3.48165	1	1	0	0
ENSG00000035115.21	chr2	SH3YL1	-	0.337387	5.59457	0.758065	1	0	0
ENSG00000035141.7	chr2	FAM136A	-	-1.06167	5.91525	0.0526629	0.673276	0	0
ENSG00000035403.16	chr10	VCL	+	0.233235	5.85092	0.900107	1	0	0
ENSG00000035499.12	chr5	DEPDC1B	-	1.04303	-1.40661	0.739544	1	0	0
ENSG00000035664.11	chr15	DAPK2	-	-0.457948	3.35095	0.512942	1	0	0
ENSG00000035681.7	chr8	NSMAF	-	0.22487	6.19157	0.82916	1	0	0
ENSG00000035687.9	chr1	ADSS	-	-0.81631	5.91886	0.147549	1	0	0
ENSG00000035720.7	chr4	STAP1	+	0.277503	7.11397	0.787428	1	0	0
ENSG00000035862.12	chr17	TIMP2	-	1.65686	5.16729	0.0861396	0.849368	0	0
ENSG00000035928.14	chr4	RFC1	-	-0.787101	6.56231	0.154831	1	0	0
ENSG00000036054.12	chr3	TBC1D23	+	-1.0754	5.83982	0.065233	0.745446	0	0
ENSG00000036257.12	chr2	CUL3	-	-1.85734	7.22807	0.00156608	0.102105	0	0
ENSG00000036448.9	chr8	MYOM2	+	2.68347	0.660656	0.747561	1	0	0
ENSG00000036473.6	chrX	OTC	+	0.828798	-3.55623	1	1	0	0
ENSG00000036530.8	chr14	CYP46A1	+	0.0725065	-1.79465	1	1	0	0
ENSG00000036549.12	chr1	ZZZ3	-	-0.323234	5.99435	0.520478	1	0	0
ENSG00000036565.14	chr8	SLC18A1	-	4.45588	-2.46985	0.629499	1	0	0
ENSG00000036672.15	chr11	USP2	-	-0.406515	-2.36946	0.613141	1	0	0
ENSG00000036828.13	chr3	CASR	+	1.2591	-3.50635	1	1	0	0
ENSG00000037042.8	chr17	TUBG2	+	1.90429	4.00933	0.0786476	0.811884	0	0
ENSG00000037241.7	chr5	RPL26L1	+	-1.02099	1.77571	0.152549	1	0	0
ENSG00000037280.15	chr5	FLT4	-	8.10811	0.438731	0.00521726	0.212427	0	0
ENSG00000037474.14	chr5	NSUN2	-	-1.32838	6.99112	0.00709036	0.237714	0	0
ENSG00000037637.10	chr1	FBXO42	-	-0.26427	5.56697	0.593987	1	0	0
ENSG00000037749.11	chr5	MFAP3	+	1.31904	3.79894	0.257212	1	0	0
ENSG00000037757.13	chr19	MRI1	+	1.88302	4.53414	0.0453275	0.625944	0	0
ENSG00000037897.16	chr12	METTL1	-	0.0177429	1.77452	1	1	0	0
ENSG00000037965.5	chr12	HOXC8	+	-3.53776	-3.42917	0.0719449	0.788617	0	0
ENSG00000038002.8	chr4	AGA	-	0.809692	4.89272	0.3215	1	0	0
ENSG00000038210.12	chr4	PI4K2B	+	0.415122	4.34813	0.697163	1	0	0
ENSG00000038219.12	chr4	BOD1L1	-	-0.411894	8.03798	0.427244	1	0	0
ENSG00000038274.16	chr5	MAT2B	+	1.36824	7.24226	0.176912	1	0	0
ENSG00000038295.7	chr4	TLL1	+	0	-3.61712	1	1	0	0
ENSG00000038358.14	chr16	EDC4	+	-0.409463	6.60711	0.453366	1	0	0
ENSG00000038382.17	chr5	TRIO	+	-1.60786	7.16892	0.138954	1	0	0
ENSG00000038427.15	chr5	VCAN	+	4.98405	6.36971	0.0410854	0.594511	0	0
ENSG00000038532.14	chr16	CLEC16A	+	0.124491	5.56882	0.949039	1	0	0
ENSG00000038945.14	chr8	MSR1	-	-0.919226	0.621477	0.383817	1	0	0
ENSG00000039068.18	chr16	CDH1	+	-0.369511	-2.07362	0.64723	1	0	0
ENSG00000039123.15	chr5	SKIV2L2	+	-0.191692	5.94064	0.688454	1	0	0
ENSG00000039139.9	chr5	DNAH5	-	-4.2707	-2.81305	0.000823629	0.0661459	1	0
ENSG00000039319.16	chr5	ZFYVE16	+	2.06715	5.64542	0.0423159	0.604624	0	0
ENSG00000039523.17	chr16	FAM65A	+	-1.21011	7.74539	0.0323387	0.527827	0	0
ENSG00000039537.13	chr5	C6	-	0	-3.61712	1	1	0	0
ENSG00000039560.13	chr5	RAI14	+	-1.96065	-3.00421	0.22997	1	0	0
ENSG00000039600.10	chr5	SOX30	-	3.36163	0.604766	0.049392	0.652177	0	0
ENSG00000039650.9	chr19	PNKP	-	0.938018	6.09277	0.261808	1	0	0
ENSG00000039987.6	chr19	BEST2	+	-2.07981	-2.86605	0.115553	0.973478	0	0
ENSG00000040199.18	chr16	PHLPP2	-	-1.20006	6.10594	0.0460376	0.629773	0	0
ENSG00000040275.16	chr5	SPDL1	+	0.278058	3.90224	0.841493	1	0	0
ENSG00000040341.17	chr8	STAU2	-	0.806571	4.44489	0.363813	1	0	0
ENSG00000040487.12	chr1	PQLC2	+	-0.43263	3.97025	0.449728	1	0	0
ENSG00000040531.14	chr17	CTNS	+	0.120846	3.59703	0.984349	1	0	0
ENSG00000040608.13	chr22	RTN4R	-	0.396919	-1.56929	1	1	0	0
ENSG00000040633.12	chr17	PHF23	-	-0.225218	4.36301	0.664312	1	0	0
ENSG00000040731.10	chr5	CDH10	-	0	-3.61712	1	1	0	0
ENSG00000040933.15	chr2	INPP4A	+	1.68033	5.69755	0.0554065	0.687675	0	0
ENSG00000041353.9	chr18	RAB27B	+	5.94572	2.55924	0.000782294	0.0637564	1	0
ENSG00000041357.15	chr15	PSMA4	+	-0.397355	6.75153	0.454513	1	0	0
ENSG00000041515.15	chr13	MYO16	+	5.95367	-1.45536	0.358143	1	0	0
ENSG00000041802.10	chr3	LSG1	-	-0.300292	6.37794	0.553186	1	0	0
ENSG00000041880.14	chr3	PARP3	+	0.837766	5.42709	0.373816	1	0	0
ENSG00000041982.15	chr9	TNC	-	3.09954	-3.10043	1	1	0	0
ENSG00000041988.15	chr1	THAP3	+	-0.571033	3.69234	0.33875	1	0	0
ENSG00000042062.11	chr20	FAM65C	-	-0.950492	1.50842	0.160473	1	0	0
ENSG00000042088.13	chr14	TDP1	+	-0.748431	5.23137	0.201989	1	0	0
ENSG00000042286.14	chr10	AIFM2	-	0.34513	3.54638	0.766228	1	0	0
ENSG00000042304.10	chr2	C2orf83	-	1.3834	-3.4864	1	1	0	0
ENSG00000042317.16	chr14	SPATA7	+	0.0369588	0.672432	1	1	0	0
ENSG00000042429.10	chr11	MED17	+	-1.29453	5.84911	0.0206663	0.433697	0	0
ENSG00000042445.13	chr2	RETSAT	-	0.321608	4.70125	0.769641	1	0	0
ENSG00000042493.15	chr2	CAPG	-	0.23365	6.46811	0.913939	1	0	0
ENSG00000042753.11	chr19	AP2S1	-	0.763507	4.88515	0.535721	1	0	0
ENSG00000042781.12	chr1	USH2A	-	-1.72253	-2.92541	0.335581	1	0	0
ENSG00000042813.7	chr7	ZPBP	-	3.1869	-3.06447	0.948589	1	0	0
ENSG00000042832.11	chr8	TG	+	1.57154	1.10851	0.149752	1	0	0
ENSG00000042980.12	chr8	ADAM28	+	0.392851	9.76748	0.665686	1	0	0
ENSG00000043039.6	chr11	BARX2	+	5.09404	-2.06161	0.758873	1	0	0
ENSG00000043093.13	chr3	DCUN1D1	-	-1.59186	6.00608	0.00303897	0.15221	0	0
ENSG00000043143.20	chr5	JADE2	+	-0.0415581	7.79625	0.854783	1	0	0
ENSG00000043355.10	chr13	ZIC2	+	0	-3.61712	1	1	0	0
ENSG00000043462.11	chr5	LCP2	-	2.33318	6.27057	0.0234764	0.462269	0	0
ENSG00000043514.15	chr1	TRIT1	-	-0.373317	4.61383	0.506906	1	0	0
ENSG00000043591.5	chr10	ADRB1	+	-0.528332	-0.891255	0.562461	1	0	0
ENSG00000044012.3	chr1	GUCA2B	+	0	-3.61712	1	1	0	0
ENSG00000044090.8	chr6	CUL7	-	0.84472	5.29389	0.296976	1	0	0
ENSG00000044115.20	chr5	CTNNA1	+	1.37684	6.13967	0.0782514	0.810421	0	0
ENSG00000044446.11	chrX	PHKA2	-	0.868071	6.31744	0.231016	1	0	0
ENSG00000044459.14	chr9	CNTLN	+	-0.923696	-0.25608	0.310745	1	0	0
ENSG00000044524.10	chr3	EPHA3	+	-1.69957	-3.37929	0.566256	1	0	0
ENSG00000044574.7	chr9	HSPA5	-	-1.04157	8.03851	0.0859138	0.847715	0	0
ENSG00000046604.12	chr18	DSG2	+	3.37601	-2.99793	0.838257	1	0	0
ENSG00000046647.13	chrX	GEMIN8	-	0.150873	4.25593	0.932202	1	0	0
ENSG00000046651.14	chrX	OFD1	+	0.122075	7.52604	0.930167	1	0	0
ENSG00000046653.14	chrX	GPM6B	-	2.7345	3.77871	0.0632523	0.734313	0	0
ENSG00000046774.9	chrX	MAGEC2	-	0	-3.61712	1	1	0	0
ENSG00000046889.18	chr8	PREX2	+	2.02746	-3.38655	1	1	0	0
ENSG00000047056.14	chr10	WDR37	+	-0.00980839	5.83098	0.895605	1	0	0
ENSG00000047188.15	chr5	YTHDC2	+	-0.503641	7.66062	0.30683	1	0	0
ENSG00000047230.14	chrX	CTPS2	-	0.673177	5.08133	0.469105	1	0	0
ENSG00000047249.16	chr8	ATP6V1H	-	-1.46784	4.58084	0.0085937	0.267549	0	0
ENSG00000047315.14	chr4	POLR2B	+	-1.10606	7.64982	0.0401572	0.587788	0	0
ENSG00000047346.12	chr15	FAM214A	-	-0.0486198	7.43498	0.846973	1	0	0
ENSG00000047365.11	chr4	ARAP2	-	-0.970472	6.71664	0.0965655	0.897258	0	0
ENSG00000047410.13	chr1	TPR	-	-0.082417	8.3882	0.801614	1	0	0
ENSG00000047457.13	chr3	CP	-	0.773044	0.466458	0.649037	1	0	0
ENSG00000047578.12	chr16	KIAA0556	+	-0.0383006	5.19881	0.855253	1	0	0
ENSG00000047579.19	chr6	DTNBP1	-	-0.377586	4.85516	0.500082	1	0	0
ENSG00000047597.5	chrX	XK	+	-0.173369	-0.179183	0.713869	1	0	0
ENSG00000047617.14	chr12	ANO2	-	1.59975	-3.45438	1	1	0	0
ENSG00000047621.11	chr12	C12orf4	-	0.957822	4.56576	0.277391	1	0	0
ENSG00000047634.14	chrX	SCML1	+	-2.45079	3.50106	0.0305142	0.512058	0	0
ENSG00000047644.17	chrX	WWC3	+	0.508231	6.75681	0.525174	1	0	0
ENSG00000047648.21	chrX	ARHGAP6	-	-0.967313	2.66685	0.339324	1	0	0
ENSG00000047662.4	chr4	FAM184B	-	-1.06355	0.685206	0.131336	1	0	0
ENSG00000047849.21	chr3	MAP4	-	-0.0717343	6.91058	0.815767	1	0	0
ENSG00000047932.13	chr6	GOPC	-	0.895034	6.36155	0.262491	1	0	0
ENSG00000047936.10	chr6	ROS1	-	0	-3.61712	1	1	0	0
ENSG00000048028.11	chr11	USP28	-	1.00384	7.13126	0.197116	1	0	0
ENSG00000048052.21	chr7	HDAC9	+	0.805659	7.30671	0.366812	1	0	0
ENSG00000048140.17	chr5	TSPAN17	+	0.104577	4.97988	1	1	0	0
ENSG00000048162.19	chr5	NOP16	-	-1.60857	4.00226	0.00687408	0.234431	0	0
ENSG00000048342.15	chr4	CC2D2A	+	0.91649	-0.495788	0.539744	1	0	0
ENSG00000048392.11	chr8	RRM2B	-	-0.0210054	6.51305	0.875518	1	0	0
ENSG00000048405.9	chr7	ZNF800	-	-1.21127	7.15893	0.0370212	0.562551	0	0
ENSG00000048462.10	chr16	TNFRSF17	+	1.11152	3.05193	0.634683	1	0	0
ENSG00000048471.13	chr16	SNX29	+	-0.538834	6.9875	0.296628	1	0	0
ENSG00000048540.14	chr12	LMO3	-	-2.8772	-3.21156	0.0872872	0.85334	0	0
ENSG00000048544.5	chr6	MRPS10	-	-0.608644	4.16053	0.275551	1	0	0
ENSG00000048545.13	chr6	GUCA1A	+	2.90188	-3.15875	1	1	0	0
ENSG00000048649.13	chr11	RSF1	-	-0.660057	6.89983	0.212762	1	0	0
ENSG00000048707.13	chr1	VPS13D	+	0.331072	7.37595	0.67458	1	0	0
ENSG00000048740.17	chr10	CELF2	+	0.238525	8.70486	0.809862	1	0	0
ENSG00000048828.16	chr9	FAM120A	+	0.349399	7.46307	0.618862	1	0	0
ENSG00000048991.16	chr2	R3HDM1	+	0.107752	5.6369	0.962109	1	0	0
ENSG00000049089.13	chr1	COL9A2	-	2.96501	8.11599	0.00615781	0.227015	0	0
ENSG00000049130.13	chr12	KITLG	-	2.8312	-3.18598	1	1	0	0
ENSG00000049167.13	chr5	ERCC8	-	1.22492	3.08592	0.227011	1	0	0
ENSG00000049192.14	chr5	ADAMTS6	-	0.795695	5.19668	0.369167	1	0	0
ENSG00000049239.12	chr1	H6PD	+	0.964625	6.33875	0.251732	1	0	0
ENSG00000049245.12	chr1	VAMP3	+	-0.952465	5.98169	0.126743	1	0	0
ENSG00000049246.14	chr1	PER3	+	-0.219025	3.21974	0.676574	1	0	0
ENSG00000049247.13	chr1	UTS2	-	5.37736	2.00638	0.240499	1	0	0
ENSG00000049249.8	chr1	TNFRSF9	-	2.34408	0.335137	0.178094	1	0	0
ENSG00000049283.17	chr17	EPN3	+	5.01976	-2.13236	0.313379	1	0	0
ENSG00000049323.15	chr2	LTBP1	+	2.52618	0.2167	0.3326	1	0	0
ENSG00000049449.8	chr11	RCN1	+	-2.18834	2.222	0.00113337	0.0822768	1	0
ENSG00000049540.16	chr7	ELN	+	-2.95278	-3.08934	0.0353085	0.550057	0	0
ENSG00000049541.10	chr7	RFC2	-	0.299724	3.57833	0.765992	1	0	0
ENSG00000049618.21	chr6	ARID1B	+	-0.517536	7.53234	0.315661	1	0	0
ENSG00000049656.13	chr5	CLPTM1L	-	-0.565368	5.25796	0.314285	1	0	0
ENSG00000049759.16	chr18	NEDD4L	+	-2.55743	3.57808	0.000206698	0.0245419	1	1
ENSG00000049768.14	chrX	FOXP3	-	0.998701	0.831292	0.391434	1	0	0
ENSG00000049769.12	chrX	PPP1R3F	+	1.10809	2.75608	0.204198	1	0	0
ENSG00000049860.13	chr5	HEXB	+	-0.324117	5.21216	0.537337	1	0	0
ENSG00000049883.14	chr5	PTCD2	+	2.55772	5.1167	0.0143788	0.360005	0	0
ENSG00000050030.13	chrX	KIAA2022	-	-2.7204	1.67906	0.0397726	0.58422	0	0
ENSG00000050130.17	chr14	JKAMP	+	0.680765	5.16091	0.490449	1	0	0
ENSG00000050165.17	chr11	DKK3	-	2.44228	-1.50819	0.48617	1	0	0
ENSG00000050327.14	chr7	ARHGEF5	+	-2.40712	-0.448448	0.0126236	0.334611	0	0
ENSG00000050344.8	chr7	NFE2L3	+	2.16566	4.20012	0.0834175	0.83561	0	0
ENSG00000050393.11	chr6	MCUR1	-	0.0169329	4.20573	1	1	0	0
ENSG00000050405.13	chr12	LIMA1	-	2.01706	2.18857	0.249066	1	0	0
ENSG00000050426.15	chr12	LETMD1	+	0.127304	6.69579	0.929265	1	0	0
ENSG00000050438.16	chr12	SLC4A8	+	2.19312	5.26309	0.286404	1	0	0
ENSG00000050555.17	chr9	LAMC3	+	0.225386	0.414138	1	1	0	0
ENSG00000050628.20	chr1	PTGER3	-	-0.973427	-0.883621	0.312086	1	0	0
ENSG00000050730.15	chr4	TNIP3	-	1.01344	-0.411312	0.652142	1	0	0
ENSG00000050748.17	chr5	MAPK9	-	0.148859	5.78195	0.900813	1	0	0
ENSG00000050767.15	chr5	COL23A1	-	-2.57653	-2.26739	0.0113118	0.313921	0	0
ENSG00000050820.16	chr16	BCAR1	-	2.26991	-3.33275	1	1	0	0
ENSG00000051009.10	chr11	FAM160A2	-	0.485927	5.92517	0.566897	1	0	0
ENSG00000051108.14	chr16	HERPUD1	+	-2.13736	8.059	0.0017176	0.106794	0	0
ENSG00000051128.18	chr19	HOMER3	-	0.478149	4.4906	0.884109	1	0	0
ENSG00000051180.16	chr15	RAD51	+	-0.130658	1.81958	0.766276	1	0	0
ENSG00000051341.13	chr3	POLQ	-	0.808128	1.10879	0.480258	1	0	0
ENSG00000051382.8	chr3	PIK3CB	-	-0.117124	4.28778	0.765777	1	0	0
ENSG00000051523.10	chr16	CYBA	-	0.22448	8.46956	0.826608	1	0	0
ENSG00000051596.9	chr5	THOC3	-	0.44964	1.03703	0.770913	1	0	0
ENSG00000051620.10	chr6	HEBP2	+	-0.1746	6.90119	0.683423	1	0	0
ENSG00000051825.14	chr12	MPHOSPH9	-	1.12738	5.67353	0.205308	1	0	0
ENSG00000052126.14	chr12	PLEKHA5	+	2.87826	0.53374	0.0922206	0.877211	0	0
ENSG00000052344.15	chr16	PRSS8	-	4.09021	-2.67582	0.513448	1	0	0
ENSG00000052723.11	chr1	SIKE1	-	-0.218801	6.10193	0.636183	1	0	0
ENSG00000052749.13	chr10	RRP12	-	-2.22367	5.47214	0.000135568	0.0185728	1	1
ENSG00000052795.12	chr4	FNIP2	+	2.98769	2.02547	0.15751	1	0	0
ENSG00000052802.12	chr4	MSMO1	+	-1.80567	3.96836	0.00305528	0.15233	0	0
ENSG00000052841.14	chr11	TTC17	+	-0.616745	7.57232	0.20968	1	0	0
ENSG00000052850.5	chr11	ALX4	-	2.81971	-3.19047	1	1	0	0
ENSG00000053108.16	chr5	FSTL4	-	1.52365	-2.16006	0.594633	1	0	0
ENSG00000053254.15	chr14	FOXN3	-	0.290934	7.07977	0.718405	1	0	0
ENSG00000053328.8	chr6	METTL24	-	-1.53065	-2.34116	0.217865	1	0	0
ENSG00000053371.12	chr1	AKR7A2	-	1.08324	4.11915	0.294637	1	0	0
ENSG00000053372.4	chr1	MRTO4	+	-0.663477	3.87024	0.273073	1	0	0
ENSG00000053438.8	chr20	NNAT	+	0.230909	1.34205	0.962089	1	0	0
ENSG00000053501.12	chr19	USE1	+	0.067617	4.36444	1	1	0	0
ENSG00000053524.11	chr3	MCF2L2	-	3.31682	0.562783	0.065265	0.745671	0	0
ENSG00000053702.14	chr12	NRIP2	-	1.27679	4.27882	0.202279	1	0	0
ENSG00000053747.15	chr18	LAMA3	+	2.04827	-3.37933	1	1	0	0
ENSG00000053770.11	chr14	AP5M1	+	0.232612	6.58418	0.81674	1	0	0
ENSG00000053900.10	chr4	ANAPC4	+	0.842037	7.07065	0.250177	1	0	0
ENSG00000053918.15	chr11	KCNQ1	+	-1.14799	3.57016	0.228367	1	0	0
ENSG00000054116.11	chr1	TRAPPC3	-	0.154048	5.51416	0.924676	1	0	0
ENSG00000054118.13	chr1	THRAP3	+	-0.844919	7.75737	0.0944982	0.887291	0	0
ENSG00000054148.17	chr9	PHPT1	+	0.885007	4.38065	0.667879	1	0	0
ENSG00000054179.11	chr9	ENTPD2	-	1.78849	-3.42602	1	1	0	0
ENSG00000054219.10	chr2	LY75	-	0.363329	4.88021	0.777826	1	0	0
ENSG00000054267.20	chr1	ARID4B	-	-1.49932	7.80852	0.00602978	0.226928	0	0
ENSG00000054277.12	chr1	OPN3	-	0.860278	3.18448	0.382187	1	0	0
ENSG00000054282.15	chr1	SDCCAG8	+	0.423028	2.42566	0.699226	1	0	0
ENSG00000054356.13	chr2	PTPRN	-	4.66031	-2.36144	0.342523	1	0	0
ENSG00000054392.12	chr1	HHAT	+	-1.91926	2.54905	0.117556	0.980252	0	0
ENSG00000054523.17	chr1	KIF1B	+	-0.364835	4.70192	0.520117	1	0	0
ENSG00000054598.6	chr6	FOXC1	+	-1.02314	-1.5418	0.292155	1	0	0
ENSG00000054611.13	chr22	TBC1D22A	+	0.440051	6.2246	0.645937	1	0	0
ENSG00000054654.15	chr14	SYNE2	+	2.97044	8.99905	0.0232369	0.461038	0	0
ENSG00000054690.13	chr14	PLEKHH1	+	0.204898	0.199072	1	1	0	0
ENSG00000054793.13	chr20	ATP9A	-	4.95246	1.58914	0.0744996	0.7989	0	0
ENSG00000054796.12	chr20	SPO11	+	0	-3.61712	1	1	0	0
ENSG00000054803.3	chr20	CBLN4	-	0	-3.61712	1	1	0	0
ENSG00000054938.15	chr11	CHRDL2	-	1.73259	-3.43793	1	1	0	0
ENSG00000054965.10	chr11	FAM168A	-	0.873869	5.9433	0.259119	1	0	0
ENSG00000054967.12	chr11	RELT	+	-1.53418	6.48378	0.0122065	0.326686	0	0
ENSG00000054983.16	chr14	GALC	-	0.105893	4.74333	0.993516	1	0	0
ENSG00000055044.10	chr2	NOP58	+	-1.2756	7.9264	0.0427278	0.606145	0	0
ENSG00000055070.16	chr1	SZRD1	+	-1.49543	6.71017	0.00504726	0.209051	0	0
ENSG00000055118.14	chr7	KCNH2	-	2.60328	5.35919	0.0597099	0.71456	0	0
ENSG00000055130.15	chr7	CUL1	+	-0.379211	6.93429	0.420404	1	0	0
ENSG00000055147.17	chr5	FAM114A2	-	0.395048	4.67201	0.667808	1	0	0
ENSG00000055163.18	chr5	CYFIP2	+	0.473064	9.06057	0.46326	1	0	0
ENSG00000055208.17	chr6	TAB2	+	-0.69846	7.90366	0.179303	1	0	0
ENSG00000055211.12	chr6	GINM1	+	-1.46284	5.4742	0.00788746	0.253803	0	0
ENSG00000055332.16	chr2	EIF2AK2	-	-0.941281	6.2574	0.0890304	0.861405	0	0
ENSG00000055483.19	chr17	USP36	-	-1.34087	6.6603	0.0220011	0.447365	0	0
ENSG00000055609.17	chr7	KMT2C	-	-1.27663	7.96335	0.0305485	0.512419	0	0
ENSG00000055732.12	chr1	MCOLN3	-	3.93308	-0.255635	0.00712646	0.238549	0	0
ENSG00000055813.5	chr2	CCDC85A	+	0	-3.61712	1	1	0	0
ENSG00000055917.15	chr2	PUM2	-	-1.0303	8.12832	0.0471251	0.636968	0	0
ENSG00000055950.16	chr10	MRPL43	-	0.983291	5.05317	0.253813	1	0	0
ENSG00000055955.15	chr3	ITIH4	-	-1.07138	0.972408	0.136215	1	0	0
ENSG00000055957.10	chr3	ITIH1	+	0.571428	-1.44217	0.915944	1	0	0
ENSG00000056050.6	chr4	C4orf27	-	1.36447	2.99916	0.233814	1	0	0
ENSG00000056097.15	chr5	ZFR	-	-0.590444	7.40172	0.264792	1	0	0
ENSG00000056277.15	chrX	ZNF280C	-	-0.855688	3.70967	0.141752	1	0	0
ENSG00000056291.17	chr4	NPFFR2	+	0.821392	-3.56053	1	1	0	0
ENSG00000056487.15	chr22	PHF21B	-	-2.51575	-3.29378	0.200255	1	0	0
ENSG00000056558.10	chr9	TRAF1	-	1.47672	7.8731	0.0576213	0.701046	0	0
ENSG00000056586.15	chr9	RC3H2	-	-0.738876	7.46684	0.148144	1	0	0
ENSG00000056736.9	chr3	IL17RB	+	3.70775	3.95147	0.0215995	0.443819	0	0
ENSG00000056972.18	chr6	TRAF3IP2	-	-1.08996	4.68361	0.0651611	0.745187	0	0
ENSG00000056998.18	chrX	GYG2	+	0.81997	-3.56053	1	1	0	0
ENSG00000057019.15	chr3	DCBLD2	-	1.00909	-0.091705	0.794189	1	0	0
ENSG00000057149.14	chr18	SERPINB3	-	0	-3.61712	1	1	0	0
ENSG00000057252.12	chr1	SOAT1	+	-1.53906	5.96416	0.0108538	0.306835	0	0
ENSG00000057294.13	chr12	PKP2	-	0.704961	-2.05231	0.984145	1	0	0
ENSG00000057468.6	chr1	MSH4	+	0.84579	0.0297735	0.558601	1	0	0
ENSG00000057593.13	chr13	F7	+	2.83246	-3.1878	1	1	0	0
ENSG00000057608.16	chr10	GDI2	-	0.974957	8.20228	0.228264	1	0	0
ENSG00000057657.14	chr6	PRDM1	+	-0.992341	4.17422	0.191132	1	0	0
ENSG00000057663.12	chr6	ATG5	-	-1.33733	5.62344	0.018655	0.414089	0	0
ENSG00000057704.10	chr12	TMCC3	-	0.973623	4.30548	0.336597	1	0	0
ENSG00000057757.9	chr1	PITHD1	+	-1.17815	5.94438	0.0377823	0.567287	0	0
ENSG00000057935.13	chr2	MTA3	+	0.248944	4.94923	0.801791	1	0	0
ENSG00000058056.8	chr3	USP13	+	1.07176	4.42534	0.182934	1	0	0
ENSG00000058063.15	chr3	ATP11B	+	-0.580376	7.54796	0.320787	1	0	0
ENSG00000058085.14	chr1	LAMC2	+	1.73409	-3.44103	1	1	0	0
ENSG00000058091.16	chr7	CDK14	+	1.2162	8.10379	0.124624	1	0	0
ENSG00000058262.9	chr3	SEC61A1	+	-0.83374	7.21915	0.0968756	0.898474	0	0
ENSG00000058272.16	chr12	PPP1R12A	-	-0.553028	7.6012	0.29448	1	0	0
ENSG00000058335.15	chr15	RASGRF1	-	3.32157	6.55743	0.0118632	0.321713	0	0
ENSG00000058404.19	chr7	CAMK2B	-	-0.804401	-2.31959	0.447217	1	0	0
ENSG00000058453.16	chr1	CROCC	+	0.432536	6.02536	0.690392	1	0	0
ENSG00000058600.15	chr16	POLR3E	+	-0.318156	6.78731	0.527997	1	0	0
ENSG00000058668.14	chr1	ATP2B4	+	2.86967	7.69689	0.00290296	0.147719	0	0
ENSG00000058673.15	chr1	ZC3H11A	+	-0.420471	8.26645	0.386584	1	0	0
ENSG00000058729.10	chr5	RIOK2	-	-0.436805	4.93988	0.45244	1	0	0
ENSG00000058799.13	chr1	YIPF1	-	-0.0373301	4.58754	0.85743	1	0	0
ENSG00000058804.11	chr1	NDC1	-	-0.33144	4.99336	0.5389	1	0	0
ENSG00000058866.14	chr3	DGKG	-	3.05551	5.82369	0.00271747	0.140764	0	0
ENSG00000059122.16	chr16	FLYWCH1	+	-0.494078	6.24394	0.429338	1	0	0
ENSG00000059145.18	chr16	UNKL	-	1.15383	5.87299	0.178162	1	0	0
ENSG00000059377.15	chr7	TBXAS1	+	-0.778915	3.28429	0.341945	1	0	0
ENSG00000059378.12	chr7	PARP12	-	-1.30584	7.48506	0.0106488	0.304191	0	0
ENSG00000059573.8	chr10	ALDH18A1	-	0.964706	5.52446	0.2463	1	0	0
ENSG00000059588.9	chr1	TARBP1	-	-0.587313	6.95365	0.259007	1	0	0
ENSG00000059691.11	chr4	GATB	-	0.8727	3.69711	0.326299	1	0	0
ENSG00000059728.10	chr2	MXD1	+	-0.531947	5.50424	0.368281	1	0	0
ENSG00000059758.7	chr12	CDK17	-	-1.63159	6.60454	0.00665965	0.230045	0	0
ENSG00000059769.19	chr9	DNAJC25	+	-1.6358	3.60039	0.00745284	0.244793	0	0
ENSG00000059804.15	chr12	SLC2A3	-	-1.94582	6.28267	0.019601	0.424792	0	0
ENSG00000059915.16	chr10	PSD	-	0.334397	2.80123	0.872602	1	0	0
ENSG00000060069.16	chr18	CTDP1	+	0.347453	4.43685	0.766037	1	0	0
ENSG00000060138.12	chr12	YBX3	-	2.8491	8.75811	0.0131891	0.342036	0	0
ENSG00000060140.8	chr12	STYK1	-	7.08652	-0.497862	0.041394	0.596946	0	0
ENSG00000060237.16	chr12	WNK1	+	0.328724	8.14988	0.688316	1	0	0
ENSG00000060303.5	chr6	RPS17P5	-	1.11117	-2.40546	0.79548	1	0	0
ENSG00000060339.13	chr10	CCAR1	+	-0.569753	7.60035	0.234255	1	0	0
ENSG00000060491.16	chr20	OGFR	+	-0.390025	7.30224	0.519368	1	0	0
ENSG00000060558.3	chr19	GNA15	+	1.5138	1.87159	0.602455	1	0	0
ENSG00000060566.13	chr19	CREB3L3	+	3.04028	-3.11416	0.981476	1	0	0
ENSG00000060642.10	chr1	PIGV	+	1.26389	3.86184	0.236502	1	0	0
ENSG00000060656.19	chr1	PTPRU	+	-2.14128	-1.23851	0.076082	0.801508	0	0
ENSG00000060688.12	chr1	SNRNP40	-	-1.44253	5.34662	0.0186532	0.414089	0	0
ENSG00000060709.13	chr12	RIMBP2	-	0	-3.61712	1	1	0	0
ENSG00000060718.19	chr1	COL11A1	-	-4.34649	-3.47984	0.0301308	0.51072	0	0
ENSG00000060749.14	chr11	QSER1	+	0.280249	5.21817	0.760637	1	0	0
ENSG00000060762.18	chr6	MPC1	-	0.501808	5.22081	0.583013	1	0	0
ENSG00000060971.17	chr3	ACAA1	-	-0.169042	5.63162	0.695427	1	0	0
ENSG00000060982.14	chr12	BCAT1	-	1.55152	4.02182	0.671973	1	0	0
ENSG00000061273.17	chr12	HDAC7	-	-0.00881048	7.77398	0.896574	1	0	0
ENSG00000061337.15	chr8	LZTS1	-	-0.291187	-1.81458	0.655592	1	0	0
ENSG00000061455.10	chr5	PRDM6	+	4.00354	-2.71906	0.482241	1	0	0
ENSG00000061492.11	chr5	WNT8A	+	-0.888267	-3.21206	0.850052	1	0	0
ENSG00000061656.9	chr20	SPAG4	+	-0.877085	3.42688	0.30595	1	0	0
ENSG00000061676.14	chr2	NCKAP1	-	2.33545	0.961111	0.166875	1	0	0
ENSG00000061794.12	chr12	MRPS35	+	-0.98691	5.10126	0.0963853	0.896274	0	0
ENSG00000061918.12	chr4	GUCY1B3	+	4.44237	0.218222	0.0871119	0.852865	0	0
ENSG00000061936.9	chr12	SFSWAP	+	0.292964	7.64745	0.703801	1	0	0
ENSG00000061938.16	chr3	TNK2	-	-0.0929144	8.0635	0.790368	1	0	0
ENSG00000061987.14	chr12	MON2	+	0.854571	7.07523	0.335373	1	0	0
ENSG00000062038.13	chr16	CDH3	+	-1.03718	-1.66432	0.249977	1	0	0
ENSG00000062096.14	chrX	ARSF	+	0.878237	-3.54577	1	1	0	0
ENSG00000062194.15	chr5	GPBP1	+	-1.39384	8.12263	0.00547636	0.216922	0	0
ENSG00000062282.14	chr11	DGAT2	+	-0.336441	2.37666	0.599637	1	0	0
ENSG00000062370.16	chr19	ZNF112	-	6.47651	-1.02199	0.308908	1	0	0
ENSG00000062485.18	chr12	CS	-	-1.40369	7.03031	0.00663946	0.229965	0	0
ENSG00000062524.15	chr15	LTK	-	-0.979124	4.95041	0.22729	1	0	0
ENSG00000062582.13	chr7	MRPS24	-	-1.16149	0.822998	0.0905548	0.868681	0	0
ENSG00000062598.17	chr20	ELMO2	-	-0.90778	6.00014	0.0786618	0.811884	0	0
ENSG00000062650.17	chr10	WAPL	-	-0.141243	7.22048	0.730793	1	0	0
ENSG00000062716.10	chr17	VMP1	+	1.17238	6.26752	0.225741	1	0	0
ENSG00000062725.9	chr17	APPBP2	-	0.684079	6.10745	0.361085	1	0	0
ENSG00000062822.12	chr19	POLD1	+	1.21397	4.79866	0.170732	1	0	0
ENSG00000063015.19	chr17	SEZ6	-	1.21863	-1.27028	0.567424	1	0	0
ENSG00000063046.17	chr12	EIF4B	+	-0.709943	8.31281	0.129702	1	0	0
ENSG00000063127.15	chr19	SLC6A16	-	0.823881	5.27415	0.339536	1	0	0
ENSG00000063169.10	chr19	GLTSCR1	+	0.338573	5.12337	0.797552	1	0	0
ENSG00000063176.15	chr19	SPHK2	+	1.38242	3.25507	0.181786	1	0	0
ENSG00000063177.12	chr19	RPL18	-	-0.794577	10.0676	0.183286	1	0	0
ENSG00000063180.8	chr19	CA11	-	0.323295	4.05352	0.74089	1	0	0
ENSG00000063241.7	chr19	ISOC2	-	1.00393	2.8957	0.427217	1	0	0
ENSG00000063244.12	chr19	U2AF2	+	-0.272471	8.01066	0.561389	1	0	0
ENSG00000063245.14	chr19	EPN1	+	-0.659249	6.41438	0.27369	1	0	0
ENSG00000063322.13	chr19	MED29	+	0.215838	5.73139	0.838135	1	0	0
ENSG00000063438.16	chr5	AHRR	+	0.615925	-0.935513	0.822347	1	0	0
ENSG00000063515.2	chr22	GSC2	-	0	-3.61712	1	1	0	0
ENSG00000063587.13	chrX	ZNF275	+	1.28069	6.51046	0.136213	1	0	0
ENSG00000063601.16	chrX	MTMR1	+	-1.12608	7.27017	0.0390893	0.577918	0	0
ENSG00000063660.8	chr2	GPC1	+	0.0544396	0.267223	1	1	0	0
ENSG00000063761.15	chr14	ADCK1	+	0.265967	3.44279	0.89814	1	0	0
ENSG00000063854.12	chr16	HAGH	-	1.53541	4.37677	0.109509	0.952214	0	0
ENSG00000063978.15	chr4	RNF4	+	-1.85559	6.71643	0.0012796	0.0897857	1	0
ENSG00000064012.21	chr2	CASP8	+	-1.4246	7.95719	0.0064298	0.227015	0	0
ENSG00000064042.17	chr4	LIMCH1	+	6.63533	2.31899	0.296408	1	0	0
ENSG00000064102.14	chr12	ASUN	-	-1.12663	4.65907	0.0419071	0.600648	0	0
ENSG00000064115.10	chr12	TM7SF3	-	1.82177	5.17277	0.0761038	0.801546	0	0
ENSG00000064195.7	chr17	DLX3	-	0	-3.61712	1	1	0	0
ENSG00000064199.6	chr11	SPA17	+	2.11952	-0.52636	0.159155	1	0	0
ENSG00000064201.15	chr11	TSPAN32	+	1.70821	5.02987	0.0584361	0.707284	0	0
ENSG00000064205.10	chr20	WISP2	+	2.88674	-3.15642	0.990194	1	0	0
ENSG00000064218.4	chr9	DMRT3	+	0	-3.61712	1	1	0	0
ENSG00000064225.12	chr3	ST3GAL6	+	2.80731	0.770435	0.277696	1	0	0
ENSG00000064270.12	chr16	ATP2C2	+	0.285267	-1.64734	1	1	0	0
ENSG00000064300.8	chr17	NGFR	+	1.67517	-2.06052	0.6205	1	0	0
ENSG00000064309.14	chr11	CDON	-	-1.22763	-1.67219	0.222312	1	0	0
ENSG00000064313.11	chr8	TAF2	-	-0.763344	6.05382	0.164594	1	0	0
ENSG00000064393.15	chr7	HIPK2	-	-2.03743	5.84283	0.000527413	0.0491338	1	1
ENSG00000064419.13	chr7	TNPO3	-	-0.780896	6.24868	0.130276	1	0	0
ENSG00000064489.22	chr19	BORCS8-MEF2B	-	1.04656	-2.44675	0.759376	1	0	0
ENSG00000064490.13	chr19	RFXANK	+	0.135802	4.81288	0.955302	1	0	0
ENSG00000064545.14	chr19	TMEM161A	-	1.16258	3.64985	0.240578	1	0	0
ENSG00000064547.13	chr19	LPAR2	-	-1.43345	5.40058	0.0412726	0.595906	0	0
ENSG00000064601.16	chr20	CTSA	+	0.0721482	5.69913	0.985453	1	0	0
ENSG00000064607.16	chr19	SUGP2	-	-0.202238	8.27246	0.630007	1	0	0
ENSG00000064651.13	chr5	SLC12A2	+	-0.344712	4.69114	0.520844	1	0	0
ENSG00000064652.10	chr5	SNX24	+	1.09479	1.67372	0.267784	1	0	0
ENSG00000064655.18	chr20	EYA2	+	-3.98547	0.064835	0.0136446	0.348034	0	0
ENSG00000064666.14	chr19	CNN2	+	0.967207	7.14702	0.270668	1	0	0
ENSG00000064687.12	chr19	ABCA7	+	1.14015	8.42629	0.137702	1	0	0
ENSG00000064692.18	chr5	SNCAIP	+	3.8358	-0.308428	0.787595	1	0	0
ENSG00000064703.11	chr1	DDX20	+	-1.84691	5.82614	0.00176142	0.108616	0	0
ENSG00000064726.9	chr15	BTBD1	-	-1.51483	7.13635	0.00408255	0.182337	0	0
ENSG00000064763.10	chr12	FAR2	+	2.12273	1.19662	0.0873981	0.85346	0	0
ENSG00000064787.12	chr20	BCAS1	-	-3.16289	0.339147	0.000750574	0.0619902	1	0
ENSG00000064835.10	chr3	POU1F1	-	1.54013	-2.14814	0.756286	1	0	0
ENSG00000064886.13	chr1	CHI3L2	+	1.43281	4.04579	0.245852	1	0	0
ENSG00000064932.15	chr19	SBNO2	-	0.514991	4.23642	0.589319	1	0	0
ENSG00000064933.16	chr2	PMS1	+	1.26087	6.34036	0.127278	1	0	0
ENSG00000064961.18	chr19	HMG20B	+	0.505493	5.80634	0.629861	1	0	0
ENSG00000064989.12	chr2	CALCRL	-	5.81171	-1.5581	0.245914	1	0	0
ENSG00000064995.16	chr6	TAF11	-	-1.22832	6.11139	0.017966	0.405667	0	0
ENSG00000064999.13	chr6	ANKS1A	+	-0.081007	4.00824	0.807139	1	0	0
ENSG00000065000.15	chr19	AP3D1	-	0.269003	7.1679	0.74693	1	0	0
ENSG00000065029.14	chr6	ZNF76	+	0.618869	6.60858	0.397548	1	0	0
ENSG00000065054.13	chr16	SLC9A3R2	+	0.398241	-1.1077	0.930836	1	0	0
ENSG00000065057.7	chr16	NTHL1	-	2.01023	2.97513	0.0784539	0.811056	0	0
ENSG00000065060.16	chr6	UHRF1BP1	+	-0.238536	5.74859	0.626394	1	0	0
ENSG00000065135.8	chr1	GNAI3	+	-0.630825	6.29653	0.277126	1	0	0
ENSG00000065150.18	chr13	IPO5	+	-0.75343	7.2711	0.134024	1	0	0
ENSG00000065154.11	chr10	OAT	-	-0.542797	4.5459	0.398954	1	0	0
ENSG00000065183.15	chr1	WDR3	+	1.47478	4.59708	0.104856	0.933181	0	0
ENSG00000065243.18	chr1	PKN2	+	-0.715097	7.18682	0.177325	1	0	0
ENSG00000065268.10	chr19	WDR18	+	1.44411	3.98941	0.221304	1	0	0
ENSG00000065308.4	chr6	TRAM2	-	1.29049	6.73126	0.119555	0.987028	0	0
ENSG00000065320.8	chr17	NTN1	+	0.551743	-0.483706	0.786374	1	0	0
ENSG00000065325.12	chr17	GLP2R	+	0	-3.61712	1	1	0	0
ENSG00000065328.16	chr10	MCM10	+	-1.08212	-1.28197	0.28078	1	0	0
ENSG00000065357.19	chr12	DGKA	+	0.920711	8.7975	0.186658	1	0	0
ENSG00000065361.14	chr12	ERBB3	+	1.49679	-1.50562	0.486693	1	0	0
ENSG00000065371.17	chr3	ROPN1	-	0	-3.61712	1	1	0	0
ENSG00000065413.16	chr2	ANKRD44	-	-0.467222	8.56546	0.342577	1	0	0
ENSG00000065427.14	chr16	KARS	-	-0.615713	7.18171	0.22767	1	0	0
ENSG00000065457.10	chr16	ADAT1	-	1.01636	4.71827	0.202596	1	0	0
ENSG00000065485.17	chr3	PDIA5	+	0.340451	0.794997	0.884857	1	0	0
ENSG00000065491.8	chr6	TBC1D22B	+	-0.973902	4.63984	0.0762408	0.802314	0	0
ENSG00000065518.7	chr3	NDUFB4	+	-0.942427	5.56496	0.0895695	0.864763	0	0
ENSG00000065526.10	chr1	SPEN	+	0.260745	8.80365	0.768228	1	0	0
ENSG00000065534.18	chr3	MYLK	-	3.616	3.17032	0.151969	1	0	0
ENSG00000065548.17	chr2	ZC3H15	+	-1.46711	7.13399	0.00976804	0.288956	0	0
ENSG00000065559.14	chr17	MAP2K4	+	-0.137436	5.305	0.737368	1	0	0
ENSG00000065600.12	chr1	TMEM206	-	-0.00735158	4.40705	0.883317	1	0	0
ENSG00000065609.14	chr6	SNAP91	-	0	-3.61712	1	1	0	0
ENSG00000065613.13	chr10	SLK	+	-0.89974	6.27809	0.127902	1	0	0
ENSG00000065615.13	chr6	CYB5R4	+	-0.206614	6.33953	0.648175	1	0	0
ENSG00000065618.16	chr10	COL17A1	-	-1.42484	-3.04872	0.47494	1	0	0
ENSG00000065621.14	chr10	GSTO2	+	-0.627508	0.753549	0.319475	1	0	0
ENSG00000065665.20	chr10	SEC61A2	+	-2.32317	4.77971	3.61721e-05	0.00732564	1	1
ENSG00000065675.14	chr10	PRKCQ	-	4.92909	3.29303	0.00223181	0.124549	0	0
ENSG00000065717.14	chr19	TLE2	-	5.63849	1.34681	0.00514648	0.211443	0	0
ENSG00000065802.11	chr2	ASB1	+	0.758362	5.97884	0.311922	1	0	0
ENSG00000065809.13	chr10	FAM107B	-	-0.613827	8.25833	0.241369	1	0	0
ENSG00000065833.8	chr6	ME1	-	5.56622	-1.74593	0.220567	1	0	0
ENSG00000065882.15	chr4	TBC1D1	+	0.283853	7.6488	0.751376	1	0	0
ENSG00000065883.14	chr7	CDK13	+	-0.257215	7.2959	0.571897	1	0	0
ENSG00000065911.11	chr2	MTHFD2	+	-1.47111	4.20472	0.0179411	0.405667	0	0
ENSG00000065923.9	chrX	SLC9A7	-	0.550069	8.19938	0.464084	1	0	0
ENSG00000065970.8	chr12	FOXJ2	+	-0.154894	5.73065	0.71425	1	0	0
ENSG00000065978.17	chr1	YBX1	+	-1.29277	7.48992	0.0176707	0.401613	0	0
ENSG00000065989.15	chr19	PDE4A	+	2.16873	4.8743	0.0599365	0.715998	0	0
ENSG00000066027.11	chr1	PPP2R5A	+	-1.16446	6.95203	0.0227763	0.455851	0	0
ENSG00000066032.18	chr2	CTNNA2	+	0	-3.61712	1	1	0	0
ENSG00000066044.13	chr19	ELAVL1	-	0.581102	5.23577	0.542485	1	0	0
ENSG00000066056.13	chr1	TIE1	+	0.850859	-1.54753	0.889635	1	0	0
ENSG00000066084.12	chr12	DIP2B	+	-0.718087	6.86056	0.182067	1	0	0
ENSG00000066117.14	chr12	SMARCD1	+	-1.1365	7.13013	0.035478	0.551332	0	0
ENSG00000066135.12	chr1	KDM4A	+	-0.389076	5.19498	0.446255	1	0	0
ENSG00000066136.19	chr1	NFYC	+	0.702725	6.03092	0.358229	1	0	0
ENSG00000066185.12	chr1	ZMYND12	-	3.29515	-0.816865	0.0944662	0.887282	0	0
ENSG00000066230.10	chr5	SLC9A3	-	1.03287	0.78342	0.453499	1	0	0
ENSG00000066248.14	chr2	NGEF	-	4.06488	-2.69133	0.595296	1	0	0
ENSG00000066279.16	chr1	ASPM	-	-0.968217	0.0128036	0.171181	1	0	0
ENSG00000066294.14	chr1	CD84	-	3.13328	7.68081	0.000466586	0.0441946	1	1
ENSG00000066322.12	chr1	ELOVL1	-	-0.72649	5.82289	0.182773	1	0	0
ENSG00000066336.11	chr11	SPI1	-	-0.0773159	6.36855	0.804527	1	0	0
ENSG00000066379.14	chr6	ZNRD1	+	-1.11677	1.07931	0.116367	0.975424	0	0
ENSG00000066382.16	chr11	MPPED2	-	-2.56554	-2.54491	0.0155658	0.376427	0	0
ENSG00000066405.12	chr3	CLDN18	+	2.02319	-3.38805	1	1	0	0
ENSG00000066422.4	chr3	ZBTB11	-	-1.47134	6.79314	0.00937213	0.282348	0	0
ENSG00000066427.21	chr14	ATXN3	-	-0.488133	5.92446	0.336369	1	0	0
ENSG00000066455.12	chr14	GOLGA5	+	1.20257	5.47234	0.126418	1	0	0
ENSG00000066468.20	chr10	FGFR2	-	4.65272	-2.36818	0.339927	1	0	0
ENSG00000066557.5	chr1	LRRC40	-	-1.658	5.06107	0.00526043	0.212825	0	0
ENSG00000066583.11	chr5	ISOC1	+	-0.476031	3.57151	0.423056	1	0	0
ENSG00000066629.16	chr14	EML1	+	2.04023	-3.38487	1	1	0	0
ENSG00000066651.17	chr6	TRMT11	+	-0.371428	5.57826	0.474204	1	0	0
ENSG00000066654.12	chr16	THUMPD1	-	-0.753326	6.72377	0.141639	1	0	0
ENSG00000066697.14	chr9	MSANTD3	+	-0.780265	3.56592	0.170054	1	0	0
ENSG00000066735.14	chr14	KIF26A	+	0.192151	-1.99687	1	1	0	0
ENSG00000066739.11	chr14	ATG2B	-	0.0207482	7.50905	0.933236	1	0	0
ENSG00000066777.8	chr8	ARFGEF1	-	-0.768134	6.77737	0.14702	1	0	0
ENSG00000066813.14	chr16	ACSM2B	-	1.25967	-3.50635	1	1	0	0
ENSG00000066827.15	chr8	ZFAT	-	0.0854699	3.62693	1	1	0	0
ENSG00000066855.15	chr8	MTFR1	+	0.453997	4.24593	0.675992	1	0	0
ENSG00000066923.17	chr7	STAG3	+	0.39142	3.93725	0.930802	1	0	0
ENSG00000066926.10	chr18	FECH	-	-0.388064	3.63978	0.495194	1	0	0
ENSG00000066933.15	chr15	MYO9A	-	0.760212	6.11536	0.378522	1	0	0
ENSG00000067048.16	chrY	DDX3Y	+	-1.93647	8.52993	0.13053	1	0	0
ENSG00000067057.16	chr10	PFKP	+	0.96769	6.19533	0.306301	1	0	0
ENSG00000067064.10	chr10	IDI1	-	-2.34856	7.22453	4.15389e-05	0.00819331	1	1
ENSG00000067066.16	chr2	SP100	+	-0.636587	8.73584	0.187949	1	0	0
ENSG00000067082.14	chr10	KLF6	-	-1.20011	10.2567	0.162411	1	0	0
ENSG00000067113.16	chr5	PLPP1	-	-1.02678	2.32898	0.0823092	0.827795	0	0
ENSG00000067141.16	chr15	NEO1	+	0.530583	3.566	0.778555	1	0	0
ENSG00000067167.7	chr8	TRAM1	-	-0.443035	7.75638	0.425331	1	0	0
ENSG00000067177.14	chrX	PHKA1	-	-1.15513	-2.71599	0.322715	1	0	0
ENSG00000067182.7	chr12	TNFRSF1A	-	3.91114	3.84703	0.0143733	0.360005	0	0
ENSG00000067191.15	chr17	CACNB1	-	1.39499	2.869	0.11662	0.976419	0	0
ENSG00000067208.14	chr1	EVI5	-	-0.845167	4.06648	0.138807	1	0	0
ENSG00000067221.13	chr15	STOML1	-	1.11787	2.82856	0.209016	1	0	0
ENSG00000067225.17	chr15	PKM	-	-1.0549	8.31861	0.0397067	0.584161	0	0
ENSG00000067248.9	chr5	DHX29	-	-0.638328	5.77192	0.248268	1	0	0
ENSG00000067334.13	chr1	DNTTIP2	-	-1.39364	6.57471	0.0174856	0.399404	0	0
ENSG00000067365.14	chr16	METTL22	+	0.73855	4.12352	0.346977	1	0	0
ENSG00000067369.13	chr15	TP53BP1	-	-0.437682	6.49536	0.406838	1	0	0
ENSG00000067445.20	chrX	TRO	+	1.65057	2.19815	0.312755	1	0	0
ENSG00000067533.5	chr1	RRP15	+	-0.932871	5.29657	0.1133	0.966981	0	0
ENSG00000067560.10	chr3	RHOA	-	-1.32881	9.33978	0.00821284	0.259697	0	0
ENSG00000067596.10	chr17	DHX8	+	-1.49271	6.8193	0.0207429	0.434926	0	0
ENSG00000067601.7	chr7	PMS2P4	-	0.244731	0.232048	0.952118	1	0	0
ENSG00000067606.15	chr1	PRKCZ	+	1.03966	4.06138	0.223836	1	0	0
ENSG00000067646.11	chrY	ZFY	+	-2.08922	4.60138	0.0975195	0.900483	0	0
ENSG00000067704.9	chr1	IARS2	+	0.188205	6.10535	0.88895	1	0	0
ENSG00000067715.13	chr12	SYT1	+	-5.25065	-0.435576	4.54276e-10	7.8595e-07	1	1
ENSG00000067798.13	chr12	NAV3	+	3.005	-3.13271	1	1	0	0
ENSG00000067829.18	chrX	IDH3G	-	-0.266659	5.83216	0.6044	1	0	0
ENSG00000067836.12	chr16	ROGDI	-	1.10374	3.74254	0.242685	1	0	0
ENSG00000067840.12	chrX	PDZD4	-	5.40306	3.76249	0.00225149	0.12485	0	0
ENSG00000067842.17	chrX	ATP2B3	+	2.36468	-3.30073	1	1	0	0
ENSG00000067900.7	chr18	ROCK1	-	-0.596899	7.67195	0.304677	1	0	0
ENSG00000067955.13	chr16	CBFB	+	-0.258315	6.52505	0.574558	1	0	0
ENSG00000067992.12	chrX	PDK3	+	-1.02358	3.82317	0.0671176	0.758158	0	0
ENSG00000068001.13	chr3	HYAL2	-	1.13538	1.66637	0.33225	1	0	0
ENSG00000068024.16	chr2	HDAC4	-	-0.444899	3.53522	0.480126	1	0	0
ENSG00000068028.17	chr3	RASSF1	-	-0.737967	6.98621	0.150768	1	0	0
ENSG00000068078.17	chr4	FGFR3	+	0.716736	-2.61037	0.945505	1	0	0
ENSG00000068079.7	chr17	IFI35	+	1.07221	4.51575	0.31597	1	0	0
ENSG00000068097.14	chr17	HEATR6	-	1.08678	6.01193	0.17254	1	0	0
ENSG00000068120.14	chr17	COASY	+	-0.423606	5.93461	0.434919	1	0	0
ENSG00000068137.14	chr17	PLEKHH3	-	-1.59696	0.452618	0.0588637	0.709905	0	0
ENSG00000068305.17	chr15	MEF2A	+	-0.982684	6.76919	0.0888845	0.860822	0	0
ENSG00000068308.13	chrX	OTUD5	-	-0.757404	7.70148	0.135959	1	0	0
ENSG00000068323.16	chrX	TFE3	-	-1.38626	6.08573	0.00985397	0.290558	0	0
ENSG00000068354.15	chrX	TBC1D25	+	-1.13058	5.53629	0.0700253	0.777363	0	0
ENSG00000068366.19	chrX	ACSL4	-	-1.07271	5.82183	0.0714851	0.785467	0	0
ENSG00000068383.18	chr10	INPP5A	+	-0.737905	4.13199	0.224465	1	0	0
ENSG00000068394.10	chrX	GPKOW	-	-0.306008	3.8851	0.568085	1	0	0
ENSG00000068400.13	chrX	GRIPAP1	-	-0.918056	7.39428	0.0625131	0.731058	0	0
ENSG00000068438.14	chrX	FTSJ1	+	-0.903008	5.5904	0.0922103	0.877211	0	0
ENSG00000068489.12	chr17	PRR11	+	-0.589598	0.567205	0.380321	1	0	0
ENSG00000068615.16	chr2	REEP1	-	1.50988	-1.47387	0.734866	1	0	0
ENSG00000068650.18	chr13	ATP11A	+	2.02609	7.44367	0.0488064	0.648404	0	0
ENSG00000068654.15	chr2	POLR1A	-	-0.0200367	5.64225	0.87939	1	0	0
ENSG00000068697.6	chr2	LAPTM4A	-	-0.878276	6.95334	0.180653	1	0	0
ENSG00000068724.15	chr2	TTC7A	+	-0.978552	6.9063	0.0951974	0.891091	0	0
ENSG00000068745.14	chr3	IP6K2	-	-1.30763	6.54065	0.0193614	0.424214	0	0
ENSG00000068781.21	chr2	STON1-GTF2A1L	+	0	-3.61712	1	1	0	0
ENSG00000068784.12	chr2	SRBD1	-	1.02282	3.66533	0.306433	1	0	0
ENSG00000068796.16	chr5	KIF2A	+	0.371582	5.99149	0.697498	1	0	0
ENSG00000068831.18	chr11	RASGRP2	-	-0.195102	9.54111	0.671856	1	0	0
ENSG00000068878.14	chr2	PSME4	-	-1.73906	7.19166	0.00191637	0.114885	0	0
ENSG00000068885.14	chr3	IFT80	-	0.811955	5.35062	0.342208	1	0	0
ENSG00000068903.19	chr19	SIRT2	-	0.716094	5.44747	0.369051	1	0	0
ENSG00000068912.13	chr2	ERLEC1	+	-0.854048	5.25754	0.137559	1	0	0
ENSG00000068971.13	chr11	PPP2R5B	+	0.782629	5.03101	0.435084	1	0	0
ENSG00000068976.13	chr11	PYGM	-	-1.15488	4.28043	0.0492308	0.650787	0	0
ENSG00000068985.4	chrX	PAGE1	-	0	-3.61712	1	1	0	0
ENSG00000069011.15	chr5	PITX1	-	-2.83328	-3.19416	0.0776349	0.807122	0	0
ENSG00000069018.17	chr5	TRPC7	-	0	-3.61712	1	1	0	0
ENSG00000069020.18	chr5	MAST4	+	0.153723	4.30297	1	1	0	0
ENSG00000069122.18	chr6	ADGRF5	-	0	-3.61712	1	1	0	0
ENSG00000069188.16	chr17	SDK2	-	1.39231	6.44868	0.374326	1	0	0
ENSG00000069206.15	chr8	ADAM7	+	0.861821	-3.54876	1	1	0	0
ENSG00000069248.11	chr1	NUP133	-	-0.957871	6.36853	0.0866369	0.851326	0	0
ENSG00000069275.12	chr1	NUCKS1	-	-1.3403	7.50718	0.0128065	0.336037	0	0
ENSG00000069329.15	chr16	VPS35	-	1.6904	6.65997	0.0410976	0.594511	0	0
ENSG00000069345.11	chr16	DNAJA2	-	-1.19341	6.54775	0.0304554	0.512058	0	0
ENSG00000069399.12	chr19	BCL3	+	-2.3983	6.10728	0.00062676	0.0549856	1	0
ENSG00000069424.14	chr1	KCNAB2	+	-0.111353	7.07536	0.767723	1	0	0
ENSG00000069431.10	chr12	ABCC9	-	1.38228	-3.48677	1	1	0	0
ENSG00000069482.6	chr11	GAL	+	0.878821	-3.54577	1	1	0	0
ENSG00000069493.14	chr12	CLEC2D	+	1.0317	8.53932	0.205691	1	0	0
ENSG00000069509.5	chrX	FUNDC1	-	-0.27711	3.22038	0.633415	1	0	0
ENSG00000069535.13	chrX	MAOB	-	1.99696	-3.38979	1	1	0	0
ENSG00000069667.15	chr15	RORA	-	-0.632813	6.90301	0.388564	1	0	0
ENSG00000069696.6	chr11	DRD4	+	2.82399	-3.19176	1	1	0	0
ENSG00000069702.10	chr1	TGFBR3	-	4.61614	5.14899	0.00011468	0.0163012	1	1
ENSG00000069712.10	chr1	KIAA1107	+	2.7557	2.84181	0.0348411	0.546784	0	0
ENSG00000069764.9	chr16	PLA2G10	-	0	-3.61712	1	1	0	0
ENSG00000069812.11	chr1	HES2	-	0	-3.61712	1	1	0	0
ENSG00000069849.10	chr3	ATP1B3	+	-1.00608	5.47744	0.0808023	0.820819	0	0
ENSG00000069869.15	chr15	NEDD4	-	5.30802	1.03017	0.0278261	0.50621	0	0
ENSG00000069943.9	chr15	PIGB	+	-0.845402	4.835	0.155403	1	0	0
ENSG00000069956.11	chr15	MAPK6	+	-1.50488	5.04344	0.0225872	0.454249	0	0
ENSG00000069966.18	chr15	GNB5	-	0.265178	6.40884	0.742346	1	0	0
ENSG00000069974.15	chr15	RAB27A	-	0.491728	4.88875	0.630948	1	0	0
ENSG00000069998.12	chr22	CECR5	-	0.697393	4.72117	0.414233	1	0	0
ENSG00000070010.18	chr22	UFD1L	-	-1.71309	6.30105	0.00121633	0.0869358	1	0
ENSG00000070018.8	chr12	LRP6	-	-0.502432	-0.254962	0.546155	1	0	0
ENSG00000070019.4	chr12	GUCY2C	-	0.804458	0.800214	0.76709	1	0	0
ENSG00000070031.3	chr11	SCT	-	-0.750431	-3.17913	0.836617	1	0	0
ENSG00000070047.11	chr11	PHRF1	+	0.592209	2.80671	0.509631	1	0	0
ENSG00000070061.14	chr9	IKBKAP	-	-0.0722189	6.76085	0.814961	1	0	0
ENSG00000070081.15	chr11	NUCB2	+	0.654767	3.40349	0.598222	1	0	0
ENSG00000070087.13	chr3	PFN2	-	1.37739	3.72886	0.188794	1	0	0
ENSG00000070159.13	chr9	PTPN3	-	3.26192	-3.0462	1	1	0	0
ENSG00000070182.17	chr14	SPTB	-	6.64858	-0.880258	0.061345	0.724251	0	0
ENSG00000070190.12	chr4	DAPP1	+	-0.946756	6.84094	0.0858192	0.846919	0	0
ENSG00000070193.4	chr5	FGF10	-	0	-3.61712	1	1	0	0
ENSG00000070214.15	chr9	SLC44A1	+	0.541043	4.28628	0.628093	1	0	0
ENSG00000070269.13	chr14	TMEM260	+	2.30978	5.52615	0.0156855	0.377511	0	0
ENSG00000070366.13	chr17	SMG6	-	-0.213674	4.57709	0.659487	1	0	0
ENSG00000070367.15	chr14	EXOC5	-	0.00821202	6.07734	0.910367	1	0	0
ENSG00000070371.15	chr22	CLTCL1	-	2.78863	1.39027	0.0372857	0.564027	0	0
ENSG00000070388.11	chr19	FGF22	+	0.187966	-0.782173	1	1	0	0
ENSG00000070404.9	chr19	FSTL3	+	2.92591	0.198949	0.0565925	0.694549	0	0
ENSG00000070413.18	chr22	DGCR2	-	0.845916	6.03757	0.271495	1	0	0
ENSG00000070423.17	chr19	RNF126	-	-0.212052	6.53734	0.661117	1	0	0
ENSG00000070444.14	chr17	MNT	-	0.191316	4.87468	0.931913	1	0	0
ENSG00000070476.14	chr3	ZXDC	-	0.196726	6.32492	0.851862	1	0	0
ENSG00000070495.14	chr17	JMJD6	-	-2.10482	5.26319	0.000579835	0.0523795	1	0
ENSG00000070501.11	chr8	POLB	+	-1.47992	4.47456	0.0101752	0.296653	0	0
ENSG00000070526.14	chr17	ST6GALNAC1	-	5.77434	-1.5914	0.159991	1	0	0
ENSG00000070540.12	chr17	WIPI1	-	0.276192	2.92551	0.81541	1	0	0
ENSG00000070601.9	chr9	FRMPD1	+	1.89644	-1.20203	0.447036	1	0	0
ENSG00000070610.14	chr9	GBA2	-	0.908414	6.98017	0.244744	1	0	0
ENSG00000070614.14	chr5	NDST1	+	0.973609	4.35205	0.22067	1	0	0
ENSG00000070669.16	chr7	ASNS	-	-1.14898	6.09171	0.0304197	0.51196	0	0
ENSG00000070718.11	chr8	AP3M2	+	-0.291255	4.68886	0.591918	1	0	0
ENSG00000070729.13	chr16	CNGB1	-	1.38648	-3.48548	1	1	0	0
ENSG00000070731.9	chr17	ST6GALNAC2	-	-1.78778	-0.581999	0.0283936	0.51072	0	0
ENSG00000070748.17	chr10	CHAT	+	0	-3.61712	1	1	0	0
ENSG00000070756.13	chr8	PABPC1	-	-0.92372	10.2634	0.0514627	0.668266	0	0
ENSG00000070759.16	chr1	TESK2	-	-1.53956	4.36974	0.010539	0.30231	0	0
ENSG00000070761.7	chr16	CFAP20	-	-1.6426	4.83846	0.0122769	0.327784	0	0
ENSG00000070770.8	chr16	CSNK2A2	-	-0.983442	6.64343	0.0548834	0.685322	0	0
ENSG00000070778.12	chr14	PTPN21	-	0.499115	-2.72646	1	1	0	0
ENSG00000070785.16	chr1	EIF2B3	-	1.00881	3.1355	0.309077	1	0	0
ENSG00000070808.15	chr5	CAMK2A	-	-4.08467	0.846688	0.0296472	0.51072	0	0
ENSG00000070814.17	chr5	TCOF1	+	0.0184066	6.2363	0.932589	1	0	0
ENSG00000070831.15	chr1	CDC42	+	-1.20604	7.94495	0.0180842	0.407545	0	0
ENSG00000070882.12	chr7	OSBPL3	-	-0.990461	5.92707	0.159049	1	0	0
ENSG00000070886.10	chr1	EPHA8	+	-3.77304	-3.03049	0.00355208	0.165917	0	0
ENSG00000070915.9	chr16	SLC12A3	+	1.54332	3.12633	0.276556	1	0	0
ENSG00000070950.9	chr3	RAD18	-	-0.468795	4.72529	0.409912	1	0	0
ENSG00000070961.15	chr12	ATP2B1	-	-1.66994	8.88793	0.00220464	0.124301	0	0
ENSG00000070985.13	chr11	TRPM5	-	-0.549607	-1.97351	0.579319	1	0	0
ENSG00000071051.13	chr2	NCK2	+	1.07554	6.62578	0.228551	1	0	0
ENSG00000071054.16	chr2	MAP4K4	+	-2.39625	7.50904	0.00826863	0.260667	0	0
ENSG00000071073.12	chr2	MGAT4A	-	-1.28133	5.20488	0.101786	0.918422	0	0
ENSG00000071082.10	chr2	RPL31	+	-0.579221	9.85212	0.262168	1	0	0
ENSG00000071127.16	chr4	WDR1	-	-0.126216	7.94723	0.741604	1	0	0
ENSG00000071189.21	chr7	SNX13	-	-0.483189	6.22833	0.382933	1	0	0
ENSG00000071203.9	chr11	MS4A12	+	-1.99518	-3.41178	0.464809	1	0	0
ENSG00000071205.11	chr4	ARHGAP10	+	1.49829	0.614487	0.373675	1	0	0
ENSG00000071242.11	chr6	RPS6KA2	-	0.104594	4.44749	0.998879	1	0	0
ENSG00000071243.15	chr7	ING3	+	-1.34247	5.84896	0.0267376	0.496038	0	0
ENSG00000071246.10	chr14	VASH1	+	3.95769	5.84739	0.221981	1	0	0
ENSG00000071282.11	chr3	LMCD1	+	0.380351	-0.054321	1	1	0	0
ENSG00000071462.11	chr7	WBSCR22	+	-1.17021	6.43309	0.0373804	0.564848	0	0
ENSG00000071537.13	chr14	SEL1L	-	-0.878581	6.84758	0.142583	1	0	0
ENSG00000071539.13	chr5	TRIP13	+	0.457921	0.102133	0.786448	1	0	0
ENSG00000071553.16	chrX	ATP6AP1	+	0.230942	6.23603	0.804726	1	0	0
ENSG00000071564.14	chr19	TCF3	-	0.539221	8.44043	0.477731	1	0	0
ENSG00000071575.11	chr2	TRIB2	+	-2.2259	5.22803	0.00327634	0.15832	0	0
ENSG00000071626.16	chr19	DAZAP1	+	0.413551	6.94356	0.605506	1	0	0
ENSG00000071655.17	chr19	MBD3	-	0.321235	5.37649	0.821667	1	0	0
ENSG00000071677.1	chr2	PRLH	+	0	-3.61712	1	1	0	0
ENSG00000071794.15	chr3	HLTF	-	0.74382	4.64142	0.437413	1	0	0
ENSG00000071859.14	chrX	FAM50A	+	0.0360032	6.08139	0.921833	1	0	0
ENSG00000071889.16	chrX	FAM3A	-	0.411612	5.15777	0.662449	1	0	0
ENSG00000071894.14	chr8	CPSF1	-	1.61023	7.96513	0.058773	0.709517	0	0
ENSG00000071909.18	chr2	MYO3B	+	3.97426	-0.221103	0.254847	1	0	0
ENSG00000071967.11	chr2	CYBRD1	+	4.55746	3.43004	0.00272075	0.140814	0	0
ENSG00000071991.8	chr18	CDH19	-	0	-3.61712	1	1	0	0
ENSG00000071994.10	chr6	PDCD2	-	0.330617	6.34204	0.69829	1	0	0
ENSG00000072041.16	chr12	SLC6A15	-	0.878688	-3.54577	1	1	0	0
ENSG00000072042.12	chr14	RDH11	-	0.131236	5.19949	0.959045	1	0	0
ENSG00000072062.13	chr19	PRKACA	-	1.10007	5.20031	0.185192	1	0	0
ENSG00000072071.16	chr19	ADGRL1	-	3.25454	3.05803	0.00960907	0.285776	0	0
ENSG00000072080.10	chr2	SPP2	+	0	-3.61712	1	1	0	0
ENSG00000072110.13	chr14	ACTN1	-	3.01795	3.47661	0.0787709	0.812262	0	0
ENSG00000072121.15	chr14	ZFYVE26	-	0.512067	6.01042	0.525255	1	0	0
ENSG00000072133.10	chrX	RPS6KA6	-	-2.56965	2.93158	0.0832743	0.83459	0	0
ENSG00000072134.15	chr17	EPN2	+	-0.433603	2.55455	0.461605	1	0	0
ENSG00000072135.12	chr2	PTPN18	+	1.07891	6.73879	0.26428	1	0	0
ENSG00000072163.18	chr2	LIMS2	-	-0.974738	2.47465	0.196668	1	0	0
ENSG00000072182.12	chr2	ASIC4	+	-0.252155	-2.00733	0.733083	1	0	0
ENSG00000072195.14	chr2	SPEG	+	4.49028	0.251473	0.0607777	0.72121	0	0
ENSG00000072201.13	chr4	LNX1	-	0.182123	1.2989	0.954514	1	0	0
ENSG00000072210.18	chr17	ALDH3A2	+	2.42026	6.2065	0.0194103	0.424281	0	0
ENSG00000072274.12	chr3	TFRC	-	-1.11713	8.23335	0.0300903	0.51072	0	0
ENSG00000072310.16	chr17	SREBF1	-	-1.88917	5.94403	0.00642451	0.227015	0	0
ENSG00000072315.3	chrX	TRPC5	-	4.96178	-2.17342	0.321142	1	0	0
ENSG00000072364.12	chr5	AFF4	-	-0.548942	8.36199	0.358434	1	0	0
ENSG00000072401.14	chr10	UBE2D1	+	-0.490585	4.69421	0.399468	1	0	0
ENSG00000072415.8	chr14	MPP5	+	-0.648012	4.64415	0.270287	1	0	0
ENSG00000072422.16	chr10	RHOBTB1	-	0.389587	-0.473704	1	1	0	0
ENSG00000072501.17	chrX	SMC1A	-	-0.43099	6.94836	0.423517	1	0	0
ENSG00000072506.12	chrX	HSD17B10	-	0.148354	5.10631	0.944279	1	0	0
ENSG00000072518.20	chr11	MARK2	+	0.427491	6.23788	0.621474	1	0	0
ENSG00000072571.19	chr5	HMMR	+	-1.19981	0.906154	0.0705703	0.780229	0	0
ENSG00000072609.17	chr12	CHFR	-	-0.299194	6.63533	0.568263	1	0	0
ENSG00000072657.8	chr12	TRHDE	+	4.55773	-2.43176	0.784771	1	0	0
ENSG00000072682.18	chr5	P4HA2	-	-0.0040521	-2.12897	0.844482	1	0	0
ENSG00000072694.19	chr1	FCGR2B	+	2.47129	7.10212	0.0250662	0.478066	0	0
ENSG00000072736.18	chr16	NFATC3	+	1.64412	6.34473	0.0669231	0.757044	0	0
ENSG00000072756.16	chr3	TRNT1	+	0.955225	4.72148	0.363118	1	0	0
ENSG00000072778.19	chr17	ACADVL	+	-0.705704	7.94236	0.195395	1	0	0
ENSG00000072786.12	chr5	STK10	-	-0.0622586	8.04409	0.828038	1	0	0
ENSG00000072803.17	chr5	FBXW11	-	-0.779604	6.42421	0.128845	1	0	0
ENSG00000072818.11	chr17	ACAP1	+	-0.606175	8.13045	0.295291	1	0	0
ENSG00000072832.14	chr4	CRMP1	-	2.75492	0.0446319	0.701506	1	0	0
ENSG00000072840.12	chr4	EVC	+	4.46554	2.05592	0.385756	1	0	0
ENSG00000072849.10	chr17	DERL2	-	-1.19372	6.26703	0.0317758	0.523436	0	0
ENSG00000072858.10	chr3	SIDT1	+	-0.222161	6.28422	0.625575	1	0	0
ENSG00000072864.12	chr16	NDE1	+	-1.40592	2.07124	0.0223448	0.450722	0	0
ENSG00000072952.18	chr11	MRVI1	-	1.55489	1.34465	0.209854	1	0	0
ENSG00000072954.6	chr19	TMEM38A	+	-0.232884	2.05918	0.664055	1	0	0
ENSG00000072958.8	chr19	AP1M1	+	1.78474	6.45265	0.0302879	0.511334	0	0
ENSG00000073008.14	chr19	PVR	+	4.02931	0.706836	0.112988	0.96605	0	0
ENSG00000073050.11	chr19	XRCC1	-	0.58498	4.50193	0.553939	1	0	0
ENSG00000073060.15	chr12	SCARB1	-	-0.477096	2.92421	0.544093	1	0	0
ENSG00000073067.13	chr7	CYP2W1	+	-0.798037	-1.5147	0.436575	1	0	0
ENSG00000073111.13	chr3	MCM2	+	-0.344427	5.20373	0.516432	1	0	0
ENSG00000073146.15	chr22	MOV10L1	+	2.48452	-3.28112	1	1	0	0
ENSG00000073150.13	chr22	PANX2	+	1.74897	-2.01873	0.675848	1	0	0
ENSG00000073169.13	chr22	SELO	+	-1.11867	5.68627	0.0872146	0.852906	0	0
ENSG00000073282.12	chr3	TP63	+	-3.82028	-1.73339	0.000266093	0.0296212	1	1
ENSG00000073331.17	chr4	ALPK1	+	-0.395967	5.32118	0.452138	1	0	0
ENSG00000073350.13	chr17	LLGL2	+	0.0511603	5.1055	1	1	0	0
ENSG00000073417.14	chr15	PDE8A	+	-1.26881	5.94031	0.0450997	0.62465	0	0
ENSG00000073464.11	chrX	CLCN4	+	2.64893	4.81109	0.0257722	0.485304	0	0
ENSG00000073536.17	chr17	NLE1	-	0.675508	3.86818	0.409471	1	0	0
ENSG00000073578.16	chr5	SDHA	+	-0.472316	6.41622	0.383297	1	0	0
ENSG00000073584.18	chr17	SMARCE1	-	-0.806452	6.6355	0.121147	0.991629	0	0
ENSG00000073598.5	chr17	FNDC8	+	0.0228318	-1.59198	1	1	0	0
ENSG00000073605.18	chr17	GSDMB	-	1.53878	6.6798	0.116697	0.97666	0	0
ENSG00000073614.11	chr12	KDM5A	-	-1.53882	8.12988	0.00580375	0.223705	0	0
ENSG00000073670.13	chr17	ADAM11	+	1.3074	0.953108	0.236584	1	0	0
ENSG00000073711.10	chr3	PPP2R3A	+	0.268587	0.181886	0.989019	1	0	0
ENSG00000073712.14	chr14	FERMT2	-	-1.67911	-0.905324	0.158698	1	0	0
ENSG00000073734.8	chr2	ABCB11	-	0	-3.61712	1	1	0	0
ENSG00000073737.16	chr2	DHRS9	+	-0.193026	-0.619514	0.740365	1	0	0
ENSG00000073754.5	chr1	CD5L	-	1.06576	-1.81043	0.824996	1	0	0
ENSG00000073756.11	chr1	PTGS2	-	1.54138	1.40557	0.631867	1	0	0
ENSG00000073792.15	chr3	IGF2BP2	-	2.40022	-0.274201	0.293079	1	0	0
ENSG00000073803.13	chr3	MAP3K13	+	0.793453	3.83672	0.375952	1	0	0
ENSG00000073849.14	chr3	ST6GAL1	+	0.455606	9.26569	0.564648	1	0	0
ENSG00000073861.2	chr17	TBX21	+	1.27094	5.09563	0.193081	1	0	0
ENSG00000073905.8	chrX	VDAC1P1	+	4.89845	-2.21384	0.352035	1	0	0
ENSG00000073910.19	chr13	FRY	+	2.68616	6.851	0.128222	1	0	0
ENSG00000073921.17	chr11	PICALM	-	-1.01274	6.82752	0.0567336	0.695717	0	0
ENSG00000073969.18	chr17	NSF	+	-0.370251	3.60978	0.531139	1	0	0
ENSG00000074047.20	chr2	GLI2	+	0	-3.61712	1	1	0	0
ENSG00000074054.17	chr2	CLASP1	-	0.010719	6.69546	0.920238	1	0	0
ENSG00000074071.13	chr16	MRPS34	-	0.936142	5.1099	0.383862	1	0	0
ENSG00000074181.8	chr19	NOTCH3	-	-0.447843	-1.71135	0.620931	1	0	0
ENSG00000074201.8	chr11	CLNS1A	-	0.847271	5.71586	0.334229	1	0	0
ENSG00000074211.13	chr4	PPP2R2C	-	1.98888	-3.39054	1	1	0	0
ENSG00000074219.13	chr19	TEAD2	-	3.79539	5.83631	0.000614573	0.0543283	1	0
ENSG00000074266.17	chr11	EED	+	-1.49057	6.2043	0.00449177	0.192494	0	0
ENSG00000074276.10	chr5	CDHR2	+	-1.02247	-0.781883	0.225427	1	0	0
ENSG00000074317.10	chr5	SNCB	-	-2.53641	-3.30256	0.22367	1	0	0
ENSG00000074319.12	chr11	TSG101	-	-1.34462	5.59878	0.0305081	0.512058	0	0
ENSG00000074356.16	chr17	NCBP3	-	-0.0610093	6.87841	0.82994	1	0	0
ENSG00000074370.17	chr17	ATP2A3	-	-0.0339669	9.59265	0.859135	1	0	0
ENSG00000074410.13	chr15	CA12	-	0.324728	-2.80512	1	1	0	0
ENSG00000074416.13	chr3	MGLL	-	-0.908042	2.75239	0.280374	1	0	0
ENSG00000074527.11	chr12	NTN4	-	3.62652	-0.509628	0.330996	1	0	0
ENSG00000074582.12	chr2	BCS1L	+	1.31344	5.12196	0.108502	0.947002	0	0
ENSG00000074590.13	chr12	NUAK1	-	7.47969	-0.147416	0.06479	0.742382	0	0
ENSG00000074603.18	chr15	DPP8	-	-0.132235	6.78651	0.737577	1	0	0
ENSG00000074621.13	chr15	SLC24A1	+	-0.983078	4.59207	0.100153	0.912701	0	0
ENSG00000074657.13	chr18	ZNF532	+	-0.228577	5.85755	0.656529	1	0	0
ENSG00000074660.15	chr17	SCARF1	-	0.861701	-1.95865	0.673993	1	0	0
ENSG00000074695.5	chr18	LMAN1	-	-0.741833	6.62127	0.162908	1	0	0
ENSG00000074696.12	chr15	HACD3	+	-1.01616	4.4497	0.0871405	0.852865	0	0
ENSG00000074706.13	chr6	IPCEF1	-	3.20894	3.34589	0.0070367	0.237382	0	0
ENSG00000074755.14	chr17	ZZEF1	-	-0.0891861	7.72644	0.79409	1	0	0
ENSG00000074771.3	chr6	NOX3	-	2.12527	-3.36396	1	1	0	0
ENSG00000074800.13	chr1	ENO1	-	-0.00234309	8.01062	0.90737	1	0	0
ENSG00000074803.17	chr15	SLC12A1	+	-2.68884	-1.34547	0.00582148	0.223932	0	0
ENSG00000074842.7	chr19	MYDGF	-	-0.0192462	4.41309	0.872334	1	0	0
ENSG00000074855.10	chr19	ANO8	-	1.11988	2.67818	0.310521	1	0	0
ENSG00000074935.13	chr6	TUBE1	-	1.39947	5.18032	0.0966372	0.897308	0	0
ENSG00000074964.16	chr1	ARHGEF10L	+	2.89943	4.59431	0.00228943	0.125802	0	0
ENSG00000074966.10	chr4	TXK	-	2.65112	3.69691	0.0437073	0.613788	0	0
ENSG00000075035.9	chr12	WSCD2	+	-0.959265	-0.387116	0.325618	1	0	0
ENSG00000075043.17	chr20	KCNQ2	-	0	-3.61712	1	1	0	0
ENSG00000075073.14	chr10	TACR2	-	1.77323	-0.180537	0.189825	1	0	0
ENSG00000075089.9	chr12	ACTR6	+	0.615902	5.097	0.558946	1	0	0
ENSG00000075131.9	chr15	TIPIN	-	-0.805784	2.43413	0.187717	1	0	0
ENSG00000075142.13	chr7	SRI	-	-0.987057	5.48287	0.070434	0.779602	0	0
ENSG00000075151.20	chr1	EIF4G3	-	-0.811422	6.67721	0.105559	0.93478	0	0
ENSG00000075188.8	chr12	NUP37	-	0.484003	3.80471	0.614566	1	0	0
ENSG00000075213.10	chr7	SEMA3A	-	0.313493	-2.30775	1	1	0	0
ENSG00000075218.18	chr22	GTSE1	+	-1.39669	-1.32133	0.116647	0.976419	0	0
ENSG00000075223.13	chr7	SEMA3C	-	6.89625	-0.661275	0.0710218	0.783152	0	0
ENSG00000075234.16	chr22	TTC38	+	1.02483	4.07187	0.277839	1	0	0
ENSG00000075239.13	chr11	ACAT1	+	-0.460298	4.62019	0.41747	1	0	0
ENSG00000075240.16	chr22	GRAMD4	+	0.0363973	4.50552	1	1	0	0
ENSG00000075275.16	chr22	CELSR1	-	1.55012	8.35295	0.0361059	0.55641	0	0
ENSG00000075290.7	chr10	WNT8B	+	0.0529391	-1.1898	1	1	0	0
ENSG00000075292.18	chr2	ZNF638	+	1.1014	7.88521	0.168531	1	0	0
ENSG00000075303.12	chr7	SLC25A40	-	2.48833	4.9918	0.0205568	0.432808	0	0
ENSG00000075336.11	chr18	TIMM21	+	0.00359461	4.5777	1	1	0	0
ENSG00000075340.22	chr2	ADD2	-	-3.35309	2.87648	0.00774226	0.250977	0	0
ENSG00000075388.3	chr11	FGF4	-	0	-3.61712	1	1	0	0
ENSG00000075391.16	chr1	RASAL2	+	4.41688	3.14276	0.0334913	0.536517	0	0
ENSG00000075399.12	chr16	VPS9D1	-	-0.963885	4.42324	0.157933	1	0	0
ENSG00000075407.17	chr10	ZNF37A	+	1.08999	6.0392	0.200284	1	0	0
ENSG00000075413.17	chr14	MARK3	+	-0.97163	7.19442	0.052955	0.675887	0	0
ENSG00000075415.12	chr12	SLC25A3	+	-1.93661	8.99663	0.000296167	0.0318546	1	1
ENSG00000075420.12	chr3	FNDC3B	+	-0.0832371	3.4865	0.792594	1	0	0
ENSG00000075426.11	chr2	FOSL2	+	-0.203427	5.82033	0.683397	1	0	0
ENSG00000075429.8	chr17	CACNG5	+	0	-3.61712	1	1	0	0
ENSG00000075461.5	chr17	CACNG4	+	3.32867	-3.00563	0.792802	1	0	0
ENSG00000075539.13	chr4	FRYL	-	0.0311581	7.46249	0.953192	1	0	0
ENSG00000075568.16	chr2	TMEM131	-	-0.30329	7.53346	0.506119	1	0	0
ENSG00000075618.17	chr7	FSCN1	+	-1.42491	-0.0213067	0.137109	1	0	0
ENSG00000075624.13	chr7	ACTB	-	-0.224798	10.444	0.655544	1	0	0
ENSG00000075643.5	chr18	MOCOS	+	-0.819068	-0.705688	0.44923	1	0	0
ENSG00000075651.15	chr3	PLD1	-	7.83639	0.186612	0.0167319	0.393013	0	0
ENSG00000075673.11	chr13	ATP12A	+	-2.58804	-3.4889	0.334838	1	0	0
ENSG00000075702.16	chr19	WDR62	+	-1.12824	2.15331	0.126039	1	0	0
ENSG00000075711.20	chr3	DLG1	-	-0.695397	6.66297	0.190908	1	0	0
ENSG00000075785.12	chr3	RAB7A	+	-0.743821	7.03198	0.183196	1	0	0
ENSG00000075790.10	chr7	BCAP29	+	0.176256	5.70565	0.874912	1	0	0
ENSG00000075826.16	chr10	SEC31B	-	-0.439693	6.67244	0.378519	1	0	0
ENSG00000075856.11	chr12	SART3	-	-0.914836	6.67559	0.0890269	0.861405	0	0
ENSG00000075884.12	chr2	ARHGAP15	+	-0.198251	6.44971	0.670178	1	0	0
ENSG00000075886.10	chr2	TUBA3D	+	1.81346	-0.431512	0.190564	1	0	0
ENSG00000075891.21	chr10	PAX2	+	-2.58804	-3.4889	0.334838	1	0	0
ENSG00000075914.12	chr3	EXOSC7	+	-1.19389	4.60589	0.0290665	0.51072	0	0
ENSG00000075945.12	chr1	KIFAP3	-	-1.02183	3.97063	0.0849313	0.842679	0	0
ENSG00000075975.15	chr3	MKRN2	+	-0.452668	5.27677	0.416039	1	0	0
ENSG00000076003.4	chr2	MCM6	-	-1.30995	4.69923	0.0609116	0.721809	0	0
ENSG00000076043.9	chr11	REXO2	+	0.309368	4.44971	0.764914	1	0	0
ENSG00000076053.10	chr11	RBM7	+	-1.32782	4.68627	0.0317668	0.523431	0	0
ENSG00000076067.11	chr12	RBMS2	+	-0.459491	2.96091	0.497743	1	0	0
ENSG00000076108.11	chr12	BAZ2A	-	-0.900583	9.14321	0.138501	1	0	0
ENSG00000076201.14	chr3	PTPN23	+	0.271863	6.42592	0.826305	1	0	0
ENSG00000076242.14	chr3	MLH1	+	0.319313	5.38087	0.726199	1	0	0
ENSG00000076248.10	chr12	UNG	+	1.23945	3.83858	0.189446	1	0	0
ENSG00000076258.9	chr1	FMO4	+	3.84582	3.48143	0.0138011	0.350874	0	0
ENSG00000076321.10	chr1	KLHL20	+	-0.72225	4.97791	0.208608	1	0	0
ENSG00000076344.15	chr16	RGS11	-	4.72122	0.475448	0.0675824	0.760624	0	0
ENSG00000076351.12	chr17	SLC46A1	-	1.18146	1.45387	0.354419	1	0	0
ENSG00000076356.6	chr1	PLXNA2	-	-1.51399	0.0892645	0.145542	1	0	0
ENSG00000076382.16	chr17	SPAG5	-	-1.22095	3.54681	0.0477547	0.6409	0	0
ENSG00000076513.16	chr12	ANKRD13A	+	-0.965684	8.55323	0.0522055	0.670691	0	0
ENSG00000076554.15	chr8	TPD52	-	-0.206351	6.60721	0.670756	1	0	0
ENSG00000076555.15	chr12	ACACB	+	0.303985	5.08873	0.821074	1	0	0
ENSG00000076604.14	chr17	TRAF4	+	-3.49533	7.56705	3.08632e-11	7.78704e-08	1	1
ENSG00000076641.4	chr8	PAG1	-	-2.15603	5.4116	0.0104144	0.300511	0	0
ENSG00000076650.6	chr19	GPATCH1	+	1.03555	4.50545	0.216788	1	0	0
ENSG00000076662.9	chr19	ICAM3	-	-0.168495	5.17644	0.700945	1	0	0
ENSG00000076685.18	chr10	NT5C2	-	0.891196	5.86322	0.308515	1	0	0
ENSG00000076706.14	chr11	MCAM	-	-2.77452	-0.262794	0.00305208	0.15233	0	0
ENSG00000076716.8	chrX	GPC4	-	-1.1797	-2.97991	0.514401	1	0	0
ENSG00000076770.14	chrX	MBNL3	-	1.78301	7.37079	0.0520844	0.670191	0	0
ENSG00000076826.9	chr19	CAMSAP3	+	-2.99164	-0.626289	0.000914181	0.0715211	1	0
ENSG00000076864.19	chr1	RAP1GAP	-	-1.48888	-0.585131	0.16756	1	0	0
ENSG00000076924.11	chr19	XAB2	-	-1.34427	6.94624	0.0329826	0.532338	0	0
ENSG00000076928.17	chr19	ARHGEF1	+	0.151563	9.56797	0.920175	1	0	0
ENSG00000076944.14	chr19	STXBP2	+	-0.452997	6.29035	0.417168	1	0	0
ENSG00000076984.17	chr19	MAP2K7	+	-0.87603	6.0005	0.189523	1	0	0
ENSG00000077009.13	chr19	NMRK2	+	1.78859	-3.41853	1	1	0	0
ENSG00000077044.9	chr2	DGKD	+	-0.782139	8.47839	0.155032	1	0	0
ENSG00000077063.10	chr7	CTTNBP2	-	-2.97364	-2.50632	0.00719852	0.239879	0	0
ENSG00000077080.9	chr7	ACTL6B	-	3.14257	-3.0831	1	1	0	0
ENSG00000077092.18	chr3	RARB	+	1.45088	-0.233569	0.280042	1	0	0
ENSG00000077097.13	chr3	TOP2B	-	-0.977704	8.40855	0.0543634	0.682688	0	0
ENSG00000077147.14	chr10	TM9SF3	-	-1.32488	7.60844	0.0128771	0.336898	0	0
ENSG00000077150.17	chr10	NFKB2	+	-3.0373	7.84831	3.69155e-10	6.98557e-07	1	1
ENSG00000077152.9	chr1	UBE2T	-	2.62636	1.79865	0.0511878	0.666443	0	0
ENSG00000077157.21	chr1	PPP1R12B	+	-0.252054	5.38487	0.617279	1	0	0
ENSG00000077232.16	chr2	DNAJC10	+	-0.535298	8.66859	0.343617	1	0	0
ENSG00000077235.17	chr16	GTF3C1	-	-0.33976	6.21168	0.491724	1	0	0
ENSG00000077238.13	chr16	IL4R	+	2.53942	10.3999	0.0282629	0.510538	0	0
ENSG00000077254.14	chr1	USP33	-	0.0263223	6.81986	0.942213	1	0	0
ENSG00000077264.14	chrX	PAK3	+	-1.62918	-2.13174	0.130248	1	0	0
ENSG00000077274.8	chrX	CAPN6	-	0.845347	-3.55191	1	1	0	0
ENSG00000077279.16	chrX	DCX	-	0	-3.61712	1	1	0	0
ENSG00000077312.8	chr19	SNRPA	+	0.81534	6.49113	0.361772	1	0	0
ENSG00000077327.15	chr10	SPAG6	+	3.97775	-2.73712	0.537794	1	0	0
ENSG00000077348.8	chr19	EXOSC5	-	2.68709	3.00302	0.0196591	0.424792	0	0
ENSG00000077380.15	chr2	DYNC1I2	+	0.819952	4.36114	0.45715	1	0	0
ENSG00000077420.15	chr10	APBB1IP	+	0.576286	6.15514	0.498439	1	0	0
ENSG00000077454.15	chr7	LRCH4	-	0.896397	6.06469	0.282391	1	0	0
ENSG00000077458.12	chr11	FAM76B	-	-0.943499	7.29241	0.109265	0.950624	0	0
ENSG00000077463.14	chr19	SIRT6	-	-0.663332	4.57872	0.282166	1	0	0
ENSG00000077498.8	chr11	TYR	+	0	-3.61712	1	1	0	0
ENSG00000077514.8	chr11	POLD3	+	1.51438	4.32789	0.0860602	0.848745	0	0
ENSG00000077522.12	chr1	ACTN2	+	-3.41572	-3.547	0.181818	1	0	0
ENSG00000077549.17	chr1	CAPZB	-	-0.256218	6.59059	0.612641	1	0	0
ENSG00000077585.13	chr1	GPR137B	+	-0.521797	3.40157	0.42904	1	0	0
ENSG00000077616.10	chr11	NAALAD2	+	0.545496	2.97014	0.627588	1	0	0
ENSG00000077684.15	chr4	JADE1	+	-0.0825079	6.54313	0.801881	1	0	0
ENSG00000077713.18	chrX	SLC25A43	+	0.845536	3.88578	0.446631	1	0	0
ENSG00000077721.15	chrX	UBE2A	+	-2.42223	6.71096	9.3042e-07	0.00041984	1	1
ENSG00000077782.19	chr8	FGFR1	-	2.23992	3.63396	0.347449	1	0	0
ENSG00000077800.11	chr7	FKBP6	+	2.59235	-3.24531	1	1	0	0
ENSG00000077935.16	chr22	SMC1B	-	0.146457	-0.815283	1	1	0	0
ENSG00000077942.18	chr22	FBLN1	+	2.47106	-3.28904	1	1	0	0
ENSG00000077943.7	chr10	ITGA8	-	-2.81284	-3.19158	0.094292	0.886608	0	0
ENSG00000077984.5	chr20	CST7	+	3.94536	4.69169	0.00523941	0.212427	0	0
ENSG00000078018.19	chr2	MAP2	+	2.62746	5.40226	0.157327	1	0	0
ENSG00000078043.15	chr18	PIAS2	-	-0.136604	5.72008	0.733596	1	0	0
ENSG00000078053.16	chr7	AMPH	-	6.70619	-0.833087	0.020254	0.430185	0	0
ENSG00000078061.12	chrX	ARAF	+	-1.04336	6.78168	0.0855404	0.845408	0	0
ENSG00000078070.11	chr3	MCCC1	-	0.924135	5.41202	0.280619	1	0	0
ENSG00000078081.7	chr3	LAMP3	-	2.03178	-1.81521	0.435729	1	0	0
ENSG00000078098.13	chr2	FAP	-	-1.41914	-2.82269	0.284875	1	0	0
ENSG00000078114.18	chr10	NEBL	-	7.31537	-0.30235	0.284988	1	0	0
ENSG00000078124.11	chr11	ACER3	+	-0.487307	4.13439	0.376968	1	0	0
ENSG00000078140.13	chr4	UBE2K	+	-0.656824	6.51769	0.210192	1	0	0
ENSG00000078142.11	chr18	PIK3C3	+	0.798855	6.28433	0.318058	1	0	0
ENSG00000078177.13	chr4	N4BP2	+	0.513328	5.90201	0.58299	1	0	0
ENSG00000078237.6	chr12	TIGAR	+	-0.849758	3.97103	0.251836	1	0	0
ENSG00000078246.15	chr12	TULP3	+	0.195647	3.83855	0.904267	1	0	0
ENSG00000078269.13	chr6	SYNJ2	+	-0.520699	4.53889	0.450217	1	0	0
ENSG00000078295.15	chr5	ADCY2	+	1.35684	-3.49483	1	1	0	0
ENSG00000078304.19	chr14	PPP2R5C	+	-0.0746183	8.1254	0.810501	1	0	0
ENSG00000078319.8	chr7	PMS2P1	-	0.017295	2.40836	1	1	0	0
ENSG00000078328.19	chr16	RBFOX1	+	0	-3.61712	1	1	0	0
ENSG00000078369.17	chr1	GNB1	-	0.144926	8.44219	0.877439	1	0	0
ENSG00000078399.15	chr7	HOXA9	-	-0.889943	-2.36871	0.411869	1	0	0
ENSG00000078401.6	chr6	EDN1	+	-0.159785	2.97025	0.721606	1	0	0
ENSG00000078403.16	chr10	MLLT10	+	-0.101512	6.28723	0.779287	1	0	0
ENSG00000078487.17	chr7	ZCWPW1	-	-0.603719	4.64957	0.286464	1	0	0
ENSG00000078549.14	chr7	ADCYAP1R1	+	0	-3.61712	1	1	0	0
ENSG00000078579.8	chr8	FGF20	-	-0.211851	-3.00543	1	1	0	0
ENSG00000078589.12	chrX	P2RY10	+	-0.164149	6.5038	0.703637	1	0	0
ENSG00000078596.10	chrX	ITM2A	-	0.259764	5.17407	0.83859	1	0	0
ENSG00000078618.19	chr1	NRD1	-	0.337225	7.42382	0.648192	1	0	0
ENSG00000078668.13	chr8	VDAC3	+	0.449093	5.84376	0.657084	1	0	0
ENSG00000078674.17	chr8	PCM1	+	-0.568316	8.47732	0.301241	1	0	0
ENSG00000078687.16	chr17	TNRC6C	+	0.838304	4.93196	0.320488	1	0	0
ENSG00000078699.21	chr20	CBFA2T2	+	1.05635	6.03317	0.171339	1	0	0
ENSG00000078725.12	chr9	BRINP1	-	0	-3.61712	1	1	0	0
ENSG00000078747.12	chr20	ITCH	+	-1.06709	7.12843	0.0461848	0.630592	0	0
ENSG00000078795.16	chr5	PKD2L2	+	0.223613	0.413348	0.967623	1	0	0
ENSG00000078804.12	chr20	TP53INP2	+	-1.84233	5.06238	0.0478008	0.641125	0	0
ENSG00000078808.16	chr1	SDF4	-	0.620268	6.39801	0.45979	1	0	0
ENSG00000078814.15	chr20	MYH7B	+	2.28723	2.94254	0.0285038	0.51072	0	0
ENSG00000078898.6	chr20	BPIFB2	+	0	-3.61712	1	1	0	0
ENSG00000078900.14	chr1	TP73	+	2.96397	3.60247	0.0532728	0.677693	0	0
ENSG00000078902.15	chr11	TOLLIP	-	1.1178	4.74015	0.236238	1	0	0
ENSG00000078967.12	chr7	UBE2D4	+	-0.402676	3.61357	0.483645	1	0	0
ENSG00000079101.16	chr18	CLUL1	+	2.07572	-3.36558	1	1	0	0
ENSG00000079102.16	chr8	RUNX1T1	-	0.878978	-3.54577	1	1	0	0
ENSG00000079112.9	chr8	CDH17	-	2.36005	-3.30948	1	1	0	0
ENSG00000079134.11	chr18	THOC1	-	-1.19276	6.79055	0.0238435	0.46635	0	0
ENSG00000079150.17	chr2	FKBP7	-	2.52915	0.750948	0.0791153	0.813762	0	0
ENSG00000079156.16	chr2	OSBPL6	+	-3.10411	-1.84877	0.0012519	0.0885891	1	0
ENSG00000079215.13	chr5	SLC1A3	+	5.90161	-1.49587	0.0525404	0.672771	0	0
ENSG00000079246.15	chr2	XRCC5	+	-1.11452	8.22377	0.042605	0.605832	0	0
ENSG00000079257.7	chr3	LXN	-	2.85451	2.01868	0.0204268	0.431888	0	0
ENSG00000079263.18	chr2	SP140	+	0.573889	7.69966	0.457006	1	0	0
ENSG00000079277.19	chr1	MKNK1	-	0.341058	5.82376	0.672852	1	0	0
ENSG00000079308.16	chr2	TNS1	-	1.72537	0.395527	0.427369	1	0	0
ENSG00000079313.11	chr19	REXO1	-	-0.622974	6.32106	0.327922	1	0	0
ENSG00000079332.14	chr10	SAR1A	-	-2.43031	7.26279	3.48769e-05	0.00713493	1	1
ENSG00000079335.18	chr1	CDC14A	+	-2.43544	5.10129	0.000120008	0.0169394	1	1
ENSG00000079337.15	chr12	RAPGEF3	-	5.73255	7.56065	2.6e-08	2.24517e-05	1	1
ENSG00000079385.21	chr19	CEACAM1	-	4.26282	4.32518	0.0147518	0.364159	0	0
ENSG00000079387.13	chr12	SENP1	-	-0.33274	5.17452	0.536055	1	0	0
ENSG00000079393.20	chr10	DUSP13	-	2.54875	-3.25981	1	1	0	0
ENSG00000079432.7	chr19	CIC	+	0.554305	7.87165	0.535904	1	0	0
ENSG00000079435.9	chr19	LIPE	-	1.19055	3.48359	0.218056	1	0	0
ENSG00000079459.12	chr8	FDFT1	+	-0.662851	6.93576	0.209337	1	0	0
ENSG00000079462.7	chr19	PAFAH1B3	-	0.36653	3.03083	0.797343	1	0	0
ENSG00000079482.12	chrX	OPHN1	-	1.35369	-1.61149	0.54233	1	0	0
ENSG00000079557.4	chr4	AFM	+	0	-3.61712	1	1	0	0
ENSG00000079616.12	chr16	KIF22	+	-0.521799	5.80408	0.34243	1	0	0
ENSG00000079689.13	chr6	SCGN	+	0.879329	-3.54577	1	1	0	0
ENSG00000079691.17	chr6	LRRC16A	+	1.02655	4.83829	0.255163	1	0	0
ENSG00000079739.15	chr1	PGM1	+	0.122051	4.16279	0.970105	1	0	0
ENSG00000079785.14	chr2	DDX1	+	-0.692236	6.51943	0.222725	1	0	0
ENSG00000079805.16	chr19	DNM2	+	0.297733	8.08532	0.705285	1	0	0
ENSG00000079819.16	chr6	EPB41L2	-	-2.38724	3.88065	0.023536	0.46239	0	0
ENSG00000079841.18	chr6	RIMS1	+	2.45967	-3.2878	1	1	0	0
ENSG00000079931.14	chr6	MOXD1	-	-3.14114	0.951589	0.010884	0.307403	0	0
ENSG00000079950.13	chr6	STX7	-	2.85769	9.00054	0.00623943	0.227015	0	0
ENSG00000079974.17	chr22	RABL2B	-	0.486876	4.41035	0.59819	1	0	0
ENSG00000079999.13	chr19	KEAP1	-	0.898685	3.66314	0.327442	1	0	0
ENSG00000080007.7	chr6	DDX43	+	-3.48967	-0.0358554	8.98762e-06	0.00256715	1	1
ENSG00000080031.9	chr19	PTPRH	-	-1.21388	-2.98245	0.507649	1	0	0
ENSG00000080166.15	chr13	DCT	-	0.722351	-0.489755	0.77364	1	0	0
ENSG00000080189.14	chr20	SLC35C2	-	0.2422	6.01605	0.791387	1	0	0
ENSG00000080200.9	chr3	CRYBG3	+	0.677474	2.57181	0.808345	1	0	0
ENSG00000080224.17	chr3	EPHA6	+	0	-3.61712	1	1	0	0
ENSG00000080293.9	chr2	SCTR	-	0	-3.61712	1	1	0	0
ENSG00000080298.15	chr9	RFX3	-	-0.158273	6.19369	0.718152	1	0	0
ENSG00000080345.17	chr2	RIF1	+	-0.754824	7.13186	0.151185	1	0	0
ENSG00000080371.5	chr12	RAB21	+	-2.53366	6.5655	6.98141e-06	0.00212438	1	1
ENSG00000080493.13	chr4	SLC4A4	+	4.83121	0.575423	0.0125648	0.333707	0	0
ENSG00000080503.20	chr9	SMARCA2	+	0.0861514	7.12941	0.961193	1	0	0
ENSG00000080511.3	chr19	RDH8	+	0.84538	-3.55191	1	1	0	0
ENSG00000080546.13	chr6	SESN1	-	0.459514	6.35756	0.625142	1	0	0
ENSG00000080561.13	chrX	MID2	+	0.584126	2.32943	0.727839	1	0	0
ENSG00000080572.12	chrX	PIH1D3	+	1.48611	-3.47742	1	1	0	0
ENSG00000080573.6	chr19	COL5A3	-	2.23144	1.3006	0.417656	1	0	0
ENSG00000080603.16	chr16	SRCAP	+	-0.730224	3.50448	0.239357	1	0	0
ENSG00000080608.9	chr9	PUM3	-	-1.10612	5.10377	0.0434681	0.611869	0	0
ENSG00000080618.13	chr13	CPB2	-	-1.81985	-2.47466	0.117202	0.978735	0	0
ENSG00000080644.15	chr15	CHRNA3	-	-1.60708	-1.89623	0.137455	1	0	0
ENSG00000080709.14	chr5	KCNN2	+	-4.34649	-3.47984	0.0301028	0.51072	0	0
ENSG00000080802.18	chr7	CNOT4	-	-1.12927	5.50039	0.0399833	0.585809	0	0
ENSG00000080815.18	chr14	PSEN1	+	-0.412918	6.51061	0.424148	1	0	0
ENSG00000080819.6	chr3	CPOX	-	1.72609	4.27229	0.0573704	0.699558	0	0
ENSG00000080822.16	chr3	CLDND1	-	-0.922839	6.55096	0.114529	0.970096	0	0
ENSG00000080823.21	chr14	MOK	-	0.0814468	0.963634	1	1	0	0
ENSG00000080824.18	chr14	HSP90AA1	-	-0.968793	9.03817	0.0636555	0.736876	0	0
ENSG00000080839.11	chr20	RBL1	-	1.06176	4.46778	0.188536	1	0	0
ENSG00000080845.17	chr20	DLGAP4	+	1.18519	7.15751	0.107856	0.944212	0	0
ENSG00000080854.14	chr11	IGSF9B	-	1.8837	-0.370448	0.324209	1	0	0
ENSG00000080910.11	chr1	CFHR2	+	0	-3.61712	1	1	0	0
ENSG00000080947.14	chr1	CROCCP3	-	1.6641	4.65122	0.0785986	0.811779	0	0
ENSG00000080986.12	chr18	NDC80	+	-0.563496	2.60794	0.401544	1	0	0
ENSG00000081014.10	chr15	AP4E1	+	-0.38883	5.22524	0.464887	1	0	0
ENSG00000081019.13	chr1	RSBN1	-	-0.750026	6.45873	0.171431	1	0	0
ENSG00000081026.18	chr1	MAGI3	+	1.6869	1.38899	0.120417	0.989917	0	0
ENSG00000081041.8	chr4	CXCL2	-	-0.572277	1.53659	0.502378	1	0	0
ENSG00000081051.7	chr4	AFP	+	0	-3.61712	1	1	0	0
ENSG00000081052.11	chr2	COL4A4	-	-0.310515	6.38008	0.599787	1	0	0
ENSG00000081059.19	chr5	TCF7	+	-0.336788	7.2243	0.562674	1	0	0
ENSG00000081087.14	chr6	OSTM1	-	1.82475	5.48503	0.0473719	0.63845	0	0
ENSG00000081138.13	chr18	CDH7	+	3.07465	-3.10403	1	1	0	0
ENSG00000081148.11	chr3	IMPG2	-	-0.389635	1.37497	0.534856	1	0	0
ENSG00000081154.11	chr3	PCNP	+	-0.995379	7.62563	0.0566855	0.695372	0	0
ENSG00000081177.18	chr14	EXD2	+	1.23965	3.51611	0.236421	1	0	0
ENSG00000081181.7	chr14	ARG2	+	-0.984606	1.14955	0.127246	1	0	0
ENSG00000081189.13	chr5	MEF2C	-	-0.0286658	7.69286	0.867625	1	0	0
ENSG00000081237.18	chr1	PTPRC	+	-0.295323	10.1289	0.519005	1	0	0
ENSG00000081248.10	chr1	CACNA1S	-	0.854942	-3.55007	1	1	0	0
ENSG00000081277.11	chr1	PKP1	+	0	-3.61712	1	1	0	0
ENSG00000081307.12	chr3	UBA5	+	-0.257262	6.11112	0.58679	1	0	0
ENSG00000081320.10	chr2	STK17B	-	-1.45946	8.05987	0.0202054	0.429523	0	0
ENSG00000081377.16	chr9	CDC14B	-	3.1689	4.59375	0.00788172	0.253803	0	0
ENSG00000081386.12	chr9	ZNF510	-	0.679619	5.34163	0.445486	1	0	0
ENSG00000081479.12	chr2	LRP2	-	-3.49882	-3.41925	0.0749147	0.7989	0	0
ENSG00000081665.13	chr19	ZNF506	-	0.834644	5.6589	0.302255	1	0	0
ENSG00000081692.12	chr1	JMJD4	-	0.888209	2.12721	0.304362	1	0	0
ENSG00000081721.11	chr1	DUSP12	+	-1.26407	4.9954	0.0344097	0.543713	0	0
ENSG00000081760.16	chr12	AACS	+	-0.462767	3.73937	0.418219	1	0	0
ENSG00000081791.8	chr5	KIAA0141	+	0.770368	6.90993	0.287171	1	0	0
ENSG00000081800.8	chr7	SLC13A1	-	0	-3.61712	1	1	0	0
ENSG00000081803.15	chr7	CADPS2	-	0	-3.61712	1	1	0	0
ENSG00000081818.3	chr5	PCDHB4	+	1.24752	-3.50792	1	1	0	0
ENSG00000081842.17	chr5	PCDHA6	+	0	-3.61712	1	1	0	0
ENSG00000081853.14	chr5	PCDHGA2	+	7.30691	-0.297223	0.0318137	0.523764	0	0
ENSG00000081870.11	chr1	HSPB11	-	0.650825	5.06994	0.4393	1	0	0
ENSG00000081913.13	chr18	PHLPP1	+	-4.2252	2.58648	7.5491e-08	5.0792e-05	1	1
ENSG00000081923.10	chr18	ATP8B1	-	1.49858	2.30419	0.247679	1	0	0
ENSG00000081985.10	chr1	IL12RB2	+	2.91985	0.573796	0.137872	1	0	0
ENSG00000082014.16	chr7	SMARCD3	-	1.7311	2.89623	0.111386	0.960675	0	0
ENSG00000082068.8	chr5	WDR70	+	-0.444009	5.13118	0.402968	1	0	0
ENSG00000082074.15	chr5	FYB	-	4.79496	5.75113	0.00218579	0.123699	0	0
ENSG00000082126.17	chr2	MPP4	-	0.75084	-2.59701	1	1	0	0
ENSG00000082146.12	chr2	STRADB	+	0.758081	3.70922	0.506556	1	0	0
ENSG00000082153.17	chr2	BZW1	+	-1.61969	6.23447	0.00733869	0.242967	0	0
ENSG00000082175.14	chr11	PGR	-	-3.19849	-3.13244	0.0171894	0.396552	0	0
ENSG00000082196.20	chr5	C1QTNF3	-	-0.803154	3.01717	0.150275	1	0	0
ENSG00000082212.11	chr18	ME2	+	0.441612	5.81686	0.635446	1	0	0
ENSG00000082213.17	chr5	C5orf22	+	1.07221	4.71296	0.210888	1	0	0
ENSG00000082258.12	chr2	CCNT2	+	-0.592582	7.92427	0.234888	1	0	0
ENSG00000082269.16	chr6	FAM135A	+	-0.883703	3.61662	0.169978	1	0	0
ENSG00000082293.12	chr6	COL19A1	+	0.414834	5.26786	0.796229	1	0	0
ENSG00000082397.16	chr18	EPB41L3	-	3.03935	2.19892	0.169737	1	0	0
ENSG00000082438.15	chr2	COBLL1	-	-1.49688	7.73679	0.00987109	0.290868	0	0
ENSG00000082458.11	chrX	DLG3	+	0.743407	3.55621	0.365619	1	0	0
ENSG00000082482.13	chr1	KCNK2	+	0	-3.61712	1	1	0	0
ENSG00000082497.11	chr1	SERTAD4	+	0	-3.61712	1	1	0	0
ENSG00000082512.14	chr1	TRAF5	+	0.146385	8.23985	0.923751	1	0	0
ENSG00000082515.16	chr5	MRPL22	+	-1.7147	4.21294	0.00488366	0.203948	0	0
ENSG00000082516.8	chr5	GEMIN5	-	0.414266	4.4053	0.654169	1	0	0
ENSG00000082556.10	chr8	OPRK1	-	0	-3.61712	1	1	0	0
ENSG00000082641.15	chr17	NFE2L1	+	-1.57533	6.57038	0.00222739	0.124549	0	0
ENSG00000082684.14	chr3	SEMA5B	-	1.75806	-3.432	1	1	0	0
ENSG00000082701.14	chr3	GSK3B	-	-0.55083	6.06509	0.288413	1	0	0
ENSG00000082781.11	chr3	ITGB5	-	4.00771	2.74026	0.258554	1	0	0
ENSG00000082805.19	chr12	ERC1	+	-0.351796	5.7037	0.535183	1	0	0
ENSG00000082898.16	chr2	XPO1	-	-0.0589669	8.43774	0.832544	1	0	0
ENSG00000082929.8	chr4	LINC01587	+	0.483937	-2.7274	1	1	0	0
ENSG00000082996.19	chr3	RNF13	+	0.610771	5.45533	0.458424	1	0	0
ENSG00000083067.22	chr9	TRPM3	-	0.845434	-3.55191	1	1	0	0
ENSG00000083093.9	chr16	PALB2	-	0.249982	4.02208	0.829999	1	0	0
ENSG00000083097.14	chr6	DOPEY1	+	0.466184	6.2713	0.620722	1	0	0
ENSG00000083099.10	chr6	LYRM2	-	-0.449077	4.73874	0.435395	1	0	0
ENSG00000083123.14	chr6	BCKDHB	+	1.41635	3.84303	0.184427	1	0	0
ENSG00000083168.9	chr8	KAT6A	-	-1.12069	7.68815	0.0430018	0.608822	0	0
ENSG00000083223.17	chr9	ZCCHC6	-	0.576713	7.45108	0.419779	1	0	0
ENSG00000083290.19	chr17	ULK2	-	0.746172	3.63504	0.675596	1	0	0
ENSG00000083307.10	chr8	GRHL2	+	-1.61167	-3.35988	0.551223	1	0	0
ENSG00000083312.17	chr5	TNPO1	+	-0.145258	7.60897	0.734006	1	0	0
ENSG00000083444.16	chr1	PLOD1	+	1.22856	3.53336	0.187643	1	0	0
ENSG00000083454.21	chr17	P2RX5	-	-0.85021	6.37293	0.316557	1	0	0
ENSG00000083457.11	chr17	ITGAE	-	-0.0911863	5.05526	0.792996	1	0	0
ENSG00000083520.14	chr13	DIS3	-	-0.91718	7.03229	0.0906308	0.868873	0	0
ENSG00000083535.15	chr13	PIBF1	+	1.00156	4.71464	0.310272	1	0	0
ENSG00000083544.13	chr13	TDRD3	+	0.16714	4.67188	0.903346	1	0	0
ENSG00000083622.8	chr7	AC000111.6	-	0	-3.61712	1	1	0	0
ENSG00000083635.7	chr13	NUFIP1	-	-1.44838	2.38904	0.0190898	0.420656	0	0
ENSG00000083642.18	chr13	PDS5B	+	-0.756001	6.5796	0.19302	1	0	0
ENSG00000083720.12	chr5	OXCT1	-	-0.135482	5.88353	0.738125	1	0	0
ENSG00000083750.12	chrX	RRAGB	+	0.210516	4.9641	0.867983	1	0	0
ENSG00000083782.7	chr12	EPYC	-	0.821567	-3.56133	1	1	0	0
ENSG00000083799.17	chr16	CYLD	+	-1.6299	9.21582	0.00803588	0.256378	0	0
ENSG00000083807.9	chr19	SLC27A5	-	0.632037	1.7696	0.517948	1	0	0
ENSG00000083812.11	chr19	ZNF324	+	-0.062509	3.61521	0.828169	1	0	0
ENSG00000083814.12	chr19	ZNF671	-	0.372105	5.37861	0.703342	1	0	0
ENSG00000083817.8	chr19	ZNF416	-	-1.27038	3.00468	0.0547005	0.685074	0	0
ENSG00000083828.15	chr19	ZNF586	+	-0.94734	5.20524	0.101134	0.915681	0	0
ENSG00000083838.15	chr19	ZNF446	+	0.417099	3.02157	0.694546	1	0	0
ENSG00000083844.10	chr19	ZNF264	+	-0.264216	5.73812	0.612772	1	0	0
ENSG00000083845.8	chr19	RPS5	+	-0.47599	9.72423	0.337135	1	0	0
ENSG00000083857.13	chr4	FAT1	-	-7.36838	-1.34774	4.81953e-14	2.65311e-10	1	1
ENSG00000083896.12	chr4	YTHDC1	-	-1.2787	5.25458	0.050349	0.659492	0	0
ENSG00000083937.8	chr3	CHMP2B	+	-1.20595	5.70821	0.039125	0.578271	0	0
ENSG00000084070.11	chr1	SMAP2	+	-0.991969	9.47751	0.0983953	0.904406	0	0
ENSG00000084072.16	chr1	PPIE	+	0.603938	6.19823	0.47757	1	0	0
ENSG00000084073.8	chr1	ZMPSTE24	+	-0.833795	5.14309	0.164717	1	0	0
ENSG00000084090.13	chr2	STARD7	-	-0.249878	8.37716	0.582222	1	0	0
ENSG00000084092.6	chr4	NOA1	-	0.114809	4.89721	0.968146	1	0	0
ENSG00000084093.15	chr4	REST	+	0.333971	6.25253	0.703648	1	0	0
ENSG00000084110.10	chr12	HAL	-	0.770031	2.91146	0.407476	1	0	0
ENSG00000084112.14	chr12	SSH1	-	-0.0396747	6.16533	0.851114	1	0	0
ENSG00000084207.15	chr11	GSTP1	+	1.16548	6.7904	0.20609	1	0	0
ENSG00000084234.16	chr11	APLP2	+	1.23506	7.53003	0.216272	1	0	0
ENSG00000084444.13	chr12	FAM234B	+	0.259225	2.47034	0.896273	1	0	0
ENSG00000084453.16	chr12	SLCO1A2	-	0.820594	-3.56053	1	1	0	0
ENSG00000084463.7	chr12	WBP11	-	-1.94917	7.10023	0.000812128	0.0655701	1	0
ENSG00000084623.11	chr1	EIF3I	+	-0.340592	6.49848	0.514955	1	0	0
ENSG00000084628.9	chr1	NKAIN1	-	-4.90762	-3.41541	0.00648326	0.227015	0	0
ENSG00000084636.17	chr1	COL16A1	-	3.18907	-3.05845	0.898917	1	0	0
ENSG00000084652.15	chr1	TXLNA	+	0.361999	6.34714	0.668067	1	0	0
ENSG00000084674.13	chr2	APOB	-	2.08074	-3.36006	1	1	0	0
ENSG00000084676.15	chr2	NCOA1	+	0.364419	6.72055	0.626375	1	0	0
ENSG00000084693.15	chr2	AGBL5	+	0.00512718	4.55196	1	1	0	0
ENSG00000084710.13	chr2	EFR3B	+	1.7999	0.463103	0.466708	1	0	0
ENSG00000084731.13	chr2	KIF3C	-	2.05026	1.81382	0.0557355	0.689621	0	0
ENSG00000084733.10	chr2	RAB10	+	0.907391	6.17555	0.287612	1	0	0
ENSG00000084734.8	chr2	GCKR	+	0	-3.61712	1	1	0	0
ENSG00000084754.10	chr2	HADHA	-	0.27255	7.57373	0.738552	1	0	0
ENSG00000084764.10	chr2	MAPRE3	+	-0.873664	2.06531	0.281382	1	0	0
ENSG00000084774.13	chr2	CAD	+	1.58405	5.94064	0.05489	0.685322	0	0
ENSG00000085063.14	chr11	CD59	-	-0.268242	4.98655	0.598624	1	0	0
ENSG00000085117.11	chr11	CD82	+	-0.0580885	7.25891	0.830984	1	0	0
ENSG00000085185.15	chrX	BCORL1	+	1.27963	3.34559	0.144848	1	0	0
ENSG00000085224.20	chrX	ATRX	-	0.00663511	7.67166	0.91641	1	0	0
ENSG00000085231.13	chr5	AK6	-	-0.324566	1.43026	0.606396	1	0	0
ENSG00000085265.10	chr9	FCN1	-	3.69846	6.86701	0.0886335	0.859317	0	0
ENSG00000085274.15	chr3	MYNN	+	-0.340788	5.38376	0.517744	1	0	0
ENSG00000085276.17	chr3	MECOM	-	-0.960114	-3.23171	0.72373	1	0	0
ENSG00000085365.17	chr5	SCAMP1	+	0.237764	4.94155	0.843493	1	0	0
ENSG00000085377.13	chr6	PREP	-	-0.287769	4.8792	0.564145	1	0	0
ENSG00000085382.11	chr6	HACE1	-	0.860468	4.50119	0.282914	1	0	0
ENSG00000085415.15	chr18	SEH1L	+	-1.50423	5.58999	0.00446753	0.192431	0	0
ENSG00000085433.15	chr1	WDR47	-	0.137385	4.31538	0.937867	1	0	0
ENSG00000085449.14	chr2	WDFY1	-	-1.31085	7.68986	0.0115008	0.316841	0	0
ENSG00000085465.12	chr1	OVGP1	-	-1.71539	4.93314	0.00374161	0.172035	0	0
ENSG00000085491.15	chr1	SLC25A24	-	0.143259	5.15917	0.937257	1	0	0
ENSG00000085511.19	chr6	MAP3K4	+	-0.380797	6.09298	0.449799	1	0	0
ENSG00000085514.15	chr7	PILRA	+	0.0789612	3.09995	1	1	0	0
ENSG00000085552.16	chr1	IGSF9	-	-0.995386	-1.13823	0.35658	1	0	0
ENSG00000085563.14	chr7	ABCB1	-	-0.0783317	3.93758	0.78729	1	0	0
ENSG00000085644.13	chr16	ZNF213	+	1.88863	3.16206	0.0529736	0.675887	0	0
ENSG00000085662.13	chr7	AKR1B1	-	0.237358	5.64454	0.800807	1	0	0
ENSG00000085719.11	chr8	CPNE3	+	0.257425	6.15853	0.810275	1	0	0
ENSG00000085721.12	chr16	RRN3	-	-1.45461	2.60224	0.0465439	0.633749	0	0
ENSG00000085733.15	chr11	CTTN	+	4.2505	3.12705	0.0449329	0.623767	0	0
ENSG00000085741.12	chr11	WNT11	-	5.18496	-2.02338	0.230573	1	0	0
ENSG00000085760.14	chr2	MTIF2	-	0.766593	5.94943	0.307437	1	0	0
ENSG00000085788.13	chr8	DDHD2	+	0.0703509	7.33799	0.978935	1	0	0
ENSG00000085831.15	chr1	TTC39A	-	-3.95145	-1.39384	8.15424e-05	0.0131322	1	1
ENSG00000085832.16	chr1	EPS15	-	-0.95425	7.52641	0.110666	0.957673	0	0
ENSG00000085840.12	chr1	ORC1	-	-1.689	2.2675	0.0395232	0.582167	0	0
ENSG00000085871.8	chr4	MGST2	+	5.2936	1.91913	0.00168116	0.105058	0	0
ENSG00000085872.14	chr19	CHERP	-	-0.628858	5.62371	0.268694	1	0	0
ENSG00000085978.21	chr2	ATG16L1	+	-1.40963	6.37599	0.00932065	0.281364	0	0
ENSG00000085982.13	chr2	USP40	-	0.760109	5.62902	0.325491	1	0	0
ENSG00000085998.13	chr1	POMGNT1	-	0.854676	5.61136	0.264205	1	0	0
ENSG00000085999.11	chr1	RAD54L	+	-0.844691	-0.148909	0.267018	1	0	0
ENSG00000086015.20	chr1	MAST2	+	-0.73665	3.97513	0.199744	1	0	0
ENSG00000086061.15	chr9	DNAJA1	+	-2.22165	7.19092	8.38976e-05	0.0132932	1	1
ENSG00000086062.12	chr9	B4GALT1	-	-0.274325	8.21184	0.580966	1	0	0
ENSG00000086065.13	chr9	CHMP5	+	0.635492	4.86712	0.479521	1	0	0
ENSG00000086102.18	chr9	NFX1	+	-0.162754	7.44421	0.698304	1	0	0
ENSG00000086159.12	chr12	AQP6	+	1.36393	-3.49281	1	1	0	0
ENSG00000086189.9	chr5	DIMT1	-	-0.00832514	5.49083	0.894525	1	0	0
ENSG00000086200.16	chr5	IPO11	+	0.10099	3.83366	1	1	0	0
ENSG00000086205.16	chr11	FOLH1	-	1.39794	-3.4822	1	1	0	0
ENSG00000086232.12	chr7	EIF2AK1	-	-0.394899	7.2769	0.434932	1	0	0
ENSG00000086288.11	chr7	NME8	+	3.71222	0.938245	0.0893096	0.862804	0	0
ENSG00000086289.11	chr7	EPDR1	+	5.15912	-2.04256	0.168157	1	0	0
ENSG00000086300.15	chr7	SNX10	+	1.2881	6.86059	0.143264	1	0	0
ENSG00000086475.14	chr10	SEPHS1	-	0.14464	4.48064	0.93122	1	0	0
ENSG00000086504.15	chr16	MRPL28	-	-0.0285416	4.95657	0.853271	1	0	0
ENSG00000086506.2	chr16	HBQ1	+	-0.946301	-2.39964	0.392215	1	0	0
ENSG00000086544.2	chr19	ITPKC	+	-0.331931	3.75917	0.542856	1	0	0
ENSG00000086548.8	chr19	CEACAM6	+	2.53687	-3.26842	1	1	0	0
ENSG00000086570.12	chr5	FAT2	-	4.57243	1.2197	0.00688728	0.234431	0	0
ENSG00000086589.11	chr5	RBM22	-	-0.832982	6.80216	0.114172	0.969241	0	0
ENSG00000086598.10	chr12	TMED2	+	-0.998631	7.09361	0.0558779	0.690255	0	0
ENSG00000086619.13	chr1	ERO1B	-	-1.06376	5.72427	0.0469117	0.636067	0	0
ENSG00000086666.18	chr15	ZFAND6	+	-2.87529	6.45282	2.5533e-07	0.000141846	1	1
ENSG00000086696.10	chr16	HSD17B2	+	-3.21116	-2.93114	0.0535081	0.678782	0	0
ENSG00000086712.12	chrX	TXLNG	+	-1.07176	6.14153	0.100659	0.914391	0	0
ENSG00000086717.18	chrX	PPEF1	+	-0.923911	-0.357909	0.265874	1	0	0
ENSG00000086730.16	chr7	LAT2	+	-0.54883	5.47135	0.37972	1	0	0
ENSG00000086758.15	chrX	HUWE1	-	-0.30801	8.35751	0.517306	1	0	0
ENSG00000086827.8	chr11	ZW10	-	0.926709	3.96225	0.367931	1	0	0
ENSG00000086848.14	chr11	ALG9	-	-1.31652	3.45566	0.0372757	0.564027	0	0
ENSG00000086967.9	chr19	MYBPC2	+	-3.36706	2.49636	0.000959276	0.0732509	1	0
ENSG00000086991.12	chr11	NOX4	-	0.820656	-3.56053	1	1	0	0
ENSG00000087008.15	chr4	ACOX3	-	1.40653	3.63347	0.139908	1	0	0
ENSG00000087053.18	chr11	MTMR2	-	0.117465	4.94506	0.963091	1	0	0
ENSG00000087074.7	chr19	PPP1R15A	+	-2.71696	8.57205	0.000812089	0.0655701	1	0
ENSG00000087076.8	chr19	HSD17B14	-	-1.8572	-0.266396	0.11896	0.985702	0	0
ENSG00000087077.11	chr7	TRIP6	+	0.580118	3.12546	0.556824	1	0	0
ENSG00000087085.13	chr7	ACHE	-	-0.0446309	-2.51667	1	1	0	0
ENSG00000087086.13	chr19	FTL	+	-0.326858	9.40913	0.546739	1	0	0
ENSG00000087087.18	chr7	SRRT	+	-0.67677	7.77285	0.197703	1	0	0
ENSG00000087088.19	chr19	BAX	+	0.502523	6.79	0.84154	1	0	0
ENSG00000087095.12	chr17	NLK	+	0.314303	4.63275	0.773694	1	0	0
ENSG00000087111.20	chr17	PIGS	-	-1.52097	5.90231	0.00575084	0.223085	0	0
ENSG00000087116.13	chr5	ADAMTS2	-	3.52734	-2.93143	0.747895	1	0	0
ENSG00000087128.9	chr4	TMPRSS11E	+	1.13622	-1.31054	1	1	0	0
ENSG00000087152.15	chr17	ATXN7L3	-	-1.102	7.03454	0.0571615	0.698699	0	0
ENSG00000087157.18	chr17	PGS1	+	0.192142	5.48957	0.86127	1	0	0
ENSG00000087191.12	chr17	PSMC5	+	-0.208479	6.57953	0.659465	1	0	0
ENSG00000087206.16	chr5	UIMC1	-	-1.39705	6.50224	0.00591579	0.224733	0	0
ENSG00000087237.10	chr16	CETP	+	1.47123	0.919736	0.229207	1	0	0
ENSG00000087245.12	chr16	MMP2	+	1.69905	-3.4459	1	1	0	0
ENSG00000087250.8	chr16	MT3	+	0.834696	-3.55438	1	1	0	0
ENSG00000087253.11	chr16	LPCAT2	+	3.49287	2.07079	0.0883371	0.858703	0	0
ENSG00000087258.13	chr16	GNAO1	+	6.64891	5.76894	0.00189568	0.11422	0	0
ENSG00000087263.16	chr16	OGFOD1	+	0.418033	4.70408	0.66839	1	0	0
ENSG00000087266.15	chr4	SH3BP2	+	2.50165	8.05085	0.00593808	0.225156	0	0
ENSG00000087269.15	chr4	NOP14	-	-0.540095	5.41727	0.306579	1	0	0
ENSG00000087274.16	chr4	ADD1	+	0.148131	8.52337	0.885755	1	0	0
ENSG00000087299.11	chr14	L2HGDH	-	0.972057	2.31553	0.260079	1	0	0
ENSG00000087301.8	chr14	TXNDC16	-	0.259698	3.74893	0.849099	1	0	0
ENSG00000087302.8	chr14	C14orf166	+	-1.45357	6.78268	0.00584131	0.223932	0	0
ENSG00000087303.16	chr14	NID2	-	-1.05612	1.29111	0.120204	0.988702	0	0
ENSG00000087338.4	chr2	GMCL1	+	0.383324	5.01003	0.698314	1	0	0
ENSG00000087365.14	chr11	SF3B2	+	-0.947463	7.99163	0.0582284	0.705771	0	0
ENSG00000087448.9	chr12	KLHL42	+	0.917042	4.68035	0.355939	1	0	0
ENSG00000087460.23	chr20	GNAS	+	-0.740682	9.83105	0.133997	1	0	0
ENSG00000087470.17	chr12	DNM1L	+	-0.65968	6.87416	0.232465	1	0	0
ENSG00000087494.15	chr12	PTHLH	-	-3.41572	-3.547	0.181818	1	0	0
ENSG00000087495.16	chr20	PHACTR3	+	2.86064	-3.1757	1	1	0	0
ENSG00000087502.17	chr12	ERGIC2	-	0.623398	4.54214	0.517763	1	0	0
ENSG00000087510.6	chr20	TFAP2C	+	0.845369	-3.55191	1	1	0	0
ENSG00000087586.17	chr20	AURKA	-	1.94968	-0.310005	0.294372	1	0	0
ENSG00000087589.16	chr20	CASS4	+	5.54752	3.11956	0.000653927	0.0560877	1	0
ENSG00000087842.10	chrX	PIR	-	3.08171	-3.1098	0.995591	1	0	0
ENSG00000087884.14	chr11	AAMDC	+	0.790714	0.640567	0.472827	1	0	0
ENSG00000087903.12	chr19	RFX2	-	0.907987	0.892747	0.469707	1	0	0
ENSG00000087995.15	chr17	METTL2A	+	0.519833	2.69419	0.571	1	0	0
ENSG00000088002.11	chr19	SULT2B1	+	3.65969	-2.88377	0.695136	1	0	0
ENSG00000088035.15	chr1	ALG6	+	0.259728	5.08038	0.809667	1	0	0
ENSG00000088038.17	chr19	CNOT3	+	0.447108	4.08695	0.622836	1	0	0
ENSG00000088053.11	chr19	GP6	-	3.68971	-2.853	0.95619	1	0	0
ENSG00000088179.8	chr2	PTPN4	+	0.454562	5.7142	0.633473	1	0	0
ENSG00000088205.12	chr2	DDX18	+	0.798144	6.8158	0.279656	1	0	0
ENSG00000088247.15	chr19	KHSRP	-	-0.182628	6.87583	0.684386	1	0	0
ENSG00000088256.8	chr19	GNA11	+	2.38574	1.9704	0.0426293	0.605832	0	0
ENSG00000088280.18	chr1	ASAP3	-	-1.02767	2.22588	0.323626	1	0	0
ENSG00000088298.12	chr20	EDEM2	-	-0.736082	5.28211	0.175961	1	0	0
ENSG00000088305.18	chr20	DNMT3B	+	6.44231	-1.05566	0.0480639	0.643032	0	0
ENSG00000088320.3	chr20	REM1	+	4.21469	-2.61416	0.576836	1	0	0
ENSG00000088325.15	chr20	TPX2	+	-2.69923	0.4054	3.28786e-05	0.00684169	1	1
ENSG00000088340.15	chr20	FER1L4	-	2.89761	3.31032	0.0632479	0.734313	0	0
ENSG00000088356.5	chr20	PDRG1	-	-1.61324	4.26561	0.00751337	0.245927	0	0
ENSG00000088367.20	chr20	EPB41L1	+	-0.320903	-1.46338	0.726194	1	0	0
ENSG00000088386.15	chr13	SLC15A1	-	0.861767	-3.54876	1	1	0	0
ENSG00000088387.17	chr13	DOCK9	-	0.892921	5.50725	0.248268	1	0	0
ENSG00000088448.14	chr13	ANKRD10	-	-0.779999	8.05798	0.0993779	0.909985	0	0
ENSG00000088451.10	chr13	TGDS	-	0.267498	4.11789	0.806118	1	0	0
ENSG00000088538.12	chr3	DOCK3	+	8.11977	0.450326	0.00176761	0.108713	0	0
ENSG00000088543.14	chr3	C3orf18	-	1.20952	3.38688	0.213782	1	0	0
ENSG00000088682.13	chr16	COQ9	+	1.7694	4.68413	0.0519853	0.669628	0	0
ENSG00000088726.15	chr3	TMEM40	-	8.10127	0.445508	0.100849	0.915332	0	0
ENSG00000088727.12	chr3	KIF9	-	-0.680362	0.739023	0.347832	1	0	0
ENSG00000088756.12	chr18	ARHGAP28	+	-4.90762	-3.41541	0.00646765	0.227015	0	0
ENSG00000088766.11	chr20	CRLS1	+	0.112477	4.76073	0.990757	1	0	0
ENSG00000088782.4	chr20	DEFB127	+	0	-3.61712	1	1	0	0
ENSG00000088808.16	chr14	PPP1R13B	-	-0.144507	4.63395	0.734237	1	0	0
ENSG00000088812.17	chr20	ATRN	+	1.13591	5.18621	0.199431	1	0	0
ENSG00000088826.17	chr20	SMOX	+	2.64865	0.86629	0.321256	1	0	0
ENSG00000088827.12	chr20	SIGLEC1	-	2.86935	1.07484	0.30348	1	0	0
ENSG00000088832.14	chr20	FKBP1A	-	-0.179121	5.54437	0.701514	1	0	0
ENSG00000088833.17	chr20	NSFL1C	-	-0.00255043	5.84995	0.896798	1	0	0
ENSG00000088836.12	chr20	SLC4A11	-	-0.682989	0.15206	0.464504	1	0	0
ENSG00000088854.12	chr20	C20orf194	-	0.47188	4.38285	0.616417	1	0	0
ENSG00000088876.11	chr20	ZNF343	-	-0.238309	4.35416	0.634537	1	0	0
ENSG00000088881.20	chr20	EBF4	+	0.896355	0.811132	0.754564	1	0	0
ENSG00000088882.7	chr20	CPXM1	-	-5.22954	-0.0989366	2.30204e-14	1.39397e-10	1	1
ENSG00000088888.17	chr20	MAVS	+	1.85379	6.86674	0.0437762	0.614043	0	0
ENSG00000088899.14	chr20	RP5-1187M17.10	-	-2.02116	4.17874	0.0449125	0.623767	0	0
ENSG00000088926.13	chr4	F11	+	-2.4489	-2.83448	0.0367096	0.560571	0	0
ENSG00000088930.7	chr20	XRN2	+	-0.859468	6.87132	0.116821	0.977073	0	0
ENSG00000088970.15	chr20	KIZ	+	0.361914	5.74126	0.684504	1	0	0
ENSG00000088986.10	chr12	DYNLL1	+	2.16883	5.62348	0.0776688	0.807122	0	0
ENSG00000088992.17	chr12	TESC	-	-0.103495	5.09967	0.778146	1	0	0
ENSG00000089006.16	chr20	SNX5	-	-0.708026	7.39451	0.144247	1	0	0
ENSG00000089009.15	chr12	RPL6	-	-0.581402	8.17533	0.243291	1	0	0
ENSG00000089012.14	chr20	SIRPG	-	2.37916	1.4405	0.0647336	0.74212	0	0
ENSG00000089022.13	chr12	MAPKAPK5	+	-1.00153	6.39835	0.0575347	0.700381	0	0
ENSG00000089041.16	chr12	P2RX7	+	0.880234	4.9554	0.288087	1	0	0
ENSG00000089048.14	chr20	ESF1	-	0.0311686	4.65266	1	1	0	0
ENSG00000089050.14	chr20	RBBP9	-	0.360993	4.01808	0.834992	1	0	0
ENSG00000089053.12	chr12	ANAPC5	-	0.365521	8.11642	0.627079	1	0	0
ENSG00000089057.14	chr20	SLC23A2	-	-0.0150899	7.87047	0.877305	1	0	0
ENSG00000089060.11	chr12	SLC8B1	-	0.922856	4.51604	0.289768	1	0	0
ENSG00000089063.14	chr20	TMEM230	-	1.45206	5.68376	0.176097	1	0	0
ENSG00000089091.16	chr20	DZANK1	-	-1.01067	3.3916	0.0999124	0.91212	0	0
ENSG00000089094.16	chr12	KDM2B	-	-1.16696	7.3773	0.0370583	0.562695	0	0
ENSG00000089101.17	chr20	CFAP61	+	3.23003	-3.05602	0.922983	1	0	0
ENSG00000089116.3	chr12	LHX5	-	0	-3.61712	1	1	0	0
ENSG00000089123.15	chr20	TASP1	-	-0.709439	3.34765	0.202937	1	0	0
ENSG00000089127.12	chr12	OAS1	+	3.23202	5.79199	0.0245364	0.472125	0	0
ENSG00000089154.10	chr12	GCN1	-	-0.37429	7.74857	0.465339	1	0	0
ENSG00000089157.15	chr12	RPLP0	-	-0.962711	9.39081	0.0602443	0.717217	0	0
ENSG00000089159.15	chr12	PXN	-	2.36406	5.56513	0.0697456	0.775501	0	0
ENSG00000089163.4	chr12	SIRT4	+	4.31205	0.0884135	0.00823622	0.260029	0	0
ENSG00000089169.14	chr12	RPH3A	+	1.32406	-0.344498	0.792357	1	0	0
ENSG00000089177.17	chr20	KIF16B	-	-0.900831	3.86466	0.116354	0.975424	0	0
ENSG00000089195.14	chr20	TRMT6	-	-0.670731	4.86477	0.256229	1	0	0
ENSG00000089199.9	chr20	CHGB	+	4.54018	-2.42512	0.481959	1	0	0
ENSG00000089220.4	chr12	PEBP1	+	0.0801621	7.98316	0.986994	1	0	0
ENSG00000089225.19	chr12	TBX5	-	0	-3.61712	1	1	0	0
ENSG00000089234.15	chr12	BRAP	-	-1.73232	5.5694	0.00261436	0.136946	0	0
ENSG00000089248.6	chr12	ERP29	+	-0.231119	7.98728	0.599684	1	0	0
ENSG00000089250.18	chr12	NOS1	-	-1.23229	-2.75099	0.339494	1	0	0
ENSG00000089280.18	chr16	FUS	+	-0.759004	9.46647	0.110328	0.955765	0	0
ENSG00000089289.15	chrX	IGBP1	+	-0.234619	6.14711	0.630034	1	0	0
ENSG00000089327.14	chr19	FXYD5	+	-0.00126309	7.59976	0.889822	1	0	0
ENSG00000089335.20	chr19	ZNF302	+	1.69388	6.00717	0.0940028	0.885401	0	0
ENSG00000089351.14	chr19	GRAMD1A	+	-0.0120704	5.73679	0.884022	1	0	0
ENSG00000089356.16	chr19	FXYD3	+	-1.79832	-3.15292	0.368635	1	0	0
ENSG00000089472.16	chrX	HEPH	+	2.92537	-3.15511	1	1	0	0
ENSG00000089486.16	chr16	CDIP1	-	2.43123	1.82756	0.0218047	0.445935	0	0
ENSG00000089505.17	chr16	CMTM1	+	3.7702	-0.403844	0.0176938	0.40175	0	0
ENSG00000089558.8	chr17	KCNH4	-	-2.70586	-0.92273	0.0044681	0.192431	0	0
ENSG00000089597.16	chr11	GANAB	-	0.516231	8.14592	0.419162	1	0	0
ENSG00000089639.10	chr19	GMIP	-	0.0296052	6.92183	0.93506	1	0	0
ENSG00000089682.16	chrX	RBM41	-	1.81644	4.47996	0.0669063	0.757044	0	0
ENSG00000089685.14	chr17	BIRC5	+	-0.642816	-1.53406	0.54315	1	0	0
ENSG00000089692.8	chr12	LAG3	+	6.70231	3.86427	0.00315676	0.154897	0	0
ENSG00000089693.10	chr12	MLF2	-	-0.951454	6.65842	0.0980348	0.902964	0	0
ENSG00000089723.9	chr14	OTUB2	+	0	-3.61712	1	1	0	0
ENSG00000089737.15	chr14	DDX24	-	-2.00623	5.22405	0.00151337	0.100926	0	0
ENSG00000089775.11	chr14	ZBTB25	-	0.350503	6.39677	0.649391	1	0	0
ENSG00000089818.16	chr12	NECAP1	+	-2.02792	6.65467	0.000890799	0.0701618	1	0
ENSG00000089820.15	chrX	ARHGAP4	-	-0.414797	8.91587	0.442433	1	0	0
ENSG00000089847.12	chr19	ANKRD24	+	0.117764	0.69767	1	1	0	0
ENSG00000089876.11	chr10	DHX32	-	0.386995	3.90308	0.753326	1	0	0
ENSG00000089902.9	chr14	RCOR1	+	-1.73485	5.70773	0.00381289	0.174253	0	0
ENSG00000089916.17	chr14	GPATCH2L	+	0.00167048	7.19666	0.90363	1	0	0
ENSG00000090006.17	chr19	LTBP4	+	-0.391923	6.1593	0.499299	1	0	0
ENSG00000090013.9	chr19	BLVRB	-	1.36919	2.95996	0.212441	1	0	0
ENSG00000090020.10	chr1	SLC9A1	-	-0.3406	4.45147	0.529901	1	0	0
ENSG00000090054.13	chr9	SPTLC1	-	-0.253866	5.57736	0.6071	1	0	0
ENSG00000090060.17	chr14	PAPOLA	+	-0.444384	8.40332	0.356103	1	0	0
ENSG00000090061.17	chr14	CCNK	+	-1.03443	4.03663	0.119196	0.985979	0	0
ENSG00000090097.20	chr3	PCBP4	-	-0.207594	4.68096	0.677539	1	0	0
ENSG00000090104.11	chr1	RGS1	+	-4.37592	4.94089	1.07646e-07	6.78998e-05	1	1
ENSG00000090238.11	chr16	YPEL3	-	-0.326246	7.64121	0.548672	1	0	0
ENSG00000090263.15	chr7	MRPS33	-	0.328052	3.74803	0.846217	1	0	0
ENSG00000090266.12	chr7	NDUFB2	+	0.0987787	5.12305	1	1	0	0
ENSG00000090273.13	chr1	NUDC	+	-1.12735	5.86932	0.0454087	0.626353	0	0
ENSG00000090316.15	chr4	MAEA	+	0.199068	6.71717	0.828489	1	0	0
ENSG00000090339.8	chr19	ICAM1	+	-1.76509	3.30352	0.0363389	0.557503	0	0
ENSG00000090372.14	chr19	STRN4	-	-1.1801	6.44244	0.0385103	0.573524	0	0
ENSG00000090376.8	chr12	IRAK3	+	0.378179	3.81411	1	1	0	0
ENSG00000090382.6	chr12	LYZ	+	3.94906	7.88782	0.0604702	0.718123	0	0
ENSG00000090402.7	chr3	SI	-	0	-3.61712	1	1	0	0
ENSG00000090432.6	chr1	MUL1	-	-1.5183	4.55396	0.0212299	0.440184	0	0
ENSG00000090447.11	chr16	TFAP4	-	1.63643	3.76575	0.0695018	0.774069	0	0
ENSG00000090470.14	chr15	PDCD7	-	0.379441	4.74107	0.689722	1	0	0
ENSG00000090487.10	chr15	SPG21	-	0.478056	6.2737	0.534624	1	0	0
ENSG00000090512.11	chr3	FETUB	+	0	-3.61712	1	1	0	0
ENSG00000090520.10	chr3	DNAJB11	+	-1.06991	6.3306	0.0579948	0.703912	0	0
ENSG00000090530.9	chr3	P3H2	-	5.028	-2.10566	0.543946	1	0	0
ENSG00000090534.17	chr3	THPO	-	1.40199	-3.48765	1	1	0	0
ENSG00000090539.15	chr3	CHRD	+	2.47234	-3.29217	1	1	0	0
ENSG00000090554.12	chr19	FLT3LG	+	0.873247	0.716922	0.457076	1	0	0
ENSG00000090565.15	chr16	RAB11FIP3	+	0.234631	2.41786	0.84955	1	0	0
ENSG00000090581.9	chr16	GNPTG	+	0.66372	5.61807	0.421317	1	0	0
ENSG00000090612.20	chr12	ZNF268	+	0.707558	5.12653	0.451975	1	0	0
ENSG00000090615.12	chr12	GOLGA3	-	0.551578	6.91599	0.484206	1	0	0
ENSG00000090621.13	chr1	PABPC4	-	-1.2745	7.58901	0.013529	0.346206	0	0
ENSG00000090659.17	chr19	CD209	-	4.8613	-2.22343	0.560424	1	0	0
ENSG00000090661.11	chr19	CERS4	+	-1.13777	4.06087	0.0841386	0.839693	0	0
ENSG00000090674.15	chr19	MCOLN1	+	0.957136	3.20665	0.298792	1	0	0
ENSG00000090686.15	chr1	USP48	-	-0.883912	7.65221	0.0671216	0.758158	0	0
ENSG00000090776.5	chrX	EFNB1	+	1.1049	1.59019	0.514848	1	0	0
ENSG00000090857.13	chr16	PDPR	+	0.499509	6.68165	0.590145	1	0	0
ENSG00000090861.15	chr16	AARS	-	1.55927	5.61705	0.0818895	0.825761	0	0
ENSG00000090863.11	chr16	GLG1	-	-0.268822	7.40346	0.544841	1	0	0
ENSG00000090889.11	chrX	KIF4A	+	-1.28844	-1.42359	0.159195	1	0	0
ENSG00000090905.17	chr16	TNRC6A	+	-0.592279	7.63809	0.257642	1	0	0
ENSG00000090924.14	chr19	PLEKHG2	+	-0.86184	6.33951	0.125674	1	0	0
ENSG00000090932.10	chr19	DLL3	+	0.080578	-1.79304	1	1	0	0
ENSG00000090971.4	chr19	NAT14	+	-0.398331	2.91447	0.563414	1	0	0
ENSG00000090975.12	chr12	PITPNM2	-	2.7639	8.22504	0.000894458	0.0701618	1	0
ENSG00000090989.17	chr4	EXOC1	+	0.184006	6.24001	0.857088	1	0	0
ENSG00000091009.7	chr5	RBM27	+	-1.61379	5.84278	0.00429062	0.187999	0	0
ENSG00000091010.4	chr5	POU4F3	+	-2.68165	-2.39049	0.0133411	0.344501	0	0
ENSG00000091039.16	chr12	OSBPL8	-	0.16059	6.98296	0.926396	1	0	0
ENSG00000091073.19	chr7	DTX2	+	0.963052	2.07673	0.261575	1	0	0
ENSG00000091106.18	chr2	NLRC4	-	2.2849	2.03995	0.140062	1	0	0
ENSG00000091127.13	chr7	PUS7	-	0.111052	2.79702	0.976565	1	0	0
ENSG00000091128.12	chr7	LAMB4	-	-3.26702	-3.1525	0.0345912	0.54491	0	0
ENSG00000091129.19	chr7	NRCAM	-	-1.22	2.71045	0.301929	1	0	0
ENSG00000091136.13	chr7	LAMB1	-	-0.410016	1.07298	0.552554	1	0	0
ENSG00000091137.11	chr7	SLC26A4	+	-0.685539	-1.20125	0.421529	1	0	0
ENSG00000091138.12	chr7	SLC26A3	-	-0.738861	-2.29066	0.467354	1	0	0
ENSG00000091140.12	chr7	DLD	+	-1.77047	6.01577	0.00159316	0.102105	0	0
ENSG00000091157.13	chr18	WDR7	+	0.391739	4.75591	0.672336	1	0	0
ENSG00000091164.12	chr18	TXNL1	-	-1.08029	5.90669	0.0474515	0.638846	0	0
ENSG00000091181.19	chr3	IL5RA	-	-2.71578	-1.4008	0.00668952	0.230813	0	0
ENSG00000091262.14	chr16	ABCC6	-	0.373426	-2.77776	1	1	0	0
ENSG00000091317.7	chr3	CMTM6	-	-2.44047	7.13126	8.59606e-05	0.0134999	1	1
ENSG00000091409.14	chr2	ITGA6	+	3.47632	4.06404	0.0120858	0.324829	0	0
ENSG00000091428.17	chr2	RAPGEF4	+	-1.51733	-2.65713	0.187869	1	0	0
ENSG00000091436.16	chr2	AC013461.1	+	-0.685325	3.01176	0.444781	1	0	0
ENSG00000091482.5	chrX	SMPX	-	0	-3.61712	1	1	0	0
ENSG00000091483.6	chr1	FH	-	0.203417	4.80972	0.885481	1	0	0
ENSG00000091490.10	chr4	SEL1L3	-	-0.853207	8.92733	0.0916488	0.874208	0	0
ENSG00000091513.14	chr3	TF	+	-0.52442	0.0079594	0.447262	1	0	0
ENSG00000091527.15	chr3	CDV3	+	-1.40257	8.35328	0.0140781	0.355239	0	0
ENSG00000091536.16	chr17	MYO15A	+	0.366357	1.90795	0.722295	1	0	0
ENSG00000091542.8	chr17	ALKBH5	+	-1.0487	6.46844	0.0702092	0.778653	0	0
ENSG00000091583.10	chr17	APOH	-	0	-3.61712	1	1	0	0
ENSG00000091592.15	chr17	NLRP1	-	0.215327	9.24405	0.785578	1	0	0
ENSG00000091622.15	chr17	PITPNM3	-	-0.89262	-0.0511938	0.26364	1	0	0
ENSG00000091640.7	chr17	SPAG7	-	-0.786619	5.56823	0.194617	1	0	0
ENSG00000091651.8	chr16	ORC6	+	0.3793	3.04258	0.774193	1	0	0
ENSG00000091656.15	chr8	ZFHX4	+	0.208124	-2.85258	1	1	0	0
ENSG00000091664.7	chr11	SLC17A6	+	0	-3.61712	1	1	0	0
ENSG00000091704.9	chr7	CPA1	+	0	-3.61712	1	1	0	0
ENSG00000091732.15	chr7	ZC3HC1	-	0.112221	3.94677	0.966222	1	0	0
ENSG00000091831.21	chr6	ESR1	+	1.62969	3.27446	0.111799	0.961539	0	0
ENSG00000091844.7	chr6	RGS17	-	3.08599	1.84227	0.134958	1	0	0
ENSG00000091879.13	chr8	ANGPT2	-	-0.252465	-0.329643	0.698425	1	0	0
ENSG00000091947.9	chr17	TMEM101	-	1.16069	3.99891	0.220537	1	0	0
ENSG00000091972.18	chr3	CD200	+	3.12462	7.10853	0.00164514	0.103233	0	0
ENSG00000091986.15	chr3	CCDC80	-	1.31137	1.87697	0.460756	1	0	0
ENSG00000092009.10	chr14	CMA1	-	1.72748	-3.44387	1	1	0	0
ENSG00000092010.14	chr14	PSME1	+	-0.717305	7.51369	0.158593	1	0	0
ENSG00000092020.10	chr14	PPP2R3C	-	-1.12257	5.26671	0.0566415	0.695009	0	0
ENSG00000092036.16	chr14	HAUS4	-	0.561745	4.18762	0.542664	1	0	0
ENSG00000092051.16	chr14	JPH4	-	6.44726	-1.05143	0.0283728	0.51072	0	0
ENSG00000092054.12	chr14	MYH7	-	0.878608	-3.54577	1	1	0	0
ENSG00000092067.5	chr14	CEBPE	-	6.40035	-1.09121	0.0489846	0.649773	0	0
ENSG00000092068.18	chr14	SLC7A8	-	3.0566	-0.203191	0.205344	1	0	0
ENSG00000092094.10	chr14	OSGEP	-	-0.495394	6.81495	0.341776	1	0	0
ENSG00000092096.14	chr14	SLC22A17	-	1.66605	0.998144	0.520168	1	0	0
ENSG00000092098.16	chr14	RNF31	+	0.583575	4.91422	0.466599	1	0	0
ENSG00000092108.20	chr14	SCFD1	+	-1.02299	6.15959	0.0561822	0.69246	0	0
ENSG00000092140.14	chr14	G2E3	+	-0.842235	5.52742	0.15478	1	0	0
ENSG00000092148.12	chr14	HECTD1	-	-0.788857	8.34291	0.13523	1	0	0
ENSG00000092199.17	chr14	HNRNPC	-	-0.745117	8.58578	0.139287	1	0	0
ENSG00000092200.12	chr14	RPGRIP1	+	-1.08384	1.71237	0.0888913	0.860822	0	0
ENSG00000092201.9	chr14	SUPT16H	-	-0.879987	7.35675	0.0960016	0.894634	0	0
ENSG00000092203.13	chr14	TOX4	+	0.818206	5.94051	0.269546	1	0	0
ENSG00000092208.16	chr14	GEMIN2	+	-0.365264	3.36211	0.517526	1	0	0
ENSG00000092295.11	chr14	TGM1	-	0.448188	1.25035	0.718448	1	0	0
ENSG00000092330.15	chr14	TINF2	-	0.44848	6.52427	0.582619	1	0	0
ENSG00000092345.13	chr3	DAZL	-	2.70775	0.00651543	0.490091	1	0	0
ENSG00000092377.13	chrY	TBL1Y	+	3.08639	-3.10321	1	1	0	0
ENSG00000092421.16	chr5	SEMA6A	-	0.803164	3.46911	0.361834	1	0	0
ENSG00000092439.13	chr15	TRPM7	-	-0.721585	7.55167	0.163991	1	0	0
ENSG00000092445.11	chr15	TYRO3	+	3.46223	-2.96572	0.807396	1	0	0
ENSG00000092470.11	chr15	WDR76	+	0.746523	3.80894	0.435902	1	0	0
ENSG00000092529.22	chr15	CAPN3	+	0.901782	4.05817	0.345908	1	0	0
ENSG00000092531.9	chr15	SNAP23	+	0.00094765	6.65298	0.912449	1	0	0
ENSG00000092607.13	chr1	TBX15	-	-2.28296	-1.1018	0.0993997	0.910047	0	0
ENSG00000092621.11	chr1	PHGDH	+	-2.23105	0.943766	0.0357268	0.552881	0	0
ENSG00000092758.15	chr20	COL9A3	+	3.54267	6.38022	0.00032378	0.0340977	1	1
ENSG00000092820.17	chr6	EZR	-	-2.09214	10.4953	0.00529261	0.213245	0	0
ENSG00000092841.18	chr12	MYL6	+	0.0395523	8.6373	0.96379	1	0	0
ENSG00000092847.11	chr1	AGO1	+	-0.610433	6.30678	0.231625	1	0	0
ENSG00000092850.11	chr1	TEKT2	+	-0.483031	-2.15625	0.604546	1	0	0
ENSG00000092853.13	chr1	CLSPN	-	1.26051	-0.627696	0.419214	1	0	0
ENSG00000092871.16	chr17	RFFL	-	-1.15812	4.52381	0.0476394	0.640204	0	0
ENSG00000092929.11	chr17	UNC13D	-	-0.00805627	6.63	0.890595	1	0	0
ENSG00000092931.11	chr17	MFSD11	+	-0.232549	4.30754	0.627322	1	0	0
ENSG00000092964.16	chr8	DPYSL2	+	1.61894	4.28917	0.198645	1	0	0
ENSG00000092969.11	chr1	TGFB2	+	0.866109	1.41737	0.875245	1	0	0
ENSG00000092978.10	chr1	GPATCH2	-	0.0932112	4.18269	1	1	0	0
ENSG00000093000.18	chr22	NUP50	+	-0.35057	6.2433	0.518137	1	0	0
ENSG00000093009.9	chr22	CDC45	+	0.0962006	-1.15914	1	1	0	0
ENSG00000093010.11	chr22	COMT	+	1.08	4.27243	0.298224	1	0	0
ENSG00000093072.15	chr22	CECR1	-	1.40081	6.86039	0.105022	0.933181	0	0
ENSG00000093100.13	chr22	XXbac-B461K10.4	-	-1.22177	-1.37546	0.250556	1	0	0
ENSG00000093134.13	chr6	VNN3	-	1.13926	1.2356	0.281825	1	0	0
[truncated: 58,556 more rows]

## Sheet: Supplementary data file 4C
Normal Naive B cells vs CLL unmutated samples
Geneid	Chromosome	GeneName	Strand	logFC	logCPM	PValue	FDR	Filter1	Filter2
ENSG00000000003.14	chrX	TSPAN6	-	-6.92298	-2.39963	8.02616e-06	0.000305271	1	1
ENSG00000000005.5	chrX	TNMD	+	-5.12548e-15	-3.7273	1	1	0	0
ENSG00000000419.12	chr20	DPM1	-	-1.54794	5.44059	0.00469475	0.0485544	1	1
ENSG00000000457.13	chr1	SCYL3	-	1.99651	4.83136	0.00863289	0.0770106	1	0
ENSG00000000460.16	chr1	C1orf112	+	3.35783	3.85038	0.000168892	0.00358218	1	1
ENSG00000000938.12	chr1	FGR	-	1.74773	8.37552	0.0302815	0.19979	0	0
ENSG00000000971.15	chr1	CFH	+	7.84801	-0.0890789	0.00245642	0.029052	1	1
ENSG00000001036.13	chr6	FUCA2	-	2.3948	4.16556	0.00358427	0.0394407	1	1
ENSG00000001084.10	chr6	GCLC	-	3.62579	6.62816	1.41606e-06	7.3857e-05	1	1
ENSG00000001167.14	chr6	NFYA	+	1.09436	5.60795	0.161996	0.660127	0	0
ENSG00000001460.17	chr1	STPG1	-	1.08885	2.45402	0.178456	0.708201	0	0
ENSG00000001461.16	chr1	NIPAL3	+	2.82458	5.44748	0.000275328	0.00526435	1	1
ENSG00000001497.16	chrX	LAS1L	-	-1.67405	6.50952	0.000838434	0.0127149	1	1
ENSG00000001561.6	chr6	ENPP4	+	2.18785	5.30524	0.00660588	0.0624727	1	0
ENSG00000001617.11	chr3	SEMA3F	+	-7.55614	-0.0442145	2.91451e-14	1.23416e-11	1	1
ENSG00000001626.14	chr7	CFTR	+	-0.747985	-2.14651	0.569086	1	0	0
ENSG00000001629.9	chr7	ANKIB1	+	2.22517	6.93224	0.000812388	0.01241	1	1
ENSG00000001630.15	chr7	CYP51A1	-	8.62738	0.643745	0.000114674	0.0026403	1	1
ENSG00000001631.14	chr7	KRIT1	-	1.87789	5.73739	0.00957299	0.0833596	1	0
ENSG00000002016.16	chr12	RAD52	-	-0.259369	4.61484	0.629814	1	0	0
ENSG00000002079.12	chr7	MYH16	+	0.509012	-2.12539	0.94906	1	0	0
ENSG00000002330.13	chr11	BAD	-	0.934054	3.06866	0.290942	0.990727	0	0
ENSG00000002549.12	chr4	LAP3	+	0.103213	5.72948	0.96176	1	0	0
ENSG00000002586.18	chrX	CD99	+	-5.12548e-15	-3.7273	1	1	0	0
ENSG00000002587.9	chr4	HS3ST1	-	3.12872	4.45309	0.00177177	0.0228661	1	1
ENSG00000002726.19	chr7	AOC1	+	5.12929	-2.29514	0.194898	0.754643	0	0
ENSG00000002745.12	chr7	WNT16	+	1.64495	4.20932	0.102647	0.484658	0	0
ENSG00000002746.14	chr7	HECW1	+	3.17091	0.276068	0.555809	1	0	0
ENSG00000002822.15	chr7	MAD1L1	-	-0.044174	5.30502	0.876033	1	0	0
ENSG00000002834.17	chr17	LASP1	+	2.60795	7.6741	0.000159769	0.00342587	1	1
ENSG00000002919.14	chr17	SNX11	+	-0.72244	5.73278	0.1917	0.746076	0	0
ENSG00000002933.7	chr7	TMEM176A	+	8.95511	0.960447	0.0013749	0.018726	1	1
ENSG00000003056.7	chr12	M6PR	-	4.16236	6.53176	5.19922e-07	3.24236e-05	1	1
ENSG00000003096.13	chrX	KLHL13	-	-3.50976	-2.27938	0.00281336	0.0324805	1	1
ENSG00000003137.8	chr2	CYP26B1	-	2.3923	-3.45124	1	1	0	0
ENSG00000003147.17	chr7	ICA1	-	5.03098	0.251588	0.00215701	0.0265067	1	1
ENSG00000003249.13	chr16	DBNDD1	-	-0.480365	4.17204	0.520367	1	0	0
ENSG00000003393.14	chr2	ALS2	-	0.479333	4.17814	0.541307	1	0	0
ENSG00000003400.14	chr2	CASP10	+	-0.0266205	3.74756	0.8854	1	0	0
ENSG00000003402.19	chr2	CFLAR	+	2.18636	8.62549	0.00182238	0.0233353	1	1
ENSG00000003436.14	chr2	TFPI	-	-2.77936	-2.78667	0.0328178	0.21214	0	0
ENSG00000003509.15	chr2	NDUFAF7	+	-0.637281	5.08002	0.274544	0.952105	0	0
ENSG00000003756.16	chr3	RBM5	+	-0.723334	8.72874	0.142982	0.603563	0	0
ENSG00000003987.13	chr8	MTMR7	-	0.136113	1.84356	0.928195	1	0	0
ENSG00000003989.16	chr8	SLC7A2	+	-5.54849	-2.24294	2.02309e-05	0.000650607	1	1
ENSG00000004059.10	chr7	ARF5	+	-0.89393	6.3033	0.107071	0.499199	0	0
ENSG00000004139.13	chr17	SARM1	+	2.98851	4.77491	0.000582688	0.00949773	1	1
ENSG00000004142.11	chr17	POLDIP2	-	-0.142767	6	0.750563	1	0	0
ENSG00000004399.12	chr3	PLXND1	-	4.70676	6.58486	1.60885e-05	0.00053676	1	1
ENSG00000004455.16	chr1	AK2	-	2.35495	6.22594	0.000924637	0.0137908	1	1
ENSG00000004468.12	chr4	CD38	+	2.41628	5.31092	0.0859751	0.427574	0	0
ENSG00000004478.7	chr12	FKBP4	+	-0.212819	5.65921	0.662879	1	0	0
ENSG00000004487.15	chr1	KDM1A	+	-1.3285	6.42766	0.00897568	0.0790948	1	0
ENSG00000004534.14	chr3	RBM6	+	-1.07793	8.69347	0.0248094	0.171869	0	0
ENSG00000004660.14	chr17	CAMKK1	-	-2.78552	4.16523	4.39126e-06	0.000188588	1	1
ENSG00000004700.15	chr12	RECQL	-	0.7255	6.2568	0.28318	0.972423	0	0
ENSG00000004766.15	chr7	VPS50	+	0.20181	5.51698	0.819401	1	0	0
ENSG00000004776.11	chr19	HSPB6	-	-3.0184	-2.95242	0.0386326	0.235059	0	0
ENSG00000004777.18	chr19	ARHGAP33	+	-0.280302	4.30352	0.60564	1	0	0
ENSG00000004779.9	chr16	NDUFAB1	-	-0.62228	4.76636	0.267516	0.93545	0	0
ENSG00000004799.7	chr7	PDK4	-	2.64814	2.63693	0.0628345	0.337851	0	0
ENSG00000004809.13	chr6	SLC22A16	-	4.15305	-2.85121	0.453786	1	0	0
ENSG00000004838.13	chr3	ZMYND10	-	-1.99828	1.97198	0.00229667	0.0275283	1	1
ENSG00000004846.16	chr7	ABCB5	+	-5.12548e-15	-3.7273	1	1	0	0
ENSG00000004848.6	chrX	ARX	-	-5.12548e-15	-3.7273	1	1	0	0
ENSG00000004864.13	chr7	SLC25A13	-	-1.5216	4.46902	0.00658397	0.0622938	1	0
ENSG00000004866.18	chr7	ST7	+	1.4864	2.82897	0.132895	0.572234	0	0
ENSG00000004897.11	chr17	CDC27	-	-1.69838	6.26153	0.00123653	0.0171421	1	1
ENSG00000004939.13	chr17	SLC4A1	-	1.82006	-0.356686	0.333399	1	0	0
ENSG00000004948.13	chr7	CALCR	-	2.76203	-3.36526	1	1	0	0
ENSG00000004961.14	chrX	HCCS	+	-0.435743	4.36459	0.437392	1	0	0
ENSG00000004975.11	chr17	DVL2	-	0.803748	5.54853	0.31291	1	0	0
ENSG00000005001.9	chr16	PRSS22	-	-5.61878	-3.04583	0.00218218	0.0265067	1	1
ENSG00000005007.12	chr19	UPF1	+	-1.6438	7.23566	0.000835998	0.0126843	1	1
ENSG00000005020.12	chr7	SKAP2	-	3.12604	6.00666	5.41952e-05	0.0014381	1	1
ENSG00000005022.5	chrX	SLC25A5	+	-0.432051	6.59706	0.390097	1	0	0
ENSG00000005059.15	chr4	CCDC109B	+	1.51391	6.21169	0.0290186	0.1934	0	0
ENSG00000005073.5	chr7	HOXA11	-	-3.17362	-3.58906	0.4	1	0	0
ENSG00000005075.15	chr7	POLR2J	-	-0.359632	3.99794	0.53087	1	0	0
ENSG00000005100.12	chr17	DHX33	-	-0.289629	4.54047	0.587637	1	0	0
ENSG00000005102.12	chr17	MEOX1	-	3.43604	-1.15687	0.0518544	0.292038	0	0
ENSG00000005108.15	chr7	THSD7A	-	-4.2335	-1.56792	2.29873e-05	0.000714202	1	1
ENSG00000005156.11	chr17	LIG3	+	-0.190066	4.91667	0.698159	1	0	0
ENSG00000005175.9	chr12	RPAP3	-	1.93613	5.68171	0.00992625	0.0857208	1	0
ENSG00000005187.11	chr16	ACSM3	+	-0.0943305	5.61347	0.818563	1	0	0
ENSG00000005189.19	chr16	AC004381.6	+	-1.02302	-0.334424	0.167642	0.676941	0	0
ENSG00000005194.14	chr16	CIAPIN1	-	-1.93742	5.29816	0.000304308	0.00571204	1	1
ENSG00000005206.16	chr19	SPPL2B	+	-3.32439	7.59227	3.82728e-12	1.07295e-09	1	1
ENSG00000005238.19	chr9	FAM214B	-	0.373443	4.29944	0.638474	1	0	0
ENSG00000005243.9	chr17	COPZ2	-	0.694697	-0.403698	0.623263	1	0	0
ENSG00000005249.12	chr7	PRKAR2B	+	0.376583	1.82625	0.698545	1	0	0
ENSG00000005302.17	chrX	MSL3	+	-0.660084	7.67952	0.191578	0.745874	0	0
ENSG00000005339.13	chr16	CREBBP	-	-0.727281	8.38773	0.116564	0.520292	0	0
ENSG00000005379.15	chr17	BZRAP1	-	0.0331556	4.86948	1	1	0	0
ENSG00000005381.7	chr17	MPO	-	-0.884593	-0.984136	0.293355	0.996567	0	0
ENSG00000005421.8	chr7	PON1	-	-3.0569	-1.75515	0.00855492	0.0765078	1	0
ENSG00000005436.13	chr2	GCFC2	-	-0.65349	5.01074	0.250344	0.89881	0	0
ENSG00000005448.16	chr2	WDR54	+	-0.248538	4.12679	0.652138	1	0	0
ENSG00000005469.11	chr7	CROT	+	0.579639	4.03589	0.46559	1	0	0
ENSG00000005471.15	chr7	ABCB4	-	-0.630955	6.37524	0.275959	0.955654	0	0
ENSG00000005483.19	chr7	KMT2E	+	-0.75845	8.25112	0.106268	0.496753	0	0
ENSG00000005486.16	chr7	RHBDD2	+	-2.08457	5.81308	0.000161223	0.00344851	1	1
ENSG00000005513.9	chr16	SOX8	+	-1.08746	-2.28903	0.359035	1	0	0
ENSG00000005700.14	chr6	IBTK	-	0.79569	6.23044	0.232138	0.853691	0	0
ENSG00000005801.16	chr11	ZNF195	-	-1.1997	5.15682	0.0311402	0.203944	0	0
ENSG00000005810.17	chr13	MYCBP2	-	0.0356162	8.63267	0.996232	1	0	0
ENSG00000005812.10	chr13	FBXL3	-	-0.694627	6.44602	0.183814	0.724088	0	0
ENSG00000005844.17	chr16	ITGAL	+	0.816355	7.62203	0.331887	1	0	0
ENSG00000005882.11	chr17	PDK2	+	3.72564	4.33101	2.78213e-05	0.000840664	1	1
ENSG00000005884.17	chr17	ITGA3	+	3.47402	4.80669	0.00100183	0.0145167	1	1
ENSG00000005889.15	chrX	ZFX	+	0.790435	5.66854	0.250883	0.90037	0	0
ENSG00000005893.15	chrX	LAMP2	-	1.85645	6.13102	0.00841033	0.0755159	1	0
ENSG00000005961.17	chr17	ITGA2B	-	0.126878	2.18491	0.957994	1	0	0
ENSG00000005981.12	chr7	ASB4	+	-5.12548e-15	-3.7273	1	1	0	0
ENSG00000006007.11	chr16	GDE1	-	1.93198	4.73132	0.00939653	0.082059	1	0
ENSG00000006015.17	chr19	C19orf60	+	-0.418327	5.95143	0.437703	1	0	0
ENSG00000006016.10	chr19	CRLF1	-	-2.70584	0.815202	8.15961e-05	0.0019835	1	1
ENSG00000006025.11	chr17	OSBPL7	-	0.140063	5.97201	0.893692	1	0	0
ENSG00000006042.11	chr17	TMEM98	+	2.21943	-3.48523	1	1	0	0
ENSG00000006047.12	chr17	YBX2	-	0.403146	-3.00064	1	1	0	0
ENSG00000006059.3	chr17	KRT33A	-	-5.12548e-15	-3.7273	1	1	0	0
ENSG00000006062.13	chr17	MAP3K14	-	-0.688448	6.98126	0.180662	0.714785	0	0
ENSG00000006071.11	chr11	ABCC8	-	4.89392	1.5375	0.0382141	0.23327	0	0
ENSG00000006116.3	chr16	CACNG3	+	-2.49229	-3.34381	0.254267	0.903738	0	0
ENSG00000006118.14	chr11	TMEM132A	+	-2.38693	0.0710746	0.00195684	0.0246351	1	1
ENSG00000006125.16	chr17	AP2B1	+	1.58864	7.87115	0.00808567	0.0731649	1	0
ENSG00000006128.11	chr7	TAC1	+	-5.12548e-15	-3.7273	1	1	0	0
ENSG00000006194.9	chr16	ZNF263	+	-0.795242	5.8551	0.138392	0.589239	0	0
ENSG00000006210.6	chr16	CX3CL1	+	-6.47984	-2.65196	6.91579e-05	0.00173127	1	1
ENSG00000006282.20	chr17	SPATA20	+	-0.380009	6.6923	0.47024	1	0	0
ENSG00000006283.17	chr17	CACNA1G	+	-2.9716	-2.51087	0.0390195	0.236634	0	0
ENSG00000006327.13	chr16	TNFRSF12A	+	-2.36986	-0.774781	0.00530252	0.052517	1	0
ENSG00000006377.10	chr7	DLX6	+	-5.61878	-3.04583	0.00218252	0.0265067	1	1
ENSG00000006432.15	chr14	MAP3K9	-	-0.163406	6.4004	0.71298	1	0	0
ENSG00000006451.7	chr7	RALA	+	-1.02782	5.26729	0.0721621	0.3746	0	0
ENSG00000006453.13	chr7	BAIAP2L1	-	-3.97339	1.15951	1.84106e-08	1.82454e-06	1	1
ENSG00000006459.10	chr7	KDM7A	-	-0.401239	7.23451	0.428832	1	0	0
ENSG00000006468.13	chr7	ETV1	-	-2.88742	-0.188894	0.000525468	0.00873433	1	1
ENSG00000006530.15	chr7	AGK	+	0.709075	2.99191	0.369051	1	0	0
ENSG00000006534.15	chr11	ALDH3B1	+	1.90485	2.36923	0.0486235	0.278399	0	0
ENSG00000006555.10	chr1	TTC22	-	2.91475	3.35714	0.00047872	0.00817083	1	1
ENSG00000006576.16	chr7	PHTF2	+	-1.13365	7.10781	0.0244246	0.169949	0	0
ENSG00000006606.8	chr7	CCL26	-	-5.12548e-15	-3.7273	1	1	0	0
ENSG00000006607.13	chr2	FARP2	+	-0.151877	6.16727	0.737079	1	0	0
ENSG00000006611.15	chr11	USH1C	-	-5.12548e-15	-3.7273	1	1	0	0
ENSG00000006625.17	chr7	GGCT	-	0.636985	3.15935	0.398176	1	0	0
ENSG00000006634.7	chr7	DBF4	+	-3.23746	5.41508	1e-09	1.4555e-07	1	1
ENSG00000006638.11	chr19	TBXA2R	-	1.04194	2.27364	0.315805	1	0	0
ENSG00000006652.13	chr7	IFRD1	+	-2.60389	6.97433	6.22093e-08	5.3433e-06	1	1
ENSG00000006659.12	chr19	LGALS14	+	-5.12548e-15	-3.7273	1	1	0	0
ENSG00000006695.10	chr17	COX10	+	1.856	3.31197	0.0304559	0.200678	0	0
ENSG00000006704.10	chr7	GTF2IRD1	+	0.91677	0.0688688	0.459226	1	0	0
ENSG00000006712.14	chr19	PAF1	-	-1.70198	6.867	0.000431376	0.00756927	1	1
ENSG00000006715.15	chr7	VPS41	-	1.63096	6.32687	0.0179745	0.134387	0	0
ENSG00000006740.16	chr17	ARHGAP44	+	6.43987	6.92725	8.01316e-10	1.23783e-07	1	1
ENSG00000006744.18	chr17	ELAC2	-	-0.563784	7.1559	0.42266	1	0	0
ENSG00000006747.14	chr7	SCIN	+	-2.36188	-1.11033	0.0156043	0.120186	0	0
ENSG00000006756.15	chrX	ARSD	-	3.26793	4.51458	0.000153803	0.00331638	1	1
ENSG00000006757.11	chrX	PNPLA4	-	2.01494	2.40229	0.0148179	0.115472	0	0
ENSG00000006788.12	chr17	MYH13	-	1.60167	-3.58589	1	1	0	0
ENSG00000006831.9	chr12	ADIPOR2	+	0.742268	5.71086	0.336082	1	0	0
ENSG00000006837.11	chr5	CDKL3	-	1.64304	-0.151072	0.125066	0.547755	0	0
ENSG00000007001.12	chr2	UPP2	+	2.36521	-3.45633	1	1	0	0
ENSG00000007038.10	chr16	PRSS21	+	0.0351795	-0.243966	1	1	0	0
ENSG00000007047.14	chr19	MARK4	+	0.158867	4.35911	0.883984	1	0	0
ENSG00000007062.11	chr4	PROM1	-	1.29511	-2.03171	0.566283	1	0	0
ENSG00000007080.10	chr19	CCDC124	+	0.170875	4.87834	0.891426	1	0	0
ENSG00000007129.17	chr19	CEACAM21	+	3.42062	0.824744	0.00140205	0.0190037	1	1
ENSG00000007168.12	chr17	PAFAH1B1	+	-1.21387	7.42126	0.0148237	0.115496	0	0
ENSG00000007171.16	chr17	NOS2	-	0.47269	-0.678205	0.886212	1	0	0
ENSG00000007174.17	chr17	DNAH9	+	-2.43968	-2.72125	0.0594541	0.323699	0	0
ENSG00000007202.14	chr17	KIAA0100	-	0.31254	7.61777	0.632571	1	0	0
ENSG00000007216.14	chr17	SLC13A2	+	-5.12548e-15	-3.7273	1	1	0	0
ENSG00000007237.18	chr17	GAS7	-	-0.169475	3.17182	0.739497	1	0	0
ENSG00000007255.10	chr19	TRAPPC6A	-	0.633638	4.71231	0.425014	1	0	0
ENSG00000007264.13	chr19	MATK	-	0.270883	3.54022	0.857873	1	0	0
ENSG00000007306.14	chr19	CEACAM7	-	-5.12548e-15	-3.7273	1	1	0	0
ENSG00000007312.12	chr17	CD79B	-	1.14114	8.97316	0.0460311	0.266504	0	0
ENSG00000007314.11	chr17	SCN4A	-	0.689125	3.45472	0.438336	1	0	0
ENSG00000007341.18	chr1	ST7L	-	-0.184289	3.57086	0.70802	1	0	0
ENSG00000007350.16	chrX	TKTL1	+	2.73361	0.987381	0.0438557	0.256459	0	0
ENSG00000007372.20	chr11	PAX6	-	2.17776	2.28104	0.0135208	0.107418	0	0
ENSG00000007376.7	chr16	RPUSD1	-	0.120818	4.54648	0.940216	1	0	0
ENSG00000007384.15	chr16	RHBDF1	-	-2.19532	0.56454	0.00744184	0.0685269	1	0
ENSG00000007392.16	chr16	LUC7L	-	-1.30433	8.0233	0.00567887	0.0552238	1	0
ENSG00000007402.11	chr3	CACNA2D2	-	2.57841	2.47505	0.00290557	0.0333542	1	1
ENSG00000007516.13	chr16	BAIAP3	+	1.35408	6.2812	0.163518	0.664611	0	0
ENSG00000007520.3	chr16	TSR3	-	0.848074	4.91919	0.3066	1	0	0
ENSG00000007541.15	chr16	PIGQ	+	-1.09541	4.9733	0.055541	0.307511	0	0
ENSG00000007545.15	chr16	CRAMP1	+	0.771558	5.86959	0.275679	0.954947	0	0
ENSG00000007866.18	chr6	TEAD3	-	-1.82594	-2.31252	0.0873332	0.43274	0	0
ENSG00000007908.15	chr1	SELE	-	1.76787	-0.65894	0.399854	1	0	0
ENSG00000007923.15	chr1	DNAJC11	-	0.247777	5.13075	0.76149	1	0	0
ENSG00000007933.12	chr1	FMO3	+	0.86699	-0.0614753	0.545686	1	0	0
ENSG00000007944.14	chr6	MYLIP	+	-1.95577	6.40519	0.000475292	0.00817083	1	1
ENSG00000007952.17	chrX	NOX1	-	-3.02101	0.382763	2.77124e-05	0.000839469	1	1
ENSG00000007968.6	chr1	E2F2	-	2.12989	1.72731	0.0188471	0.139027	0	0
ENSG00000008018.8	chr6	PSMB1	-	-1.47554	7.20465	0.00278672	0.0322344	1	1
ENSG00000008056.12	chrX	SYN1	-	-1.54774	-2.19946	0.218874	0.81828	0	0
ENSG00000008083.13	chr6	JARID2	+	-3.09316	6.74607	1.15358e-10	2.15598e-08	1	1
ENSG00000008086.10	chrX	CDKL5	+	-0.225701	2.46767	0.699559	1	0	0
ENSG00000008118.9	chr1	CAMK1G	+	-3.17362	-3.58906	0.4	1	0	0
ENSG00000008128.22	chr1	CDK11A	-	-2.57059	4.04974	1.09369e-05	0.000393041	1	1
ENSG00000008130.15	chr1	NADK	-	1.20359	6.93386	0.0808516	0.408126	0	0
ENSG00000008196.12	chr6	TFAP2B	+	-3.17362	-3.58906	0.4	1	0	0
ENSG00000008197.4	chr6	TFAP2D	+	-4.02152	-2.95529	0.00883829	0.0782855	1	0
ENSG00000008226.19	chr3	DLEC1	+	1.03638	1.07065	0.2834	0.972847	0	0
ENSG00000008256.15	chr7	CYTH3	-	-3.95324	2.95073	4.24118e-11	9.37302e-09	1	1
ENSG00000008277.14	chr7	ADAM22	+	-0.0755128	2.03773	0.850501	1	0	0
ENSG00000008282.8	chr7	SYPL1	-	0.0704125	6.76593	0.981283	1	0	0
ENSG00000008283.15	chr17	CYB561	-	-2.09116	3.05478	0.00318612	0.0358077	1	1
ENSG00000008294.20	chr17	SPAG9	-	-1.17129	6.90255	0.0196861	0.143278	0	0
ENSG00000008300.14	chr3	CELSR3	-	2.20696	5.51206	0.0677456	0.357621	0	0
ENSG00000008311.14	chr7	AASS	-	-2.01914	0.208371	0.00816643	0.0737304	1	0
ENSG00000008323.15	chr12	PLEKHG6	+	5.27632	-2.19772	0.133478	0.573763	0	0
ENSG00000008324.10	chr3	SS18L2	+	-1.4214	4.83431	0.0119501	0.0992359	1	0
ENSG00000008382.15	chr19	MPND	+	2.00621	3.12865	0.0239128	0.166976	0	0
ENSG00000008394.12	chr12	MGST1	+	-0.0118409	-0.272526	0.912706	1	0	0
ENSG00000008405.11	chr12	CRY1	-	-0.915125	4.76329	0.106578	0.497819	0	0
ENSG00000008438.4	chr19	PGLYRP1	-	5.99546	-1.6835	0.0525045	0.294958	0	0
ENSG00000008441.16	chr19	NFIX	+	0.388111	2.3446	0.781371	1	0	0
ENSG00000008513.14	chr8	ST3GAL1	-	1.36523	7.12792	0.0324569	0.210315	0	0
ENSG00000008516.16	chr16	MMP25	+	3.31497	0.0490143	0.0226465	0.159867	0	0
ENSG00000008517.16	chr16	IL32	+	7.14378	4.46322	1.006e-06	5.58337e-05	1	1
ENSG00000008710.17	chr16	PKD1	-	-0.524251	6.40942	0.339259	1	0	0
ENSG00000008735.13	chr22	MAPK8IP2	+	-0.550925	0.301619	0.445939	1	0	0
ENSG00000008838.17	chr17	MED24	-	-0.325512	6.718	0.513916	1	0	0
ENSG00000008853.16	chr8	RHOBTB2	+	3.25796	7.36736	0.00176163	0.0227547	1	1
ENSG00000008869.11	chr2	HEATR5B	-	1.25318	7.28641	0.0518438	0.292005	0	0
ENSG00000008952.16	chr3	SEC62	+	-0.747406	7.95222	0.111044	0.504282	0	0
ENSG00000008988.9	chr8	RPS20	-	-1.09241	9.82593	0.0207792	0.149172	0	0
ENSG00000009307.15	chr1	CSDE1	-	-0.123357	9.25968	0.757449	1	0	0
ENSG00000009335.17	chr7	UBE3C	+	0.591263	6.16477	0.385253	1	0	0
ENSG00000009413.15	chr6	REV3L	-	1.19617	6.18164	0.0812078	0.409553	0	0
ENSG00000009694.13	chrX	TENM1	-	3.36465	1.23165	0.00739432	0.0681723	1	0
ENSG00000009709.11	chr1	PAX7	+	-3.17362	-3.58906	0.4	1	0	0
ENSG00000009724.16	chr1	MASP2	-	3.13323	4.15944	0.00030066	0.00565409	1	1
ENSG00000009765.14	chr6	IYD	+	-5.12548e-15	-3.7273	1	1	0	0
ENSG00000009780.15	chr1	FAM76A	+	-0.327966	4.63973	0.537133	1	0	0
ENSG00000009790.14	chr1	TRAF3IP3	+	1.05866	8.32973	0.079341	0.403461	0	0
ENSG00000009830.11	chr14	POMT2	-	-0.596303	4.75002	0.300024	1	0	0
ENSG00000009844.15	chr6	VTA1	+	-1.06207	5.72659	0.0541477	0.301782	0	0
ENSG00000009950.15	chr7	MLXIPL	-	2.80733	-3.34879	1	1	0	0
ENSG00000009954.10	chr7	BAZ1B	-	0.649921	7.07752	0.297567	1	0	0
ENSG00000010017.12	chr6	RANBP9	-	-1.17599	6.08655	0.0264875	0.181173	0	0
ENSG00000010030.13	chr6	ETV7	-	3.38783	0.115516	0.03097	0.203027	0	0
ENSG00000010072.15	chr1	SPRTN	+	-0.639484	3.58678	0.262807	0.923354	0	0
ENSG00000010165.19	chr1	METTL13	+	1.90341	5.12512	0.0137703	0.108971	0	0
ENSG00000010219.13	chr12	DYRK4	+	0.593678	5.05846	0.466632	1	0	0
ENSG00000010244.16	chr17	ZNF207	+	0.320444	8.44772	0.596626	1	0	0
ENSG00000010256.10	chr3	UQCRC1	-	-0.0779559	6.18071	0.833009	1	0	0
ENSG00000010270.13	chr7	STARD3NL	+	0.0997253	4.61428	0.947799	1	0	0
ENSG00000010278.11	chr12	CD9	+	2.83757	3.89606	0.0204252	0.147344	0	0
ENSG00000010282.14	chr3	HHATL	-	-4.42153	-2.79198	0.00224507	0.027013	1	1
ENSG00000010292.12	chr12	NCAPD2	+	2.28449	6.29056	0.00247014	0.0291914	1	1
ENSG00000010295.19	chr12	IFFO1	-	0.896483	6.33955	0.193771	0.751769	0	0
ENSG00000010310.8	chr19	GIPR	+	7.13408	2.28197	1.08459e-06	5.94354e-05	1	1
ENSG00000010318.19	chr3	PHF7	+	-1.43957	4.04349	0.0134102	0.106707	0	0
ENSG00000010319.6	chr3	SEMA3G	-	6.04737	-1.63698	0.0532447	0.298176	0	0
ENSG00000010322.15	chr3	NISCH	+	-0.856166	7.88099	0.0675042	0.356844	0	0
ENSG00000010327.10	chr3	STAB1	+	0.588551	3.35347	0.704826	1	0	0
ENSG00000010361.13	chr19	FUZ	-	-0.680515	3.75441	0.232847	0.85548	0	0
ENSG00000010379.15	chr12	SLC6A13	-	-1.38787	-1.72231	0.184918	0.727205	0	0
ENSG00000010404.17	chrX	IDS	-	0.516672	7.45821	0.385417	1	0	0
ENSG00000010438.16	chr9	PRSS3	+	3.70061	-3.04932	0.609306	1	0	0
ENSG00000010539.11	chr16	ZNF200	-	0.589005	3.82886	0.435939	1	0	0
ENSG00000010610.9	chr12	CD4	+	3.89796	4.47012	9.38216e-06	0.000345786	1	1
ENSG00000010626.14	chr12	LRRC23	+	-1.06566	3.59794	0.0956815	0.462993	0	0
ENSG00000010671.15	chrX	BTK	-	0.430229	8.3105	0.544976	1	0	0
ENSG00000010704.18	chr6	HFE	+	1.31896	1.2176	0.158716	0.649825	0	0
ENSG00000010803.16	chr1	SCMH1	-	-0.447602	5.38439	0.405056	1	0	0
ENSG00000010810.17	chr6	FYN	-	-0.411601	6.37296	0.530429	1	0	0
ENSG00000010818.8	chr6	HIVEP2	-	2.1828	7.50461	0.000802313	0.0122778	1	1
ENSG00000010932.15	chr1	FMO1	+	2.48281	0.593804	0.0861142	0.428125	0	0
ENSG00000011007.12	chr1	TCEB3	+	-0.897531	5.75311	0.10006	0.47826	0	0
ENSG00000011009.10	chr1	LYPLA2	+	-1.58832	5.72678	0.00407619	0.0437641	1	1
ENSG00000011021.21	chr1	CLCN6	+	-0.718683	6.39958	0.169903	0.683655	0	0
ENSG00000011028.13	chr17	MRC2	+	3.66986	4.08893	0.00300375	0.0342025	1	1
ENSG00000011052.21	chr17	NME1-NME2	+	-5.12548e-15	-3.7273	1	1	0	0
ENSG00000011083.8	chr5	SLC6A7	+	-5.12548e-15	-3.7273	1	1	0	0
ENSG00000011105.11	chr12	TSPAN9	+	1.16855	0.0853957	0.455805	1	0	0
ENSG00000011114.14	chr14	BTBD7	-	8.80696	0.817508	1.62879e-05	0.000542219	1	1
ENSG00000011132.11	chr19	APBA3	-	-0.0656458	5.51472	0.849199	1	0	0
ENSG00000011143.16	chr17	MKS1	-	2.60025	3.45872	0.00566056	0.0550988	1	0
ENSG00000011198.7	chr3	ABHD5	+	-0.124579	1.88021	0.799509	1	0	0
ENSG00000011201.10	chrX	ANOS1	-	-4.09137	-3.46287	0.111064	0.504282	0	0
ENSG00000011243.17	chr19	AKAP8L	-	0.826604	6.58304	0.196849	0.759234	0	0
ENSG00000011258.15	chr17	MBTD1	-	-0.182562	6.47541	0.69616	1	0	0
ENSG00000011260.13	chr17	UTP18	+	-1.14713	6.01925	0.033269	0.214293	0	0
ENSG00000011275.18	chr7	RNF216	-	-0.620648	7.32946	0.215054	0.807839	0	0
ENSG00000011295.15	chr17	TTC19	+	-1.42398	5.7837	0.0114497	0.0960021	1	0
ENSG00000011304.17	chr19	PTBP1	+	-0.121158	7.90382	0.763102	1	0	0
ENSG00000011332.19	chr19	DPF1	-	-4.67019	1.67183	1.35772e-10	2.48384e-08	1	1
ENSG00000011347.9	chr11	SYT7	-	-3.09817	-3.24984	0.0988962	0.474203	0	0
ENSG00000011376.9	chr3	LARS2	+	0.45059	3.99022	0.554446	1	0	0
ENSG00000011405.13	chr11	PIK3C2A	-	-0.258529	6.12251	0.600366	1	0	0
ENSG00000011422.11	chr19	PLAUR	-	-1.88642	1.8813	0.00356141	0.0392177	1	1
ENSG00000011426.10	chr7	ANLN	+	-3.27515	-0.0113382	8.02287e-06	0.000305271	1	1
ENSG00000011451.17	chr19	WIZ	-	-1.17069	5.56513	0.0424225	0.250181	0	0
ENSG00000011454.16	chr9	RABGAP1	+	-0.0527303	6.52137	0.864423	1	0	0
ENSG00000011465.16	chr12	DCN	-	-5.04842	-3.23937	0.0131601	0.105578	0	0
ENSG00000011478.11	chr19	QPCTL	+	0.817933	3.97704	0.314748	1	0	0
ENSG00000011485.14	chr19	PPP5C	+	0.495521	5.07514	0.522912	1	0	0
ENSG00000011523.13	chr2	CEP68	+	-0.559352	6.10292	0.314133	1	0	0
ENSG00000011566.14	chr2	MAP4K3	-	-2.63441	3.62324	2.40144e-06	0.000114723	1	1
ENSG00000011590.13	chr19	ZBTB32	+	4.13112	6.37566	1.3798e-05	0.000474404	1	1
ENSG00000011600.11	chr19	TYROBP	-	3.20338	5.75429	0.00824253	0.0742637	1	0
ENSG00000011638.10	chr16	TMEM159	+	1.14403	3.63793	0.163041	0.663316	0	0
ENSG00000011677.12	chrX	GABRA3	-	-3.17362	-3.58906	0.4	1	0	0
ENSG00000012048.20	chr17	BRCA1	-	2.20709	3.1594	0.00597284	0.0575007	1	0
ENSG00000012061.15	chr19	ERCC1	-	1.61139	5.61298	0.0315887	0.206034	0	0
ENSG00000012124.14	chr19	CD22	+	-1.36948	8.70701	0.0207074	0.148815	0	0
ENSG00000012171.17	chr3	SEMA3B	+	-3.74919	0.703648	1.15e-07	8.96584e-06	1	1
ENSG00000012174.11	chrX	MBTPS2	+	0.672817	3.35661	0.374432	1	0	0
ENSG00000012211.12	chrX	PRICKLE3	-	2.29132	2.89034	0.00807251	0.073088	1	0
ENSG00000012223.12	chr3	LTF	-	8.41946	0.445346	0.0487507	0.278872	0	0
ENSG00000012232.8	chr8	EXTL3	+	1.97074	5.02993	0.0109746	0.0927247	1	0
ENSG00000012504.13	chr12	NR1H4	+	-5.12548e-15	-3.7273	1	1	0	0
ENSG00000012660.13	chr6	ELOVL5	-	-1.23885	8.21943	0.0133775	0.106517	0	0
ENSG00000012779.10	chr10	ALOX5	+	0.794781	6.67038	0.212391	0.800815	0	0
ENSG00000012817.15	chrY	KDM5D	-	-0.455022	8.12432	0.362582	1	0	0
ENSG00000012822.15	chr12	CALCOCO1	-	1.08619	7.74189	0.0880413	0.435453	0	0
ENSG00000012963.13	chr14	UBR7	+	-0.683615	1.24695	0.291389	0.991857	0	0
ENSG00000012983.11	chr14	MAP4K5	-	0.206686	6.51108	0.786604	1	0	0
ENSG00000013016.14	chr2	EHD3	+	6.23219	6.40741	5e-09	5.96461e-07	1	1
ENSG00000013275.7	chr19	PSMC4	+	-1.53373	6.14796	0.00502315	0.051154	1	0
ENSG00000013288.8	chr4	MAN2B2	+	0.856313	7.0908	0.194347	0.753327	0	0
ENSG00000013293.5	chr3	SLC7A14	-	-5.12548e-15	-3.7273	1	1	0	0
ENSG00000013297.10	chr3	CLDN11	+	-0.92273	-1.69573	0.417621	1	0	0
ENSG00000013306.15	chr17	SLC25A39	-	-0.393776	6.64752	0.480669	1	0	0
ENSG00000013364.18	chr16	MVP	+	0.927529	7.88329	0.134342	0.576771	0	0
ENSG00000013374.15	chr7	NUB1	+	0.570561	6.60205	0.387391	1	0	0
ENSG00000013375.15	chr6	PGM3	-	-0.564986	5.26033	0.318224	1	0	0
ENSG00000013392.7	chr6	RWDD2A	+	2.37706	2.63065	0.014366	0.1128	0	0
ENSG00000013441.15	chr2	CLK1	-	-3.04589	9.2027	1.37748e-11	3.41853e-09	1	1
ENSG00000013503.9	chr12	POLR3B	+	0.234335	3.24705	0.787366	1	0	0
ENSG00000013523.9	chr14	ANGEL1	-	3.38825	5.61887	1.90161e-05	0.000619752	1	1
ENSG00000013561.17	chr5	RNF14	+	0.594048	4.80468	0.434018	1	0	0
ENSG00000013563.13	chrX	DNASE1L1	-	0.542006	4.73819	0.475868	1	0	0
ENSG00000013573.16	chr12	DDX11	+	-0.249201	5.94471	0.629457	1	0	0
ENSG00000013583.8	chr12	HEBP1	-	0.705251	1.87419	0.457321	1	0	0
ENSG00000013588.5	chr12	GPRC5A	+	-2.54272	-3.35762	0.251844	0.901331	0	0
ENSG00000013619.13	chrX	MAMLD1	+	-3.2935	-0.144776	0.000406295	0.00719589	1	1
ENSG00000013725.14	chr11	CD6	+	2.32965	6.12466	0.00269995	0.0314348	1	1
ENSG00000013810.18	chr4	TACC3	+	-0.845549	6.36706	0.110924	0.504282	0	0
ENSG00000014123.9	chr6	UFL1	+	0.602793	6.44772	0.351307	1	0	0
ENSG00000014138.8	chr11	POLA2	+	0.459895	4.68794	0.542323	1	0	0
ENSG00000014164.6	chr8	ZC3H3	-	-0.0239461	4.41013	0.901372	1	0	0
ENSG00000014216.15	chr11	CAPN1	+	0.757762	7.32967	0.235207	0.861787	0	0
ENSG00000014257.15	chr3	ACPP	+	8.32821	0.365253	0.000907228	0.0135746	1	1
ENSG00000014641.17	chr2	MDH1	+	-0.0431318	6.79562	0.877523	1	0	0
ENSG00000014824.13	chr4	SLC30A9	+	-0.4145	5.88564	0.429894	1	0	0
ENSG00000014914.19	chr1	MTMR11	-	3.30013	2.41071	0.0157931	0.12127	0	0
ENSG00000014919.12	chr10	COX15	-	3.12735	5.43929	9.2464e-05	0.00220089	1	1
ENSG00000015133.18	chr14	CCDC88C	-	0.167932	8.06643	0.812705	1	0	0
ENSG00000015153.14	chr12	YAF2	-	-2.51816	5.53387	1.593e-06	8.12677e-05	1	1
ENSG00000015171.18	chr10	ZMYND11	+	2.4443	6.5608	0.00163797	0.0215339	1	1
ENSG00000015285.10	chrX	WAS	+	0.43856	6.59818	0.513889	1	0	0
ENSG00000015413.9	chr16	DPEP1	+	2.9828	-1.45812	0.518124	1	0	0
ENSG00000015475.18	chr22	BID	-	-0.528538	3.53094	0.352263	1	0	0
ENSG00000015479.17	chr5	MATR3	+	2.30593	2.77726	0.00918836	0.0805784	1	0
ENSG00000015520.14	chr7	NPC1L1	-	-3.37269	-1.71922	0.00179466	0.0230975	1	1
ENSG00000015532.9	chr17	XYLT2	+	-0.613719	4.94653	0.286634	0.980446	0	0
ENSG00000015568.12	chr2	RGPD5	+	-5.12548e-15	-3.7273	1	1	0	0
ENSG00000015592.16	chr8	STMN4	-	-3.82922	-2.6426	0.00534744	0.0528237	1	0
ENSG00000015676.17	chr7	NUDCD3	-	-0.0559432	6.60844	0.859479	1	0	0
ENSG00000016082.14	chr5	ISL1	+	-5.83697	-2.95799	0.000985086	0.0143363	1	1
ENSG00000016391.10	chr3	CHDH	-	7.70295	6.13663	6.96697e-05	0.00174042	1	1
ENSG00000016402.13	chr6	IL20RA	-	-5.04842	-3.23937	0.0131722	0.105578	0	0
ENSG00000016490.15	chr1	CLCA1	+	-5.12548e-15	-3.7273	1	1	0	0
ENSG00000016602.9	chr1	CLCA4	+	-0.873193	-2.04319	0.447393	1	0	0
ENSG00000016864.16	chr3	GLT8D1	-	0.567738	5.43307	0.425678	1	0	0
ENSG00000017260.19	chr3	ATP2C1	+	0.353881	6.63103	0.606528	1	0	0
ENSG00000017427.15	chr12	IGF1	-	-2.55413	-2.87666	0.0644065	0.344347	0	0
ENSG00000017483.14	chrX	SLC38A5	-	0.939124	4.05505	0.216183	0.811035	0	0
ENSG00000017797.11	chr18	RALBP1	+	3.15299	5.68223	4.87171e-05	0.00131462	1	1
ENSG00000018189.12	chr4	RUFY3	+	0.566486	5.91948	0.472238	1	0	0
ENSG00000018236.14	chr12	CNTN1	+	-6.47984	-2.65196	6.91457e-05	0.00173127	1	1
ENSG00000018280.16	chr2	SLC11A1	+	0.0961418	3.7202	0.971737	1	0	0
ENSG00000018408.14	chr3	WWTR1	-	-3.09061	2.10219	6.00564e-07	3.63665e-05	1	1
ENSG00000018510.12	chr2	AGPS	+	1.82266	5.07448	0.0137619	0.108933	0	0
ENSG00000018607.6	chr2	ZNF806	+	-5.12548e-15	-3.7273	1	1	0	0
ENSG00000018610.13	chrX	CXorf56	-	-1.67274	4.98526	0.00245614	0.029052	1	1
ENSG00000018625.14	chr1	ATP1A2	+	-4.66602	-2.22953	9.9459e-05	0.00234009	1	1
ENSG00000018699.11	chr2	TTC27	+	0.314837	4.82787	0.691575	1	0	0
ENSG00000018869.16	chr19	ZNF582	-	1.85523	2.94508	0.0491754	0.280657	0	0
ENSG00000019102.11	chr11	VSIG2	-	2.63895	1.05899	0.374047	1	0	0
ENSG00000019144.16	chr11	PHLDB1	+	-0.369489	-0.127974	0.631819	1	0	0
ENSG00000019169.10	chr2	MARCO	+	1.62937	-0.1637	0.339863	1	0	0
ENSG00000019186.9	chr20	CYP24A1	-	4.11416	-2.85033	0.6129	1	0	0
ENSG00000019485.12	chr11	PRDM11	+	4.06306	5.34795	6.60018e-06	0.000260031	1	1
ENSG00000019505.7	chr11	SYT13	-	-5.12548e-15	-3.7273	1	1	0	0
ENSG00000019549.8	chr8	SNAI2	-	-5.12548e-15	-3.7273	1	1	0	0
ENSG00000019582.14	chr5	CD74	-	-0.263683	13.0345	0.5654	1	0	0
ENSG00000019991.15	chr7	HGF	-	6.59719	-1.17771	0.0425282	0.250657	0	0
ENSG00000019995.6	chr10	ZRANB1	+	-0.67017	4.81471	0.230932	0.850548	0	0
ENSG00000020129.15	chr1	NCDN	+	3.9712	4.6006	7.4358e-06	0.000286977	1	1
ENSG00000020181.17	chr8	ADGRA2	+	1.60407	-1.05377	0.289397	0.987092	0	0
ENSG00000020219.9	chr7	CCT8L1P	+	2.31138	-3.46826	1	1	0	0
ENSG00000020256.19	chr20	ZFP64	-	4.03766	4.66582	1.89773e-05	0.000619156	1	1
ENSG00000020426.10	chr14	MNAT1	+	-0.129312	2.8046	0.777735	1	0	0
ENSG00000020577.13	chr14	SAMD4A	+	-3.5843	2.68805	8.49532e-07	4.85765e-05	1	1
ENSG00000020633.18	chr1	RUNX3	-	0.19432	7.64193	0.786475	1	0	0
ENSG00000020922.12	chr11	MRE11A	-	-0.0355189	6.13874	0.886749	1	0	0
ENSG00000021300.13	chr11	PLEKHB1	+	4.11854	3.75264	3.11634e-05	0.000925943	1	1
ENSG00000021355.12	chr6	SERPINB1	-	-0.777531	7.06505	0.120194	0.531608	0	0
ENSG00000021461.16	chr7	CYP3A43	+	-1.24047	-2.21275	0.246379	0.888792	0	0
ENSG00000021488.12	chr19	SLC7A9	-	0.454516	-1.25264	0.849233	1	0	0
ENSG00000021574.11	chr2	SPAST	+	2.1541	5.26796	0.00414449	0.044348	1	1
ENSG00000021645.18	chr14	NRXN3	+	-6.60403	-2.58462	3.90652e-05	0.00109516	1	1
ENSG00000021762.19	chr11	OSBPL5	-	5.91201	4.35307	0.000832794	0.0126547	1	1
ENSG00000021776.10	chr15	AQR	-	-0.576435	6.49184	0.264066	0.926708	0	0
ENSG00000021826.14	chr2	CPS1	+	-2.48984	-2.13208	0.0474286	0.272899	0	0
ENSG00000021852.12	chr1	C8B	-	-5.12548e-15	-3.7273	1	1	0	0
ENSG00000022267.16	chrX	FHL1	+	1.51894	2.89406	0.429927	1	0	0
ENSG00000022277.12	chr20	RTFDC1	+	0.468971	6.30419	0.481323	1	0	0
ENSG00000022355.15	chr5	GABRA1	+	-5.12548e-15	-3.7273	1	1	0	0
ENSG00000022556.15	chr19	NLRP2	+	1.34891	1.83249	0.417899	1	0	0
ENSG00000022567.9	chr8	SLC45A4	-	0.309147	4.0672	0.696731	1	0	0
ENSG00000022840.15	chr12	RNF10	+	-2.16379	7.94733	1.77882e-06	8.92416e-05	1	1
ENSG00000022976.15	chr14	ZNF839	+	-0.221776	4.46696	0.669204	1	0	0
ENSG00000023041.11	chr10	ZDHHC6	-	-0.709706	6.87023	0.178636	0.708759	0	0
ENSG00000023171.14	chr11	GRAMD1B	+	5.45541	5.33416	0.000557406	0.00915464	1	1
ENSG00000023191.16	chr11	RNH1	-	0.786732	5.04103	0.30889	1	0	0
ENSG00000023228.13	chr2	NDUFS1	-	0.677377	5.84938	0.329062	1	0	0
ENSG00000023287.12	chr8	RB1CC1	-	-1.83565	7.19716	0.000140798	0.00308463	1	1
ENSG00000023318.7	chr9	ERP44	-	0.276948	6.22334	0.706346	1	0	0
ENSG00000023330.14	chr3	ALAS1	+	0.583439	4.56341	0.439699	1	0	0
ENSG00000023445.13	chr11	BIRC3	+	0.386902	9.09016	0.567521	1	0	0
ENSG00000023516.8	chr13	AKAP11	+	2.59182	7.50243	8.05811e-05	0.00196596	1	1
ENSG00000023572.8	chr1	GLRX2	-	3.2816	1.90038	0.000459962	0.0079761	1	1
ENSG00000023608.4	chr14	SNAPC1	+	-0.976078	2.61778	0.108244	0.50335	0	0
ENSG00000023697.12	chr12	DERA	+	1.33458	4.77885	0.0642133	0.343652	0	0
ENSG00000023734.10	chr12	STRAP	+	-2.23619	6.98013	3.27026e-06	0.00014647	1	1
ENSG00000023839.10	chr10	ABCC2	+	-1.80835	3.41452	0.00237189	0.0282231	1	1
ENSG00000023892.10	chr6	DEF6	+	-1.37908	7.57102	0.00452677	0.0472284	1	1
ENSG00000023902.13	chr1	PLEKHO1	+	-1.27484	8.00011	0.0150402	0.116792	0	0
ENSG00000023909.9	chr1	GCLM	-	0.630092	2.62663	0.41439	1	0	0
ENSG00000024048.10	chr6	UBR2	+	-0.431894	7.06137	0.381762	1	0	0
ENSG00000024422.11	chr19	EHD2	+	-4.08816	-1.54796	0.000272744	0.00522319	1	1
ENSG00000024526.16	chr1	DEPDC1	-	-2.37529	-1.73342	0.0294899	0.195776	0	0
ENSG00000024862.16	chr6	CCDC28A	+	-2.62376	5.95314	5.64e-07	3.45309e-05	1	1
ENSG00000025039.14	chr6	RRAGD	-	-1.4003	0.472819	0.0454098	0.26379	0	0
ENSG00000025156.12	chr6	HSF2	+	-3.31196	5.3379	1.6475e-09	2.30399e-07	1	1
ENSG00000025293.15	chr20	PHF20	+	-1.69756	6.69322	0.000612465	0.00988992	1	1
ENSG00000025423.11	chr12	HSD17B6	+	2.52063	-1.13383	0.144665	0.608689	0	0
ENSG00000025434.18	chr11	NR1H3	+	0.882999	2.00402	0.331545	1	0	0
ENSG00000025708.13	chr22	TYMP	-	2.53878	5.78566	0.0251216	0.173556	0	0
ENSG00000025770.18	chr22	NCAPH2	+	-2.75181	6.71617	5.24668e-07	3.25445e-05	1	1
ENSG00000025772.7	chr20	TOMM34	-	-2.08043	5.76783	8.23798e-05	0.00200017	1	1
ENSG00000025796.13	chr6	SEC63	-	-1.16095	6.59495	0.0207591	0.149091	0	0
ENSG00000025800.13	chr1	KPNA6	+	-0.00262473	6.27334	0.933277	1	0	0
ENSG00000026025.13	chr10	VIM	+	0.834583	8.54037	0.156003	0.64162	0	0
ENSG00000026036.21	chr20	RTEL1-TNFRSF6B	+	1.11267	2.27179	0.204312	0.779186	0	0
ENSG00000026103.19	chr10	FAS	+	0.396933	3.96725	0.667007	1	0	0
ENSG00000026297.15	chr6	RNASET2	-	-0.809136	7.44223	0.101523	0.480895	0	0
ENSG00000026508.16	chr11	CD44	+	-1.29952	8.35013	0.00591512	0.0570635	1	0
ENSG00000026559.13	chr20	KCNG1	-	2.46358	4.09	0.169822	0.683511	0	0
ENSG00000026652.13	chr6	AGPAT4	-	0.0856784	4.38173	0.971043	1	0	0
ENSG00000026751.16	chr1	SLAMF7	+	2.412	4.5369	0.0229744	0.161616	0	0
ENSG00000026950.16	chr6	BTN3A1	+	1.16923	7.53716	0.107028	0.499074	0	0
ENSG00000027001.9	chr13	MIPEP	-	-0.0616487	3.42278	0.85682	1	0	0
ENSG00000027075.13	chr14	PRKCH	+	3.82239	4.6427	0.000485988	0.00819735	1	1
ENSG00000027644.4	chr1	INSRR	-	4.05409	-2.89231	0.593233	1	0	0
ENSG00000027697.12	chr6	IFNGR1	-	-3.24769	7.06345	1.91748e-10	3.48683e-08	1	1
ENSG00000027847.13	chr5	B4GALT7	+	-0.921296	5.24141	0.116031	0.518534	0	0
ENSG00000027869.11	chr1	SH2D2A	-	5.12506	2.93642	9.11566e-06	0.00033787	1	1
ENSG00000028116.16	chr2	VRK2	+	2.5236	5.14361	0.00135007	0.0184418	1	1
ENSG00000028137.16	chr1	TNFRSF1B	+	3.60909	8.2627	0.000161436	0.00345061	1	1
ENSG00000028203.17	chr12	VEZT	+	0.0696827	5.96397	0.976013	1	0	0
ENSG00000028277.20	chr19	POU2F2	-	0.556857	7.97408	0.343262	1	0	0
ENSG00000028310.17	chr5	BRD9	-	-1.67803	6.65511	0.000743164	0.0115418	1	1
ENSG00000028528.14	chr15	SNX1	+	1.54169	7.47177	0.0120256	0.0996961	1	0
ENSG00000028839.9	chr6	TBPL1	+	-1.50839	4.74999	0.00683643	0.0641819	1	0
ENSG00000029153.14	chr12	ARNTL2	+	-1.09942	-0.300381	0.181904	0.718534	0	0
ENSG00000029363.15	chr6	BCLAF1	-	-0.55986	8.03512	0.245643	0.887615	0	0
ENSG00000029364.11	chr14	SLC39A9	+	0.236183	5.76426	0.765094	1	0	0
ENSG00000029534.19	chr8	ANK1	-	2.65981	4.5953	0.00733496	0.0677178	1	0
ENSG00000029559.6	chr4	IBSP	+	-5.12548e-15	-3.7273	1	1	0	0
ENSG00000029639.10	chr6	TFB1M	-	2.13215	3.48221	0.00603125	0.0578969	1	0
ENSG00000029725.16	chr17	RABEP1	+	-0.654441	7.21739	0.213179	0.802636	0	0
ENSG00000029993.14	chrX	HMGB3	+	-1.54088	2.3479	0.0668457	0.354136	0	0
ENSG00000030066.13	chr11	NUP160	-	-0.477145	6.67738	0.346099	1	0	0
ENSG00000030110.12	chr6	BAK1	-	-0.395284	4.1333	0.469882	1	0	0
ENSG00000030304.13	chr9	MUSK	+	-5.12548e-15	-3.7273	1	1	0	0
ENSG00000030419.16	chr2	IKZF2	-	0.291386	3.64756	0.831919	1	0	0
ENSG00000030582.16	chr17	GRN	+	2.99921	8.26817	6.07255e-05	0.00158226	1	1
ENSG00000031003.10	chr5	FAM13B	-	1.1376	6.44016	0.0836424	0.418682	0	0
ENSG00000031081.10	chr3	ARHGAP31	+	3.60658	4.21461	5.11304e-05	0.00137058	1	1
ENSG00000031691.6	chr6	CENPQ	+	2.41785	2.84942	0.00567658	0.0552104	1	0
ENSG00000031698.12	chr1	SARS	+	-1.50038	7.33397	0.00179579	0.0231072	1	1
ENSG00000031823.14	chr19	RANBP3	-	-1.12506	6.89745	0.0356909	0.22497	0	0
ENSG00000032219.18	chr14	ARID4A	+	-1.4972	6.7745	0.0027608	0.0319651	1	1
ENSG00000032389.12	chr2	TSSC1	-	0.0298312	4.989	1	1	0	0
ENSG00000032444.15	chr19	PNPLA6	+	-0.603687	6.89722	0.254889	0.904111	0	0
ENSG00000032742.17	chr13	IFT88	+	-0.788437	4.22139	0.173375	0.693616	0	0
ENSG00000033011.11	chr16	ALG1	+	1.69773	3.31122	0.033405	0.215009	0	0
ENSG00000033030.13	chr12	ZCCHC8	-	-0.806201	6.64918	0.12891	0.55984	0	0
ENSG00000033050.7	chr7	ABCF2	-	0.261541	5.65306	0.741913	1	0	0
ENSG00000033100.14	chr7	CHPF2	+	-0.111222	6.44253	0.788258	1	0	0
ENSG00000033122.18	chr1	LRRC7	+	2.19491	0.76327	0.026854	0.183121	0	0
ENSG00000033170.16	chr14	FUT8	+	-1.52674	4.18952	0.0247627	0.171628	0	0
ENSG00000033178.12	chr4	UBA6	-	-1.00094	6.87552	0.0503179	0.285535	0	0
ENSG00000033327.12	chr11	GAB2	-	1.62992	6.8666	0.0160942	0.123112	0	0
ENSG00000033627.14	chr17	ATP6V0A1	+	-0.870795	6.6146	0.100718	0.479058	0	0
ENSG00000033800.13	chr15	PIAS1	+	-0.047306	6.30925	0.871824	1	0	0
ENSG00000033867.16	chr3	SLC4A7	-	-1.51929	4.66234	0.0800098	0.405793	0	0
ENSG00000034053.14	chr15	APBA2	+	1.01359	-0.383792	0.386323	1	0	0
ENSG00000034152.18	chr17	MAP2K3	+	-1.10718	5.92594	0.0576881	0.316819	0	0
ENSG00000034239.10	chr8	EFCAB1	-	-4.64785	-3.34681	0.0361826	0.22497	0	0
ENSG00000034510.5	chr2	TMSB10	+	0.199028	9.66386	0.753389	1	0	0
ENSG00000034533.11	chr3	ASTE1	-	-0.811849	3.8919	0.154404	0.637236	0	0
ENSG00000034677.11	chr8	RNF19A	-	0.528726	7.0465	0.408663	1	0	0
ENSG00000034693.14	chr6	PEX3	+	2.79887	3.85878	0.000756708	0.0117161	1	1
ENSG00000034713.7	chr16	GABARAPL2	+	-0.586254	6.8741	0.243196	0.881562	0	0
ENSG00000034971.14	chr1	MYOC	-	1.6137	-3.58309	1	1	0	0
ENSG00000035115.21	chr2	SH3YL1	-	0.590572	5.5687	0.471866	1	0	0
ENSG00000035141.7	chr2	FAM136A	-	-0.151561	5.83828	0.743108	1	0	0
ENSG00000035403.16	chr10	VCL	+	1.24774	5.89784	0.0910641	0.446366	0	0
ENSG00000035499.12	chr5	DEPDC1B	-	-0.0276248	-1.03634	0.898792	1	0	0
ENSG00000035664.11	chr15	DAPK2	-	2.535	3.44582	0.0102135	0.0875395	1	0
ENSG00000035681.7	chr8	NSMAF	-	0.360367	6.104	0.611046	1	0	0
ENSG00000035687.9	chr1	ADSS	-	-0.717804	5.86898	0.177708	0.705683	0	0
ENSG00000035720.7	chr4	STAP1	+	-0.700254	7.35258	0.17346	0.693857	0	0
ENSG00000035862.12	chr17	TIMP2	-	1.82831	5.78449	0.0228851	0.161137	0	0
ENSG00000035928.14	chr4	RFC1	-	-0.984563	6.5912	0.0618217	0.333709	0	0
ENSG00000036054.12	chr3	TBC1D23	+	-0.912414	5.60171	0.0988221	0.474203	0	0
ENSG00000036257.12	chr2	CUL3	-	-1.87612	7.23714	9.7801e-05	0.00230887	1	1
ENSG00000036448.9	chr8	MYOM2	+	3.75599	0.461109	0.0690475	0.36262	0	0
ENSG00000036473.6	chrX	OTC	+	-5.12548e-15	-3.7273	1	1	0	0
ENSG00000036530.8	chr14	CYP46A1	+	-4.13352	-2.51558	0.00184326	0.023538	1	1
ENSG00000036549.12	chr1	ZZZ3	-	0.0928426	5.58506	0.947571	1	0	0
ENSG00000036565.14	chr8	SLC18A1	-	1.01797	-2.15905	0.955341	1	0	0
ENSG00000036672.15	chr11	USP2	-	-5.11394	-2.4543	0.000136179	0.00299207	1	1
ENSG00000036828.13	chr3	CASR	+	-5.12548e-15	-3.7273	1	1	0	0
ENSG00000037042.8	chr17	TUBG2	+	1.5444	3.15492	0.0795148	0.404065	0	0
ENSG00000037241.7	chr5	RPL26L1	+	-1.36391	2.23199	0.0279779	0.188679	0	0
ENSG00000037280.15	chr5	FLT4	-	4.90007	-2.4375	0.227093	0.840702	0	0
ENSG00000037474.14	chr5	NSUN2	-	-1.52384	7.34313	0.00159526	0.0211054	1	1
ENSG00000037637.10	chr1	FBXO42	-	-0.228126	5.35147	0.644189	1	0	0
ENSG00000037749.11	chr5	MFAP3	+	3.84123	3.74154	5.52008e-05	0.00146094	1	1
ENSG00000037757.13	chr19	MRI1	+	4.51164	5.0438	1.75807e-06	8.84937e-05	1	1
ENSG00000037897.16	chr12	METTL1	-	-1.05732	2.54314	0.0909918	0.446111	0	0
ENSG00000037965.5	chr12	HOXC8	+	-6.8243	-2.4587	1.31981e-05	0.000460119	1	1
ENSG00000038002.8	chr4	AGA	-	0.274938	4.81535	0.73208	1	0	0
ENSG00000038210.12	chr4	PI4K2B	+	1.07721	4.59074	0.17308	0.692715	0	0
ENSG00000038219.12	chr4	BOD1L1	-	0.880597	7.97893	0.146821	0.614736	0	0
ENSG00000038274.16	chr5	MAT2B	+	2.00208	7.55576	0.00157299	0.0208517	1	1
ENSG00000038295.7	chr4	TLL1	+	-3.17362	-3.58906	0.4	1	0	0
ENSG00000038358.14	chr16	EDC4	+	0.543438	6.278	0.413627	1	0	0
ENSG00000038382.17	chr5	TRIO	+	-0.548952	7.85099	0.521068	1	0	0
ENSG00000038427.15	chr5	VCAN	+	2.93753	5.62121	0.0101494	0.0871135	1	0
ENSG00000038532.14	chr16	CLEC16A	+	0.541475	5.80525	0.438964	1	0	0
ENSG00000038945.14	chr8	MSR1	-	7.43827	-0.457156	0.0212865	0.151931	0	0
ENSG00000039068.18	chr16	CDH1	+	-1.47237	-1.50616	0.180295	0.713614	0	0
ENSG00000039123.15	chr5	SKIV2L2	+	1.56102	5.85688	0.0295138	0.195877	0	0
ENSG00000039139.9	chr5	DNAH5	-	-5.04842	-3.23937	0.0132024	0.105578	0	0
ENSG00000039319.16	chr5	ZFYVE16	+	1.97535	5.17741	0.0120595	0.0999252	1	0
ENSG00000039523.17	chr16	FAM65A	+	-2.64067	8.44538	5.23863e-09	6.14768e-07	1	1
ENSG00000039537.13	chr5	C6	-	-5.12548e-15	-3.7273	1	1	0	0
ENSG00000039560.13	chr5	RAI14	+	-3.55276	-2.16148	0.00181265	0.0232444	1	1
ENSG00000039600.10	chr5	SOX30	-	9.13838	1.1355	6.96226e-05	0.00173996	1	1
ENSG00000039650.9	chr19	PNKP	-	0.833632	5.92528	0.248412	0.893941	0	0
ENSG00000039987.6	chr19	BEST2	+	-2.85312	-2.58544	0.020076	0.145399	0	0
ENSG00000040199.18	chr16	PHLPP2	-	-0.893948	5.76757	0.0978679	0.471051	0	0
ENSG00000040275.16	chr5	SPDL1	+	-0.494896	3.76137	0.386466	1	0	0
ENSG00000040341.17	chr8	STAU2	-	1.27199	4.48792	0.100424	0.478877	0	0
ENSG00000040487.12	chr1	PQLC2	+	-1.50171	4.19583	0.0115258	0.0964795	1	0
ENSG00000040531.14	chr17	CTNS	+	-0.781591	3.77389	0.184219	0.724976	0	0
ENSG00000040608.13	chr22	RTN4R	-	-0.717755	-0.88945	0.488374	1	0	0
ENSG00000040633.12	chr17	PHF23	-	-0.743235	4.58472	0.191569	0.745874	0	0
ENSG00000040731.10	chr5	CDH10	-	-5.12548e-15	-3.7273	1	1	0	0
ENSG00000040933.15	chr2	INPP4A	+	3.19211	5.59001	0.00036412	0.0066074	1	1
ENSG00000041353.9	chr18	RAB27B	+	2.17532	1.50177	0.0544743	0.303104	0	0
ENSG00000041357.15	chr15	PSMA4	+	-0.473817	6.97057	0.337012	1	0	0
ENSG00000041515.15	chr13	MYO16	+	4.05582	-2.86656	0.654321	1	0	0
ENSG00000041802.10	chr3	LSG1	-	-0.529492	6.33532	0.326621	1	0	0
ENSG00000041880.14	chr3	PARP3	+	2.49442	5.84075	0.00113684	0.0160467	1	1
ENSG00000041982.15	chr9	TNC	-	-7.16393	0.443893	4.03663e-15	2.08918e-12	1	1
ENSG00000041988.15	chr1	THAP3	+	-0.493247	3.58877	0.387635	1	0	0
ENSG00000042062.11	chr20	FAM65C	-	-0.0398729	1.86027	0.888112	1	0	0
ENSG00000042088.13	chr14	TDP1	+	-0.055299	5.47602	0.861908	1	0	0
ENSG00000042286.14	chr10	AIFM2	-	0.65014	3.92902	0.441503	1	0	0
ENSG00000042304.10	chr2	C2orf83	-	-4.09137	-3.46287	0.111712	0.504282	0	0
ENSG00000042317.16	chr14	SPATA7	+	0.513195	0.678914	0.622509	1	0	0
ENSG00000042429.10	chr11	MED17	+	-1.05612	5.7365	0.0516816	0.291254	0	0
ENSG00000042445.13	chr2	RETSAT	-	2.14979	4.7659	0.00769617	0.0704511	1	0
ENSG00000042493.15	chr2	CAPG	-	1.74146	6.77452	0.0125651	0.103108	0	0
ENSG00000042753.11	chr19	AP2S1	-	0.733565	4.75895	0.331757	1	0	0
ENSG00000042781.12	chr1	USH2A	-	-0.822768	-3.33814	0.92101	1	0	0
ENSG00000042813.7	chr7	ZPBP	-	4.24962	-2.80108	0.422613	1	0	0
ENSG00000042832.11	chr8	TG	+	0.252735	1.20369	0.899471	1	0	0
ENSG00000042980.12	chr8	ADAM28	+	-0.660237	9.75079	0.189252	0.739986	0	0
ENSG00000043039.6	chr11	BARX2	+	9.40238	1.38413	0.0560935	0.309832	0	0
ENSG00000043093.13	chr3	DCUN1D1	-	-0.340652	5.33565	0.516583	1	0	0
ENSG00000043143.20	chr5	JADE2	+	1.18892	8.12767	0.0456274	0.264743	0	0
ENSG00000043355.10	chr13	ZIC2	+	-6.71836	-2.52028	2.2451e-05	0.000702721	1	1
ENSG00000043462.11	chr5	LCP2	-	3.53822	5.88422	1.09848e-05	0.000394526	1	1
ENSG00000043514.15	chr1	TRIT1	-	-0.770543	4.23575	0.18012	0.713107	0	0
ENSG00000043591.5	chr10	ADRB1	+	6.82089	-1.01757	0.0365364	0.225498	0	0
ENSG00000044012.3	chr1	GUCA2B	+	-5.12548e-15	-3.7273	1	1	0	0
ENSG00000044090.8	chr6	CUL7	-	1.07753	5.81991	0.126109	0.551128	0	0
ENSG00000044115.20	chr5	CTNNA1	+	1.76497	6.13916	0.012449	0.102451	0	0
ENSG00000044446.11	chrX	PHKA2	-	0.246388	6.20149	0.743721	1	0	0
ENSG00000044459.14	chr9	CNTLN	+	2.79468	1.55041	0.0715062	0.372504	0	0
ENSG00000044524.10	chr3	EPHA3	+	-8.70805	-1.08781	6.58857e-11	1.33433e-08	1	1
ENSG00000044574.7	chr9	HSPA5	-	-1.29785	7.79006	0.0107233	0.0911227	1	0
ENSG00000046604.12	chr18	DSG2	+	-1.87506	-2.87656	0.230714	0.850158	0	0
ENSG00000046647.13	chrX	GEMIN8	-	-1.2533	4.41028	0.0265159	0.181285	0	0
ENSG00000046651.14	chrX	OFD1	+	-1.21447	7.54555	0.0121858	0.100723	0	0
ENSG00000046653.14	chrX	GPM6B	-	1.7613	3.91434	0.0303293	0.200061	0	0
ENSG00000046774.9	chrX	MAGEC2	-	-5.12548e-15	-3.7273	1	1	0	0
ENSG00000046889.18	chr8	PREX2	+	-4.79078	-2.66051	0.000621948	0.010003	1	1
ENSG00000047056.14	chr10	WDR37	+	0.289813	5.64465	0.70484	1	0	0
ENSG00000047188.15	chr5	YTHDC2	+	-1.14724	7.32442	0.017514	0.131646	0	0
ENSG00000047230.14	chrX	CTPS2	-	1.55576	5.32137	0.0458021	0.265585	0	0
ENSG00000047249.16	chr8	ATP6V1H	-	-0.717689	4.79599	0.204405	0.779489	0	0
ENSG00000047315.14	chr4	POLR2B	+	-1.06247	7.67491	0.0310698	0.203526	0	0
ENSG00000047346.12	chr15	FAM214A	-	-0.367425	7.00422	0.448028	1	0	0
ENSG00000047365.11	chr4	ARAP2	-	0.109481	6.76908	0.920979	1	0	0
ENSG00000047410.13	chr1	TPR	-	0.379423	8.22244	0.529268	1	0	0
ENSG00000047457.13	chr3	CP	-	7.68886	-0.233739	0.000626927	0.0100698	1	1
ENSG00000047578.12	chr16	KIAA0556	+	-0.20615	5.2958	0.672502	1	0	0
ENSG00000047579.19	chr6	DTNBP1	-	-0.626589	5.40446	0.274653	0.952432	0	0
ENSG00000047597.5	chrX	XK	+	6.82553	-0.989217	0.0278649	0.18815	0	0
ENSG00000047617.14	chr12	ANO2	-	-5.12548e-15	-3.7273	1	1	0	0
ENSG00000047621.11	chr12	C12orf4	-	1.06007	4.54081	0.188901	0.739079	0	0
ENSG00000047634.14	chrX	SCML1	+	-4.01582	4.32002	0.00298581	0.0340494	1	1
ENSG00000047644.17	chrX	WWC3	+	-0.353552	7.26172	0.517284	1	0	0
ENSG00000047648.21	chrX	ARHGAP6	-	2.65052	2.08452	0.225839	0.837548	0	0
ENSG00000047662.4	chr4	FAM184B	-	-0.922833	0.548853	0.185664	0.729286	0	0
ENSG00000047849.21	chr3	MAP4	-	1.93465	7.31491	0.00311052	0.035076	1	1
ENSG00000047932.13	chr6	GOPC	-	1.00886	6.18139	0.132544	0.57109	0	0
ENSG00000047936.10	chr6	ROS1	-	-5.12548e-15	-3.7273	1	1	0	0
ENSG00000048028.11	chr11	USP28	-	1.04975	6.343	0.245709	0.8878	0	0
ENSG00000048052.21	chr7	HDAC9	+	0.994896	6.53728	0.257005	0.908822	0	0
ENSG00000048140.17	chr5	TSPAN17	+	-0.171004	4.80031	0.725969	1	0	0
ENSG00000048162.19	chr5	NOP16	-	-2.57745	4.36278	2.20694e-06	0.00010702	1	1
ENSG00000048342.15	chr4	CC2D2A	+	-2.05709	-0.648683	0.00824266	0.0742637	1	0
ENSG00000048392.11	chr8	RRM2B	-	0.808693	6.61187	0.263401	0.924989	0	0
ENSG00000048405.9	chr7	ZNF800	-	-0.3989	6.63565	0.423754	1	0	0
ENSG00000048462.10	chr16	TNFRSF17	+	3.54602	3.24962	0.000521042	0.00867744	1	1
ENSG00000048471.13	chr16	SNX29	+	-0.460878	7.65804	0.341732	1	0	0
ENSG00000048540.14	chr12	LMO3	-	-3.85085	-2.64689	0.00302024	0.0343064	1	1
ENSG00000048544.5	chr6	MRPS10	-	0.168551	4.32256	0.870323	1	0	0
ENSG00000048545.13	chr6	GUCA1A	+	-2.2973	-3.13096	0.175842	0.699899	0	0
ENSG00000048649.13	chr11	RSF1	-	-0.88527	6.68414	0.0793978	0.40365	0	0
ENSG00000048707.13	chr1	VPS13D	+	0.871231	7.48326	0.156494	0.643247	0	0
ENSG00000048740.17	chr10	CELF2	+	0.292836	8.45098	0.624678	1	0	0
ENSG00000048828.16	chr9	FAM120A	+	0.934184	7.49235	0.117828	0.523821	0	0
ENSG00000048991.16	chr2	R3HDM1	+	0.851414	5.70135	0.212365	0.800767	0	0
ENSG00000049089.13	chr1	COL9A2	-	2.62577	8.48776	0.00183877	0.0234905	1	1
ENSG00000049130.13	chr12	KITLG	-	-7.81792	-1.79438	5.03529e-08	4.418e-06	1	1
ENSG00000049167.13	chr5	ERCC8	-	1.88259	2.90284	0.0169444	0.128417	0	0
ENSG00000049192.14	chr5	ADAMTS6	-	2.54262	5.53261	0.00877725	0.0779894	1	0
ENSG00000049239.12	chr1	H6PD	+	1.29792	6.44103	0.0482105	0.2764	0	0
ENSG00000049245.12	chr1	VAMP3	+	-1.16142	5.90215	0.0307652	0.202166	0	0
ENSG00000049246.14	chr1	PER3	+	1.10375	4.25138	0.221342	0.82486	0	0
ENSG00000049247.13	chr1	UTS2	-	10.339	2.30866	0.00569834	0.0554042	1	0
ENSG00000049249.8	chr1	TNFRSF9	-	9.39255	1.38094	0.00106551	0.0152459	1	1
ENSG00000049283.17	chr17	EPN3	+	2.00397	-1.54208	0.288923	0.985924	0	0
ENSG00000049323.15	chr2	LTBP1	+	-1.82239	-0.239494	0.0191303	0.140397	0	0
ENSG00000049449.8	chr11	RCN1	+	-2.1484	3.18877	0.000151266	0.00327133	1	1
ENSG00000049540.16	chr7	ELN	+	-6.90454	-1.23326	3.32269e-09	4.16098e-07	1	1
ENSG00000049541.10	chr7	RFC2	-	-0.00940123	3.85439	0.920769	1	0	0
ENSG00000049618.21	chr6	ARID1B	+	0.869337	7.69461	0.144934	0.609297	0	0
ENSG00000049656.13	chr5	CLPTM1L	-	-1.30408	5.76637	0.0147319	0.114988	0	0
ENSG00000049759.16	chr18	NEDD4L	+	-1.25399	3.04316	0.125998	0.550773	0	0
ENSG00000049768.14	chrX	FOXP3	-	1.49374	1.08761	0.0997133	0.476901	0	0
ENSG00000049769.12	chrX	PPP1R3F	+	2.41011	3.2269	0.00431131	0.045689	1	1
ENSG00000049860.13	chr5	HEXB	+	0.102134	5.1021	0.939705	1	0	0
ENSG00000049883.14	chr5	PTCD2	+	4.1124	5.28288	2.20741e-06	0.00010702	1	1
ENSG00000050030.13	chrX	KIAA2022	-	3.70094	0.399984	0.208257	0.789903	0	0
ENSG00000050130.17	chr14	JKAMP	+	0.922251	5.27316	0.199189	0.765239	0	0
ENSG00000050165.17	chr11	DKK3	-	-2.86363	-0.67389	0.0299889	0.198298	0	0
ENSG00000050327.14	chr7	ARHGEF5	+	-4.8853	1.51263	2.6e-08	2.4642e-06	1	1
ENSG00000050344.8	chr7	NFE2L3	+	5.66427	4.64156	5.95516e-07	3.61331e-05	1	1
ENSG00000050393.11	chr6	MCUR1	-	1.39766	4.12673	0.0645908	0.344997	0	0
ENSG00000050405.13	chr12	LIMA1	-	-0.925255	1.68996	0.271255	0.944489	0	0
ENSG00000050426.15	chr12	LETMD1	+	0.0566232	6.50652	0.987109	1	0	0
ENSG00000050438.16	chr12	SLC4A8	+	-1.76953	2.94	0.0120893	0.100145	0	0
ENSG00000050555.17	chr9	LAMC3	+	2.72673	0.177181	0.103752	0.488537	0	0
ENSG00000050628.20	chr1	PTGER3	-	-0.530268	-2.20448	0.634146	1	0	0
ENSG00000050730.15	chr4	TNIP3	-	6.6775	-1.12228	0.0190279	0.139832	0	0
ENSG00000050748.17	chr5	MAPK9	-	-0.0846624	5.73412	0.82352	1	0	0
ENSG00000050767.15	chr5	COL23A1	-	-2.63347	-1.38182	0.00309331	0.034944	1	1
ENSG00000050820.16	chr16	BCAR1	-	-3.67931	-2.71757	0.00861852	0.0769289	1	0
ENSG00000051009.10	chr11	FAM160A2	-	0.0182746	5.97711	0.960012	1	0	0
ENSG00000051108.14	chr16	HERPUD1	+	-1.39126	7.67662	0.00350559	0.0386803	1	1
ENSG00000051128.18	chr19	HOMER3	-	1.9721	2.00027	0.145871	0.611919	0	0
ENSG00000051180.16	chr15	RAD51	+	-1.17224	2.20542	0.0858231	0.427098	0	0
ENSG00000051341.13	chr3	POLQ	-	-0.427855	1.258	0.504382	1	0	0
ENSG00000051382.8	chr3	PIK3CB	-	-0.0743395	3.89736	0.841798	1	0	0
ENSG00000051523.10	chr16	CYBA	-	0.369765	8.67686	0.574612	1	0	0
ENSG00000051596.9	chr5	THOC3	-	1.55876	1.43091	0.0943542	0.458549	0	0
ENSG00000051620.10	chr6	HEBP2	+	0.236909	6.73308	0.741087	1	0	0
ENSG00000051825.14	chr12	MPHOSPH9	-	1.77192	5.6224	0.0155363	0.119769	0	0
ENSG00000052126.14	chr12	PLEKHA5	+	3.54047	-0.259519	0.0162083	0.123817	0	0
ENSG00000052344.15	chr16	PRSS8	-	-0.833715	-2.34531	0.505025	1	0	0
ENSG00000052723.11	chr1	SIKE1	-	1.50763	5.95888	0.0280371	0.188849	0	0
ENSG00000052749.13	chr10	RRP12	-	-3.13298	6.25638	1.57208e-09	2.21386e-07	1	1
ENSG00000052795.12	chr4	FNIP2	+	1.77796	1.06387	0.0700642	0.366376	0	0
ENSG00000052802.12	chr4	MSMO1	+	-0.915489	4.24995	0.124759	0.546728	0	0
ENSG00000052841.14	chr11	TTC17	+	-0.788801	7.78123	0.112715	0.507121	0	0
ENSG00000052850.5	chr11	ALX4	-	3.70061	-3.04949	0.635876	1	0	0
ENSG00000053108.16	chr5	FSTL4	-	0.651291	-1.11548	0.804056	1	0	0
ENSG00000053254.15	chr14	FOXN3	-	0.507844	7.07013	0.428169	1	0	0
ENSG00000053328.8	chr6	METTL24	-	2.80242	-3.35146	1	1	0	0
ENSG00000053371.12	chr1	AKR7A2	-	2.56674	4.42053	0.00244973	0.0290068	1	1
ENSG00000053372.4	chr1	MRTO4	+	-1.01661	4.32866	0.0748022	0.385266	0	0
ENSG00000053438.8	chr20	NNAT	+	3.04899	0.933765	0.00294449	0.0336925	1	1
ENSG00000053501.12	chr19	USE1	+	-0.504977	4.37511	0.381217	1	0	0
ENSG00000053524.11	chr3	MCF2L2	-	4.34052	1.00726	0.00388231	0.042108	1	1
ENSG00000053702.14	chr12	NRIP2	-	3.0901	3.77015	0.000481281	0.00817083	1	1
ENSG00000053747.15	chr18	LAMA3	+	0.0454947	-3.12746	1	1	0	0
ENSG00000053770.11	chr14	AP5M1	+	1.04601	6.51023	0.110611	0.504282	0	0
ENSG00000053900.10	chr4	ANAPC4	+	-0.0247486	6.58854	0.902128	1	0	0
ENSG00000053918.15	chr11	KCNQ1	+	-0.105432	3.10122	0.794876	1	0	0
ENSG00000054116.11	chr1	TRAPPC3	-	-0.0359822	5.6362	0.886984	1	0	0
ENSG00000054118.13	chr1	THRAP3	+	-0.560681	8.47549	0.235193	0.861786	0	0
ENSG00000054148.17	chr9	PHPT1	+	1.75326	4.33307	0.053662	0.299768	0	0
ENSG00000054179.11	chr9	ENTPD2	-	1.54926	-2.47892	0.741232	1	0	0
ENSG00000054219.10	chr2	LY75	-	1.48121	5.05928	0.0409658	0.245414	0	0
ENSG00000054267.20	chr1	ARID4B	-	-1.01823	7.6131	0.0328127	0.21214	0	0
ENSG00000054277.12	chr1	OPN3	-	3.21292	3.97095	0.000331999	0.00611618	1	1
ENSG00000054282.15	chr1	SDCCAG8	+	0.852682	2.1497	0.281055	0.967759	0	0
ENSG00000054356.13	chr2	PTPRN	-	-0.0845429	-2.44305	1	1	0	0
ENSG00000054392.12	chr1	HHAT	+	1.79657	3.73051	0.242711	0.880648	0	0
ENSG00000054523.17	chr1	KIF1B	+	0.56569	4.20717	0.558769	1	0	0
ENSG00000054598.6	chr6	FOXC1	+	2.08804	0.231389	0.297651	1	0	0
ENSG00000054611.13	chr22	TBC1D22A	+	0.485489	6.27041	0.464912	1	0	0
ENSG00000054654.15	chr14	SYNE2	+	4.33644	9.56206	8.66104e-10	1.32544e-07	1	1
ENSG00000054690.13	chr14	PLEKHH1	+	-1.41015	-0.170237	0.059537	0.324034	0	0
ENSG00000054793.13	chr20	ATP9A	-	0.92901	0.246741	0.515044	1	0	0
ENSG00000054796.12	chr20	SPO11	+	2.36401	-3.45671	1	1	0	0
ENSG00000054803.3	chr20	CBLN4	-	-5.12548e-15	-3.7273	1	1	0	0
ENSG00000054938.15	chr11	CHRDL2	-	-4.59715	-2.72008	0.00117434	0.0164771	1	1
ENSG00000054965.10	chr11	FAM168A	-	2.26423	5.84917	0.00184569	0.0235589	1	1
ENSG00000054967.12	chr11	RELT	+	-2.9361	6.96407	1.20525e-09	1.75439e-07	1	1
ENSG00000054983.16	chr14	GALC	-	0.405941	4.28823	0.610937	1	0	0
ENSG00000055044.10	chr2	NOP58	+	-2.37178	7.87706	1.99923e-07	1.44637e-05	1	1
ENSG00000055070.16	chr1	SZRD1	+	-0.642718	6.83162	0.201346	0.771423	0	0
ENSG00000055118.14	chr7	KCNH2	-	5.2413	3.55428	2.87573e-05	0.000865492	1	1
ENSG00000055130.15	chr7	CUL1	+	-0.536158	6.81144	0.27766	0.960054	0	0
ENSG00000055147.17	chr5	FAM114A2	-	0.280529	4.82444	0.730652	1	0	0
ENSG00000055163.18	chr5	CYFIP2	+	0.989889	9.02597	0.0818922	0.41228	0	0
ENSG00000055208.17	chr6	TAB2	+	0.883378	7.50003	0.146611	0.614216	0	0
ENSG00000055211.12	chr6	GINM1	+	-1.97637	6.01726	0.0002852	0.0054138	1	1
ENSG00000055332.16	chr2	EIF2AK2	-	1.38423	7.13637	0.1545	0.637404	0	0
ENSG00000055483.19	chr17	USP36	-	-1.50245	7.01645	0.00395663	0.0427077	1	1
ENSG00000055609.17	chr7	KMT2C	-	-0.833252	7.91481	0.0966011	0.466288	0	0
ENSG00000055732.12	chr1	MCOLN3	-	0.366179	-0.456036	0.834943	1	0	0
ENSG00000055813.5	chr2	CCDC85A	+	-5.12548e-15	-3.7273	1	1	0	0
ENSG00000055917.15	chr2	PUM2	-	-1.11081	8.09852	0.0184915	0.13729	0	0
ENSG00000055950.16	chr10	MRPL43	-	1.2123	5.08997	0.0955021	0.462421	0	0
ENSG00000055955.15	chr3	ITIH4	-	-0.749121	1.05016	0.25406	0.903738	0	0
ENSG00000055957.10	chr3	ITIH1	+	1.33538	-0.256566	0.218385	0.817109	0	0
ENSG00000056050.6	chr4	C4orf27	-	2.23054	2.92114	0.00706825	0.0657972	1	0
ENSG00000056097.15	chr5	ZFR	-	-0.192859	7.06027	0.666316	1	0	0
ENSG00000056277.15	chrX	ZNF280C	-	-0.280671	3.26768	0.606485	1	0	0
ENSG00000056291.17	chr4	NPFFR2	+	1.61344	-3.58309	1	1	0	0
ENSG00000056487.15	chr22	PHF21B	-	-6.19392	-2.79688	0.00023456	0.00464248	1	1
ENSG00000056558.10	chr9	TRAF1	-	2.9694	8.14261	1.69659e-05	0.000561088	1	1
ENSG00000056586.15	chr9	RC3H2	-	-0.483894	7.24329	0.325182	1	0	0
ENSG00000056736.9	chr3	IL17RB	+	4.8017	4.58742	0.00043675	0.00764584	1	1
ENSG00000056972.18	chr6	TRAF3IP2	-	-0.560247	4.49785	0.342899	1	0	0
ENSG00000056998.18	chrX	GYG2	+	-4.64785	-3.34681	0.0360595	0.22497	0	0
ENSG00000057019.15	chr3	DCBLD2	-	-5.23051	-0.0128602	2.93077e-06	0.000134651	1	1
ENSG00000057149.14	chr18	SERPINB3	-	-5.12548e-15	-3.7273	1	1	0	0
ENSG00000057252.12	chr1	SOAT1	+	-2.02395	5.82331	0.000104815	0.00244396	1	1
ENSG00000057294.13	chr12	PKP2	-	2.76828	-3.36279	1	1	0	0
ENSG00000057468.6	chr1	MSH4	+	-0.931244	0.23625	0.267395	0.935188	0	0
ENSG00000057593.13	chr13	F7	+	3.13408	-3.25448	0.924363	1	0	0
ENSG00000057608.16	chr10	GDI2	-	0.731783	8.24776	0.200423	0.768759	0	0
ENSG00000057657.14	chr6	PRDM1	+	1.70567	3.87317	0.14916	0.622202	0	0
ENSG00000057663.12	chr6	ATG5	-	-0.936131	5.40785	0.0877426	0.434437	0	0
ENSG00000057704.10	chr12	TMCC3	-	3.03997	5.25143	0.000230995	0.00464174	1	1
ENSG00000057757.9	chr1	PITHD1	+	-1.54529	6.07439	0.00325075	0.0364259	1	1
ENSG00000057935.13	chr2	MTA3	+	0.768667	4.51484	0.32116	1	0	0
ENSG00000058056.8	chr3	USP13	+	1.51363	4.28921	0.0835517	0.418442	0	0
ENSG00000058063.15	chr3	ATP11B	+	-0.153563	7.22147	0.716783	1	0	0
ENSG00000058085.14	chr1	LAMC2	+	-2.72177	-2.27124	0.0225099	0.159162	0	0
ENSG00000058091.16	chr7	CDK14	+	3.30114	8.2527	4.41411e-07	2.81982e-05	1	1
ENSG00000058262.9	chr3	SEC61A1	+	-0.3462	7.33929	0.461251	1	0	0
ENSG00000058272.16	chr12	PPP1R12A	-	-0.150217	7.26359	0.726772	1	0	0
ENSG00000058335.15	chr15	RASGRF1	-	9.36617	7.66193	1.46699e-09	2.07552e-07	1	1
ENSG00000058404.19	chr7	CAMK2B	-	-1.61999	-2.49299	0.255008	0.904111	0	0
ENSG00000058453.16	chr1	CROCC	+	-1.22032	6.22127	0.031344	0.204879	0	0
ENSG00000058600.15	chr16	POLR3E	+	-0.575965	6.58567	0.251477	0.901331	0	0
ENSG00000058668.14	chr1	ATP2B4	+	6.60305	7.54234	1.94773e-13	6.93781e-11	1	1
ENSG00000058673.15	chr1	ZC3H11A	+	0.405092	8.19461	0.494265	1	0	0
ENSG00000058729.10	chr5	RIOK2	-	-0.215741	4.82668	0.66588	1	0	0
ENSG00000058799.13	chr1	YIPF1	-	-0.166802	4.5568	0.726969	1	0	0
ENSG00000058804.11	chr1	NDC1	-	-0.50213	4.89506	0.368336	1	0	0
ENSG00000058866.14	chr3	DGKG	-	4.13765	4.54775	0.000240859	0.00473539	1	1
ENSG00000059122.16	chr16	FLYWCH1	+	-1.29503	6.30493	0.0336225	0.215927	0	0
ENSG00000059145.18	chr16	UNKL	-	0.953984	5.98066	0.156211	0.64226	0	0
ENSG00000059377.15	chr7	TBXAS1	+	4.10389	3.6192	0.000269238	0.00517405	1	1
ENSG00000059378.12	chr7	PARP12	-	-1.70459	7.82285	0.00125363	0.0173165	1	1
ENSG00000059573.8	chr10	ALDH18A1	-	2.09672	6.21211	0.00293004	0.0335716	1	1
ENSG00000059588.9	chr1	TARBP1	-	0.367586	7.14582	0.561591	1	0	0
ENSG00000059691.11	chr4	GATB	-	0.134071	3.87629	0.907853	1	0	0
ENSG00000059728.10	chr2	MXD1	+	0.268888	5.20955	0.769089	1	0	0
ENSG00000059758.7	chr12	CDK17	-	-1.53292	6.25545	0.00402677	0.0433334	1	1
ENSG00000059769.19	chr9	DNAJC25	+	-2.16138	3.6165	0.000121926	0.00274363	1	1
ENSG00000059804.15	chr12	SLC2A3	-	-3.65495	6.09115	3.10489e-09	3.93333e-07	1	1
ENSG00000059915.16	chr10	PSD	-	0.861072	2.29209	0.337497	1	0	0
ENSG00000060069.16	chr18	CTDP1	+	-0.307739	4.47986	0.583449	1	0	0
ENSG00000060138.12	chr12	YBX3	-	-0.155659	9.39316	0.715911	1	0	0
ENSG00000060140.8	chr12	STYK1	-	6.8366	-0.996294	0.0124485	0.102451	0	0
ENSG00000060237.16	chr12	WNK1	+	2.37768	8.07507	0.000469716	0.00812199	1	1
ENSG00000060303.5	chr6	RPS17P5	-	-0.986643	-2.41281	0.4376	1	0	0
ENSG00000060339.13	chr10	CCAR1	+	-1.49486	7.63289	0.00150884	0.0201514	1	1
ENSG00000060491.16	chr20	OGFR	+	-2.12956	7.37684	1.49948e-05	0.000506975	1	1
ENSG00000060558.3	chr19	GNA15	+	-2.20944	1.34788	0.0017182	0.0223366	1	1
ENSG00000060566.13	chr19	CREB3L3	+	3.20799	-3.22491	0.891132	1	0	0
ENSG00000060642.10	chr1	PIGV	+	2.63678	4.13204	0.00129952	0.0178478	1	1
ENSG00000060656.19	chr1	PTPRU	+	-4.44508	-0.0303467	3.28266e-09	4.13261e-07	1	1
ENSG00000060688.12	chr1	SNRNP40	-	-2.25257	5.8868	2.22669e-05	0.000702402	1	1
ENSG00000060709.13	chr12	RIMBP2	-	2.36412	-3.45671	1	1	0	0
ENSG00000060718.19	chr1	COL11A1	-	-5.83697	-2.95799	0.000985572	0.0143363	1	1
ENSG00000060749.14	chr11	QSER1	+	0.0904231	4.72005	0.957204	1	0	0
ENSG00000060762.18	chr6	MPC1	-	-0.696283	5.79358	0.24534	0.886832	0	0
ENSG00000060971.17	chr3	ACAA1	-	-0.22615	5.62368	0.649409	1	0	0
ENSG00000060982.14	chr12	BCAT1	-	4.09791	5.97167	0.0813229	0.410062	0	0
ENSG00000061273.17	chr12	HDAC7	-	0.155021	8.09498	0.82582	1	0	0
ENSG00000061337.15	chr8	LZTS1	-	-4.65021	-0.919718	1.01283e-06	5.61124e-05	1	1
ENSG00000061455.10	chr5	PRDM6	+	5.37882	-2.13895	0.159854	0.653335	0	0
ENSG00000061492.11	chr5	WNT8A	+	3.53125	-3.11953	0.818284	1	0	0
ENSG00000061656.9	chr20	SPAG4	+	-2.56668	4.56037	0.000133652	0.0029544	1	1
ENSG00000061676.14	chr2	NCKAP1	-	-2.02525	0.463109	0.00565549	0.0550583	1	0
ENSG00000061794.12	chr12	MRPS35	+	-0.301521	5.12478	0.56413	1	0	0
ENSG00000061918.12	chr4	GUCY1B3	+	-0.52146	-0.502967	0.509143	1	0	0
ENSG00000061936.9	chr12	SFSWAP	+	-0.218941	7.4385	0.630812	1	0	0
ENSG00000061938.16	chr3	TNK2	-	-1.15609	8.07691	0.0184698	0.137229	0	0
ENSG00000061987.14	chr12	MON2	+	0.657108	7.00199	0.30914	1	0	0
ENSG00000062038.13	chr16	CDH3	+	0.103796	-1.19484	1	1	0	0
ENSG00000062096.14	chrX	ARSF	+	-5.12548e-15	-3.7273	1	1	0	0
ENSG00000062194.15	chr5	GPBP1	+	-1.90257	8.25915	6.34405e-05	0.0016403	1	1
ENSG00000062282.14	chr11	DGAT2	+	2.74899	3.60093	0.00461433	0.0479026	1	1
ENSG00000062370.16	chr19	ZNF112	-	2.61868	-0.215539	0.302402	1	0	0
ENSG00000062485.18	chr12	CS	-	-0.988211	6.99515	0.0566178	0.312045	0	0
ENSG00000062524.15	chr15	LTK	-	2.12351	4.98959	0.0605746	0.328236	0	0
ENSG00000062582.13	chr7	MRPS24	-	-0.753042	0.291277	0.281978	0.969921	0	0
ENSG00000062598.17	chr20	ELMO2	-	-0.812029	6.16222	0.124671	0.546418	0	0
ENSG00000062650.17	chr10	WAPL	-	0.252814	6.84704	0.714578	1	0	0
ENSG00000062716.10	chr17	VMP1	+	2.40252	6.40862	0.00240265	0.0285219	1	1
ENSG00000062725.9	chr17	APPBP2	-	0.801492	5.98498	0.24584	0.88801	0	0
ENSG00000062822.12	chr19	POLD1	+	0.25423	4.66303	0.773372	1	0	0
ENSG00000063015.19	chr17	SEZ6	-	1.15298	-0.407217	0.367058	1	0	0
ENSG00000063046.17	chr12	EIF4B	+	0.523433	7.98743	0.373988	1	0	0
ENSG00000063127.15	chr19	SLC6A16	-	-0.952371	5.03143	0.125912	0.550582	0	0
ENSG00000063169.10	chr19	GLTSCR1	+	-1.52095	5.35714	0.0090551	0.0796401	1	0
ENSG00000063176.15	chr19	SPHK2	+	1.28038	3.52638	0.10998	0.504282	0	0
ENSG00000063177.12	chr19	RPL18	-	-1.66296	10.1695	0.00106271	0.0152201	1	1
ENSG00000063180.8	chr19	CA11	-	-0.0963585	3.60155	0.818487	1	0	0
ENSG00000063241.7	chr19	ISOC2	-	1.67784	3.45279	0.051255	0.289227	0	0
ENSG00000063244.12	chr19	U2AF2	+	-0.439455	8.01707	0.360886	1	0	0
ENSG00000063245.14	chr19	EPN1	+	-1.14893	6.55203	0.0288715	0.192755	0	0
ENSG00000063322.13	chr19	MED29	+	1.48865	6.10566	0.0310207	0.203271	0	0
ENSG00000063438.16	chr5	AHRR	+	-0.871193	-0.667735	0.273266	0.949416	0	0
ENSG00000063515.2	chr22	GSC2	-	1.60209	-3.5857	1	1	0	0
ENSG00000063587.13	chrX	ZNF275	+	1.82548	6.97246	0.0187192	0.138691	0	0
ENSG00000063601.16	chrX	MTMR1	+	-1.3075	7.4583	0.00633046	0.0602443	1	0
ENSG00000063660.8	chr2	GPC1	+	-0.911697	1.0447	0.225498	0.836635	0	0
ENSG00000063761.15	chr14	ADCK1	+	-1.29812	3.71623	0.0285134	0.190995	0	0
ENSG00000063854.12	chr16	HAGH	-	1.17396	4.72784	0.114355	0.512936	0	0
ENSG00000063978.15	chr4	RNF4	+	-1.16403	6.68958	0.019919	0.144469	0	0
ENSG00000064012.21	chr2	CASP8	+	0.391485	7.40888	0.528488	1	0	0
ENSG00000064042.17	chr4	LIMCH1	+	1.64375	1.55481	0.525325	1	0	0
ENSG00000064102.14	chr12	ASUN	-	-1.3603	4.99799	0.0217072	0.154369	0	0
ENSG00000064115.10	chr12	TM7SF3	-	2.3317	5.29061	0.00361838	0.039751	1	1
ENSG00000064195.7	chr17	DLX3	-	-5.12548e-15	-3.7273	1	1	0	0
ENSG00000064199.6	chr11	SPA17	+	4.0188	-0.663956	0.00822499	0.0741596	1	0
ENSG00000064201.15	chr11	TSPAN32	+	-0.0148275	4.75693	0.907229	1	0	0
ENSG00000064205.10	chr20	WISP2	+	-4.2847	-2.88447	0.00421902	0.0450101	1	1
ENSG00000064218.4	chr9	DMRT3	+	-5.12548e-15	-3.7273	1	1	0	0
ENSG00000064225.12	chr3	ST3GAL6	+	0.0467321	-0.29678	1	1	0	0
ENSG00000064270.12	chr16	ATP2C2	+	-0.306225	-1.12343	0.73546	1	0	0
ENSG00000064300.8	chr17	NGFR	+	0.196247	-1.80137	1	1	0	0
ENSG00000064309.14	chr11	CDON	-	1.08591	-2.72208	0.894399	1	0	0
ENSG00000064313.11	chr8	TAF2	-	-0.318452	5.78975	0.543592	1	0	0
ENSG00000064393.15	chr7	HIPK2	-	2.37579	6.72851	0.00123599	0.0171386	1	1
ENSG00000064419.13	chr7	TNPO3	-	-0.299927	6.22469	0.547567	1	0	0
ENSG00000064489.22	chr19	BORCS8-MEF2B	-	4.73657	-2.5371	0.241091	0.877163	0	0
ENSG00000064490.13	chr19	RFXANK	+	-0.0123952	5.14196	0.916886	1	0	0
ENSG00000064545.14	chr19	TMEM161A	-	0.279248	3.87833	0.76307	1	0	0
ENSG00000064547.13	chr19	LPAR2	-	-2.97673	5.78961	3.89298e-08	3.5237e-06	1	1
ENSG00000064601.16	chr20	CTSA	+	1.02868	5.96761	0.158158	0.648066	0	0
ENSG00000064607.16	chr19	SUGP2	-	-0.32856	8.04858	0.471752	1	0	0
ENSG00000064651.13	chr5	SLC12A2	+	0.488604	4.42666	0.540706	1	0	0
ENSG00000064652.10	chr5	SNX24	+	2.25378	1.24277	0.0648871	0.346208	0	0
ENSG00000064655.18	chr20	EYA2	+	-2.79547	-3.06551	0.0946868	0.459723	0	0
ENSG00000064666.14	chr19	CNN2	+	2.42809	7.08432	0.000579461	0.00945532	1	1
ENSG00000064687.12	chr19	ABCA7	+	0.31685	8.41193	0.618642	1	0	0
ENSG00000064692.18	chr5	SNCAIP	+	-2.49162	-3.34363	0.254315	0.903738	0	0
ENSG00000064703.11	chr1	DDX20	+	-2.63373	5.78394	5.08299e-07	3.1824e-05	1	1
ENSG00000064726.9	chr15	BTBD1	-	-1.11105	7.04764	0.0226915	0.160091	0	0
ENSG00000064763.10	chr12	FAR2	+	3.05642	1.43204	0.00367324	0.0402369	1	1
ENSG00000064787.12	chr20	BCAS1	-	0.504016	-1.40547	0.923547	1	0	0
ENSG00000064835.10	chr3	POU1F1	-	4.73657	-2.5371	0.241082	0.877163	0	0
ENSG00000064886.13	chr1	CHI3L2	+	1.04611	4.13818	0.219774	0.820709	0	0
ENSG00000064932.15	chr19	SBNO2	-	0.520067	4.20476	0.523324	1	0	0
ENSG00000064933.16	chr2	PMS1	+	1.00149	6.05861	0.136521	0.583366	0	0
ENSG00000064961.18	chr19	HMG20B	+	-0.785522	5.74506	0.171299	0.687686	0	0
ENSG00000064989.12	chr2	CALCRL	-	-1.77163	-1.80092	0.0994482	0.475933	0	0
ENSG00000064995.16	chr6	TAF11	-	-2.385	6.27167	2.70981e-06	0.000126283	1	1
ENSG00000064999.13	chr6	ANKS1A	+	0.488496	4.06168	0.520362	1	0	0
ENSG00000065000.15	chr19	AP3D1	-	-0.424076	7.46547	0.386417	1	0	0
ENSG00000065029.14	chr6	ZNF76	+	-0.287813	6.5756	0.555125	1	0	0
ENSG00000065054.13	chr16	SLC9A3R2	+	2.76118	1.97006	0.19168	0.746076	0	0
ENSG00000065057.7	chr16	NTHL1	-	1.78819	3.21431	0.0822965	0.413628	0	0
ENSG00000065060.16	chr6	UHRF1BP1	+	0.91759	5.29789	0.207101	0.78665	0	0
ENSG00000065135.8	chr1	GNAI3	+	0.322271	6.21496	0.645261	1	0	0
ENSG00000065150.18	chr13	IPO5	+	-1.00575	7.25097	0.0421451	0.249279	0	0
ENSG00000065154.11	chr10	OAT	-	-0.42449	4.22969	0.438628	1	0	0
ENSG00000065183.15	chr1	WDR3	+	0.844679	4.63237	0.252335	0.902212	0	0
ENSG00000065243.18	chr1	PKN2	+	-0.44332	6.84607	0.371899	1	0	0
ENSG00000065268.10	chr19	WDR18	+	0.323488	4.19115	0.719337	1	0	0
ENSG00000065308.4	chr6	TRAM2	-	4.52525	6.62735	1.90672e-06	9.49503e-05	1	1
ENSG00000065320.8	chr17	NTN1	+	-0.946891	-0.170133	0.196774	0.759094	0	0
ENSG00000065325.12	chr17	GLP2R	+	-5.12548e-15	-3.7273	1	1	0	0
ENSG00000065328.16	chr10	MCM10	+	-1.06434	-0.729445	0.216972	0.812953	0	0
ENSG00000065357.19	chr12	DGKA	+	0.331907	8.68594	0.581889	1	0	0
ENSG00000065361.14	chr12	ERBB3	+	-1.32662	-1.2276	0.142647	0.60269	0	0
ENSG00000065371.17	chr3	ROPN1	-	-5.12548e-15	-3.7273	1	1	0	0
ENSG00000065413.16	chr2	ANKRD44	-	-0.517931	8.27004	0.271391	0.944629	0	0
ENSG00000065427.14	chr16	KARS	-	-0.580219	7.09894	0.235882	0.863737	0	0
ENSG00000065457.10	chr16	ADAT1	-	1.42207	5.04448	0.0537658	0.300095	0	0
ENSG00000065485.17	chr3	PDIA5	+	1.37538	1.31818	0.130875	0.566598	0	0
ENSG00000065491.8	chr6	TBC1D22B	+	-1.39988	4.70575	0.0119805	0.0993794	1	0
ENSG00000065518.7	chr3	NDUFB4	+	-0.546425	5.36794	0.314013	1	0	0
ENSG00000065526.10	chr1	SPEN	+	0.549033	8.4349	0.363978	1	0	0
ENSG00000065534.18	chr3	MYLK	-	3.55169	3.87231	0.0495945	0.282383	0	0
ENSG00000065548.17	chr2	ZC3H15	+	-2.15508	7.02762	6.14021e-06	0.000246072	1	1
ENSG00000065559.14	chr17	MAP2K4	+	-1.17406	5.10346	0.0441225	0.257671	0	0
ENSG00000065600.12	chr1	TMEM206	-	1.23916	4.42684	0.090855	0.445621	0	0
ENSG00000065609.14	chr6	SNAP91	-	-6.19392	-2.79688	0.000232784	0.00464248	1	1
ENSG00000065613.13	chr10	SLK	+	-0.336714	5.80795	0.511591	1	0	0
ENSG00000065615.13	chr6	CYB5R4	+	0.321908	5.96052	0.65584	1	0	0
ENSG00000065618.16	chr10	COL17A1	-	-3.02079	-2.52134	0.0203021	0.146617	0	0
ENSG00000065621.14	chr10	GSTO2	+	0.208671	0.685828	0.903274	1	0	0
ENSG00000065665.20	chr10	SEC61A2	+	-1.87915	4.79043	0.00111536	0.0157923	1	1
ENSG00000065675.14	chr10	PRKCQ	-	3.34486	2.5325	0.00261858	0.0306584	1	1
ENSG00000065717.14	chr19	TLE2	-	-0.0989843	1.85668	0.816435	1	0	0
ENSG00000065802.11	chr2	ASB1	+	0.508991	6.07191	0.452284	1	0	0
ENSG00000065809.13	chr10	FAM107B	-	-0.856135	7.89756	0.0719679	0.37404	0	0
ENSG00000065833.8	chr6	ME1	-	1.90771	-2.26979	0.472632	1	0	0
ENSG00000065882.15	chr4	TBC1D1	+	-0.441419	8.27453	0.357228	1	0	0
ENSG00000065883.14	chr7	CDK13	+	0.818157	7.25974	0.219908	0.820846	0	0
ENSG00000065911.11	chr2	MTHFD2	+	0.623372	4.27668	0.411872	1	0	0
ENSG00000065923.9	chrX	SLC9A7	-	0.211137	8.5774	0.736805	1	0	0
ENSG00000065970.8	chr12	FOXJ2	+	0.929556	5.69031	0.194371	0.753372	0	0
ENSG00000065978.17	chr1	YBX1	+	-1.30159	7.39939	0.0107627	0.0913177	1	0
ENSG00000065989.15	chr19	PDE4A	+	1.74359	5.00089	0.0582249	0.318792	0	0
ENSG00000066027.11	chr1	PPP2R5A	+	-1.01895	6.85324	0.0412039	0.24611	0	0
ENSG00000066032.18	chr2	CTNNA2	+	-6.34395	-2.7226	0.00012134	0.00273511	1	1
ENSG00000066044.13	chr19	ELAVL1	-	1.09495	5.75087	0.117943	0.524257	0	0
ENSG00000066056.13	chr1	TIE1	+	8.39524	0.419202	0.0293106	0.19487	0	0
ENSG00000066084.12	chr12	DIP2B	+	-0.100349	6.66834	0.800716	1	0	0
ENSG00000066117.14	chr12	SMARCD1	+	-0.43035	6.90654	0.385841	1	0	0
ENSG00000066135.12	chr1	KDM4A	+	-0.206808	5.26765	0.677562	1	0	0
ENSG00000066136.19	chr1	NFYC	+	0.0900233	5.90381	0.947746	1	0	0
ENSG00000066185.12	chr1	ZMYND12	-	3.01116	-0.725337	0.0351529	0.22388	0	0
ENSG00000066230.10	chr5	SLC9A3	-	0.78492	-0.0373641	0.486934	1	0	0
ENSG00000066248.14	chr2	NGEF	-	1.08782	-2.71981	0.856737	1	0	0
ENSG00000066279.16	chr1	ASPM	-	-0.845929	0.622075	0.240416	0.875695	0	0
ENSG00000066294.14	chr1	CD84	-	4.26519	8.00442	4.16301e-09	5.07217e-07	1	1
ENSG00000066322.12	chr1	ELOVL1	-	0.214506	5.94859	0.786145	1	0	0
ENSG00000066336.11	chr11	SPI1	-	-0.754074	6.33639	0.174386	0.696692	0	0
ENSG00000066379.14	chr6	ZNRD1	+	-1.64053	1.73304	0.0121435	0.10047	0	0
ENSG00000066382.16	chr11	MPPED2	-	-8.0969	-1.58268	8e-09	8.8e-07	1	1
ENSG00000066405.12	chr3	CLDN18	+	-5.04842	-3.23937	0.013216	0.105578	0	0
ENSG00000066422.4	chr3	ZBTB11	-	-1.22878	6.15574	0.0187723	0.138999	0	0
ENSG00000066427.21	chr14	ATXN3	-	-0.672353	5.66103	0.213885	0.804719	0	0
ENSG00000066455.12	chr14	GOLGA5	+	1.78038	5.38258	0.0147971	0.115401	0	0
ENSG00000066468.20	chr10	FGFR2	-	-0.352125	-2.5737	0.781628	1	0	0
ENSG00000066557.5	chr1	LRRC40	-	-0.795311	4.52645	0.161332	0.65794	0	0
ENSG00000066583.11	chr5	ISOC1	+	1.84744	3.71598	0.0194578	0.142095	0	0
ENSG00000066629.16	chr14	EML1	+	-6.92298	-2.39963	8.0529e-06	0.000305271	1	1
ENSG00000066651.17	chr6	TRMT11	+	-0.645593	5.04849	0.246258	0.888639	0	0
ENSG00000066654.12	chr16	THUMPD1	-	0.128645	6.46007	0.883681	1	0	0
ENSG00000066697.14	chr9	MSANTD3	+	-0.248043	3.35474	0.658887	1	0	0
ENSG00000066735.14	chr14	KIF26A	+	-1.91998	-2.73246	0.150972	0.627881	0	0
ENSG00000066739.11	chr14	ATG2B	-	-0.128292	7.04092	0.758466	1	0	0
ENSG00000066777.8	chr8	ARFGEF1	-	-0.278585	6.75074	0.55645	1	0	0
ENSG00000066813.14	chr16	ACSM2B	-	-5.83697	-2.95799	0.000984532	0.0143363	1	1
ENSG00000066827.15	chr8	ZFAT	-	0.56573	4.10549	0.513167	1	0	0
ENSG00000066855.15	chr8	MTFR1	+	-0.0398377	3.83383	0.883935	1	0	0
ENSG00000066923.17	chr7	STAG3	+	-1.44581	3.95187	0.0178542	0.133639	0	0
ENSG00000066926.10	chr18	FECH	-	0.757122	3.94633	0.356735	1	0	0
ENSG00000066933.15	chr15	MYO9A	-	2.24366	6.0756	0.0018577	0.0236823	1	1
ENSG00000067048.16	chrY	DDX3Y	+	-1.13854	8.62989	0.0336104	0.215895	0	0
ENSG00000067057.16	chr10	PFKP	+	1.23368	7.36022	0.0942072	0.457945	0	0
ENSG00000067064.10	chr10	IDI1	-	-2.75829	7.39932	2.63487e-09	3.42386e-07	1	1
ENSG00000067066.16	chr2	SP100	+	-1.1302	8.59647	0.0197762	0.143713	0	0
ENSG00000067082.14	chr10	KLF6	-	-0.431263	9.69392	0.488475	1	0	0
ENSG00000067113.16	chr5	PLPP1	-	-0.0276447	2.25485	0.901702	1	0	0
ENSG00000067141.16	chr15	NEO1	+	1.54887	2.13983	0.198484	0.763551	0	0
ENSG00000067167.7	chr8	TRAM1	-	0.786133	7.65075	0.174127	0.695841	0	0
ENSG00000067177.14	chrX	PHKA1	-	-2.02378	-2.3741	0.103788	0.488632	0	0
ENSG00000067182.7	chr12	TNFRSF1A	-	4.27046	4.11401	5.89936e-06	0.000238471	1	1
ENSG00000067191.15	chr17	CACNB1	-	1.35796	2.90572	0.13513	0.579345	0	0
ENSG00000067208.14	chr1	EVI5	-	-0.145205	3.64224	0.757112	1	0	0
ENSG00000067221.13	chr15	STOML1	-	0.929091	3.24394	0.228798	0.845362	0	0
ENSG00000067225.17	chr15	PKM	-	0.722923	8.24556	0.207071	0.786637	0	0
ENSG00000067248.9	chr5	DHX29	-	-0.645712	5.34171	0.243046	0.881442	0	0
ENSG00000067334.13	chr1	DNTTIP2	-	-1.37227	6.40226	0.00747415	0.0687617	1	0
ENSG00000067365.14	chr16	METTL22	+	-0.472027	4.35649	0.39552	1	0	0
ENSG00000067369.13	chr15	TP53BP1	-	0.738426	6.42647	0.264139	0.926759	0	0
ENSG00000067445.20	chrX	TRO	+	2.05135	2.63435	0.0881563	0.435818	0	0
ENSG00000067533.5	chr1	RRP15	+	-0.472376	4.92689	0.385459	1	0	0
ENSG00000067560.10	chr3	RHOA	-	-0.680284	9.28371	0.155758	0.640833	0	0
ENSG00000067596.10	chr17	DHX8	+	-1.95156	6.66339	0.000117027	0.0026863	1	1
ENSG00000067601.7	chr7	PMS2P4	-	1.97416	-0.0405636	0.0682429	0.359717	0	0
ENSG00000067606.15	chr1	PRKCZ	+	1.57027	4.16419	0.0358227	0.22497	0	0
ENSG00000067646.11	chrY	ZFY	+	-0.19702	4.73101	0.687525	1	0	0
ENSG00000067704.9	chr1	IARS2	+	0.858223	6.43129	0.184092	0.724806	0	0
ENSG00000067715.13	chr12	SYT1	+	-2.99144	-1.39435	0.00274829	0.0318561	1	1
ENSG00000067798.13	chr12	NAV3	+	4.69283	-2.6004	0.66316	1	0	0
ENSG00000067829.18	chrX	IDH3G	-	-0.86966	5.9101	0.115698	0.517504	0	0
ENSG00000067836.12	chr16	ROGDI	-	0.294829	4.72122	0.743158	1	0	0
ENSG00000067840.12	chrX	PDZD4	-	3.58771	3.11497	0.00373841	0.0407884	1	1
ENSG00000067842.17	chrX	ATP2B3	+	1.6128	-3.58309	1	1	0	0
ENSG00000067900.7	chr18	ROCK1	-	0.034233	7.35651	0.9916	1	0	0
ENSG00000067955.13	chr16	CBFB	+	1.91091	6.39479	0.00538761	0.0530819	1	0
ENSG00000067992.12	chrX	PDK3	+	-1.59513	3.78108	0.00572943	0.0556373	1	0
ENSG00000068001.13	chr3	HYAL2	-	2.23314	2.80459	0.0259365	0.178108	0	0
ENSG00000068024.16	chr2	HDAC4	-	-0.92307	3.56069	0.125594	0.549549	0	0
ENSG00000068028.17	chr3	RASSF1	-	-1.56318	7.10983	0.00142644	0.0192718	1	1
ENSG00000068078.17	chr4	FGFR3	+	-2.56081	-1.73163	0.00785935	0.071577	1	0
ENSG00000068079.7	chr17	IFI35	+	0.997893	5.50051	0.29759	1	0	0
ENSG00000068097.14	chr17	HEATR6	-	0.849787	6.24272	0.208569	0.790803	0	0
ENSG00000068120.14	chr17	COASY	+	-1.00655	6.31457	0.0590608	0.322166	0	0
ENSG00000068137.14	chr17	PLEKHH3	-	-2.20403	0.85814	0.0233898	0.164024	0	0
ENSG00000068305.17	chr15	MEF2A	+	-0.496275	6.57502	0.325111	1	0	0
ENSG00000068308.13	chrX	OTUD5	-	-1.88315	8.00763	6.44521e-05	0.00165796	1	1
ENSG00000068323.16	chrX	TFE3	-	-1.44242	6.37618	0.00487049	0.0499877	1	1
ENSG00000068354.15	chrX	TBC1D25	+	-2.73552	6.04618	9.11806e-08	7.3618e-06	1	1
ENSG00000068366.19	chrX	ACSL4	-	0.166366	5.58365	0.853344	1	0	0
ENSG00000068383.18	chr10	INPP5A	+	-1.76953	4.19558	0.00164468	0.0215941	1	1
ENSG00000068394.10	chrX	GPKOW	-	-0.933739	4.50359	0.101054	0.479596	0	0
ENSG00000068400.13	chrX	GRIPAP1	-	-1.69105	7.62846	0.000268505	0.00516324	1	1
ENSG00000068438.14	chrX	FTSJ1	+	-2.09568	6.07032	5.07374e-05	0.00136246	1	1
ENSG00000068489.12	chr17	PRR11	+	1.07367	0.840971	0.278987	0.962776	0	0
ENSG00000068615.16	chr2	REEP1	-	-0.972085	-2.08978	0.374606	1	0	0
ENSG00000068650.18	chr13	ATP11A	+	1.93153	7.58415	0.00235411	0.0280777	1	1
ENSG00000068654.15	chr2	POLR1A	-	0.339827	5.70415	0.640385	1	0	0
ENSG00000068697.6	chr2	LAPTM4A	-	-0.215092	6.78347	0.644977	1	0	0
ENSG00000068724.15	chr2	TTC7A	+	-1.14357	7.21346	0.0256839	0.176674	0	0
ENSG00000068745.14	chr3	IP6K2	-	-1.4703	6.57315	0.00374706	0.0408661	1	1
ENSG00000068781.21	chr2	STON1-GTF2A1L	+	-5.12548e-15	-3.7273	1	1	0	0
ENSG00000068784.12	chr2	SRBD1	-	0.169382	3.76617	0.876538	1	0	0
ENSG00000068796.16	chr5	KIF2A	+	0.780745	5.7427	0.260096	0.916776	0	0
ENSG00000068831.18	chr11	RASGRP2	-	-2.35159	9.3053	2.02484e-07	1.45967e-05	1	1
ENSG00000068878.14	chr2	PSME4	-	-2.90108	7.88373	1.7061e-09	2.36411e-07	1	1
ENSG00000068885.14	chr3	IFT80	-	1.57534	5.23832	0.0333277	0.21458	0	0
ENSG00000068903.19	chr19	SIRT2	-	0.779672	5.26462	0.288056	0.983817	0	0
ENSG00000068912.13	chr2	ERLEC1	+	-0.260215	5.59445	0.603679	1	0	0
ENSG00000068971.13	chr11	PPP2R5B	+	0.431008	5.30305	0.572572	1	0	0
ENSG00000068976.13	chr11	PYGM	-	-3.29946	4.78658	1.35216e-08	1.38309e-06	1	1
ENSG00000068985.4	chrX	PAGE1	-	-5.12548e-15	-3.7273	1	1	0	0
ENSG00000069011.15	chr5	PITX1	-	-3.12961	-2.28491	0.00395393	0.0426937	1	1
ENSG00000069018.17	chr5	TRPC7	-	-5.12548e-15	-3.7273	1	1	0	0
ENSG00000069020.18	chr5	MAST4	+	2.46333	3.72094	0.0510814	0.2884	0	0
ENSG00000069122.18	chr6	ADGRF5	-	-1.62685	-3.47406	0.691202	1	0	0
ENSG00000069188.16	chr17	SDK2	-	0.157478	5.9276	0.900411	1	0	0
ENSG00000069206.15	chr8	ADAM7	+	-5.12548e-15	-3.7273	1	1	0	0
ENSG00000069248.11	chr1	NUP133	-	-2.05267	6.56084	5.16868e-05	0.00138122	1	1
ENSG00000069275.12	chr1	NUCKS1	-	-1.28934	7.736	0.00677998	0.0637678	1	0
ENSG00000069329.15	chr16	VPS35	-	2.35827	6.54061	0.000595668	0.00968324	1	1
ENSG00000069345.11	chr16	DNAJA2	-	-1.48129	6.54947	0.00335112	0.0373227	1	1
ENSG00000069399.12	chr19	BCL3	+	-2.09884	6.24402	9.84353e-05	0.00232022	1	1
ENSG00000069424.14	chr1	KCNAB2	+	-0.234847	7.28207	0.632286	1	0	0
ENSG00000069431.10	chr12	ABCC9	-	-3.17362	-3.58906	0.4	1	0	0
ENSG00000069482.6	chr11	GAL	+	-4.09137	-3.46287	0.111263	0.504282	0	0
ENSG00000069493.14	chr12	CLEC2D	+	1.12697	8.60432	0.120231	0.531731	0	0
ENSG00000069509.5	chrX	FUNDC1	-	0.193549	3.16708	0.84196	1	0	0
ENSG00000069535.13	chrX	MAOB	-	0.579813	-2.92809	1	1	0	0
ENSG00000069667.15	chr15	RORA	-	4.16366	5.25234	0.000111764	0.00258311	1	1
ENSG00000069696.6	chr11	DRD4	+	-0.405145	-3.2548	1	1	0	0
ENSG00000069702.10	chr1	TGFBR3	-	6.39458	5.61324	1.41494e-06	7.3857e-05	1	1
ENSG00000069712.10	chr1	KIAA1107	+	5.59459	2.2225	2.27589e-06	0.000109376	1	1
ENSG00000069764.9	chr16	PLA2G10	-	-3.17362	-3.58906	0.4	1	0	0
ENSG00000069812.11	chr1	HES2	-	1.60275	-3.58589	1	1	0	0
ENSG00000069849.10	chr3	ATP1B3	+	-0.29979	5.95909	0.552526	1	0	0
ENSG00000069869.15	chr15	NEDD4	-	0.365697	-0.366616	0.833128	1	0	0
ENSG00000069943.9	chr15	PIGB	+	-2.01487	5.06365	0.000329746	0.00608578	1	1
ENSG00000069956.11	chr15	MAPK6	+	-0.311602	4.36707	0.564675	1	0	0
ENSG00000069966.18	chr15	GNB5	-	0.0909025	6.24628	0.942186	1	0	0
ENSG00000069974.15	chr15	RAB27A	-	1.53816	5.04208	0.0367555	0.22658	0	0
ENSG00000069998.12	chr22	CECR5	-	-0.182163	4.61323	0.70708	1	0	0
ENSG00000070010.18	chr22	UFD1L	-	-2.1046	6.51274	2.47099e-05	0.000759533	1	1
ENSG00000070018.8	chr12	LRP6	-	-2.39184	-0.433869	0.0127466	0.104305	0	0
ENSG00000070019.4	chr12	GUCY2C	-	1.62311	2.00592	0.106841	0.498453	0	0
ENSG00000070031.3	chr11	SCT	-	-5.12548e-15	-3.7273	1	1	0	0
ENSG00000070047.11	chr11	PHRF1	+	0.466675	2.90527	0.575924	1	0	0
ENSG00000070061.14	chr9	IKBKAP	-	-0.101616	6.62765	0.796952	1	0	0
ENSG00000070081.15	chr11	NUCB2	+	0.125992	2.86922	0.932881	1	0	0
ENSG00000070087.13	chr3	PFN2	-	2.04421	3.89942	0.100993	0.479596	0	0
ENSG00000070159.13	chr9	PTPN3	-	-4.09137	-3.46287	0.111401	0.504282	0	0
ENSG00000070182.17	chr14	SPTB	-	5.76099	-1.85391	0.0917132	0.448595	0	0
ENSG00000070190.12	chr4	DAPP1	+	0.138378	6.95363	0.871324	1	0	0
ENSG00000070193.4	chr5	FGF10	-	-5.12548e-15	-3.7273	1	1	0	0
ENSG00000070214.15	chr9	SLC44A1	+	1.739	4.91587	0.0439649	0.256933	0	0
ENSG00000070269.13	chr14	TMEM260	+	2.52207	5.38084	0.00161509	0.0213072	1	1
ENSG00000070366.13	chr17	SMG6	-	1.81972	4.41822	0.0181223	0.135228	0	0
ENSG00000070367.15	chr14	EXOC5	-	0.904171	6.02186	0.175374	0.69951	0	0
ENSG00000070371.15	chr22	CLTCL1	-	1.1944	3.05324	0.431378	1	0	0
ENSG00000070388.11	chr19	FGF22	+	0.268755	-1.98267	1	1	0	0
ENSG00000070404.9	chr19	FSTL3	+	1.67998	1.12164	0.07547	0.38821	0	0
ENSG00000070413.18	chr22	DGCR2	-	0.251321	6.35223	0.744478	1	0	0
ENSG00000070423.17	chr19	RNF126	-	-1.54711	6.68171	0.00351328	0.0387417	1	1
ENSG00000070444.14	chr17	MNT	-	0.0644943	4.55738	0.993806	1	0	0
ENSG00000070476.14	chr3	ZXDC	-	0.0520597	6.17269	0.994635	1	0	0
ENSG00000070495.14	chr17	JMJD6	-	-2.26769	5.48164	4.2501e-05	0.00117624	1	1
ENSG00000070501.11	chr8	POLB	+	-1.93698	4.6938	0.000653185	0.0104334	1	1
ENSG00000070526.14	chr17	ST6GALNAC1	-	3.06753	-1.43427	0.186973	0.733744	0	0
ENSG00000070540.12	chr17	WIPI1	-	1.31636	3.47517	0.0991831	0.475002	0	0
ENSG00000070601.9	chr9	FRMPD1	+	1.04417	-1.7807	0.672074	1	0	0
ENSG00000070610.14	chr9	GBA2	-	1.4647	6.9294	0.0204272	0.147344	0	0
ENSG00000070614.14	chr5	NDST1	+	3.19441	5.25829	0.000210983	0.00431471	1	1
ENSG00000070669.16	chr7	ASNS	-	-1.09392	6.28585	0.0427662	0.251619	0	0
ENSG00000070718.11	chr8	AP3M2	+	-0.0054274	4.24972	0.917272	1	0	0
ENSG00000070729.13	chr16	CNGB1	-	-5.61878	-3.04583	0.00217975	0.0265067	1	1
ENSG00000070731.9	chr17	ST6GALNAC2	-	-1.47117	-1.30158	0.0981021	0.471753	0	0
ENSG00000070748.17	chr10	CHAT	+	-5.12548e-15	-3.7273	1	1	0	0
ENSG00000070756.13	chr8	PABPC1	-	-0.62324	10.1268	0.171782	0.68929	0	0
ENSG00000070759.16	chr1	TESK2	-	-2.22533	3.84247	0.00203647	0.025447	1	1
ENSG00000070761.7	chr16	CFAP20	-	-3.60858	5.56914	7.11953e-12	1.90759e-09	1	1
ENSG00000070770.8	chr16	CSNK2A2	-	-0.607811	6.41536	0.239299	0.872819	0	0
ENSG00000070778.12	chr14	PTPN21	-	-3.67319	-1.98486	0.000987814	0.0143402	1	1
ENSG00000070785.16	chr1	EIF2B3	-	1.90669	3.07794	0.0161754	0.123594	0	0
ENSG00000070808.15	chr5	CAMK2A	-	-8.11187	-0.196232	4.13301e-14	1.63576e-11	1	1
ENSG00000070814.17	chr5	TCOF1	+	-0.327875	6.37085	0.513977	1	0	0
ENSG00000070831.15	chr1	CDC42	+	-0.807441	7.61323	0.0908095	0.445542	0	0
ENSG00000070882.12	chr7	OSBPL3	-	-0.559888	5.27673	0.392929	1	0	0
ENSG00000070886.10	chr1	EPHA8	+	-4.09137	-3.46287	0.111608	0.504282	0	0
ENSG00000070915.9	chr16	SLC12A3	+	3.6728	3.06787	0.055875	0.308907	0	0
ENSG00000070950.9	chr3	RAD18	-	-0.195165	4.59085	0.693074	1	0	0
ENSG00000070961.15	chr12	ATP2B1	-	-2.24187	8.55046	1.21889e-05	0.000433659	1	1
ENSG00000070985.13	chr11	TRPM5	-	0.958471	-2.23909	0.939002	1	0	0
ENSG00000071051.13	chr2	NCK2	+	-0.63128	5.96126	0.242254	0.879518	0	0
ENSG00000071054.16	chr2	MAP4K4	+	-2.6511	7.62486	0.000270429	0.00519035	1	1
ENSG00000071073.12	chr2	MGAT4A	-	0.0959815	3.86551	1	1	0	0
ENSG00000071082.10	chr2	RPL31	+	-0.242248	9.53675	0.580142	1	0	0
ENSG00000071127.16	chr4	WDR1	-	-0.365969	8.00162	0.426094	1	0	0
ENSG00000071189.21	chr7	SNX13	-	-0.446024	5.64206	0.41623	1	0	0
ENSG00000071203.9	chr11	MS4A12	+	-4.64785	-3.34681	0.0361195	0.22497	0	0
ENSG00000071205.11	chr4	ARHGAP10	+	4.34112	0.476332	0.00475303	0.0490245	1	1
ENSG00000071242.11	chr6	RPS6KA2	-	1.54261	4.96876	0.204478	0.779673	0	0
ENSG00000071243.15	chr7	ING3	+	-0.899263	5.31864	0.117668	0.523454	0	0
ENSG00000071246.10	chr14	VASH1	+	2.68753	3.83606	0.0435175	0.254851	0	0
ENSG00000071282.11	chr3	LMCD1	+	0.000809866	-2.1385	1	1	0	0
ENSG00000071462.11	chr7	WBSCR22	+	-1.79268	6.68612	0.000328063	0.00606025	1	1
ENSG00000071537.13	chr14	SEL1L	-	-0.32758	6.59196	0.503021	1	0	0
ENSG00000071539.13	chr5	TRIP13	+	0.461553	0.0874464	0.698413	1	0	0
ENSG00000071553.16	chrX	ATP6AP1	+	0.724261	6.3847	0.280401	0.966002	0	0
ENSG00000071564.14	chr19	TCF3	-	0.451409	8.86526	0.524707	1	0	0
ENSG00000071575.11	chr2	TRIB2	+	-2.74227	5.82761	0.000298428	0.00561561	1	1
ENSG00000071626.16	chr19	DAZAP1	+	0.122602	6.95362	0.894396	1	0	0
ENSG00000071655.17	chr19	MBD3	-	-2.05186	5.87106	0.000290184	0.00548713	1	1
ENSG00000071677.1	chr2	PRLH	+	-5.12548e-15	-3.7273	1	1	0	0
ENSG00000071794.15	chr3	HLTF	-	1.89464	4.48032	0.02313	0.162518	0	0
ENSG00000071859.14	chrX	FAM50A	+	-1.16264	6.37847	0.0301809	0.199213	0	0
ENSG00000071889.16	chrX	FAM3A	-	-0.578586	5.33561	0.301304	1	0	0
ENSG00000071894.14	chr8	CPSF1	-	1.26471	7.66164	0.0330807	0.213285	0	0
ENSG00000071909.18	chr2	MYO3B	+	9.46459	1.45661	0.0169331	0.128379	0	0
ENSG00000071967.11	chr2	CYBRD1	+	5.61734	5.11388	7.4715e-09	8.37832e-07	1	1
ENSG00000071991.8	chr18	CDH19	-	-5.12548e-15	-3.7273	1	1	0	0
ENSG00000071994.10	chr6	PDCD2	-	1.35014	6.15247	0.0488132	0.279089	0	0
ENSG00000072041.16	chr12	SLC6A15	-	-5.12548e-15	-3.7273	1	1	0	0
ENSG00000072042.12	chr14	RDH11	-	0.319147	5.33145	0.677708	1	0	0
ENSG00000072062.13	chr19	PRKACA	-	1.80968	5.1012	0.0165125	0.125678	0	0
ENSG00000072071.16	chr19	ADGRL1	-	1.24587	2.70321	0.110506	0.504282	0	0
ENSG00000072080.10	chr2	SPP2	+	-5.12548e-15	-3.7273	1	1	0	0
ENSG00000072110.13	chr14	ACTN1	-	-0.913808	2.14538	0.144283	0.60766	0	0
ENSG00000072121.15	chr14	ZFYVE26	-	1.11049	6.14692	0.108817	0.504282	0	0
ENSG00000072133.10	chrX	RPS6KA6	-	-6.71836	-2.52028	2.2356e-05	0.000702402	1	1
ENSG00000072134.15	chr17	EPN2	+	-1.9531	3.09954	0.000547236	0.00901205	1	1
ENSG00000072135.12	chr2	PTPN18	+	2.27824	6.81264	0.00131616	0.0180355	1	1
ENSG00000072163.18	chr2	LIMS2	-	0.785963	3.48536	0.426338	1	0	0
ENSG00000072182.12	chr2	ASIC4	+	-1.53213	-1.32979	0.156287	0.64253	0	0
ENSG00000072195.14	chr2	SPEG	+	-1.15154	-0.946511	0.16205	0.660305	0	0
ENSG00000072201.13	chr4	LNX1	-	2.1428	1.04721	0.0253785	0.174894	0	0
ENSG00000072210.18	chr17	ALDH3A2	+	1.77091	5.55152	0.0371219	0.228304	0	0
ENSG00000072274.12	chr3	TFRC	-	0.371082	7.77961	0.5665	1	0	0
ENSG00000072310.16	chr17	SREBF1	-	-2.81391	6.55994	1.14882e-07	8.96466e-06	1	1
ENSG00000072315.3	chrX	TRPC5	-	6.54508	-1.20593	0.0797498	0.404928	0	0
ENSG00000072364.12	chr5	AFF4	-	-0.189995	7.77643	0.660497	1	0	0
ENSG00000072401.14	chr10	UBE2D1	+	-0.818466	4.69265	0.152093	0.630986	0	0
ENSG00000072415.8	chr14	MPP5	+	0.0957906	4.0712	0.959617	1	0	0
ENSG00000072422.16	chr10	RHOBTB1	-	-3.56653	0.0646624	9.39886e-07	5.30418e-05	1	1
ENSG00000072501.17	chrX	SMC1A	-	-0.341454	6.93318	0.476222	1	0	0
ENSG00000072506.12	chrX	HSD17B10	-	-0.161934	5.43213	0.733749	1	0	0
ENSG00000072518.20	chr11	MARK2	+	0.767033	6.33369	0.245131	0.886446	0	0
ENSG00000072571.19	chr5	HMMR	+	-0.0314417	1.18268	0.890465	1	0	0
ENSG00000072609.17	chr12	CHFR	-	-1.26493	6.79891	0.018914	0.139376	0	0
ENSG00000072657.8	chr12	TRHDE	+	-5.12548e-15	-3.7273	1	1	0	0
ENSG00000072682.18	chr5	P4HA2	-	3.93295	1.32502	0.188791	0.738744	0	0
ENSG00000072694.19	chr1	FCGR2B	+	3.61277	7.27744	9.20574e-07	5.20004e-05	1	1
ENSG00000072736.18	chr16	NFATC3	+	2.11368	6.16539	0.00374969	0.040882	1	1
ENSG00000072756.16	chr3	TRNT1	+	1.78161	4.60431	0.0215596	0.15359	0	0
ENSG00000072778.19	chr17	ACADVL	+	-1.13574	8.01708	0.0448927	0.261287	0	0
ENSG00000072786.12	chr5	STK10	-	-0.237811	8.15362	0.592102	1	0	0
ENSG00000072803.17	chr5	FBXW11	-	0.901796	6.25125	0.178467	0.708201	0	0
ENSG00000072818.11	chr17	ACAP1	+	-1.75502	7.97293	0.000157296	0.00338243	1	1
ENSG00000072832.14	chr4	CRMP1	-	-0.911707	-1.07578	0.435026	1	0	0
ENSG00000072840.12	chr4	EVC	+	2.4177	0.688849	0.297343	1	0	0
ENSG00000072849.10	chr17	DERL2	-	-1.73609	6.02412	0.00143748	0.0193736	1	1
ENSG00000072858.10	chr3	SIDT1	+	-0.457714	6.06862	0.404184	1	0	0
ENSG00000072864.12	chr16	NDE1	+	-0.102825	2.05455	0.821685	1	0	0
ENSG00000072952.18	chr11	MRVI1	-	4.28007	0.422583	0.0071777	0.0666113	1	0
ENSG00000072954.6	chr19	TMEM38A	+	1.2641	3.10343	0.124401	0.545539	0	0
ENSG00000072958.8	chr19	AP1M1	+	0.874906	6.78509	0.167724	0.677182	0	0
ENSG00000073008.14	chr19	PVR	+	2.88059	2.01458	0.191647	0.74606	0	0
ENSG00000073050.11	chr19	XRCC1	-	-0.0266038	4.79875	0.895579	1	0	0
ENSG00000073060.15	chr12	SCARB1	-	-2.49572	1.14475	0.000198486	0.0041063	1	1
ENSG00000073067.13	chr7	CYP2W1	+	-0.931806	-1.8118	0.354621	1	0	0
ENSG00000073111.13	chr3	MCM2	+	-0.137484	5.23153	0.759331	1	0	0
ENSG00000073146.15	chr22	MOV10L1	+	-0.313215	-3.23061	0.991143	1	0	0
ENSG00000073150.13	chr22	PANX2	+	-5.3661	-1.79061	6.30417e-06	0.000251477	1	1
ENSG00000073169.13	chr22	SELO	+	-3.78593	6.85731	1.42304e-15	8.28565e-13	1	1
ENSG00000073282.12	chr3	TP63	+	5.29817	2.32669	0.000641089	0.010251	1	1
ENSG00000073331.17	chr4	ALPK1	+	-0.600098	5.44016	0.275402	0.954445	0	0
ENSG00000073350.13	chr17	LLGL2	+	-0.419903	5.00452	0.502938	1	0	0
ENSG00000073417.14	chr15	PDE8A	+		5.88106	1.06952e-09	1.58531e-07	1	1
ENSG00000073464.11	chrX	CLCN4	+	1.06334	5.47844	0.137622	0.586829	0	0
ENSG00000073536.17	chr17	NLE1	-	0.932478	3.95503	0.212117	0.80016	0	0
ENSG00000073578.16	chr5	SDHA	+	-0.633853	6.6073	0.211273	0.798043	0	0
ENSG00000073584.18	chr17	SMARCE1	-	-0.750112	6.64815	0.134393	0.57685	0	0
ENSG00000073598.5	chr17	FNDC8	+	5.72857	-1.8826	0.0659044	0.350191	0	0
ENSG00000073605.18	chr17	GSDMB	-	0.106293	6.65993	0.960701	1	0	0
ENSG00000073614.11	chr12	KDM5A	-	-1.8189	8.14712	0.000110725	0.00256693	1	1
ENSG00000073670.13	chr17	ADAM11	+	0.794922	1.27665	0.49098	1	0	0
ENSG00000073711.10	chr3	PPP2R3A	+	-1.23507	0.0191328	0.0947892	0.459925	0	0
ENSG00000073712.14	chr14	FERMT2	-	-4.51552	0.480848	3.18343e-09	4.01603e-07	1	1
ENSG00000073734.8	chr2	ABCB11	-	2.76174	-3.36544	1	1	0	0
ENSG00000073737.16	chr2	DHRS9	+	6.68161	-1.1103	0.0264594	0.181042	0	0
ENSG00000073754.5	chr1	CD5L	-	2.84366	-3.33763	1	1	0	0
ENSG00000073756.11	chr1	PTGS2	-	-0.100556	0.0607668	0.838297	1	0	0
ENSG00000073792.15	chr3	IGF2BP2	-	-1.12841	-0.763113	0.230553	0.849831	0	0
ENSG00000073803.13	chr3	MAP3K13	+	1.66626	3.61085	0.0308722	0.202584	0	0
ENSG00000073849.14	chr3	ST6GAL1	+	1.28275	9.46193	0.0228065	0.160697	0	0
ENSG00000073861.2	chr17	TBX21	+	2.57122	4.83822	0.0111765	0.0941284	1	0
ENSG00000073905.8	chrX	VDAC1P1	+	4.77276	-2.51597	0.239884	0.874371	0	0
ENSG00000073910.19	chr13	FRY	+	5.48277	7.402	1.3514e-06	7.11591e-05	1	1
ENSG00000073921.17	chr11	PICALM	-	-0.75063	6.44886	0.1438	0.606257	0	0
ENSG00000073969.18	chr17	NSF	+	-0.678788	3.17467	0.243443	0.882139	0	0
ENSG00000074047.20	chr2	GLI2	+	-3.17362	-3.58906	0.4	1	0	0
ENSG00000074054.17	chr2	CLASP1	-	0.45859	6.58874	0.473943	1	0	0
ENSG00000074071.13	chr16	MRPS34	-	1.04889	5.41191	0.172046	0.689894	0	0
ENSG00000074181.8	chr19	NOTCH3	-	-4.01629	-1.44835	7.27076e-05	0.00180514	1	1
ENSG00000074201.8	chr11	CLNS1A	-	1.91562	6.14724	0.00611014	0.0584785	1	0
ENSG00000074211.13	chr4	PPP2R2C	-	3.24451	-0.544932	0.360914	1	0	0
ENSG00000074219.13	chr19	TEAD2	-	3.46871	6.01297	2.83106e-05	0.000853746	1	1
ENSG00000074266.17	chr11	EED	+	0.281992	5.15719	0.72185	1	0	0
ENSG00000074276.10	chr5	CDHR2	+	-1.13907	-0.143862	0.185165	0.727629	0	0
ENSG00000074317.10	chr5	SNCB	-	-3.49699	-2.2757	0.00290988	0.0333974	1	1
ENSG00000074319.12	chr11	TSG101	-	-2.78763	6.41937	1.06803e-08	1.13264e-06	1	1
ENSG00000074356.16	chr17	NCBP3	-	0.0799534	6.66528	0.957448	1	0	0
ENSG00000074370.17	chr17	ATP2A3	-	-1.16696	9.93733	0.0121178	0.100326	0	0
ENSG00000074410.13	chr15	CA12	-	-4.69652	-0.47404	2.4519e-08	2.33815e-06	1	1
ENSG00000074416.13	chr3	MGLL	-	1.55614	1.26373	0.179232	0.710793	0	0
ENSG00000074527.11	chr12	NTN4	-	5.28549	-2.17468	0.189669	0.740763	0	0
ENSG00000074582.12	chr2	BCS1L	+	0.360338	4.82141	0.635818	1	0	0
ENSG00000074590.13	chr12	NUAK1	-	1.57844	0.085625	0.324134	1	0	0
ENSG00000074603.18	chr15	DPP8	-	0.624819	6.52051	0.331381	1	0	0
ENSG00000074621.13	chr15	SLC24A1	+	-0.65321	4.47311	0.253649	0.903738	0	0
ENSG00000074657.13	chr18	ZNF532	+	0.270589	5.29124	0.739605	1	0	0
ENSG00000074660.15	chr17	SCARF1	-	5.41021	-2.10708	0.0978843	0.471073	0	0
ENSG00000074695.5	chr18	LMAN1	-	0.417917	6.46076	0.523955	1	0	0
ENSG00000074696.12	chr15	HACD3	+	-0.431453	4.66115	0.439715	1	0	0
ENSG00000074706.13	chr6	IPCEF1	-	7.28974	3.34453	3.57746e-07	2.33941e-05	1	1
ENSG00000074755.14	chr17	ZZEF1	-	-0.340288	7.2983	0.474421	1	0	0
ENSG00000074771.3	chr6	NOX3	-	3.73025	-3.04097	0.794792	1	0	0
ENSG00000074800.13	chr1	ENO1	-	0.241599	8.41886	0.715913	1	0	0
ENSG00000074803.17	chr15	SLC12A1	+	-0.234998	-1.41714	0.781936	1	0	0
ENSG00000074842.7	chr19	MYDGF	-	0.398493	4.85104	0.635901	1	0	0
ENSG00000074855.10	chr19	ANO8	-	1.80612	3.19587	0.0493732	0.281387	0	0
ENSG00000074935.13	chr6	TUBE1	-	1.03248	4.77625	0.163103	0.663523	0	0
ENSG00000074964.16	chr1	ARHGEF10L	+	3.56026	4.76096	0.00241025	0.0285896	1	1
ENSG00000074966.10	chr4	TXK	-	6.07835	3.40564	2.28523e-07	1.6147e-05	1	1
ENSG00000075035.9	chr12	WSCD2	+	1.57515	-2.40735	0.916866	1	0	0
ENSG00000075043.17	chr20	KCNQ2	-	-7.01535	-2.3429	4.97764e-06	0.000207897	1	1
ENSG00000075073.14	chr10	TACR2	-	4.00368	-0.676976	0.00930148	0.0814051	1	0
ENSG00000075089.9	chr12	ACTR6	+	0.466202	5.25643	0.520417	1	0	0
ENSG00000075131.9	chr15	TIPIN	-	-0.912097	2.54831	0.149559	0.623377	0	0
ENSG00000075142.13	chr7	SRI	-	0.094529	5.59604	0.950023	1	0	0
ENSG00000075151.20	chr1	EIF4G3	-	-1.08729	7.10304	0.0259932	0.178437	0	0
ENSG00000075188.8	chr12	NUP37	-	0.519543	3.99406	0.498555	1	0	0
ENSG00000075213.10	chr7	SEMA3A	-	-2.69446	-1.65669	0.0113167	0.0950843	1	0
ENSG00000075218.18	chr22	GTSE1	+	-0.813518	-0.63397	0.359162	1	0	0
ENSG00000075223.13	chr7	SEMA3C	-	-0.799449	-1.42001	0.398101	1	0	0
ENSG00000075234.16	chr22	TTC38	+	1.25404	4.596	0.136354	0.582982	0	0
ENSG00000075239.13	chr11	ACAT1	+	-1.02258	4.37857	0.0766562	0.39321	0	0
ENSG00000075240.16	chr22	GRAMD4	+	0.349736	4.00871	0.780793	1	0	0
ENSG00000075275.16	chr22	CELSR1	-	1.6072	8.33628	0.0274969	0.186453	0	0
ENSG00000075290.7	chr10	WNT8B	+	5.39716	-2.11738	0.110208	0.504282	0	0
ENSG00000075292.18	chr2	ZNF638	+	0.415674	7.64375	0.525132	1	0	0
ENSG00000075303.12	chr7	SLC25A40	-	4.01047	4.94794	6.00662e-06	0.000241517	1	1
ENSG00000075336.11	chr18	TIMM21	+	-0.570896	4.52024	0.309699	1	0	0
ENSG00000075340.22	chr2	ADD2	-	-5.35354	2.07686	5.00899e-11	1.06747e-08	1	1
ENSG00000075388.3	chr11	FGF4	-	-5.12548e-15	-3.7273	1	1	0	0
ENSG00000075391.16	chr1	RASAL2	+	0.324237	1.43908	0.909037	1	0	0
ENSG00000075399.12	chr16	VPS9D1	-	-2.23043	5.07396	6.11444e-05	0.00159112	1	1
ENSG00000075407.17	chr10	ZNF37A	+	2.22357	5.60064	0.00466646	0.0483196	1	1
ENSG00000075413.17	chr14	MARK3	+	-1.43414	7.19799	0.00271974	0.0316288	1	1
ENSG00000075415.12	chr12	SLC25A3	+	-2.8681	9.25817	6.2658e-11	1.27751e-08	1	1
ENSG00000075420.12	chr3	FNDC3B	+	0.291487	3.25416	0.7309	1	0	0
ENSG00000075426.11	chr2	FOSL2	+	0.344012	4.43992	0.717629	1	0	0
ENSG00000075429.8	chr17	CACNG5	+	-3.17362	-3.58906	0.4	1	0	0
ENSG00000075461.5	chr17	CACNG4	+	-2.962	-2.17045	0.00913826	0.0802317	1	0
ENSG00000075539.13	chr4	FRYL	-	0.386798	7.43986	0.566281	1	0	0
ENSG00000075568.16	chr2	TMEM131	-	-0.71527	7.6678	0.130326	0.564947	0	0
ENSG00000075618.17	chr7	FSCN1	+	-2.30249	0.545051	0.00573841	0.0557044	1	0
ENSG00000075624.13	chr7	ACTB	-	-0.0362429	10.6559	0.887106	1	0	0
ENSG00000075643.5	chr18	MOCOS	+	2.82935	-0.888319	0.166069	0.672248	0	0
ENSG00000075651.15	chr3	PLD1	-	6.64717	2.70807	3.43409e-06	0.000153016	1	1
ENSG00000075673.11	chr13	ATP12A	+	-5.12548e-15	-3.7273	1	1	0	0
ENSG00000075702.16	chr19	WDR62	+	-2.82504	2.68387	1.25922e-06	6.71812e-05	1	1
ENSG00000075711.20	chr3	DLG1	-	0.0589787	6.40631	0.98391	1	0	0
ENSG00000075785.12	chr3	RAB7A	+	-0.0574241	7.26318	0.856623	1	0	0
ENSG00000075790.10	chr7	BCAP29	+	0.676308	5.59478	0.327036	1	0	0
ENSG00000075826.16	chr10	SEC31B	-	-1.29088	6.37275	0.017116	0.129442	0	0
ENSG00000075856.11	chr12	SART3	-	-0.573922	6.84469	0.273011	0.948639	0	0
ENSG00000075884.12	chr2	ARHGAP15	+	0.142854	6.51946	0.86907	1	0	0
ENSG00000075886.10	chr2	TUBA3D	+	0.866876	-0.50107	0.465888	1	0	0
ENSG00000075891.21	chr10	PAX2	+	-3.48745	-2.78941	0.01001	0.0861982	1	0
ENSG00000075914.12	chr3	EXOSC7	+	-1.30508	4.74871	0.0205031	0.14775	0	0
ENSG00000075945.12	chr1	KIFAP3	-	-1.84809	4.5252	0.00119217	0.0166722	1	1
ENSG00000075975.15	chr3	MKRN2	+	1.6389	5.3484	0.0228713	0.161078	0	0
ENSG00000076003.4	chr2	MCM6	-	-0.302148	4.51477	0.579798	1	0	0
ENSG00000076043.9	chr11	REXO2	+	0.258628	4.0098	0.798826	1	0	0
ENSG00000076053.10	chr11	RBM7	+	-2.27982	4.15287	0.000210141	0.0043004	1	1
ENSG00000076067.11	chr12	RBMS2	+	-1.13351	3.07233	0.138907	0.590894	0	0
ENSG00000076108.11	chr12	BAZ2A	-	0.37809	9.14354	0.546925	1	0	0
ENSG00000076201.14	chr3	PTPN23	+	-0.41461	6.53671	0.423453	1	0	0
ENSG00000076242.14	chr3	MLH1	+	-0.704526	5.59582	0.193798	0.751824	0	0
ENSG00000076248.10	chr12	UNG	+	2.14013	4.39015	0.00586885	0.0566888	1	0
ENSG00000076258.9	chr1	FMO4	+	4.16318	3.24675	8.692e-06	0.000325701	1	1
ENSG00000076321.10	chr1	KLHL20	+	-0.463272	4.59749	0.402058	1	0	0
ENSG00000076344.15	chr16	RGS11	-	4.87206	2.46872	0.0439652	0.256933	0	0
ENSG00000076351.12	chr17	SLC46A1	-	2.37771	2.13109	0.0121369	0.100429	0	0
ENSG00000076356.6	chr1	PLXNA2	-	-4.46267	0.816901	1.11123e-10	2.08973e-08	1	1
ENSG00000076382.16	chr17	SPAG5	-	-0.683558	3.18798	0.243129	0.881466	0	0
ENSG00000076513.16	chr12	ANKRD13A	+	-0.439071	8.16972	0.408369	1	0	0
ENSG00000076554.15	chr8	TPD52	-	-0.884893	5.85485	0.141755	0.599719	0	0
ENSG00000076555.15	chr12	ACACB	+	-0.175386	5.11725	0.733593	1	0	0
ENSG00000076604.14	chr17	TRAF4	+	-2.90923	7.84107	1.24939e-08	1.28448e-06	1	1
ENSG00000076641.4	chr8	PAG1	-	-0.285474	4.2658	0.631315	1	0	0
ENSG00000076650.6	chr19	GPATCH1	+	0.0317653	4.39496	1	1	0	0
ENSG00000076662.9	chr19	ICAM3	-	2.28009	5.22976	0.00535787	0.0529008	1	0
ENSG00000076685.18	chr10	NT5C2	-	3.23054	6.02662	9.29596e-05	0.00221095	1	1
ENSG00000076706.14	chr11	MCAM	-	-2.38221	-1.15854	0.00422242	0.0450101	1	1
ENSG00000076716.8	chrX	GPC4	-	-10.3451	0.383169	1.74677e-18	1.79278e-15	1	1
ENSG00000076770.14	chrX	MBNL3	-	3.43226	7.10436	2.53282e-06	0.000119449	1	1
ENSG00000076826.9	chr19	CAMSAP3	+	-0.0672431	1.28736	0.82856	1	0	0
ENSG00000076864.19	chr1	RAP1GAP	-	-3.96795	0.423386	3.14202e-07	2.09309e-05	1	1
ENSG00000076924.11	chr19	XAB2	-	-3.26428	7.72424	1.75396e-12	5.30498e-10	1	1
ENSG00000076928.17	chr19	ARHGEF1	+	-1.19583	9.68593	0.0124948	0.102689	0	0
ENSG00000076944.14	chr19	STXBP2	+	-2.39711	6.95205	1.96219e-06	9.71263e-05	1	1
ENSG00000076984.17	chr19	MAP2K7	+	-2.46137	6.55136	1.61082e-06	8.20366e-05	1	1
ENSG00000077009.13	chr19	NMRK2	+	-2.79546	-3.06551	0.0946771	0.459713	0	0
ENSG00000077044.9	chr2	DGKD	+	-2.52016	9.25439	1.07708e-06	5.90773e-05	1	1
ENSG00000077063.10	chr7	CTTNBP2	-	3.6445	0.72525	0.243749	0.88303	0	0
ENSG00000077080.9	chr7	ACTL6B	-	3.89206	-2.97085	0.518419	1	0	0
ENSG00000077092.18	chr3	RARB	+	0.898095	-0.352901	0.457897	1	0	0
ENSG00000077097.13	chr3	TOP2B	-	-1.73054	8.58322	0.000176749	0.00372791	1	1
ENSG00000077147.14	chr10	TM9SF3	-	-0.734405	7.53039	0.124407	0.545539	0	0
ENSG00000077150.17	chr10	NFKB2	+	-3.05477	8.79332	3.48426e-07	2.2834e-05	1	1
ENSG00000077152.9	chr1	UBE2T	-	2.90963	1.95045	0.0130758	0.105578	0	0
ENSG00000077157.21	chr1	PPP1R12B	+	0.123497	5.19	0.918356	1	0	0
ENSG00000077232.16	chr2	DNAJC10	+	-0.862919	8.63797	0.106658	0.497888	0	0
ENSG00000077235.17	chr16	GTF3C1	-	-0.849746	6.72795	0.0945873	0.459498	0	0
ENSG00000077238.13	chr16	IL4R	+	-0.582424	10.4309	0.194521	0.753856	0	0
ENSG00000077254.14	chr1	USP33	-	-0.407242	6.65442	0.416305	1	0	0
ENSG00000077264.14	chrX	PAK3	+	4.02635	-2.91118	0.546094	1	0	0
ENSG00000077274.8	chrX	CAPN6	-	-5.12548e-15	-3.7273	1	1	0	0
ENSG00000077279.16	chrX	DCX	-	-5.12548e-15	-3.7273	1	1	0	0
ENSG00000077312.8	chr19	SNRPA	+	0.21524	6.26917	0.780563	1	0	0
ENSG00000077327.15	chr10	SPAG6	+	5.09045	-2.32435	0.21649	0.811944	0	0
ENSG00000077348.8	chr19	EXOSC5	-	3.7481	3.44631	8.13165e-05	0.00197832	1	1
ENSG00000077380.15	chr2	DYNC1I2	+	0.611558	4.5514	0.402612	1	0	0
ENSG00000077420.15	chr10	APBB1IP	+	2.20938	6.24196	0.00187337	0.0237969	1	1
ENSG00000077454.15	chr7	LRCH4	-	1.92093	5.722	0.0088619	0.0783608	1	0
ENSG00000077458.12	chr11	FAM76B	-	-0.519283	6.63464	0.307566	1	0	0
ENSG00000077463.14	chr19	SIRT6	-	-1.75313	4.94986	0.00295337	0.0337749	1	1
ENSG00000077498.8	chr11	TYR	+	-3.17362	-3.58906	0.4	1	0	0
ENSG00000077514.8	chr11	POLD3	+	2.1508	4.40018	0.00829466	0.0746598	1	0
ENSG00000077522.12	chr1	ACTN2	+	-7.26152	-2.18498	1.43641e-06	7.45066e-05	1	1
ENSG00000077549.17	chr1	CAPZB	-	0.28017	7.02617	0.684235	1	0	0
ENSG00000077585.13	chr1	GPR137B	+	0.00548238	3.24714	1	1	0	0
ENSG00000077616.10	chr11	NAALAD2	+	2.26434	2.52445	0.00597742	0.0575137	1	0
ENSG00000077684.15	chr4	JADE1	+	-0.203265	6.28978	0.668338	1	0	0
ENSG00000077713.18	chrX	SLC25A43	+	3.16505	3.95083	0.000263653	0.00509096	1	1
ENSG00000077721.15	chrX	UBE2A	+	-2.50404	6.91444	1.39502e-07	1.06794e-05	1	1
ENSG00000077782.19	chr8	FGFR1	-	2.20344	5.03893	0.26256	0.922949	0	0
ENSG00000077800.11	chr7	FKBP6	+	-1.57276	-3.4596	0.688756	1	0	0
ENSG00000077935.16	chr22	SMC1B	-	-3.81594	-0.0757272	2.47e-07	1.72152e-05	1	1
ENSG00000077942.18	chr22	FBLN1	+	-3.44649	-2.13282	0.0021688	0.0265067	1	1
ENSG00000077943.7	chr10	ITGA8	-	2.39211	-3.45124	1	1	0	0
ENSG00000077984.5	chr20	CST7	+	7.54875	4.86649	1.0386e-08	1.11312e-06	1	1
ENSG00000078018.19	chr2	MAP2	+	2.48168	5.31689	0.00702795	0.0655026	1	0
ENSG00000078043.15	chr18	PIAS2	-	-0.528826	5.55483	0.324083	1	0	0
ENSG00000078053.16	chr7	AMPH	-	0.117448	-0.941903	1	1	0	0
ENSG00000078061.12	chrX	ARAF	+	-2.44747	7.28628	2.90484e-07	1.96098e-05	1	1
ENSG00000078070.11	chr3	MCCC1	-	0.661667	5.35845	0.349034	1	0	0
ENSG00000078081.7	chr3	LAMP3	-	8.45075	0.471031	0.0460618	0.266631	0	0
ENSG00000078098.13	chr2	FAP	-	2.80006	-3.35127	1	1	0	0
ENSG00000078114.18	chr10	NEBL	-	-2.68497	-2.10763	0.0209102	0.149952	0	0
ENSG00000078124.11	chr11	ACER3	+	-0.815473	4.14929	0.160896	0.656645	0	0
ENSG00000078140.13	chr4	UBE2K	+	-0.0218877	6.43493	0.907076	1	0	0
ENSG00000078142.11	chr18	PIK3C3	+	0.241045	6.16778	0.755045	1	0	0
ENSG00000078177.13	chr4	N4BP2	+	2.12914	5.63439	0.00538652	0.0530798	1	0
ENSG00000078237.6	chr12	TIGAR	+	-0.515899	3.78554	0.377056	1	0	0
ENSG00000078246.15	chr12	TULP3	+	-0.850919	3.74966	0.141152	0.598014	0	0
ENSG00000078269.13	chr6	SYNJ2	+	-0.387132	3.57747	0.529235	1	0	0
ENSG00000078295.15	chr5	ADCY2	+	-4.09137	-3.46287	0.111792	0.504282	0	0
ENSG00000078304.19	chr14	PPP2R5C	+	-0.191032	8.34288	0.65175	1	0	0
ENSG00000078319.8	chr7	PMS2P1	-	1.12074	2.38414	0.147409	0.616586	0	0
ENSG00000078328.19	chr16	RBFOX1	+	-5.12548e-15	-3.7273	1	1	0	0
ENSG00000078369.17	chr1	GNB1	-	0.930521	8.42636	0.108977	0.504282	0	0
ENSG00000078399.15	chr7	HOXA9	-	4.16457	-2.83856	0.521986	1	0	0
ENSG00000078401.6	chr6	EDN1	+	-1.44809	2.77692	0.0231356	0.162518	0	0
ENSG00000078403.16	chr10	MLLT10	+	1.24314	5.61906	0.0732742	0.379073	0	0
ENSG00000078487.17	chr7	ZCWPW1	-	-2.49321	5.20372	9.27281e-06	0.000342381	1	1
ENSG00000078549.14	chr7	ADCYAP1R1	+	-5.61878	-3.04583	0.0021839	0.0265067	1	1
ENSG00000078579.8	chr8	FGF20	-	3.78389	-3.02817	0.890624	1	0	0
ENSG00000078589.12	chrX	P2RY10	+	0.798986	6.59081	0.219376	0.819754	0	0
ENSG00000078596.10	chrX	ITM2A	-	2.42269	5.56508	0.0082322	0.0742026	1	0
ENSG00000078618.19	chr1	NRD1	-	0.331025	7.53638	0.590164	1	0	0
ENSG00000078668.13	chr8	VDAC3	+	1.00119	5.65954	0.155052	0.638883	0	0
ENSG00000078674.17	chr8	PCM1	+	-0.836205	8.57137	0.0824034	0.413924	0	0
ENSG00000078687.16	chr17	TNRC6C	+	0.0656413	4.84717	0.992687	1	0	0
ENSG00000078699.21	chr20	CBFA2T2	+	1.33678	5.83292	0.0533966	0.298778	0	0
ENSG00000078725.12	chr9	BRINP1	-	-5.12548e-15	-3.7273	1	1	0	0
ENSG00000078747.12	chr20	ITCH	+	-0.314063	7.01762	0.506961	1	0	0
ENSG00000078795.16	chr5	PKD2L2	+	1.26574	-0.636148	0.275978	0.955655	0	0
ENSG00000078804.12	chr20	TP53INP2	+	-0.685692	4.8294	0.325336	1	0	0
ENSG00000078808.16	chr1	SDF4	-	-0.153857	6.66698	0.727474	1	0	0
ENSG00000078814.15	chr20	MYH7B	+	1.80468	3.14003	0.0355729	0.22497	0	0
ENSG00000078898.6	chr20	BPIFB2	+	-5.12548e-15	-3.7273	1	1	0	0
ENSG00000078900.14	chr1	TP73	+	3.18049	2.01978	0.00227362	0.027306	1	1
ENSG00000078902.15	chr11	TOLLIP	-	1.09335	5.29323	0.144852	0.609037	0	0
ENSG00000078967.12	chr7	UBE2D4	+	-0.481145	3.65225	0.392173	1	0	0
ENSG00000079101.16	chr18	CLUL1	+	-5.12548e-15	-3.7273	1	1	0	0
ENSG00000079102.16	chr8	RUNX1T1	-	-4.09137	-3.46287	0.111425	0.504282	0	0
ENSG00000079112.9	chr8	CDH17	-	1.60225	-3.5857	1	1	0	0
ENSG00000079134.11	chr18	THOC1	-	-2.37513	6.84228	1.5651e-06	8.02931e-05	1	1
ENSG00000079150.17	chr2	FKBP7	-	1.81133	0.842063	0.055609	0.307802	0	0
ENSG00000079156.16	chr2	OSBPL6	+	-5.06994	-1.37474	6.0667e-07	3.66358e-05	1	1
ENSG00000079215.13	chr5	SLC1A3	+	-4.70112	0.97116	3.48994e-08	3.21659e-06	1	1
ENSG00000079246.15	chr2	XRCC5	+	-1.75025	8.55326	0.000111507	0.00258015	1	1
ENSG00000079257.7	chr3	LXN	-	2.23122	2.45448	0.00803367	0.0728141	1	0
ENSG00000079263.18	chr2	SP140	+	1.24903	7.60208	0.0507808	0.287274	0	0
ENSG00000079277.19	chr1	MKNK1	-	-0.140981	5.8137	0.749838	1	0	0
ENSG00000079308.16	chr2	TNS1	-	-0.92636	-0.815124	0.304733	1	0	0
ENSG00000079313.11	chr19	REXO1	-	-1.63709	6.52456	0.00210252	0.0261054	1	1
ENSG00000079332.14	chr10	SAR1A	-	-2.98401	7.16655	1.03654e-10	1.98002e-08	1	1
ENSG00000079335.18	chr1	CDC14A	+	-0.714017	4.36038	0.210015	0.794906	0	0
ENSG00000079337.15	chr12	RAPGEF3	-	5.78302	7.31686	1.97064e-12	5.84952e-10	1	1
ENSG00000079385.21	chr19	CEACAM1	-	6.94933	5.09988	8.78224e-11	1.70997e-08	1	1
ENSG00000079387.13	chr12	SENP1	-	0.134568	4.94937	0.901306	1	0	0
ENSG00000079393.20	chr10	DUSP13	-	3.77747	-3.02671	0.779473	1	0	0
ENSG00000079432.7	chr19	CIC	+	-0.459373	7.4093	0.362035	1	0	0
ENSG00000079435.9	chr19	LIPE	-	-0.117058	3.88834	0.797254	1	0	0
ENSG00000079459.12	chr8	FDFT1	+	-0.468629	7.14571	0.337259	1	0	0
ENSG00000079462.7	chr19	PAFAH1B3	-	1.81219	3.1093	0.045577	0.264521	0	0
ENSG00000079482.12	chrX	OPHN1	-	-0.141168	-1.49689	0.843652	1	0	0
ENSG00000079557.4	chr4	AFM	+	5.6554	-1.9538	0.47395	1	0	0
ENSG00000079616.12	chr16	KIF22	+	-0.546639	5.50091	0.318293	1	0	0
ENSG00000079689.13	chr6	SCGN	+	-5.04842	-3.23937	0.01319	0.105578	0	0
ENSG00000079691.17	chr6	LRRC16A	+	1.03744	5.76018	0.160368	0.654904	0	0
ENSG00000079739.15	chr1	PGM1	+	2.0249	4.68543	0.0165079	0.125659	0	0
ENSG00000079785.14	chr2	DDX1	+	-0.2352	6.38658	0.627102	1	0	0
ENSG00000079805.16	chr19	DNM2	+	0.337084	8.32396	0.575953	1	0	0
ENSG00000079819.16	chr6	EPB41L2	-	-2.16181	4.83564	0.0397204	0.239779	0	0
ENSG00000079841.18	chr6	RIMS1	+	1.60216	-3.58589	1	1	0	0
ENSG00000079931.14	chr6	MOXD1	-	-4.64698	1.58898	3.16147e-06	0.000143998	1	1
ENSG00000079950.13	chr6	STX7	-	2.04689	8.86037	0.000896387	0.0134356	1	1
ENSG00000079974.17	chr22	RABL2B	-	0.0304812	4.33734	1	1	0	0
ENSG00000079999.13	chr19	KEAP1	-	3.15006	4.82284	0.000420454	0.00740552	1	1
ENSG00000080007.7	chr6	DDX43	+	0.741257	1.51954	0.819002	1	0	0
ENSG00000080031.9	chr19	PTPRH	-	3.97552	-2.9384	0.65762	1	0	0
ENSG00000080166.15	chr13	DCT	-	1.07259	-0.789617	0.427611	1	0	0
ENSG00000080189.14	chr20	SLC35C2	-	-0.791357	6.39911	0.127112	0.554111	0	0
ENSG00000080200.9	chr3	CRYBG3	+	1.3991	2.8239	0.256991	0.908822	0	0
ENSG00000080224.17	chr3	EPHA6	+	-4.09137	-3.46287	0.111823	0.504282	0	0
ENSG00000080293.9	chr2	SCTR	-	-5.12548e-15	-3.7273	1	1	0	0
ENSG00000080298.15	chr9	RFX3	-	-0.422599	5.38224	0.433683	1	0	0
ENSG00000080345.17	chr2	RIF1	+	-0.0636058	6.70851	0.848473	1	0	0
ENSG00000080371.5	chr12	RAB21	+	-2.20153	6.7601	5.68426e-06	0.000232257	1	1
ENSG00000080493.13	chr4	SLC4A4	+	-0.697337	0.810798	0.37809	1	0	0
ENSG00000080503.20	chr9	SMARCA2	+	0.313767	7.47438	0.612924	1	0	0
ENSG00000080511.3	chr19	RDH8	+	-5.12548e-15	-3.7273	1	1	0	0
ENSG00000080546.13	chr6	SESN1	-	-1.43056	6.64856	0.00528348	0.0523884	1	0
ENSG00000080561.13	chrX	MID2	+	10.2444	2.21561	0.00143536	0.0193626	1	1
ENSG00000080572.12	chrX	PIH1D3	+	-5.12548e-15	-3.7273	1	1	0	0
ENSG00000080573.6	chr19	COL5A3	-	-0.0178578	-0.569529	0.902018	1	0	0
ENSG00000080603.16	chr16	SRCAP	+	-0.953794	3.74633	0.097069	0.46805	0	0
ENSG00000080608.9	chr9	PUM3	-	-2.30771	5.36067	1.28994e-05	0.000455722	1	1
ENSG00000080618.13	chr13	CPB2	-	1.11887	-2.70655	0.889684	1	0	0
ENSG00000080644.15	chr15	CHRNA3	-	5.23124	-2.22391	0.167393	0.676252	0	0
ENSG00000080709.14	chr5	KCNN2	+	-1.62684	-3.47406	0.691208	1	0	0
ENSG00000080802.18	chr7	CNOT4	-	-1.30205	5.38781	0.0175209	0.131666	0	0
ENSG00000080815.18	chr14	PSEN1	+	-0.986906	6.60158	0.0547708	0.304246	0	0
ENSG00000080819.6	chr3	CPOX	-	2.72005	4.11177	0.000813769	0.0124142	1	1
ENSG00000080822.16	chr3	CLDND1	-	0.206005	5.92346	0.810768	1	0	0
ENSG00000080823.21	chr14	MOK	-	-2.04437	1.93264	0.0122911	0.101428	0	0
ENSG00000080824.18	chr14	HSP90AA1	-	-1.52326	9.17258	0.000712794	0.0111473	1	1
ENSG00000080839.11	chr20	RBL1	-	1.69978	4.38212	0.0324102	0.21008	0	0
ENSG00000080845.17	chr20	DLGAP4	+	0.546603	7.28045	0.498248	1	0	0
ENSG00000080854.14	chr11	IGSF9B	-	2.78263	-0.424193	0.0294499	0.195603	0	0
ENSG00000080910.11	chr1	CFHR2	+	-5.12548e-15	-3.7273	1	1	0	0
ENSG00000080947.14	chr1	CROCCP3	-	1.84071	4.38268	0.0145041	0.113561	0	0
ENSG00000080986.12	chr18	NDC80	+	-0.088824	2.31598	0.829737	1	0	0
ENSG00000081014.10	chr15	AP4E1	+	0.0386568	4.9261	1	1	0	0
ENSG00000081019.13	chr1	RSBN1	-	-0.206239	6.091	0.662203	1	0	0
ENSG00000081026.18	chr1	MAGI3	+	4.86719	1.90597	1.7311e-05	0.000570943	1	1
ENSG00000081041.8	chr4	CXCL2	-	-5.55488	0.318885	3.09932e-10	5.37754e-08	1	1
ENSG00000081051.7	chr4	AFP	+	1.55233	-3.60064	1	1	0	0
ENSG00000081052.11	chr2	COL4A4	-	4.26305	5.12553	0.0128675	0.105067	0	0
ENSG00000081059.19	chr5	TCF7	+	2.27442	4.83013	0.00657617	0.0622305	1	0
ENSG00000081087.14	chr6	OSTM1	-	2.78521	5.43864	0.000289851	0.00548317	1	1
ENSG00000081138.13	chr18	CDH7	+	-2.70513	-3.04012	0.0806189	0.407865	0	0
ENSG00000081148.11	chr3	IMPG2	-	0.765819	1.45203	0.399758	1	0	0
ENSG00000081154.11	chr3	PCNP	+	-0.71993	7.21425	0.145732	0.611591	0	0
ENSG00000081177.18	chr14	EXD2	+	2.96761	3.11409	0.000531582	0.00881414	1	1
ENSG00000081181.7	chr14	ARG2	+	-1.52623	1.11851	0.0177608	0.133142	0	0
ENSG00000081189.13	chr5	MEF2C	-	0.548858	7.21191	0.39094	1	0	0
ENSG00000081237.18	chr1	PTPRC	+	0.0621668	10.0124	0.962524	1	0	0
ENSG00000081248.10	chr1	CACNA1S	-	1.61372	-3.58309	1	1	0	0
ENSG00000081277.11	chr1	PKP1	+	-5.12548e-15	-3.7273	1	1	0	0
ENSG00000081307.12	chr3	UBA5	+	-0.667567	6.14087	0.21311	0.802429	0	0
ENSG00000081320.10	chr2	STK17B	-	-1.53372	7.58416	0.00280484	0.0324007	1	1
ENSG00000081377.16	chr9	CDC14B	-	3.48294	4.23335	8.53487e-05	0.00205956	1	1
ENSG00000081386.12	chr9	ZNF510	-	0.864752	5.15559	0.251877	0.901331	0	0
ENSG00000081479.12	chr2	LRP2	-	-6.19392	-2.79688	0.000231462	0.00464174	1	1
ENSG00000081665.13	chr19	ZNF506	-	0.549871	5.99607	0.44555	1	0	0
ENSG00000081692.12	chr1	JMJD4	-	0.611942	2.63656	0.443784	1	0	0
ENSG00000081721.11	chr1	DUSP12	+	-1.68921	5.03109	0.00231329	0.0276781	1	1
ENSG00000081760.16	chr12	AACS	+	0.339082	4.36697	0.715344	1	0	0
ENSG00000081791.8	chr5	KIAA0141	+	1.24955	6.76551	0.048245	0.276572	0	0
ENSG00000081800.8	chr7	SLC13A1	-	-5.12548e-15	-3.7273	1	1	0	0
ENSG00000081803.15	chr7	CADPS2	-	1.60263	-3.58589	1	1	0	0
ENSG00000081818.3	chr5	PCDHB4	+	-5.12548e-15	-3.7273	1	1	0	0
ENSG00000081842.17	chr5	PCDHA6	+	-5.12548e-15	-3.7273	1	1	0	0
ENSG00000081853.14	chr5	PCDHGA2	+	2.98551	-1.52156	0.106006	0.495836	0	0
ENSG00000081870.11	chr1	HSPB11	-	1.42977	4.93438	0.0538375	0.30044	0	0
ENSG00000081913.13	chr18	PHLPP1	+	-4.86634	3.63999	1.16099e-08	1.208e-06	1	1
ENSG00000081923.10	chr18	ATP8B1	-	1.09678	2.49837	0.164968	0.668638	0	0
ENSG00000081985.10	chr1	IL12RB2	+	4.0198	1.08989	0.00307829	0.0348416	1	1
ENSG00000082014.16	chr7	SMARCD3	-	1.67808	2.51753	0.0439887	0.257039	0	0
ENSG00000082068.8	chr5	WDR70	+	-0.47632	5.12897	0.387044	1	0	0
ENSG00000082074.15	chr5	FYB	-	13.1309	5.08466	1.75747e-12	5.30498e-10	1	1
ENSG00000082126.17	chr2	MPP4	-	-2.33687	-3.14413	0.175524	0.69951	0	0
ENSG00000082146.12	chr2	STRADB	+	0.706368	3.08948	0.381387	1	0	0
ENSG00000082153.17	chr2	BZW1	+	-1.61419	5.88573	0.00215603	0.0265067	1	1
ENSG00000082175.14	chr11	PGR	-	-0.815669	-3.34081	0.87405	1	0	0
ENSG00000082196.20	chr5	C1QTNF3	-	-1.20496	2.96702	0.0387374	0.235465	0	0
ENSG00000082212.11	chr18	ME2	+	1.02579	5.98562	0.13191	0.569493	0	0
ENSG00000082213.17	chr5	C5orf22	+	1.98696	4.73518	0.0109725	0.0927198	1	0
ENSG00000082258.12	chr2	CCNT2	+	-0.141748	7.34327	0.738761	1	0	0
ENSG00000082269.16	chr6	FAM135A	+	-0.347412	3.09531	0.542552	1	0	0
ENSG00000082293.12	chr6	COL19A1	+	-0.0922497	6.269	0.819324	1	0	0
ENSG00000082397.16	chr18	EPB41L3	-	1.33034	1.81438	0.247487	0.891789	0	0
ENSG00000082438.15	chr2	COBLL1	-	-3.71793	5.69323	4.21257e-06	0.000182728	1	1
ENSG00000082458.11	chrX	DLG3	+	0.00965681	3.46438	1	1	0	0
ENSG00000082482.13	chr1	KCNK2	+	-5.12548e-15	-3.7273	1	1	0	0
ENSG00000082497.11	chr1	SERTAD4	+	-3.17362	-3.58906	0.4	1	0	0
ENSG00000082512.14	chr1	TRAF5	+	0.296119	8.21963	0.685495	1	0	0
ENSG00000082515.16	chr5	MRPL22	+	-1.95956	4.32274	0.00047452	0.00817083	1	1
ENSG00000082516.8	chr5	GEMIN5	-	0.0801002	4.64937	0.971228	1	0	0
ENSG00000082556.10	chr8	OPRK1	-	-5.12548e-15	-3.7273	1	1	0	0
ENSG00000082641.15	chr17	NFE2L1	+	1.65275	6.83935	0.0142066	0.111796	0	0
ENSG00000082684.14	chr3	SEMA5B	-	-3.17362	-3.58906	0.4	1	0	0
ENSG00000082701.14	chr3	GSK3B	-	0.875028	5.94243	0.193213	0.750278	0	0
ENSG00000082781.11	chr3	ITGB5	-	2.05238	3.38862	0.32809	1	0	0
ENSG00000082805.19	chr12	ERC1	+	0.75788	5.40223	0.362333	1	0	0
ENSG00000082898.16	chr2	XPO1	-	0.407663	8.27046	0.511059	1	0	0
ENSG00000082929.8	chr4	LINC01587	+	1.60235	-3.58589	1	1	0	0
ENSG00000082996.19	chr3	RNF13	+	0.414342	5.40289	0.588622	1	0	0
ENSG00000083067.22	chr9	TRPM3	-	0.500389	0.239199	1	1	0	0
ENSG00000083093.9	chr16	PALB2	-	0.37729	4.06444	0.623714	1	0	0
ENSG00000083097.14	chr6	DOPEY1	+	1.13989	5.94516	0.120966	0.534242	0	0
ENSG00000083099.10	chr6	LYRM2	-	0.472185	4.89867	0.528012	1	0	0
ENSG00000083123.14	chr6	BCKDHB	+	2.3321	3.77588	0.00521017	0.0517802	1	0
ENSG00000083168.9	chr8	KAT6A	-	-0.956678	7.37649	0.0529809	0.297183	0	0
ENSG00000083223.17	chr9	ZCCHC6	-	1.23972	7.01399	0.0601972	0.326717	0	0
ENSG00000083290.19	chr17	ULK2	-	2.62866	3.51074	0.00554999	0.0542975	1	0
ENSG00000083307.10	chr8	GRHL2	+	-5.83697	-2.95799	0.000982124	0.0143363	1	1
ENSG00000083312.17	chr5	TNPO1	+	0.279538	7.15736	0.667291	1	0	0
ENSG00000083444.16	chr1	PLOD1	+	0.379609	3.731	0.649802	1	0	0
ENSG00000083454.21	chr17	P2RX5	-	-3.54516	6.38021	6.17601e-11	1.26774e-08	1	1
ENSG00000083457.11	chr17	ITGAE	-	-0.802896	4.68958	0.189555	0.740548	0	0
ENSG00000083520.14	chr13	DIS3	-	-0.924734	6.82861	0.0694329	0.364179	0	0
ENSG00000083535.15	chr13	PIBF1	+	0.337296	4.15501	0.679924	1	0	0
ENSG00000083544.13	chr13	TDRD3	+	-0.843696	4.49144	0.173079	0.692715	0	0
ENSG00000083622.8	chr7	AC000111.6	-	-5.12548e-15	-3.7273	1	1	0	0
ENSG00000083635.7	chr13	NUFIP1	-	-1.37953	2.3197	0.0220392	0.156382	0	0
ENSG00000083642.18	chr13	PDS5B	+	-1.07088	5.96937	0.0533838	0.298734	0	0
ENSG00000083720.12	chr5	OXCT1	-	0.459929	5.89245	0.527411	1	0	0
ENSG00000083750.12	chrX	RRAGB	+	-0.359195	4.67539	0.503899	1	0	0
ENSG00000083782.7	chr12	EPYC	-	-5.61878	-3.04583	0.00218038	0.0265067	1	1
ENSG00000083799.17	chr16	CYLD	+	-1.24691	8.9102	0.00601768	0.0577946	1	0
ENSG00000083807.9	chr19	SLC27A5	-	-0.252704	2.20024	0.668583	1	0	0
ENSG00000083812.11	chr19	ZNF324	+	-1.45507	3.71451	0.0124389	0.102396	0	0
ENSG00000083814.12	chr19	ZNF671	-	-0.563494	5.3244	0.312875	1	0	0
ENSG00000083817.8	chr19	ZNF416	-	-1.79987	3.32154	0.00188814	0.0239443	1	1
ENSG00000083828.15	chr19	ZNF586	+	-0.453006	5.07306	0.420101	1	0	0
ENSG00000083838.15	chr19	ZNF446	+	-0.916022	3.15181	0.128889	0.55984	0	0
ENSG00000083844.10	chr19	ZNF264	+	0.281214	5.6554	0.71151	1	0	0
ENSG00000083845.8	chr19	RPS5	+	-0.731433	9.61206	0.155651	0.640567	0	0
ENSG00000083857.13	chr4	FAT1	-	-10.1753	0.223838	1.62704e-17	1.34964e-14	1	1
ENSG00000083896.12	chr4	YTHDC1	-	-0.832874	5.24024	0.144881	0.609117	0	0
ENSG00000083937.8	chr3	CHMP2B	+	-0.659225	5.50178	0.236828	0.866107	0	0
ENSG00000084070.11	chr1	SMAP2	+	-1.54345	10.0045	0.0016196	0.0213388	1	1
ENSG00000084072.16	chr1	PPIE	+	0.242751	6.3643	0.795466	1	0	0
ENSG00000084073.8	chr1	ZMPSTE24	+	-0.780708	5.3281	0.155291	0.639569	0	0
ENSG00000084090.13	chr2	STARD7	-	1.17036	8.43112	0.0414964	0.247253	0	0
ENSG00000084092.6	chr4	NOA1	-	2.27335	4.96338	0.00280179	0.032384	1	1
ENSG00000084093.15	chr4	REST	+	2.18956	6.02432	0.00203828	0.0254592	1	1
ENSG00000084110.10	chr12	HAL	-	-1.50112	2.49226	0.0165572	0.126003	0	0
ENSG00000084112.14	chr12	SSH1	-	1.18435	5.97644	0.0997528	0.477014	0	0
ENSG00000084207.15	chr11	GSTP1	+	1.08551	7.46853	0.244589	0.88497	0	0
ENSG00000084234.16	chr11	APLP2	+	-0.629973	8.52139	0.232865	0.85548	0	0
ENSG00000084444.13	chr12	FAM234B	+	0.929907	2.69516	0.234027	0.858761	0	0
ENSG00000084453.16	chr12	SLCO1A2	-	-3.45066	-3.13652	0.0420325	0.248995	0	0
ENSG00000084463.7	chr12	WBP11	-	-2.20649	7.30661	3.01227e-06	0.000137976	1	1
ENSG00000084623.11	chr1	EIF3I	+	-0.319973	6.68832	0.515954	1	0	0
ENSG00000084628.9	chr1	NKAIN1	-	-5.83697	-2.95799	0.00098677	0.0143363	1	1
ENSG00000084636.17	chr1	COL16A1	-	-3.57427	-2.09595	0.00103783	0.0149295	1	1
ENSG00000084652.15	chr1	TXLNA	+	1.20088	6.5925	0.0641888	0.343607	0	0
ENSG00000084674.13	chr2	APOB	-	-5.12548e-15	-3.7273	1	1	0	0
ENSG00000084676.15	chr2	NCOA1	+	1.0548	6.38567	0.123397	0.542306	0	0
ENSG00000084693.15	chr2	AGBL5	+	1.23413	4.51975	0.0963578	0.465521	0	0
ENSG00000084710.13	chr2	EFR3B	+	-1.17002	-0.648327	0.32628	1	0	0
ENSG00000084731.13	chr2	KIF3C	-	1.24701	1.99054	0.177898	0.706366	0	0
ENSG00000084733.10	chr2	RAB10	+	1.92749	6.35944	0.00556662	0.0544206	1	0
ENSG00000084734.8	chr2	GCKR	+	-4.64785	-3.34681	0.0363617	0.22497	0	0
ENSG00000084754.10	chr2	HADHA	-	1.06876	7.51262	0.0770629	0.394861	0	0
ENSG00000084764.10	chr2	MAPRE3	+	-2.4276	1.89435	0.000525239	0.00873433	1	1
ENSG00000084774.13	chr2	CAD	+	1.32039	6.22832	0.0494792	0.281806	0	0
ENSG00000085063.14	chr11	CD59	-	0.718194	4.50056	0.426306	1	0	0
ENSG00000085117.11	chr11	CD82	+	1.92124	6.81653	0.0177574	0.133142	0	0
ENSG00000085185.15	chrX	BCORL1	+	1.45647	3.69609	0.0710545	0.370629	0	0
ENSG00000085224.20	chrX	ATRX	-	0.54204	7.58644	0.368518	1	0	0
ENSG00000085231.13	chr5	AK6	-	0.154716	1.3979	0.938535	1	0	0
ENSG00000085265.10	chr9	FCN1	-	2.63778	6.0092	0.00690604	0.0646549	1	0
ENSG00000085274.15	chr3	MYNN	+	0.258617	5.2028	0.748415	1	0	0
ENSG00000085276.17	chr3	MECOM	-	-4.17156	-2.17873	0.0010726	0.0153184	1	1
ENSG00000085365.17	chr5	SCAMP1	+	0.911496	4.52301	0.214944	0.807547	0	0
ENSG00000085377.13	chr6	PREP	-	-0.223684	4.86435	0.654416	1	0	0
ENSG00000085382.11	chr6	HACE1	-	1.74654	4.33472	0.0210656	0.150763	0	0
ENSG00000085415.15	chr18	SEH1L	+	-1.59849	5.40755	0.00307987	0.0348464	1	1
ENSG00000085433.15	chr1	WDR47	-	0.105216	3.67843	0.947175	1	0	0
ENSG00000085449.14	chr2	WDFY1	-	0.613589	7.24647	0.351511	1	0	0
ENSG00000085465.12	chr1	OVGP1	-	-3.0855	5.40924	4.7773e-09	5.70581e-07	1	1
ENSG00000085491.15	chr1	SLC25A24	-	1.82095	5.23534	0.0144262	0.113097	0	0
ENSG00000085511.19	chr6	MAP3K4	+	-1.0541	6.04186	0.0552221	0.306198	0	0
ENSG00000085514.15	chr7	PILRA	+	-1.59139	3.2293	0.00872485	0.0776834	1	0
ENSG00000085552.16	chr1	IGSF9	-	-7.86876	0.210633	4.01901e-15	2.08918e-12	1	1
ENSG00000085563.14	chr7	ABCB1	-	-3.21416	5.46399	1.02497e-07	8.11469e-06	1	1
ENSG00000085644.13	chr16	ZNF213	+	2.53189	3.64614	0.00202768	0.0253581	1	1
ENSG00000085662.13	chr7	AKR1B1	-	-0.180105	5.32473	0.712653	1	0	0
ENSG00000085719.11	chr8	CPNE3	+	1.00871	6.1342	0.142927	0.603517	0	0
ENSG00000085721.12	chr16	RRN3	-	1.11037	1.98052	0.203212	0.776261	0	0
ENSG00000085733.15	chr11	CTTN	+	1.92137	2.767	0.164092	0.666205	0	0
ENSG00000085741.12	chr11	WNT11	-	4.89873	-2.44451	0.284062	0.974677	0	0
ENSG00000085760.14	chr2	MTIF2	-	-0.442423	5.9716	0.399075	1	0	0
ENSG00000085788.13	chr8	DDHD2	+	0.151344	6.45703	0.893503	1	0	0
ENSG00000085831.15	chr1	TTC39A	-	-2.26554	-1.90161	0.0206739	0.148632	0	0
ENSG00000085832.16	chr1	EPS15	-	0.541998	7.75255	0.394029	1	0	0
ENSG00000085840.12	chr1	ORC1	-	-2.7007	2.34031	6.07e-06	0.00024358	1	1
ENSG00000085871.8	chr4	MGST2	+	3.35792	1.97346	0.000402797	0.0071444	1	1
ENSG00000085872.14	chr19	CHERP	-	-0.253791	5.59452	0.620548	1	0	0
ENSG00000085978.21	chr2	ATG16L1	+	-1.80728	6.20694	0.000437177	0.0076511	1	1
ENSG00000085982.13	chr2	USP40	-	-0.545353	5.6718	0.316292	1	0	0
ENSG00000085998.13	chr1	POMGNT1	-	0.832318	5.72714	0.229788	0.847933	0	0
ENSG00000085999.11	chr1	RAD54L	+	-1.92071	0.236383	0.00885381	0.078302	1	0
ENSG00000086015.20	chr1	MAST2	+	-0.927822	4.44667	0.111732	0.504282	0	0
ENSG00000086061.15	chr9	DNAJA1	+	-2.06858	7.54992	3.00266e-05	0.000897893	1	1
ENSG00000086062.12	chr9	B4GALT1	-	0.533307	8.19447	0.451956	1	0	0
ENSG00000086065.13	chr9	CHMP5	+	0.161194	5.51422	0.887981	1	0	0
ENSG00000086102.18	chr9	NFX1	+	-0.73157	7.54859	0.132438	0.571036	0	0
ENSG00000086159.12	chr12	AQP6	+	-5.12548e-15	-3.7273	1	1	0	0
ENSG00000086189.9	chr5	DIMT1	-	0.378708	5.3349	0.610195	1	0	0
ENSG00000086200.16	chr5	IPO11	+	0.755779	3.42015	0.328696	1	0	0
ENSG00000086205.16	chr11	FOLH1	-	-5.36161	-3.13936	0.00508845	0.051154	1	0
ENSG00000086232.12	chr7	EIF2AK1	-	0.266246	7.4879	0.677818	1	0	0
ENSG00000086288.11	chr7	NME8	+	4.40397	-0.321976	0.00668291	0.0629749	1	0
ENSG00000086289.11	chr7	EPDR1	+	-1.42119	-1.56676	0.132027	0.569914	0	0
ENSG00000086300.15	chr7	SNX10	+	2.27729	6.30921	0.00122726	0.0170292	1	1
ENSG00000086475.14	chr10	SEPHS1	-	-0.287999	4.66098	0.582284	1	0	0
ENSG00000086504.15	chr16	MRPL28	-	-1.72585	5.35385	0.00181887	0.0233149	1	1
ENSG00000086506.2	chr16	HBQ1	+	0.423651	-2.17663	1	1	0	0
ENSG00000086544.2	chr19	ITPKC	+	-0.533557	3.87439	0.343518	1	0	0
ENSG00000086548.8	chr19	CEACAM6	+	2.86488	-3.33781	1	1	0	0
ENSG00000086570.12	chr5	FAT2	-	8.82112	0.830815	6.79113e-06	0.000266514	1	1
ENSG00000086589.11	chr5	RBM22	-	-1.42823	6.79541	0.00392371	0.0424624	1	1
ENSG00000086598.10	chr12	TMED2	+	0.457666	7.07676	0.460187	1	0	0
ENSG00000086619.13	chr1	ERO1B	-	-2.91117	6.02441	4.36724e-08	3.90626e-06	1	1
ENSG00000086666.18	chr15	ZFAND6	+	-2.17208	6.71948	1.81148e-05	0.000594215	1	1
ENSG00000086696.10	chr16	HSD17B2	+	-2.13526	-2.78657	0.18234	0.719498	0	0
ENSG00000086712.12	chrX	TXLNG	+	-0.145786	5.63828	0.74643	1	0	0
ENSG00000086717.18	chrX	PPEF1	+	-1.51061	0.506472	0.0668869	0.354257	0	0
ENSG00000086730.16	chr7	LAT2	+	-0.293565	5.9122	0.566869	1	0	0
ENSG00000086758.15	chrX	HUWE1	-	0.499775	8.58752	0.376296	1	0	0
ENSG00000086827.8	chr11	ZW10	-	1.14763	3.43741	0.196573	0.758644	0	0
ENSG00000086848.14	chr11	ALG9	-	-2.58665	3.26783	4.28017e-05	0.00118132	1	1
ENSG00000086967.9	chr19	MYBPC2	+	-3.77677	3.81478	0.00153465	0.0204374	1	1
ENSG00000086991.12	chr11	NOX4	-	1.55158	-3.60064	1	1	0	0
ENSG00000087008.15	chr4	ACOX3	-	1.34268	3.81663	0.0767922	0.393674	0	0
ENSG00000087053.18	chr11	MTMR2	-	0.396585	4.76124	0.602563	1	0	0
ENSG00000087074.7	chr19	PPP1R15A	+	-3.7862	8.67055	1.2969e-12	4.06905e-10	1	1
ENSG00000087076.8	chr19	HSD17B14	-	-2.17904	-0.428525	0.0434854	0.254712	0	0
[truncated: 58,837 more rows]
