# Supplementary material for: Global distribution of DNA hydroxymethylation and DNA methylation in chronic lymphocytic leukemia
Source: Epigenetics Chromatin. 2019 Jan 7;12:4. doi: 10.1186/s13072-018-0252-7 (PMC6322269; doi:10.1186/s13072-018-0252-7)
Supplement: Supplementary file 6 — Additional file 6. List of REACTOME and GO Biological pathways from DhMRs obtained between CLL samples and normal controls comparisons and list of CLL active and super enhancers based on H3K27Ac ChIP seq data [file 13072_2018_252_MOESM6_ESM.xlsx]

## Sheet: Supplementary data file 5A
CLL samples vs Nomral Bcell_hyper_REACTOME
Genes	Process~name	num_of_Genes	gene_group	percentage%	P-value	Benjamini and Hochberg (FDR)	Hommel singlewise process	Bonferroni single-step process	Hommel singlewise process	Hochberg step-up process	Benjamini and Yekutieli
LIG4;	2-LTR circle formation	1	13	7.69231	0.55547	0.963049	1	1	1	1	1
RPL38;	3' -UTR-mediated translational regulation	1	112	0.892857	0.998584	1	1	1	1	1	1
AGRN; B3GAT1; GPC1; SDC3;	A tetrasaccharide linker sequence is required for GAG synthesis	4	26	15.3846	0.0854583	0.711118	1	1	1	1	1
NOTCH1;	A third proteolytic cleavage releases NICD	1	9	11.1111	0.439565	0.93958	1	1	1	1	1
CFTR; SFTPB;	ABC transporter disorders	2	68	2.94118	0.910468	1	1	1	1	1	1
ABCA7;	ABC transporters in lipid homeostasis	1	18	5.55556	0.667268	1	1	1	1	1	1
ABCA7; ABCC4; CFTR;	ABC-family proteins mediated transport	3	106	2.83019	0.948783	1	1	1	1	1	1
GNA11; GNG4; GNG8;	ADP signalling through P2Y purinoceptor 1	3	25	12	0.206806	0.797889	1	1	1	1	1
GNG4; GNG8;	ADP signalling through P2Y purinoceptor 12	2	22	9.09091	0.394342	0.912993	1	1	1	1	1
MLXIPL; PRKAG2;	AMPK inhibits chREBP transcriptional activation activity	2	8	25	0.105395	0.711118	1	1	1	1	1
CDC16;	APC-Cdc20 mediated degradation of Nek2A	1	25	4	0.778225	1	1	1	1	1	1
CDC16; FZR1;	APC/C-mediated degradation of cell cycle proteins	2	86	2.32558	0.961987	1	1	1	1	1	1
CDC16;	APC/C:Cdc20 mediated degradation of Cyclin B	1	23	4.34783	0.750968	1	1	1	1	1	1
CDC16;	APC/C:Cdc20 mediated degradation of Securin	1	67	1.49254	0.980611	1	1	1	1	1	1
CDC16;	APC/C:Cdc20 mediated degradation of mitotic proteins	1	75	1.33333	0.987818	1	1	1	1	1	1
CDC16; FZR1;	APC/C:Cdh1 mediated degradation of Cdc20 and other APC/C:Cdh1 targeted proteins in late mitosis/early G1	2	72	2.77778	0.925747	1	1	1	1	1	1
CDC16;	APC:Cdc20 mediated degradation of cell cycle proteins prior to satisfation of the cell cycle checkpoint	1	73	1.36986	0.986317	1	1	1	1	1	1
INPP5E;	ARL13B-mediated ciliary trafficking of INPP5E	1	3	33.3333	0.206723	0.797889	1	1	1	1	1
ARRB1; CAMK2A; CAMK2B; CSK; CUL3; DLG4; DUSP7; FGF18; GRIN1; GRIN2D; KSR1; MAP2K1; MAP2K2; RASA3; RASGEF1A; RASGRF1; SHC2; SHC3; SPRED3; SPTBN2;	ARMS-mediated activation	20	243	8.23045	0.105769	0.711118	1	1	1	1	1
CEP192; NINL;	AURKA Activation by TPX2	2	72	2.77778	0.925747	1	1	1	1	1	1
CTDP1; NELFB; SUPT5H;	Abortive elongation of HIV-1 transcript in the absence of Tat	3	23	13.0435	0.177692	0.75519	1	1	1	1	1
CHAT; PPFIA4; STXBP1;	Acetylcholine Neurotransmitter Release Cycle	3	17	17.6471	0.0992215	0.711118	1	1	1	1	1
GNA11;	Acetylcholine regulates insulin secretion	1	10	10	0.471103	0.951942	1	1	1	1	1
ARRB1; DLK1; DNER; DTX1; NOTCH1;	Activated NOTCH1 Transmits Signal to the Nucleus	5	30	16.6667	0.0446015	0.584656	1	1	1	1	1
DUSP7; FADD; IKBKE; MAP2K1; RPS6KA2; SIGIRR; TICAM1; VRK3;	Activated TLR4 signalling	8	114	7.01754	0.380034	0.902788	1	1	1	1	1
FGF18;	Activated point mutants of FGFR2	1	17	5.88235	0.64742	1	1	1	1	1	1
CDC16;	Activation of APC/C and APC/C:Cdc20 mediated degradation of mitotic proteins	1	76	1.31579	0.988506	1	1	1	1	1	1
BMF; TFDP1; TP73;	Activation of BH3-only proteins	3	30	10	0.283201	0.838048	1	1	1	1	1
BMF;	Activation of BMF and translocation to mitochondria	1	3	33.3333	0.206723	0.797889	1	1	1	1	1
C3;	Activation of C3 and C5	1	6	16.6667	0.333223	0.873606	1	1	1	1	1
DLG4; GRIK4;	Activation of Ca-permeable Kainate Receptor	2	10	20	0.143691	0.713863	1	1	1	1	1
GABBR2; GNG4; GNG8; KCNJ4;	Activation of G protein gated Potassium channels	4	25	16	0.0773457	0.711118	1	1	1	1	1
ADCY6; ADCY9; GABBR2; GNG4; GNG8; KCNJ4;	Activation of GABAB receptors	6	39	15.3846	0.0390835	0.554242	1	1	1	1	1
CREBBP; KMT2D; PAGR1; RARG; RXRA;	Activation of HOX genes during differentiation	5	91	5.49451	0.633657	1	1	1	1	1	1
IKBKE; TICAM1;	Activation of IRF3/IRF7 mediated by TBK1/IKK epsilon	2	18	11.1111	0.311357	0.86941	1	1	1	1	1
DLG4; GNG4; GNG8; GRIK4;	Activation of Kainate Receptors upon glutamate binding	4	30	13.3333	0.121731	0.711118	1	1	1	1	1
COL18A1; ELANE; MMP17; MMP2;	Activation of Matrix Metalloproteinases	4	33	12.1212	0.152536	0.721411	1	1	1	1	1
CARD11;	Activation of NF-kappaB in B cells	1	67	1.49254	0.980611	1	1	1	1	1	1
NEK6;	Activation of NIMA Kinases NEK9, NEK6, NEK7	1	7	14.2857	0.37074	0.900045	1	1	1	1	1
CAMK2A; CAMK2B; CAMKK1; DLG4; GRIN1; GRIN2D; RASGRF1; RPS6KA2;	Activation of NMDA receptor upon glutamate binding and postsynaptic events	8	39	20.5128	0.00433693	0.168521	1	1	1	1	1
TFDP1;	Activation of NOXA and translocation to mitochondria	1	5	20	0.293471	0.838048	1	1	1	1	1
PRKAG2;	Activation of PPARGC1A (PGC-1alpha) by phosphorylation	1	10	10	0.471103	0.951942	1	1	1	1	1
TFDP1; TP73;	Activation of PUMA and translocation to mitochondria	2	9	22.2222	0.124184	0.711118	1	1	1	1	1
GPC1; NCK2; PAK4;	Activation of Rac	3	14	21.4286	0.0669235	0.706184	1	1	1	1	1
ARRB1;	Activation of SMO	1	18	5.55556	0.667268	1	1	1	1	1	1
CREBBP; KMT2D; PAGR1; RARG; RXRA;	Activation of anterior HOX genes in hindbrain development during early embryogenesis	5	91	5.49451	0.633657	1	1	1	1	1	1
CREBBP; RXRA; SMARCD3;	Activation of gene expression by SREBF (SREBP)	3	43	6.97674	0.482827	0.963049	1	1	1	1	1
CREBBP;	Activation of the TFAP2 (AP-2) family of transcription factors	1	12	8.33333	0.528958	0.963049	1	1	1	1	1
PDE6B;	Activation of the phototransduction cascade	1	11	9.09091	0.500867	0.963049	1	1	1	1	1
MGLL;	Acyl chain remodeling of DAG and TAG	1	8	12.5	0.406148	0.912993	1	1	1	1	1
LPCAT1; LPCAT2;	Acyl chain remodelling of PC	2	27	7.40741	0.491043	0.963049	1	1	1	1	1
LPCAT1;	Acyl chain remodelling of PG	1	18	5.55556	0.667268	1	1	1	1	1	1
AP2A2; C3; CARD11; CD300LG; CD74; CD81; CD96; CDC16; CSK; CUL2; CUL3; DNM2; FBXL19; FBXO27; FGF18; FZR1; INPP5D; MGRN1; RACGAP1; RAP1GAP2; RNF213; RNF220; RNF41; SPTBN2; UBAC1; UBE2M; UBE2V2;	Adaptive Immune System	27	891	3.0303	0.999969	1	1	1	1	1	1
ADORA2B;	Adenosine P1 receptors	1	4	25	0.251351	0.811813	1	1	1	1	1
ADCY6; ADCY9;	Adenylate cyclase activating pathway	2	10	20	0.143691	0.713863	1	1	1	1	1
ADCY6; ADCY9;	Adenylate cyclase inhibitory pathway	2	14	14.2857	0.226292	0.811813	1	1	1	1	1
CADM2; CDH15; CDH4; CTNNA1;	Adherens junctions interactions	4	31	12.9032	0.131683	0.713863	1	1	1	1	1
ADCY6; CACNA1C; CACNA1D; CACNA2D2; GNG4; GNG8;	Adrenaline,noradrenaline inhibits insulin secretion	6	28	21.4286	0.0108467	0.280981	1	1	1	1	1
PRKCSH;	Advanced glycosylation endproduct receptor signaling	1	13	7.69231	0.55547	0.963049	1	1	1	1	1
DPEP1;	Aflatoxin activation and detoxification	1	20	5	0.703679	1	1	1	1	1	1
DEFA6;	Alpha-defensins	1	10	10	0.471103	0.951942	1	1	1	1	1
C3; CFD; GZMM;	Alternative complement activation	3	4	75	0.00523587	0.196435	1	1	1	1	1
SLC6A12; SLC6A19; SLC6A3; SLC6A7;	Amine compound SLC transporters	4	30	13.3333	0.121731	0.711118	1	1	1	1	1
CHRM1; HRH2; HRH3;	Amine ligand-binding receptors	3	43	6.97674	0.482827	0.963049	1	1	1	1	1
DIO3; PNMT; TPO;	Amine-derived hormones	3	18	16.6667	0.111145	0.711118	1	1	1	1	1
SLC1A5; SLC1A7; SLC6A12; SLC6A19; SLC7A7;	Amino acid and oligopeptide SLC transporters	5	51	9.80392	0.20586	0.797889	1	1	1	1	1
ASPG;	Amino acid synthesis and interconversion (transamination)	1	30	3.33333	0.834029	1	1	1	1	1	1
SLC1A5; SLC6A12; SLC6A19; SLC7A7;	Amino acid transport across the plasma membrane	4	31	12.9032	0.131683	0.713863	1	1	1	1	1
MAD1L1;	Amplification of signal from unattached kinetochores via a MAD2 inhibitory signal	1	2	50	0.159437	0.721411	1	1	1	1	1
MAD1L1;	Amplification of signal from the kinetochores	1	2	50	0.159437	0.721411	1	1	1	1	1
CST3; PRL;	Amyloid fiber formation	2	70	2.85714	0.918444	1	1	1	1	1	1
B9D2; CEP192; MARK4; NINL; NPHP4;	Anchoring of the basal body to the plasma membrane	5	97	5.15464	0.68617	1	1	1	1	1	1
INHBB;	Antagonism of Activin by Follistatin	1	4	25	0.251351	0.811813	1	1	1	1	1
CDC16; CUL2; CUL3; FBXL19; FBXO27; FZR1; MGRN1; RNF213; RNF220; RNF41; UBAC1; UBE2M; UBE2V2;	Antigen processing: Ubiquitination & Proteasome degradation	13	306	4.24837	0.914187	1	1	1	1	1	1
BPIFB4; CCR6; DEFA6; ELANE;	Antimicrobial peptides	4	94	4.25532	0.808475	1	1	1	1	1	1
PIN1;	Antiviral mechanism by IFN-stimulated genes	1	75	1.33333	0.987818	1	1	1	1	1	1
BMF; FADD; PLEC; PRKCD; STK24; TFDP1; TICAM1; TP73; UNC5A; UNC5B;	Apoptosis	10	170	5.88235	0.562173	0.970863	1	1	1	1	1
PLEC; PRKCD; STK24;	Apoptotic cleavage of cellular proteins	3	38	7.89474	0.407974	0.913324	1	1	1	1	1
PLEC; PRKCD; STK24;	Apoptotic execution phase	3	52	5.76923	0.604633	0.99522	1	1	1	1	1
ADCY6; ADCY9; GNG4; GNG8; MYO5B; PRKAR1B;	Aquaporin-mediated transport	6	52	11.5385	0.106352	0.711118	1	1	1	1	1
MGLL;	Arachidonate production from DAG	1	5	20	0.293471	0.838048	1	1	1	1	1
DPEP1; TBXAS1;	Arachidonic acid metabolism	2	58	3.44828	0.858484	1	1	1	1	1	1
AHRR;	Aryl hydrocarbon receptor signalling	1	7	14.2857	0.37074	0.900045	1	1	1	1	1
ANK1; ASGR2; B4GALT2; B4GALT5; CD55; LMAN1L; PRKCSH; SPTBN2; STT3A; TRAPPC10;	Asparagine N-linked glycosylation	10	280	3.57143	0.967569	1	1	1	1	1	1
VPS37D;	Assembly Of The HIV Virion	1	21	4.7619	0.720363	1	1	1	1	1	1
COL18A1; COL5A1; COL5A3; COL6A1; COL6A2; COL8A2; ITGB4; LOXL4; PLEC;	Assembly of collagen fibrils and other multimeric structures	9	57	15.7895	0.011262	0.284954	1	1	1	1	1
ARFGEF2; KIFC3;	Association of TriC/CCT with target proteins during biosynthesis	2	39	5.12821	0.679515	1	1	1	1	1	1
SCRIB; WNT5A;	Asymmetric localization of PCP proteins	2	64	3.125	0.89228	1	1	1	1	1	1
CREBBP;	Attenuation phase	1	27	3.7037	0.802502	1	1	1	1	1	1
CDC16; FZR1;	Autodegradation of Cdh1 by Cdh1:APC/C	2	63	3.1746	0.887223	1	1	1	1	1	1
ABLIM2; AGAP2; AGRN; ANK1; AP2A2; ARHGAP39; ARRB1; CACNA1C; CACNA1D; CACNA1H; CACNA1I; CACNA1S; CAMK2A; CAMK2B; CLTB; COL6A1; COL6A2; CSK; CUL3; DLG4; DNM2; DOCK1; DUSP7; EPHA8; EPHB2; FGF18; GAB2; GPC1; GRIN1; GRIN2D; ITGA9; ITSN1; KCNQ2; KSR1; MAP2K1; MAP2K2; MMP2; MYH14; NCK2; NGEF; PAK4; PITPNA; PLXNA1; PLXNA4; PLXNB1; PLXND1; RAC2; RASA3; RASGEF1A; RASGRF1; RPS6KA2; SEMA4D; SHANK3; SHC2; SHC…	Axon guidance	62	543	11.418	3.7008e-06	0.00201323	0.00402277	0.00402647	0.00401907	0.00402277	0.0152397
ARHGEF1; LINGO1;	Axonal growth inhibition (RHOA activation)	2	8	25	0.105395	0.711118	1	1	1	1	1
BMF;	BH3-only proteins associate with and inactivate anti-apoptotic BCL-2 members	1	8	12.5	0.406148	0.912993	1	1	1	1	1
CREBBP; CRTC1; F7; RORA; RXRA; SMARCD3;	BMAL1:CLOCK,NPAS2 activates circadian gene expression	6	47	12.766	0.0759278	0.711118	1	1	1	1	1
SLC7A7;	Basigin interactions	1	25	4	0.778225	1	1	1	1	1	1
CCR6;	Beta defensins	1	38	2.63158	0.895634	1	1	1	1	1	1
AP2A2; CAMK2A; CLTB; GNAO1; GNG4; GNG8; NFATC1; PDE6B; RAC2; SCRIB; WNT4; WNT5A; WNT5B;	Beta-catenin independent WNT signaling	13	146	8.90411	0.112972	0.711118	1	1	1	1	1
ACOX3;	Beta-oxidation of pristanoyl-CoA	1	10	10	0.471103	0.951942	1	1	1	1	1
SLC4A2;	Bicarbonate transporters	1	10	10	0.471103	0.951942	1	1	1	1	1
OSBPL7; RXRA;	Bile acid and bile salt metabolism	2	43	4.65116	0.728242	1	1	1	1	1	1
COLEC11; LRP1;	Binding and Uptake of Ligands by Scavenger Receptors	2	121	1.65289	0.993372	1	1	1	1	1	1
ACSS2; AHRR; BPHL; CYP11B2; CYP24A1; DPEP1; FDXR; GSTP1; OPLAH; RXRA; SULT2B1; TBXAS1;	Biological oxidations	12	215	5.5814	0.6293	1	1	1	1	1	1
BCAT2; BCKDHA; PPM1K;	Branched-chain amino acid catabolism	3	23	13.0435	0.177692	0.75519	1	1	1	1	1
VPS37D;	Budding and maturation of HIV virion	1	33	3.0303	0.860528	1	1	1	1	1	1
CARD11; CREBBP; MUC16; MUC4; MUC5AC; MUC5B; MUC6; NFATC1; NFATC2; PRKCD; UBE2M;	C-type lectin receptors (CLRs)	11	144	7.63889	0.256283	0.822182	1	1	1	1	1
ADARB1;	C6 deamination of adenosine	1	2	50	0.159437	0.721411	1	1	1	1	1
FADD;	CASP8 activity is inhibited	1	13	7.69231	0.55547	0.963049	1	1	1	1	1
CREBBP;	CD209 (DC-SIGN) signaling	1	21	4.7619	0.720363	1	1	1	1	1	1
CDH15; CDH4; CTNNA1;	CDO in myogenesis	3	29	10.3448	0.267648	0.829443	1	1	1	1	1
ANK1;	CHL1 interactions	1	9	11.1111	0.439565	0.93958	1	1	1	1	1
NFATC1; NFATC2;	CLEC7A (Dectin-1) induces NFAT activation	2	11	18.1818	0.163776	0.721411	1	1	1	1	1
CARD11; NFATC1; NFATC2; PRKCD; UBE2M;	CLEC7A (Dectin-1) signaling	5	100	5	0.710432	1	1	1	1	1	1
BNIP1; KIF1A; KIF21B; KIF25; KIF26B; RACGAP1;	COPI-dependent Golgi-to-ER retrograde traffic	6	83	7.22892	0.385062	0.910755	1	1	1	1	1
AGPAT3; GALNT2;	COPI-independent Golgi-to-ER retrograde traffic	2	28	7.14286	0.509198	0.963049	1	1	1	1	1
ANK1; CD55; SPTBN2;	COPI-mediated anterograde transport	3	77	3.8961	0.834979	1	1	1	1	1	1
LMAN1L; TRAPPC10;	COPII (Coat Protein 2) Mediated Vesicle Transport	2	68	2.94118	0.910468	1	1	1	1	1	1
RPS6KA2;	CREB phosphorylation	1	7	14.2857	0.37074	0.900045	1	1	1	1	1
CAMK2A; CAMK2B; DLG4; GRIN1; GRIN2D;	CREB phosphorylation through the activation of CaMKII	5	15	33.3333	0.00425817	0.168521	1	1	1	1	1
CAMKK1;	CREB phosphorylation through the activation of CaMKK	1	4	25	0.251351	0.811813	1	1	1	1	1
CAMK2A; CAMK2B; DLG4; GRIN1; GRIN2D; RASGRF1; RPS6KA2;	CREB phosphorylation through the activation of Ras	7	27	25.9259	0.0024683	0.122091	1	1	1	1	0.924204
PLXNA1; PLXNA4;	CRMPs in Sema3A signaling	2	16	12.5	0.26885	0.829443	1	1	1	1	1
ADCY6; ADCY9; PRKAR1B; PRKCD;	Ca-dependent events	4	28	14.2857	0.102857	0.711118	1	1	1	1	1
KCNMA1;	Ca2 activated K channels	1	9	11.1111	0.439565	0.93958	1	1	1	1	1
CAMK2A; GNAO1; GNG4; GNG8; NFATC1; PDE6B; WNT5A;	Ca2 pathway	7	62	11.2903	0.0922686	0.711118	1	1	1	1	1
ADCY6; ADCY9; PRKAR1B; PRKCD;	CaM pathway	4	26	15.3846	0.0854583	0.711118	1	1	1	1	1
RAMP3;	Calcitonin-like ligand receptors	1	10	10	0.471103	0.951942	1	1	1	1	1
ADCY6; ADCY9; PRKAR1B; PRKCD;	Calmodulin induced events	4	26	15.3846	0.0854583	0.711118	1	1	1	1	1
PRKCSH;	Calnexin/calreticulin cycle	1	26	3.84615	0.790715	1	1	1	1	1	1
EIF2B5; RPL38;	Cap-dependent Translation Initiation	2	120	1.66667	0.993025	1	1	1	1	1	1
ATP2A1; ATP2B4; CACNA1C; CACNA1D; CACNA1S; CACNA2D2; CACNA2D4; CACNG2; CACNG3; CAMK2A; CAMK2B; KCNJ4; KCNQ1; NOS1; RYR1;	Cardiac conduction	15	137	10.9489	0.0244037	0.449581	1	1	1	1	1
LMAN1L;	Cargo concentration in the ER	1	33	3.0303	0.860528	1	1	1	1	1	1
AP2A2; ARRB1; CFTR; CLTB; ITSN1; WNT5A;	Cargo recognition for clathrin-mediated endocytosis	6	98	6.12245	0.534281	0.963049	1	1	1	1	1
EXOC2; EXOC7; INPP5E; RAB11FIP3;	Cargo trafficking to the periciliary membrane	4	51	7.84314	0.374298	0.900045	1	1	1	1	1
FADD; TICAM1; UNC5A; UNC5B;	Caspase activation via extrinsic apoptotic signalling pathway	4	29	13.7931	0.112117	0.711118	1	1	1	1	1
PLEC;	Caspase-mediated cleavage of cytoskeletal proteins	1	12	8.33333	0.528958	0.963049	1	1	1	1	1
CRYL1;	Catabolism of glucuronate to xylulose-5-phosphate	1	5	20	0.293471	0.838048	1	1	1	1	1
PNMT;	Catecholamine biosynthesis	1	4	25	0.251351	0.811813	1	1	1	1	1
SLC12A7;	Cation-coupled Chloride cotransporters	1	7	14.2857	0.37074	0.900045	1	1	1	1	1
CDC16;	Cdc20:Phospho-APC/C mediated degradation of Cyclin A	1	72	1.38889	0.985498	1	1	1	1	1	1
ANKLE2; B9D2; CDC16; CEP192; FZR1; GINS2; MAD1L1; NEK6; NINL; PHLDA1; RUVBL1; SYCE3; TFDP1; TUBGCP3; TUBGCP6; UBE2V2;	Cell Cycle	16	581	2.75387	0.999832	1	1	1	1	1	1
CDC16; MAD1L1; UBE2V2;	Cell Cycle Checkpoints	3	183	1.63934	0.998507	1	1	1	1	1	1
ANKLE2; B9D2; CDC16; CEP192; FZR1; GINS2; MAD1L1; NEK6; NINL; PHLDA1; TFDP1; TUBGCP3; TUBGCP6;	Cell Cycle, Mitotic	13	476	2.73109	0.999483	1	1	1	1	1	1
ABR; ARHGEF1; ARHGEF10; ARHGEF10L; ARHGEF16; ARHGEF3; ITSN1; MCF2L; NGEF; OBSCN; VAV2;	Cell death signalling via NRAGE, NRIF and NADE	11	75	14.6667	0.00868001	0.24215	1	1	1	1	1
ACTN1; CADM2; CDH15; CDH4; CLDN14; CLDN7; CTNNA1; ITGB4; LIMS2; PLEC; PXN;	Cell junction organization	11	86	12.7907	0.0202622	0.408245	1	1	1	1	1
CD74; GPC1; INPP5D; PECAM1; SDC3; SELPLG; SLC7A7;	Cell surface interactions at the vascular wall	7	231	3.0303	0.982369	1	1	1	1	1	1
ACTN1; CADM2; CDH15; CDH4; CLDN14; CLDN7; CTNNA1; DSCAML1; ITGB4; KIRREL3; LIMS2; NCK2; PLEC; PXN;	Cell-Cell communication	14	131	10.687	0.0340537	0.529292	1	1	1	1	1
CADM2; CDH15; CDH4; CLDN14; CLDN7; CTNNA1;	Cell-cell junction organization	6	61	9.83607	0.174207	0.75513	1	1	1	1	1
ACTN1; LIMS2; PXN;	Cell-extracellular matrix interactions	3	16	18.75	0.087852	0.711118	1	1	1	1	1
CBX2; CDC16; EHMT1; EP400; FZR1; HMGA2; KDM6B; PHC2; RPS6KA2; TFDP1;	Cellular Senescence	10	166	6.0241	0.533203	0.963049	1	1	1	1	1
CAMK2A; CAMK2B; CREBBP; HSPA12B;	Cellular response to heat stress	4	98	4.08163	0.832393	1	1	1	1	1	1
CREBBP; CUL2;	Cellular response to hypoxia	2	75	2.66667	0.935554	1	1	1	1	1	1
CAMK2A; CAMK2B; CBX2; CDC16; CREBBP; CUL2; EHMT1; EP400; FZR1; GSTP1; HMGA2; HSPA12B; KDM6B; PHC2; PRKAG2; RPS6KA2; TFDP1; ULK1; WDR45B;	Cellular responses to stress	19	427	4.44965	0.919105	1	1	1	1	1	1
CEP192; NINL; TUBGCP3; TUBGCP6;	Centrosome maturation	4	79	5.06329	0.693544	1	1	1	1	1	1
MLXIPL;	ChREBP activates metabolic gene expression	1	8	12.5	0.406148	0.912993	1	1	1	1	1
ARFGEF2; GNAO1; GNG4; GNG8; KIFC3; RGS9;	Chaperonin-mediated protein folding	6	95	6.31579	0.5054	0.963049	1	1	1	1	1
CCL25; CCR6;	Chemokine receptors bind chemokines	2	48	4.16667	0.780171	1	1	1	1	1	1
SARDH;	Choline catabolism	1	6	16.6667	0.333223	0.873606	1	1	1	1	1
AGRN; B3GAT1; GPC1; SDC3; UST;	Chondroitin sulfate/dermatan sulfate metabolism	5	50	10	0.195829	0.797889	1	1	1	1	1
ARID1A; ARID1B; BRMS1; CHD4; CREBBP; EHMT1; EP400; KDM4B; KDM6B; KMT2A; KMT2B; KMT2D; NCOR2; PADI4; PHF2; PRDM16; RUVBL1; SAP130; SETD1B; SMARCA4; SMARCD3; TRRAP; WHSC1L1;	Chromatin modifying enzymes	23	241	9.54357	0.0252063	0.449581	1	1	1	1	1
ARID1A; ARID1B; BRMS1; CHD4; CREBBP; EHMT1; EP400; KDM4B; KDM6B; KMT2A; KMT2B; KMT2D; NCOR2; PADI4; PHF2; PRDM16; RUVBL1; SAP130; SETD1B; SMARCA4; SMARCD3; TRRAP; WHSC1L1;	Chromatin organization	23	241	9.54357	0.0252063	0.449581	1	1	1	1	1
RUVBL1;	Chromosome Maintenance	1	90	1.11111	0.994906	1	1	1	1	1	1
GPIHBP1; PCSK6;	Chylomicron-mediated lipid transport	2	27	7.40741	0.491043	0.963049	1	1	1	1	1
B9D2; CEP192; EXOC2; EXOC7; IFT122; INPP5E; MARK4; NINL; NPHP4; RAB11FIP3; TRAF3IP1; WDR60;	Cilium Assembly	12	187	6.41711	0.444516	0.948301	1	1	1	1	1
CPT1A; CREBBP; CRTC1; F7; RAI1; RORA; RXRA; SMARCD3;	Circadian Clock	8	70	11.4286	0.0713919	0.711118	1	1	1	1	1
ADORA2B; C3; CCL25; CCR6; CHRM1; HRH2; HRH3; NMUR1; NPBWR2; NTSR1; OPRL1; PRLHR; PTAFR; PTGER1; PTGIR;	Class A/1 (Rhodopsin-like receptors)	15	323	4.64396	0.86025	1	1	1	1	1	1
CD55; GNG4; GNG8; RAMP3; SCT; WNT4; WNT5A; WNT7B;	Class B/2 (Secretin family receptors)	8	91	8.79121	0.193301	0.797889	1	1	1	1	1
GABBR2; GRM2; GRM4;	Class C/3 (Metabotropic glutamate/pheromone receptors)	3	40	7.5	0.438391	0.93958	1	1	1	1	1
CDC16; CUL2; CUL3; FBXL19; FBXO27; FZR1; MGRN1; RNF213; RNF220; RNF41; UBAC1; UBE2M; UBE2V2;	Class I MHC mediated antigen processing & presentation	13	369	3.52304	0.983756	1	1	1	1	1	1
KCNJ4;	Classical Kir channels	1	4	25	0.251351	0.811813	1	1	1	1	1
ARRB1; CLTB; DNM2; GAK; SNX9;	Clathrin derived vesicle budding	5	72	6.94444	0.437484	0.93958	1	1	1	1	1
AP2A2; ARRB1; BIN1; CFTR; CLTB; CTTN; DNM2; GAK; HIP1; ITSN1; PACSIN1; SNX9; WNT5A;	Clathrin-mediated endocytosis	13	136	9.55882	0.0771729	0.711118	1	1	1	1	1
ADAMTS14; ADAMTS2; COL16A1; COL18A1; COL23A1; COL26A1; COL5A1; COL5A3; COL6A1; COL6A2; COL8A2; P3H3;	Collagen biosynthesis and modifying enzymes	12	67	17.9104	0.00147551	0.0944329	1	1	1	1	0.714835
COL16A1; COL18A1; COL23A1; COL26A1; COL5A1; COL5A3; COL6A1; COL6A2; COL8A2;	Collagen chain trimerization	9	44	20.4545	0.00258098	0.122091	1	1	1	1	0.924204
COL16A1; COL18A1; COL23A1; COL26A1; ELANE; MMP2; TMPRSS6;	Collagen degradation	7	40	17.5	0.015332	0.353824	1	1	1	1	1
ADAMTS14; ADAMTS2; COL16A1; COL18A1; COL23A1; COL26A1; COL5A1; COL5A3; COL6A1; COL6A2; COL8A2; ITGB4; LOXL4; P3H3; PLEC;	Collagen formation	15	89	16.8539	0.000700914	0.0641281	0.755586	0.762595	0.742969	0.755586	0.485435
C3; CD55; CFD; COLEC11; GZMM;	Complement cascade	5	125	4	0.861962	1	1	1	1	1	1
NDUFA10; NDUFB7;	Complex I biogenesis	2	55	3.63636	0.838165	1	1	1	1	1	1
FGF18;	Constitutive Signaling by Aberrant PI3K in Cancer	1	65	1.53846	0.978223	1	1	1	1	1	1
NOTCH1;	Constitutive Signaling by NOTCH1 HD Domain Mutants	1	15	6.66667	0.604103	0.99522	1	1	1	1	1
CREBBP; HDAC4; MAML3; NCOR2; NOTCH1;	Constitutive Signaling by NOTCH1 HD㱄� Domain Mutants	5	57	8.77193	0.269112	0.829443	1	1	1	1	1
CREBBP; HDAC4; MAML3; NCOR2; NOTCH1;	Constitutive Signaling by NOTCH1 PEST Domain Mutants	5	57	8.77193	0.269112	0.829443	1	1	1	1	1
NOTCH1;	Constitutive Signaling by NOTCH1 t(7;9)(NOTCH1:M1580_K2555) Translocation Mutant	1	7	14.2857	0.37074	0.900045	1	1	1	1	1
CDC16; FZR1;	Conversion from APC/C:Cdc20 to APC/C:Cdh1 in late anaphase	2	19	10.5263	0.332432	0.873606	1	1	1	1	1
GNAO1; GNG4; GNG8; RGS9;	Cooperation of PDCL (PhLP1) and TRiC/CCT in G-protein beta folding	4	42	9.52381	0.258443	0.822182	1	1	1	1	1
CSK;	Costimulation by the CD28 family	1	74	1.35135	0.987089	1	1	1	1	1	1
SLC6A12; SLC6A7;	Creatine metabolism	2	10	20	0.143691	0.713863	1	1	1	1	1
LOXL4;	Crosslinking of collagen fibrils	1	9	11.1111	0.439565	0.93958	1	1	1	1	1
FZR1;	Cyclin A:Cdk2-associated events at S phase entry	1	70	1.42857	0.983712	1	1	1	1	1	1
TFDP1;	Cyclin D associated events in G1	1	39	2.5641	0.901515	1	1	1	1	1	1
CYP11B2; CYP24A1; FDXR; RXRA; TBXAS1;	Cytochrome P450 - arranged by substrate type	5	65	7.69231	0.358468	0.900045	1	1	1	1	1
ARRB1; CAMK2A; CAMK2B; CSK; CUL3; DLG4; DUSP7; FGF18; GAB2; GRIN1; GRIN2D; IL11; IL17C; IL31RA; IL6R; INPP5D; KSR1; LAMA5; LIF; MAP2K1; MAP2K2; MMP2; PIN1; PRKCD; PRL; PRLR; PTAFR; RASA3; RASGEF1A; RASGRF1; RORA; SHC2; SHC3; SMARCA4; SPRED3; SPTBN2; TNFSF9; TRIM17; TRIM5; TRIM68; TYK2; UBE2M;	Cytokine Signaling in Immune system	42	734	5.72207	0.626099	1	1	1	1	1	1
CREBBP; NLRP4; TICAM1;	Cytosolic sensors of pathogen-associated DNA	3	67	4.47761	0.761487	1	1	1	1	1	1
SULT2B1;	Cytosolic sulfonation of small molecules	1	18	5.55556	0.667268	1	1	1	1	1	1
ADCY6; ADCY9; PRKAR1B; PRKCD;	DAG and IP3 signaling	4	32	12.5	0.141957	0.713863	1	1	1	1	1
ADCY6; ADCY9; ARRB1; CAMK2A; CAMK2B; CSK; CUL3; DLG4; DUSP7; FGF18; GRIN1; GRIN2D; KSR1; MAP2K1; MAP2K2; PRKAR1B; PRKCD; RASA3; RASGEF1A; RASGRF1; SHC2; SHC3; SPRED3; SPTBN2; VAV2;	DAP12 interactions	25	366	6.8306	0.281894	0.838048	1	1	1	1	1
ADCY6; ADCY9; ARRB1; CAMK2A; CAMK2B; CSK; CUL3; DLG4; DUSP7; FGF18; GRIN1; GRIN2D; KSR1; MAP2K1; MAP2K2; PRKAR1B; PRKCD; RASA3; RASGEF1A; RASGRF1; SHC2; SHC3; SPRED3; SPTBN2; VAV2;	DAP12 signaling	25	351	7.12251	0.220377	0.811813	1	1	1	1	1
PDE4C; PPP1R1B; PRKAR1B;	DARPP-32 events	3	24	12.5	0.192109	0.797767	1	1	1	1	1
ABLIM2; DOCK1;	DCC mediated attractive signaling	2	14	14.2857	0.226292	0.811813	1	1	1	1	1
CUL4A;	DNA Damage Bypass	1	48	2.08333	0.941574	1	1	1	1	1	1
CUL4A; DDB2; RUVBL1;	DNA Damage Recognition in GG-NER	3	38	7.89474	0.407974	0.913324	1	1	1	1	1
MGMT;	DNA Damage Reversal	1	8	12.5	0.406148	0.912993	1	1	1	1	1
EP400; HMGA2;	DNA Damage/Telomere Stress Induced Senescence	2	61	3.27869	0.876444	1	1	1	1	1	1
APBB1; KDM4B; UBE2V2;	DNA Double Strand Break Response	3	60	5	0.695655	1	1	1	1	1	1
APBB1; KDM4B; LIG4; UBE2V2;	DNA Double-Strand Break Repair	4	148	2.7027	0.97439	1	1	1	1	1	1
APBB1; CUL4A; DDB2; KDM4B; LIG4; MGMT; PIAS3; RUVBL1; UBE2V2; UVSSA;	DNA Repair	10	293	3.41297	0.978109	1	1	1	1	1	1
FZR1; GINS2;	DNA Replication	2	108	1.85185	0.987195	1	1	1	1	1	1
DNMT3L;	DNA methylation	1	34	2.94118	0.868385	1	1	1	1	1	1
GINS2;	DNA strand elongation	1	32	3.125	0.852201	1	1	1	1	1	1
DSCAML1;	DSCAM interactions	1	11	9.09091	0.500867	0.963049	1	1	1	1	1
CTNNBIP1; KMT2D; SOX6; SOX9;	Deactivation of the beta-catenin transactivating complex	4	42	9.52381	0.258443	0.822182	1	1	1	1	1
TNKS1BP1;	Deadenylation of mRNA	1	23	4.34783	0.750968	1	1	1	1	1	1
EDC3; TNKS1BP1;	Deadenylation-dependent mRNA decay	2	54	3.7037	0.830825	1	1	1	1	1	1
FADD; SPPL2B;	Death Receptor Signalling	2	53	3.77358	0.823186	1	1	1	1	1	1
UBE2M;	Dectin-1 mediated noncanonical NF-kB signaling	1	62	1.6129	0.974078	1	1	1	1	1	1
MUC16; MUC4; MUC5AC; MUC5B; MUC6;	Dectin-2 family	5	30	16.6667	0.0446015	0.584656	1	1	1	1	1
SFTPB;	Defective ABCA3 causes pulmonary surfactant metabolism dysfunction type 3 (SMDP3)	1	5	20	0.293471	0.838048	1	1	1	1	1
AGRN; GPC1; SDC3;	Defective B3GALT6 causes EDSP2 and SEMDJL1	3	19	15.7895	0.123583	0.711118	1	1	1	1	1
ADAMTS13; ADAMTS14; ADAMTS17; ADAMTS2; SPON2; SSPO; THBS2;	Defective B3GALTL causes Peters-plus syndrome (PpS)	7	37	18.9189	0.010801	0.280981	1	1	1	1	1
AGRN; GPC1; SDC3;	Defective B3GAT3 causes JDSSDHD	3	19	15.7895	0.123583	0.711118	1	1	1	1	1
AGRN; GPC1; SDC3;	Defective B4GALT7 causes EDS, progeroid type	3	19	15.7895	0.123583	0.711118	1	1	1	1	1
MUC16; MUC4; MUC5AC; MUC5B; MUC6;	Defective C1GALT1C1 causes Tn polyagglutination syndrome (TNPS)	5	18	27.7778	0.00803442	0.236255	1	1	1	1	1
CFTR;	Defective CFTR causes cystic fibrosis	1	61	1.63934	0.972528	1	1	1	1	1	1
SFTPB;	Defective CSF2RA causes pulmonary surfactant metabolism dysfunction 4 (SMDP4)	1	8	12.5	0.406148	0.912993	1	1	1	1	1
SFTPB;	Defective CSF2RB causes pulmonary surfactant metabolism dysfunction 5 (SMDP5)	1	8	12.5	0.406148	0.912993	1	1	1	1	1
FDXR;	Defective CYP11A1 causes Adrenal insufficiency, congenital, with 46,XY sex reversal (AICSR)	1	4	25	0.251351	0.811813	1	1	1	1	1
AGRN; GPC1; SDC3;	Defective EXT1 causes exostoses 1, TRPS2 and CHDS	3	12	25	0.0486376	0.613421	1	1	1	1	1
AGRN; GPC1; SDC3;	Defective EXT2 causes exostoses 2	3	12	25	0.0486376	0.613421	1	1	1	1	1
MUC16; MUC4; MUC5AC; MUC5B; MUC6;	Defective GALNT12 causes colorectal cancer 1 (CRCS1)	5	18	27.7778	0.00803442	0.236255	1	1	1	1	1
MUC16; MUC4; MUC5AC; MUC5B; MUC6;	Defective GALNT3 causes familial hyperphosphatemic tumoral calcinosis (HFTC)	5	18	27.7778	0.00803442	0.236255	1	1	1	1	1
NOTCH1;	Defective LFNG causes SCDO3	1	4	25	0.251351	0.811813	1	1	1	1	1
SFTPB;	Defective pro-SFTPB causes pulmonary surfactant metabolism dysfunction 1 (SMDP1) and respiratory distress syndrome (RDS)	1	3	33.3333	0.206723	0.797889	1	1	1	1	1
SFTPB;	Defective pro-SFTPC causes pulmonary surfactant metabolism dysfunction 2 (SMDP2) and respiratory distress syndrome (RDS)	1	2	50	0.159437	0.721411	1	1	1	1	1
CCR6; DEFA6;	Defensins	2	48	4.16667	0.780171	1	1	1	1	1	1
CUL3;	Degradation of DVL	1	57	1.75439	0.965347	1	1	1	1	1	1
SUFU;	Degradation of GLI1 by the proteasome	1	60	1.66667	0.970886	1	1	1	1	1	1
SUFU;	Degradation of GLI2 by the proteasome	1	60	1.66667	0.970886	1	1	1	1	1	1
CAPN5; CAPNS1; COL16A1; COL18A1; COL23A1; COL26A1; ELANE; LAMA5; MMP17; MMP2; OPTC; TMPRSS6;	Degradation of the extracellular matrix	12	109	11.0092	0.0398041	0.554242	1	1	1	1	1
CACNA1B; CACNA2D2; CACNG2;	Depolarization of the Presynaptic Terminal Triggers the Opening of Calcium Channels	3	13	23.0769	0.0574344	0.657776	1	1	1	1	1
RUVBL1;	Deposition of new CENPA-containing nucleosomes at the centromere	1	54	1.85185	0.958755	1	1	1	1	1	1
CAPNS1;	Deregulated CDK5 triggers multiple neurodegenerative pathways in Alzheimer's disease models	1	22	4.54545	0.736108	1	1	1	1	1	1
UST;	Dermatan sulfate biosynthesis	1	11	9.09091	0.500867	0.963049	1	1	1	1	1
GSTP1;	Detoxification of Reactive Oxygen Species	1	37	2.7027	0.889402	1	1	1	1	1	1
ARRB1; CFTR; DDB2; FKBP8; FOXK1; JOSD2; OTUB1; RUVBL1; TRRAP; USP20; USP34;	Deubiquitination	11	280	3.92857	0.940888	1	1	1	1	1	1
ABLIM2; ACVR1C; AGAP2; AGRN; ANK1; AP2A2; ARHGAP39; ARRB1; CACNA1C; CACNA1D; CACNA1H; CACNA1I; CACNA1S; CACNG2; CACNG3; CAMK2A; CAMK2B; CAPNS1; CDH15; CDH4; CLTB; COL6A1; COL6A2; CREBBP; CSK; CTNNA1; CUL3; DLG4; DNM2; DOCK1; DUSP7; EPHA8; EPHB2; EVPL; FAM120B; FGF18; GAB2; GPC1; GRIN1; GRIN2D; ITGA9; ITSN1; KCNQ2; KLK14; KMT2D; KRT14; KRTAP10-1; KRTAP5-5; KSR1; MAP2K1; MAP2K2; MED16; MED6; MMP2; …	Developmental Biology	88	1038	8.47784	0.00106364	0.0890187	1	1	1	1	0.673851
LMF1;	Digestion of dietary lipid	1	17	5.88235	0.64742	1	1	1	1	1	1
FADD;	Dimerization of procaspase-8	1	11	9.09091	0.500867	0.963049	1	1	1	1	1
CSNK1G2;	Disassembly of the destruction complex and recruitment of AXIN to the membrane	1	31	3.22581	0.843379	1	1	1	1	1	1
ADAMTS13; ADAMTS14; ADAMTS17; ADAMTS2; AGRN; ANTXR1; AP2A2; ARRB1; BCR; CAPNS1; CFTR; CREBBP; CSK; CTDP1; FDXR; FGF18; GAB2; GPC1; HDAC4; KSR1; LIG4; MAML3; MAP2K1; MAP2K2; MUC16; MUC4; MUC5AC; MUC5B; MUC6; NCOR2; NELFB; NOTCH1; RASA3; RPL38; SDC3; SFTPB; SPON2; SSPO; STX1B; SUPT5H; SV2A; TAF4; THBS2; TICAM1; TRAK1; VPS37D;	Disease	46	909	5.06051	0.882932	1	1	1	1	1	1
ADAMTS13; ADAMTS14; ADAMTS17; ADAMTS2; MUC16; MUC4; MUC5AC; MUC5B; MUC6; NOTCH1; SPON2; SSPO; THBS2;	Diseases associated with O-glycosylation of proteins	13	60	21.6667	0.000194444	0.0326536	0.210583	0.211555	0.20961	0.210583	0.24718
AGRN; GPC1; SDC3;	Diseases associated with glycosaminoglycan metabolism	3	26	11.5385	0.221744	0.811813	1	1	1	1	1
SFTPB;	Diseases associated with surfactant metabolism	1	10	10	0.471103	0.951942	1	1	1	1	1
TICAM1;	Diseases associated with the TLR signaling cascade	1	26	3.84615	0.790715	1	1	1	1	1	1
TICAM1;	Diseases of Immune System	1	26	3.84615	0.790715	1	1	1	1	1	1
ADAMTS13; ADAMTS14; ADAMTS17; ADAMTS2; AGRN; GPC1; MUC16; MUC4; MUC5AC; MUC5B; MUC6; NOTCH1; SDC3; SPON2; SSPO; THBS2;	Diseases of glycosylation	16	86	18.6047	0.00017749	0.0326536	0.192399	0.193109	0.191512	0.192399	0.24718
FDXR; SFTPB;	Diseases of metabolism	2	44	4.54545	0.739397	1	1	1	1	1	1
ARRB1; BCR; CREBBP; CSK; FGF18; GAB2; HDAC4; KSR1; MAML3; MAP2K1; MAP2K2; NCOR2; NOTCH1; RASA3; TRAK1;	Diseases of signal transduction	15	361	4.15512	0.939592	1	1	1	1	1	1
CFTR; SFTPB;	Disorders of transmembrane transporters	2	75	2.66667	0.935554	1	1	1	1	1	1
SERPINF2;	Dissolution of Fibrin Clot	1	13	7.69231	0.55547	0.963049	1	1	1	1	1
LIN7A; PPFIA4; STXBP1;	Dopamine Neurotransmitter Release Cycle	3	23	13.0435	0.177692	0.75519	1	1	1	1	1
SLC6A3;	Dopamine clearance from the synaptic cleft	1	3	33.3333	0.206723	0.797889	1	1	1	1	1
MATK; RNF41;	Downregulation of ERBB2 signaling	2	29	6.89655	0.526922	0.963049	1	1	1	1	1
RNF41;	Downregulation of ERBB2:ERBB3 signaling	1	13	7.69231	0.55547	0.963049	1	1	1	1	1
NCOR2; TGIF2;	Downregulation of SMAD2/3:SMAD4 transcriptional activity	2	23	8.69565	0.414407	0.922034	1	1	1	1	1
PMEPA1;	Downregulation of TGF-beta receptor signaling	1	26	3.84615	0.790715	1	1	1	1	1	1
CARD11; INPP5D;	Downstream TCR signaling	2	102	1.96078	0.982708	1	1	1	1	1	1
ADCY6; ADCY9; ARRB1; CAMK2A; CAMK2B; CSK; CUL3; DLG4; DUSP7; FGF18; GRIN1; GRIN2D; KSR1; MAP2K1; MAP2K2; NCK2; PRKAR1B; PRKCD; RASA3; RASGEF1A; RASGRF1; SHC2; SHC3; SPRED3; SPTBN2;	Downstream signal transduction	25	348	7.18391	0.208885	0.79873	1	1	1	1	1
CARD11; FGF18;	Downstream signaling events of B Cell Receptor (BCR)	2	198	1.0101	0.999885	1	1	1	1	1	1
FGF18;	Downstream signaling of activated FGFR2	1	30	3.33333	0.834029	1	1	1	1	1	1
FGF18;	Downstream signaling of activated FGFR3	1	25	4	0.778225	1	1	1	1	1	1
FGF18;	Downstream signaling of activated FGFR4	1	27	3.7037	0.802502	1	1	1	1	1	1
CUL4A; DDB2;	Dual Incision in GG-NER	2	41	4.87805	0.704716	1	1	1	1	1	1
CUL4A; UVSSA;	Dual incision in TC-NER	2	65	3.07692	0.897125	1	1	1	1	1	1
TFDP1;	E2F mediated regulation of DNA replication	1	34	2.94118	0.868385	1	1	1	1	1	1
AGRN; ITGA9; LAMA5; PTPRS;	ECM proteoglycans	4	55	7.27273	0.425859	0.93958	1	1	1	1	1
ADCY6; ADCY9; PRKAR1B; PRKCD;	EGFR interacts with phospholipase C-gamma	4	34	11.7647	0.163401	0.721411	1	1	1	1	1
AP2A2; CLTB; EPHA8; EPHB2; GRIN1; ITSN1; MMP2; MYH14; NCK2; NGEF; VAV2;	EPH-Ephrin signaling	11	95	11.5789	0.0360798	0.552884	1	1	1	1	1
AP2A2; CLTB; EPHA8; EPHB2; MMP2; VAV2;	EPH-ephrin mediated repulsion of cells	6	48	12.5	0.0815643	0.711118	1	1	1	1	1
EPHA8; MYH14; NGEF;	EPHA-mediated growth cone collapse	3	34	8.82353	0.345858	0.900045	1	1	1	1	1
EPHB2; GRIN1; ITSN1;	EPHB-mediated forward signaling	3	42	7.14286	0.468193	0.951942	1	1	1	1	1
ANK1; CD55; LMAN1L; SPTBN2; TRAPPC10;	ER to Golgi Anterograde Transport	5	130	3.84615	0.882542	1	1	1	1	1	1
CHD4;	ERCC6 (CSB) and EHMT2 (G9a) positively regulate rRNA expression	1	46	2.17391	0.934385	1	1	1	1	1	1
DUSP7; RPS6KA2; VRK3;	ERK/MAPK targets	3	22	13.6364	0.163591	0.721411	1	1	1	1	1
DUSP7; VRK3;	ERKs are inactivated	2	13	15.3846	0.205185	0.797889	1	1	1	1	1
LIG4;	Early Phase of HIV Life Cycle	1	22	4.54545	0.736108	1	1	1	1	1	1
MGLL; PRKCD;	Effects of PIP2 hydrolysis	2	27	7.40741	0.491043	0.963049	1	1	1	1	1
PTGER1; PTGIR;	Eicosanoid ligand-binding receptors	2	15	13.3333	0.247542	0.811813	1	1	1	1	1
TBXAS1;	Eicosanoids	1	12	8.33333	0.528958	0.963049	1	1	1	1	1
BMP7; FBLN2; LOXL4;	Elastic fibre formation	3	41	7.31707	0.453376	0.951942	1	1	1	1	1
FDXR;	Electron transport from NADPH to Ferredoxin	1	3	33.3333	0.206723	0.797889	1	1	1	1	1
CTDP1; MLLT1; NELFB; SUPT5H;	Elongation arrest and recovery	4	49	8.16327	0.34833	0.900045	1	1	1	1	1
CYP11B2; FDXR; RXRA;	Endogenous sterols	3	27	11.1111	0.236886	0.811813	1	1	1	1	1
VPS37D;	Endosomal Sorting Complex Required For Transport (ESCRT)	1	28	3.57143	0.813625	1	1	1	1	1	1
PRKAG2;	Energy dependent regulation of mTOR by LKB1-AMPK	1	28	3.57143	0.813625	1	1	1	1	1	1
EPHB2; NCK2;	Ephrin signaling	2	19	10.5263	0.332432	0.873606	1	1	1	1	1
CHD4; DNMT3L; SAP130; SIN3B; TET3;	Epigenetic regulation of gene expression	5	121	4.13223	0.84339	1	1	1	1	1	1
ACSS2;	Ethanol oxidation	1	12	8.33333	0.528958	0.963049	1	1	1	1	1
EEF1A2; RPL38;	Eukaryotic Translation Elongation	2	95	2.10526	0.975531	1	1	1	1	1	1
EIF2B5; RPL38;	Eukaryotic Translation Initiation	2	120	1.66667	0.993025	1	1	1	1	1	1
RPL38;	Eukaryotic Translation Termination	1	94	1.06383	0.995963	1	1	1	1	1	1
RUVBL1;	Extension of Telomeres	1	30	3.33333	0.834029	1	1	1	1	1	1
ACTN1; ADAMTS14; ADAMTS2; AGRN; BMP7; CAPN5; CAPNS1; COL16A1; COL18A1; COL23A1; COL26A1; COL5A1; COL5A3; COL6A1; COL6A2; COL8A2; ELANE; FBLN2; ITGA11; ITGA9; ITGB4; LAMA5; LOXL4; MMP17; MMP2; OPTC; P3H3; PECAM1; PLEC; PTPRS; SDC3; TMPRSS6;	Extracellular matrix organization	32	290	11.0345	0.00132281	0.0937942	1	1	1	1	0.710001
F7;	Extrinsic Pathway of Fibrin Clot Formation	1	5	20	0.293471	0.838048	1	1	1	1	1
NOTCH1;	FBXW7 Mutants and NOTCH1 in Cancer	1	5	20	0.293471	0.838048	1	1	1	1	1
NFATC1; NFATC2; VAV2;	FCERI mediated Ca� mobilization	3	107	2.80374	0.950914	1	1	1	1	1	1
ARRB1; CAMK2A; CAMK2B; CSK; CUL3; DLG4; DUSP7; FGF18; GRIN1; GRIN2D; KSR1; MAP2K1; MAP2K2; RASA3; RASGEF1A; RASGRF1; SHC2; SHC3; SPRED3; SPTBN2; VAV2;	FCERI mediated MAPK activation	21	338	6.21302	0.458622	0.951942	1	1	1	1	1
CARD11;	FCERI mediated NF-kB activation	1	157	0.636943	0.999897	1	1	1	1	1	1
FGR;	FCGR activation	1	94	1.06383	0.995963	1	1	1	1	1	1
BCR; GAB2;	FGFR1 mutant receptor activation	2	31	6.45161	0.561046	0.970457	1	1	1	1	1
FGF18;	FGFR2 ligand binding and activation	1	20	5	0.703679	1	1	1	1	1	1
FGF18;	FGFR2 mutant receptor activation	1	33	3.0303	0.860528	1	1	1	1	1	1
FGF18;	FGFR2c ligand binding and activation	1	13	7.69231	0.55547	0.963049	1	1	1	1	1
FGF18;	FGFR3 ligand binding and activation	1	13	7.69231	0.55547	0.963049	1	1	1	1	1
FGF18;	FGFR3 mutant receptor activation	1	12	8.33333	0.528958	0.963049	1	1	1	1	1
FGF18;	FGFR3b ligand binding and activation	1	7	14.2857	0.37074	0.900045	1	1	1	1	1
FGF18;	FGFR3c ligand binding and activation	1	13	7.69231	0.55547	0.963049	1	1	1	1	1
FGF18;	FGFR4 ligand binding and activation	1	14	7.14286	0.58049	0.980703	1	1	1	1	1
FGF18;	FGFRL1 modulation of FGFR1 signaling	1	13	7.69231	0.55547	0.963049	1	1	1	1	1
FGF18;	FRS-mediated FGFR2 signaling	1	25	4	0.778225	1	1	1	1	1	1
FGF18;	FRS-mediated FGFR3 signaling	1	20	5	0.703679	1	1	1	1	1	1
FGF18;	FRS-mediated FGFR4 signaling	1	22	4.54545	0.736108	1	1	1	1	1	1
SLC2A6;	Facilitative Na+independent glucose transporters	1	14	7.14286	0.58049	0.980703	1	1	1	1	1
AKAP1; CABLES2; CREBBP; DOCK1; DOCK3; DOCK6; ITPK1; KIF1A; KIF21B; KIF25; KIF26B; MAFF; MAFK; PRKAR1B; RACGAP1; SH2B2; ZFPM1;	Factors involved in megakaryocyte development and platelet production	17	142	11.9718	0.00825668	0.236402	1	1	1	1	1
FADD;	FasL/ CD95L signaling	1	5	20	0.293471	0.838048	1	1	1	1	1
GNA11;	Fatty Acids bound to GPR40 (FFAR1) regulate insulin secretion	1	8	12.5	0.406148	0.912993	1	1	1	1	1
ACOT7; ACSF3; TECR;	Fatty Acyl-CoA Biosynthesis	3	52	5.76923	0.604633	0.99522	1	1	1	1	1
ACOT7; ACSF3; AGPAT3; AGPAT4; AHRR; CPT1A; CREBBP; FAM120B; LPCAT1; MED16; MED6; NCOR2; PNPLA5; PRKAG2; RORA; RXRA; SIN3B; SMARCD3; TEAD1; TECR;	Fatty acid, triacylglycerol, and ketone body metabolism	20	244	8.19672	0.108725	0.711118	1	1	1	1	1
ARRB1; CAMK2A; CAMK2B; CARD11; CSK; CUL3; DLG4; DUSP7; FGF18; GAB2; GRIN1; GRIN2D; KSR1; MAP2K1; MAP2K2; NFATC1; NFATC2; RASA3; RASGEF1A; RASGRF1; SHC2; SHC3; SPRED3; SPTBN2; VAV2;	Fc epsilon receptor (FCERI) signaling	25	447	5.59284	0.651683	1	1	1	1	1	1
DOCK1; FGR; MYO9B; NCKIPSD; PRKCD; VAV2; WASF2;	Fcgamma receptor (FCGR) dependent phagocytosis	7	167	4.19162	0.86434	1	1	1	1	1	1
CATSPER1; CATSPERG; ZP1;	Fertilization	3	26	11.5385	0.221744	0.811813	1	1	1	1	1
F7; GP1BB;	Formation of Fibrin Clot (Clotting Cascade)	2	39	5.12821	0.679515	1	1	1	1	1	1
CTDP1; NELFB; SUPT5H;	Formation of HIV elongation complex in the absence of HIV Tat	3	48	6.25	0.552862	0.963049	1	1	1	1	1
CTDP1; NELFB; SUPT5H;	Formation of HIV-1 elongation complex containing HIV-1 Tat	3	47	6.38298	0.539304	0.963049	1	1	1	1	1
CUL4A; DDB2; PIAS3; UBE2V2;	Formation of Incision Complex in GG-NER	4	43	9.30233	0.27106	0.830741	1	1	1	1	1
CTDP1; MLLT1; NELFB; SUPT5H;	Formation of RNA Pol II elongation complex	4	61	6.55738	0.500842	0.963049	1	1	1	1	1
EP400; HMGA2;	Formation of Senescence-Associated Heterochromatin Foci (SAHF)	2	17	11.7647	0.290144	0.838048	1	1	1	1	1
CUL4A; UVSSA;	Formation of TC-NER Pre-Incision Complex	2	53	3.77358	0.823186	1	1	1	1	1	1
RPL38;	Formation of a pool of free 40S subunits	1	102	0.980392	0.997465	1	1	1	1	1	1
CLTB; DNM2;	Formation of annular gap junctions	2	9	22.2222	0.124184	0.711118	1	1	1	1	1
ADARB1;	Formation of editosomes by ADAR proteins	1	2	50	0.159437	0.721411	1	1	1	1	1
CTDP1; NELFB; SUPT5H;	Formation of the Early Elongation Complex	3	33	9.09091	0.330183	0.873606	1	1	1	1	1
CTDP1; NELFB; SUPT5H;	Formation of the HIV-1 Early Elongation Complex	3	33	9.09091	0.330183	0.873606	1	1	1	1	1
CREBBP; KMT2D; RUVBL1; SMARCA4; TRRAP;	Formation of the beta-catenin:TCF transactivating complex	5	60	8.33333	0.302197	0.856226	1	1	1	1	1
CAPNS1; EVPL; KLK14; PCSK6;	Formation of the cornified envelope	4	71	5.6338	0.614928	1	1	1	1	1	1
GNA11;	Free fatty acids regulate insulin secretion	1	8	12.5	0.406148	0.912993	1	1	1	1	1
ARRB1; CAMK2A; CAMK2B; CSK; CUL3; DLG4; DUSP7; FGF18; GRIN1; GRIN2D; KSR1; MAP2K1; MAP2K2; RASA3; RASGEF1A; RASGRF1; SHC2; SHC3; SPRED3; SPTBN2;	Frs2-mediated activation	20	244	8.19672	0.108725	0.711118	1	1	1	1	1
ABR; ARHGEF1; ARHGEF10; ARHGEF10L; ARHGEF16; ARHGEF3; GNG4; GNG8; ITSN1; MCF2L; NGEF; OBSCN; PLXNB1; RAC2; VAV2;	G alpha (12/13) signalling events	15	87	17.2414	0.000569039	0.0641281	0.614562	0.619114	0.604888	0.614562	0.485435
ADCY6; ADCY9; C3; CCL25; CCR6; GABBR2; GNG4; GNG8; GRM2; GRM4; HRH3; NMUR1; NPBWR2; OPRL1; RGS16; RGS9;	G alpha (i) signalling events	16	243	6.58436	0.386129	0.911297	1	1	1	1	1
CHRM1; GNA11; GNG4; GNG8; GRK5; MGLL; NMUR1; NTSR1; PRKCD; PTAFR; PTGER1;	G alpha (q) signalling events	11	193	5.69948	0.60105	0.99522	1	1	1	1	1
ADCY6; ADCY9; ADORA2B; ARRB1; GNG4; GNG8; GRK5; HRH2; PDE4C; PTGIR; RAMP3; SCT; VIPR2;	G alpha (s) signalling events	13	144	9.02778	0.105142	0.711118	1	1	1	1	1
ADCY6; ADCY9; GNG4; GNG8; PRKCD;	G alpha (z) signalling events	5	47	10.6383	0.166837	0.728992	1	1	1	1	1
GAB2; GNG4; GNG8;	G beta:gamma signalling through PI3Kgamma	3	48	6.25	0.552862	0.963049	1	1	1	1	1
GNG4; GNG8;	G beta:gamma signalling through PLC beta	2	20	10	0.353317	0.900045	1	1	1	1	1
GABBR2; GNG4; GNG8; KCNJ4;	G protein gated Potassium channels	4	25	16	0.0773457	0.711118	1	1	1	1	1
GNAO1; GNG4; GNG8;	G-protein activation	3	28	10.7143	0.252199	0.811813	1	1	1	1	1
GAB2; GNG4; GNG8;	G-protein beta:gamma signalling	3	51	5.88235	0.592069	0.99522	1	1	1	1	1
ADCY6; ADCY9; GNAO1; PRKAR1B; PRKCD;	G-protein mediated events	5	45	11.1111	0.148533	0.721411	1	1	1	1	1
TFDP1;	G0 and Early G1	1	25	4	0.778225	1	1	1	1	1	1
TFDP1;	G1 Phase	1	39	2.5641	0.901515	1	1	1	1	1	1
TFDP1;	G1/S Transition	1	118	0.847458	0.999001	1	1	1	1	1	1
TFDP1;	G1/S-Specific Transcription	1	18	5.55556	0.667268	1	1	1	1	1	1
UBE2V2;	G2/M Checkpoints	1	151	0.662252	0.999854	1	1	1	1	1	1
UBE2V2;	G2/M DNA damage checkpoint	1	78	1.28205	0.989767	1	1	1	1	1	1
CEP192; NINL; PHLDA1; TUBGCP3; TUBGCP6;	G2/M Transition	5	177	2.82486	0.978163	1	1	1	1	1	1
CSK; FGF18; PXN;	GAB1 signalosome	3	130	2.30769	0.982081	1	1	1	1	1	1
ADCY6; ADCY9; GABBR2; GNG4; GNG8; KCNJ4;	GABA B receptor activation	6	39	15.3846	0.0390835	0.554242	1	1	1	1	1
ADCY6; ADCY9; GABBR2; GNG4; GNG8; KCNJ4;	GABA receptor activation	6	55	10.9091	0.127209	0.713863	1	1	1	1	1
SLC6A12; STXBP1;	GABA synthesis, release, reuptake and degradation	2	19	10.5263	0.332432	0.873606	1	1	1	1	1
SUFU;	GLI3 is processed to GLI3R by the proteasome	1	60	1.66667	0.970886	1	1	1	1	1	1
GP1BB;	GP1b-IX-V activation signalling	1	10	10	0.471103	0.951942	1	1	1	1	1
ABR; ADCY6; ADCY9; ADORA2B; ARHGEF1; ARHGEF10; ARHGEF10L; ARHGEF16; ARHGEF3; ARRB1; C3; CCL25; CCR6; CHRM1; GAB2; GABBR2; GNA11; GNG4; GNG8; GRK5; GRM2; GRM4; HRH2; HRH3; ITSN1; MCF2L; MGLL; NGEF; NMUR1; NPBWR2; NTSR1; OBSCN; OPRL1; OR2V1; PDE4C; PLXNB1; PRKCD; PTAFR; PTGER1; PTGIR; RAC2; RAMP3; RGS16; RGS9; SCT; VAV2; VIPR2;	GPCR downstream signaling	47	1014	4.63511	0.967701	1	1	1	1	1	1
ADORA2B; C3; CCL25; CCR6; CD55; CHRM1; GABBR2; GNG4; GNG8; GRM2; GRM4; HRH2; HRH3; NMUR1; NPBWR2; NTSR1; OPRL1; PRLHR; PTAFR; PTGER1; PTGIR; RAMP3; SCT; WNT4; WNT5A; WNT7B;	GPCR ligand binding	26	454	5.72687	0.608041	0.997636	1	1	1	1	1
GAB2; PRKCZ; RAC2; VAV2;	GPVI-mediated activation cascade	4	54	7.40741	0.413048	0.922034	1	1	1	1	1
ARRB1; CAMK2A; CAMK2B; CSK; CUL3; DLG4; DUSP7; FGF18; GRIN1; GRIN2D; KSR1; MAP2K1; MAP2K2; RASA3; RASGEF1A; RASGRF1; SHC2; SHC3; SPRED3; SPTBN2;	GRB2 events in EGFR signaling	20	239	8.3682	0.0944532	0.711118	1	1	1	1	1
RPL38;	GTP hydrolysis and joining of the 60S ribosomal subunit	1	113	0.884956	0.998664	1	1	1	1	1	1
F7;	Gamma carboxylation, hypusine formation and arylsulfatase activation	1	39	2.5641	0.901515	1	1	1	1	1	1
F7;	Gamma-carboxylation of protein precursors	1	10	10	0.471103	0.951942	1	1	1	1	1
F7;	Gamma-carboxylation, transport, and amino-terminal cleavage of proteins	1	11	9.09091	0.500867	0.963049	1	1	1	1	1
CLTB; DNM2;	Gap junction degradation	2	10	20	0.143691	0.713863	1	1	1	1	1
CLTB; DNM2;	Gap junction trafficking	2	28	7.14286	0.509198	0.963049	1	1	1	1	1
CLTB; DNM2;	Gap junction trafficking and regulation	2	30	6.66667	0.544206	0.963049	1	1	1	1	1
CUL4A; UVSSA;	Gap-filling DNA repair synthesis and ligation in TC-NER	2	64	3.125	0.89228	1	1	1	1	1	1
ARRB1; CAMK2A; CAMK2B; CHRM1; CSK; CUL3; DLG4; DUSP7; FGF18; GNA11; GNG4; GNG8; GRIN1; GRIN2D; GRK5; KSR1; MAP2K1; MAP2K2; MGLL; NMUR1; NTSR1; PRKCD; PTAFR; PTGER1; RASA3; RASGEF1A; RASGRF1; RPS6KA2; SHC2; SHC3; SPRED3; SPTBN2;	Gastrin-CREB signalling pathway via PKC and MAPK	32	438	7.30594	0.152669	0.721411	1	1	1	1	1
ADARB1; BANP; BNIP3L; CHD4; CREBBP; CTDP1; DDB2; DHX37; DNMT3L; EDC3; EEF1A2; EHMT1; EIF2B5; FARS2; FBL; MAML3; MED16; MED6; MLLT1; NCOR2; NDRG1; NELFB; NFIC; NFIX; NOTCH1; NSUN4; PIN1; POP4; PRKAG2; PRKCD; RARG; RORA; RPL38; RXRA; SAP130; SIN3B; SMARCD3; SNAPC2; SNAPC4; SUPT5H; TAF4; TDRD12; TDRD9; TEAD1; TET3; TFDP1; TGIF2; TNKS1BP1; TP53AIP1; TP73; VDR; WDR43; ZNF195; ZNF558; ZNF704; ZNF750; Z…	Gene Expression	57	1810	3.14917	1	1	1	1	1	1	1
TDRD12; TDRD9;	Gene Silencing by RNA	2	104	1.92308	0.984351	1	1	1	1	1	1
BANP; BNIP3L; CHD4; CREBBP; CTDP1; DDB2; EHMT1; MAML3; MED16; MED6; NCOR2; NDRG1; NELFB; NOTCH1; PIN1; PRKAG2; RARG; RORA; RXRA; SMARCD3; SUPT5H; TAF4; TEAD1; TFDP1; TGIF2; TNKS1BP1; TP53AIP1; TP73; VDR; ZNF195; ZNF558; ZNF704; ZNF750; ZNF775;	Generic Transcription Pathway	34	863	3.93975	0.995828	1	1	1	1	1	1
CUL4A; DDB2; PIAS3; RUVBL1; UBE2V2;	Global Genome Nucleotide Excision Repair (GG-NER)	5	84	5.95238	0.566045	0.976002	1	1	1	1	1
ADCY6; ADCY9; GNG4; GNG8; PRKAR1B;	Glucagon signaling in metabolic regulation	5	33	15.1515	0.0601787	0.668106	1	1	1	1	1
ADCY6; GNG4; GNG8; KCNG2; PRKAR1B;	Glucagon-like Peptide-1 (GLP1) regulates insulin secretion	5	42	11.9048	0.122814	0.711118	1	1	1	1	1
GNG4; GNG8; SCT;	Glucagon-type ligand receptors	3	30	10	0.283201	0.838048	1	1	1	1	1
CYP11B2;	Glucocorticoid biosynthesis	1	9	11.1111	0.439565	0.93958	1	1	1	1	1
PFKP;	Glucose metabolism	1	79	1.26582	0.990345	1	1	1	1	1	1
AP2A2; CACNG2; CACNG3; CAMK2A; CAMK2B; DLG4;	Glutamate Binding, Activation of AMPA Receptors and Synaptic Plasticity	6	31	19.3548	0.0162603	0.353824	1	1	1	1	1
PPFIA4; SLC1A7; STXBP1;	Glutamate Neurotransmitter Release Cycle	3	24	12.5	0.192109	0.797767	1	1	1	1	1
GSTP1; OPLAH;	Glutathione conjugation	2	37	5.40541	0.652585	1	1	1	1	1	1
OPLAH;	Glutathione synthesis and recycling	1	13	7.69231	0.55547	0.963049	1	1	1	1	1
AGPAT3; AGPAT4; CHAT; LPCAT1; LPCAT2; MGLL; PGS1; PITPNM3; SARDH; STARD10;	Glycerophospholipid biosynthesis	10	127	7.87402	0.242548	0.811813	1	1	1	1	1
PNPLA7;	Glycerophospholipid catabolism	1	7	14.2857	0.37074	0.900045	1	1	1	1	1
PFKP;	Glycolysis	1	32	3.125	0.852201	1	1	1	1	1	1
INHBB;	Glycoprotein hormones	1	10	10	0.471103	0.951942	1	1	1	1	1
AGRN; B3GAT1; B4GALT2; B4GALT5; GPC1; HAS3; NDST1; SDC3; SLC9A1; UST;	Glycosaminoglycan metabolism	10	122	8.19672	0.209226	0.79873	1	1	1	1	1
ENPP7; UGT8;	Glycosphingolipid metabolism	2	46	4.34783	0.760535	1	1	1	1	1	1
BCKDHA;	Glyoxylate metabolism and glycine degradation	1	25	4	0.778225	1	1	1	1	1	1
ARRB1; DNM2; GAK; SNX9;	Golgi Associated Vesicle Biogenesis	4	56	7.14286	0.438597	0.93958	1	1	1	1	1
AGPAT3; BNIP1; GALNT2; KIF1A; KIF21B; KIF25; KIF26B; RACGAP1;	Golgi-to-ER retrograde transport	8	111	7.20721	0.354185	0.900045	1	1	1	1	1
PRL; PRLR;	Growth hormone receptor signaling	2	24	8.33333	0.434133	0.93958	1	1	1	1	1
CREBBP; EP400; RUVBL1; SAP130; TRRAP;	HATs acetylate histones	5	108	4.62963	0.768542	1	1	1	1	1	1
HCN1; HCN2;	HCN channels	2	4	50	0.0407531	0.554242	1	1	1	1	1
BRMS1; CHD4; NCOR2;	HDACs deacetylate histones	3	60	5	0.695655	1	1	1	1	1	1
LCAT;	HDL-mediated lipid transport	1	20	5	0.703679	1	1	1	1	1	1
KDM4B; KDM6B; PHF2;	HDMs demethylate histones	3	27	11.1111	0.236886	0.811813	1	1	1	1	1
UBE2V2;	HDR through Homologous Recombination (HR) or Single Strand Annealing (SSA)	1	114	0.877193	0.998739	1	1	1	1	1	1
AP2A2; CTDP1; LIG4; NELFB; SUPT5H; TAF4; VPS37D;	HIV Infection	7	238	2.94118	0.986247	1	1	1	1	1	1
CTDP1; LIG4; NELFB; SUPT5H; TAF4; VPS37D;	HIV Life Cycle	6	156	3.84615	0.8986	1	1	1	1	1	1
CTDP1; NELFB; SUPT5H;	HIV Transcription Elongation	3	47	6.38298	0.539304	0.963049	1	1	1	1	1
TAF4;	HIV Transcription Initiation	1	46	2.17391	0.934385	1	1	1	1	1	1
CTDP1; NELFB; SUPT5H;	HIV elongation arrest and recovery	3	36	8.33333	0.377077	0.900045	1	1	1	1	1
AGRN; GPC1; NDST1; SDC3;	HS-GAG biosynthesis	4	31	12.9032	0.131683	0.713863	1	1	1	1	1
AGRN; GPC1; SDC3;	HS-GAG degradation	3	21	14.2857	0.149846	0.721411	1	1	1	1	1
CAMK2A; CAMK2B; CREBBP;	HSF1-dependent transactivation	3	35	8.57143	0.361497	0.900045	1	1	1	1	1
ADCY6; ADCY9; IFT122; PRKAR1B; SUFU;	Hedgehog 'off' state	5	100	5	0.710432	1	1	1	1	1	1
ARRB1; CUL3; SUFU;	Hedgehog 'on' state	3	86	3.48837	0.883558	1	1	1	1	1	1
NOTUM;	Hedgehog ligand biogenesis	1	65	1.53846	0.978223	1	1	1	1	1	1
ABCC4; ACTN1; AKAP1; ARRB1; ATP2A1; ATP2B4; CABLES2; CD74; CFD; CREBBP; CSK; DOCK1; DOCK3; DOCK6; F7; FGR; GAB2; GNA11; GNG4; GNG8; GP1BB; GPC1; INPP5D; ITPK1; KCNMA1; KIF1A; KIF21B; KIF25; KIF26B; MAFF; MAFK; MGLL; NOS1; NOS3; PDE9A; PECAM1; PRKAR1B; PRKCD; PRKCZ; PTGIR; QSOX1; RAB27B; RAC2; RACGAP1; SDC3; SELPLG; SERPINF2; SH2B2; SLC7A7; TOR4A; VAV2; ZFPM1;	Hemostasis	52	708	7.34463	0.0830944	0.711118	1	1	1	1	1
AGRN; B3GAT1; GPC1; NDST1; SDC3;	Heparan sulfate/heparin (HS-GAG) metabolism	5	54	9.25926	0.236897	0.811813	1	1	1	1	1
HRH2; HRH3;	Histamine receptors	2	4	50	0.0407531	0.554242	1	1	1	1	1
UROC1;	Histidine catabolism	1	8	12.5	0.406148	0.912993	1	1	1	1	1
IL4I1; UROC1;	Histidine, lysine, phenylalanine, tyrosine, proline and tryptophan catabolism	2	44	4.54545	0.739397	1	1	1	1	1	1
UBE2V2;	Homology Directed Repair	1	120	0.833333	0.999111	1	1	1	1	1	1
FABP3; LIPE; MGLL;	Hormone-sensitive lipase (HSL)-mediated triacylglycerol hydrolysis	3	20	15	0.136497	0.713863	1	1	1	1	1
AP2A2;	Host Interactions of HIV factors	1	138	0.724638	0.999688	1	1	1	1	1	1
PRKCD;	HuR (ELAVL1) binds and stabilizes mRNA	1	10	10	0.471103	0.951942	1	1	1	1	1
HAS3;	Hyaluronan biosynthesis and export	1	5	20	0.293471	0.838048	1	1	1	1	1
HAS3; SLC9A1;	Hyaluronan metabolism	2	17	11.7647	0.290144	0.838048	1	1	1	1	1
SLC9A1;	Hyaluronan uptake and degradation	1	12	8.33333	0.528958	0.963049	1	1	1	1	1
ARRB1; CAMK2A; CAMK2B; CSK; CUL3; DLG4; DUSP7; FGF18; GRIN1; GRIN2D; KSR1; MAP2K1; MAP2K2; PRKAG2; RASA3; RASGEF1A; RASGRF1; SHC2; SHC3; SPRED3; SPTBN2;	IGF1R signaling cascade	21	292	7.19178	0.231768	0.811813	1	1	1	1	1
TICAM1;	IKK complex recruitment mediated by RIP1	1	24	4.16667	0.764991	1	1	1	1	1	1
IL11; LIF; TYK2;	IL-6-type cytokine receptor ligand interactions	3	20	15	0.136497	0.713863	1	1	1	1	1
TICAM1;	IRAK2 mediated activation of TAK1 complex upon TLR7/8 or 9 stimulation	1	16	6.25	0.626388	1	1	1	1	1	1
MYDGF;	IRE1alpha activates chaperones	1	59	1.69492	0.969146	1	1	1	1	1	1
NLRP4;	IRF3 mediated activation of type 1 IFN	1	5	20	0.293471	0.838048	1	1	1	1	1
NLRP4;	IRF3-mediated induction of type I IFN	1	13	7.69231	0.55547	0.963049	1	1	1	1	1
ARRB1; CAMK2A; CAMK2B; CSK; CUL3; DLG4; DUSP7; FGF18; GRIN1; GRIN2D; KSR1; MAP2K1; MAP2K2; PRKAG2; RASA3; RASGEF1A; RASGRF1; SHC2; SHC3; SPRED3; SPTBN2;	IRS-mediated signalling	21	288	7.29167	0.214568	0.811813	1	1	1	1	1
ARRB1; CAMK2A; CAMK2B; CSK; CUL3; DLG4; DUSP7; FGF18; GRIN1; GRIN2D; KSR1; MAP2K1; MAP2K2; PRKAG2; RASA3; RASGEF1A; RASGRF1; SHC2; SHC3; SPRED3; SPTBN2;	IRS-related events triggered by IGF1R	21	292	7.19178	0.231768	0.811813	1	1	1	1	1
PIN1;	ISG15 antiviral mechanism	1	75	1.33333	0.987818	1	1	1	1	1	1
ADCY6; ADCY9; AMPD3; AP2A2; ARRB1; ATP11A; BPIFB4; C3; CAMK2A; CAMK2B; CANT1; CARD11; CCR6; CD300LG; CD55; CD74; CD81; CD96; CDC16; CFD; COLEC11; COTL1; CREBBP; CSK; CST3; CUL2; CUL3; DEFA6; DLG4; DNM2; DOCK1; DUSP7; ELANE; FADD; FBXL19; FBXO27; FGF18; FGR; FZR1; GAB2; GRIN1; GRIN2D; GSDMD; GSTP1; GZMM; IKBKE; IL11; IL17C; IL31RA; IL6R; INPP5D; KCNAB2; KSR1; LAMA5; LIF; LPCAT1; MAP2K1; MAP2K2; MG…	Immune System	118	2161	5.46043	0.848379	1	1	1	1	1	1
C3; CD300LG; CD81; CD96;	Immunoregulatory interactions between a Lymphoid and a non-Lymphoid cell	4	208	1.92308	0.998086	1	1	1	1	1	1
CPT1A; PRKAG2; RXRA;	Import of palmitoyl-CoA into the mitochondrial matrix	3	11	27.2727	0.0405601	0.554242	1	1	1	1	1
CDC16;	Inactivation of APC/C via direct inhibition of the APC/C complex	1	20	5	0.703679	1	1	1	1	1	1
ARHGAP39; GPC1;	Inactivation of Cdc42 and Rac	2	9	22.2222	0.124184	0.711118	1	1	1	1	1
GRK1; PDE6B; RCVRN; RGS9;	Inactivation, recovery and regulation of the phototransduction cascade	4	33	12.1212	0.152536	0.721411	1	1	1	1	1
ANTXR1; AP2A2; CTDP1; LIG4; MAP2K1; MAP2K2; NELFB; RPL38; STX1B; SUPT5H; SV2A; TAF4; VPS37D;	Infectious disease	13	444	2.92793	0.998449	1	1	1	1	1	1
RPL38;	Influenza Infection	1	163	0.613497	0.999928	1	1	1	1	1	1
RPL38;	Influenza Life Cycle	1	152	0.657895	0.999862	1	1	1	1	1	1
RPL38;	Influenza Viral RNA Transcription and Replication	1	143	0.699301	0.999767	1	1	1	1	1	1
GABBR2; GNG4; GNG8; KCNJ4;	Inhibition of voltage gated Ca2 channels via Gbeta/gamma subunits	4	25	16	0.0773457	0.711118	1	1	1	1	1
ADCY6; ADCY9;	Inhibition of adenylate cyclase pathway	2	14	14.2857	0.226292	0.811813	1	1	1	1	1
TFDP1;	Inhibition of replication initiation of damaged DNA by RB1/E2F1	1	13	7.69231	0.55547	0.963049	1	1	1	1	1
CDC16;	Inhibition of the proteolytic activity of APC/C required for the onset of anaphase by mitotic spindle checkpoint components	1	20	5	0.703679	1	1	1	1	1	1
C3; CFD; COLEC11; GZMM;	Initial triggering of complement	4	103	3.8835	0.858736	1	1	1	1	1	1
ANKLE2;	Initiation of Nuclear Envelope Reformation	1	13	7.69231	0.55547	0.963049	1	1	1	1	1
ADCY6; ADCY9; AMPD3; AP2A2; ARRB1; ATP11A; BPIFB4; C3; CAMK2A; CAMK2B; CANT1; CARD11; CCR6; CD55; CFD; COLEC11; COTL1; CREBBP; CSK; CST3; CUL3; DEFA6; DLG4; DNM2; DOCK1; DUSP7; ELANE; FADD; FGF18; FGR; GAB2; GRIN1; GRIN2D; GSDMD; GSTP1; GZMM; IKBKE; KCNAB2; KSR1; LPCAT1; MAP2K1; MAP2K2; MUC16; MUC4; MUC5AC; MUC5B; MUC6; MYO9B; NCKIPSD; NFATC1; NFATC2; NLRP4; NOS1; NOS3; PECAM1; PIN1; PRG3; PRKAR1…	Innate Immune System	84	1352	6.21302	0.367993	0.900045	1	1	1	1	1
INPP4A; INPP5A; INPP5D; IPPK; ITPK1; ITPKB; PLCD3; PLCH2;	Inositol phosphate metabolism	8	45	17.7778	0.00909074	0.247268	1	1	1	1	1
EXOC2; EXOC7;	Insulin processing	2	28	7.14286	0.509198	0.963049	1	1	1	1	1
ARRB1; CAMK2A; CAMK2B; CSK; CUL3; DLG4; DUSP7; FGF18; GRIN1; GRIN2D; KSR1; MAP2K1; MAP2K2; PRKAG2; RASA3; RASGEF1A; RASGRF1; SHC2; SHC3; SPRED3; SPTBN2;	Insulin receptor signalling cascade	21	291	7.21649	0.227412	0.811813	1	1	1	1	1
ADCY6; ADCY9; CACNA1C; CACNA1D; CACNA2D2; GNA11; GNG4; GNG8; KCNG2; MLXIPL; PRKAG2; PRKAR1B; STXBP1;	Integration of energy metabolism	13	110	11.8182	0.0210492	0.416392	1	1	1	1	1
LIG4;	Integration of provirus	1	15	6.66667	0.604103	0.99522	1	1	1	1	1
CSK;	Integrin alphaIIb beta3 signaling	1	27	3.7037	0.802502	1	1	1	1	1	1
AGRN; COL16A1; COL18A1; COL23A1; ITGA11; ITGA9; PECAM1;	Integrin cell surface interactions	7	67	10.4478	0.121839	0.711118	1	1	1	1	1
ZP1;	Interaction With The Zona Pellucida	1	10	10	0.471103	0.951942	1	1	1	1	1
ANK1; KCNQ2; SPTBN2;	Interaction between L1 and Ankyrins	3	29	10.3448	0.267648	0.829443	1	1	1	1	1
PHLDA1;	Interaction between PHLDA1 and AURKA	1	2	50	0.159437	0.721411	1	1	1	1	1
APBA2; DLG4; DLGAP2; DLGAP4; GRIN1; GRIN2D; LIN7A; NLGN2; NRXN2; SHANK1; SHANK2; SHANK3; STXBP1; SYT7;	Interactions of neurexins and neuroligins at synapses	14	57	24.5614	3.47229e-05	0.00944464	0.0376744	0.0377785	0.0376744	0.0376744	0.0714937
CAMK2A; CAMK2B; PIN1; PRKCD; PTAFR; TRIM17; TRIM5; TRIM68; TYK2;	Interferon Signaling	9	199	4.52261	0.833272	1	1	1	1	1	1
TYK2;	Interferon alpha/beta signaling	1	68	1.47059	0.981705	1	1	1	1	1	1
CAMK2A; CAMK2B; PRKCD; PTAFR; TRIM17; TRIM5; TRIM68;	Interferon gamma signaling	7	93	7.52688	0.331706	0.873606	1	1	1	1	1
ARRB1; CAMK2A; CAMK2B; CSK; CUL3; DLG4; DUSP7; FGF18; GAB2; GRIN1; GRIN2D; INPP5D; KSR1; MAP2K1; MAP2K2; RASA3; RASGEF1A; RASGRF1; SHC2; SHC3; SPRED3; SPTBN2;	Interleukin receptor SHC signaling	22	249	8.83534	0.0541619	0.657776	1	1	1	1	1
MAP2K1;	Interleukin-1 signaling	1	44	2.27273	0.926311	1	1	1	1	1	1
LIF; PTAFR; TYK2;	Interleukin-10 signaling	3	48	6.25	0.552862	0.963049	1	1	1	1	1
IL17C;	Interleukin-17 signaling	1	8	12.5	0.406148	0.912993	1	1	1	1	1
ARRB1; CAMK2A; CAMK2B; CSK; CUL3; DLG4; DUSP7; FGF18; GAB2; GRIN1; GRIN2D; INPP5D; KSR1; MAP2K1; MAP2K2; RASA3; RASGEF1A; RASGRF1; SHC2; SHC3; SPRED3; SPTBN2;	Interleukin-2 signaling	22	256	8.59375	0.0675029	0.706184	1	1	1	1	1
ARRB1; CAMK2A; CAMK2B; CSK; CUL3; DLG4; DUSP7; FGF18; GAB2; GRIN1; GRIN2D; INPP5D; KSR1; MAP2K1; MAP2K2; RASA3; RASGEF1A; RASGRF1; SHC2; SHC3; SPRED3; SPTBN2;	Interleukin-3, 5 and GM-CSF signaling	22	265	8.30189	0.0877659	0.711118	1	1	1	1	1
IL6R; LAMA5; LIF; MMP2; RORA; TYK2;	Interleukin-4 and 13 signaling	6	111	5.40541	0.649784	1	1	1	1	1	1
IL11; IL6R; LIF; TYK2;	Interleukin-6 family signaling	4	27	14.8148	0.0939664	0.711118	1	1	1	1	1
IL6R; TYK2;	Interleukin-6 signaling	2	11	18.1818	0.163776	0.721411	1	1	1	1	1
SMARCA4;	Interleukin-7 signaling	1	17	5.88235	0.64742	1	1	1	1	1	1
AGPAT3; BNIP1; GALNT2; KIF1A; KIF21B; KIF25; KIF26B; RACGAP1;	Intra-Golgi and retrograde Golgi-to-ER traffic	8	180	4.44444	0.836034	1	1	1	1	1	1
IFT122; TRAF3IP1; WDR60;	Intraflagellar transport	3	41	7.31707	0.453376	0.951942	1	1	1	1	1
BMF; TFDP1; TP73;	Intrinsic Pathway for Apoptosis	3	43	6.97674	0.482827	0.963049	1	1	1	1	1
GP1BB;	Intrinsic Pathway of Fibrin Clot Formation	1	22	4.54545	0.736108	1	1	1	1	1	1
GABBR2; GNG4; GNG8; KCNJ4;	Inwardly rectifying K channels	4	31	12.9032	0.131683	0.713863	1	1	1	1	1
ANO10; ANO2; ATP11A; ATP2A1; ATP2B4; ATP7B; ATP8B3; CAMK2A; CAMK2B; RYR1; SCNN1A; TRPM2; TRPM6; TRPV2; WNK2;	Ion channel transport	15	205	7.31707	0.257418	0.822182	1	1	1	1	1
ATP2A1; ATP2B4; CAMK2A; CAMK2B; NOS1; RYR1;	Ion homeostasis	6	52	11.5385	0.106352	0.711118	1	1	1	1	1
ATP11A; ATP2A1; ATP2B4; ATP7B; ATP8B3; CAMK2A; CAMK2B;	Ion transport by P-type ATPases	7	55	12.7273	0.0584999	0.662999	1	1	1	1	1
DLG4; GRIK4;	Ionotropic activity of Kainate Receptors	2	10	20	0.143691	0.713863	1	1	1	1	1
JOSD2;	Josephin domain DUBs	1	12	8.33333	0.528958	0.963049	1	1	1	1	1
B4GALT2; B4GALT5;	Keratan sulfate biosynthesis	2	28	7.14286	0.509198	0.963049	1	1	1	1	1
B4GALT2; B4GALT5;	Keratan sulfate/keratin metabolism	2	33	6.06061	0.59337	0.99522	1	1	1	1	1
CAPNS1; EVPL; KLK14; KRT14; KRTAP10-1; KRTAP5-5; PCSK6;	Keratinization	7	213	3.28638	0.967274	1	1	1	1	1	1
KIF1A; KIF21B; KIF25; KIF26B; RACGAP1;	Kinesins	5	44	11.3636	0.139719	0.713863	1	1	1	1	1
RPL38;	L13a-mediated translational silencing of Ceruloplasmin expression	1	112	0.892857	0.998584	1	1	1	1	1	1
ANK1; AP2A2; DLG4; DNM2; EPHB2; ITGA9; KCNQ2; MAP2K1; MAP2K2; RPS6KA2; SPTBN2; VAV2;	L1CAM interactions	12	100	12	0.0236355	0.449581	1	1	1	1	1
AP2A2;	LDL-mediated lipid transport	1	22	4.54545	0.736108	1	1	1	1	1	1
CACNG2; CACNG3; DLG4; STX1B;	LGI-ADAM interactions	4	14	28.5714	0.0161714	0.353824	1	1	1	1	1
CREBBP;	LRR FLII-interacting protein 1 (LRRFIP1) activates type I IFN production	1	5	20	0.293471	0.838048	1	1	1	1	1
COL18A1; ITGB4; LAMA5;	Laminin interactions	3	23	13.0435	0.177692	0.75519	1	1	1	1	1
CTDP1; NELFB; SUPT5H; TAF4; VPS37D;	Late Phase of HIV Life Cycle	5	143	3.4965	0.924156	1	1	1	1	1	1
FADD; TICAM1;	Ligand-dependent caspase activation	2	19	10.5263	0.332432	0.873606	1	1	1	1	1
UNC5A; UNC5B;	Ligand-independent caspase activation via DCC	2	10	20	0.143691	0.713863	1	1	1	1	1
AP2A2; FABP3; GPIHBP1; LCAT; LIPE; LMF1; MGLL; PCSK6;	Lipid digestion, mobilization, and transport	8	113	7.07965	0.371401	0.900045	1	1	1	1	1
AP2A2; GPIHBP1; LCAT; PCSK6;	Lipoprotein metabolism	4	72	5.55556	0.625409	1	1	1	1	1	1
PXN;	Localization of the PINCH-ILK-PARVIN complex to focal adhesions	1	4	25	0.251351	0.811813	1	1	1	1	1
NOTCH1;	Loss of Function of FBXW7 in Cancer and NOTCH1 Signaling	1	5	20	0.293471	0.838048	1	1	1	1	1
CEP192; NINL;	Loss of Nlp from mitotic centrosomes	2	69	2.89855	0.914543	1	1	1	1	1	1
CEP192; NINL;	Loss of proteins required for interphase microtubule organization from the centrosome	2	69	2.89855	0.914543	1	1	1	1	1	1
ARRB1; CLTB; DNM2;	Lysosome Vesicle Biogenesis	3	35	8.57143	0.361497	0.900045	1	1	1	1	1
ANKLE2; B9D2; CDC16; MAD1L1; NEK6;	M Phase	5	273	1.8315	0.999617	1	1	1	1	1	1
DUSP7; MAP2K1; RPS6KA2; VRK3;	MAP kinase activation in TLR cascade	4	63	6.34921	0.524895	0.963049	1	1	1	1	1
ARRB1; CSK; KSR1; MAP2K1; MAP2K2;	MAP2K and MAPK activation	5	38	13.1579	0.0921317	0.711118	1	1	1	1	1
MAP2K1;	MAP3K8 (TPL2)-dependent MAPK1/3 activation	1	16	6.25	0.626388	1	1	1	1	1	1
ARRB1; CAMK2A; CAMK2B; CSK; CUL3; DLG4; DUSP7; FGF18; GRIN1; GRIN2D; IL6R; KSR1; MAP2K1; MAP2K2; MMP2; RASA3; RASGEF1A; RASGRF1; SHC2; SHC3; SPRED3; SPTBN2; TYK2;	MAPK family signaling cascades	23	289	7.95848	0.112812	0.711118	1	1	1	1	1
DUSP7; RPS6KA2; VRK3;	MAPK targets/ Nuclear events mediated by MAP kinases	3	31	9.67742	0.298828	0.848889	1	1	1	1	1
IL6R; MAP2K2; TYK2;	MAPK1 (ERK2) activation	3	9	33.3333	0.0266486	0.467641	1	1	1	1	1
ARRB1; CAMK2A; CAMK2B; CSK; CUL3; DLG4; DUSP7; FGF18; GRIN1; GRIN2D; IL6R; KSR1; MAP2K1; MAP2K2; RASA3; RASGEF1A; RASGRF1; SHC2; SHC3; SPRED3; SPTBN2; TYK2;	MAPK1/MAPK3 signaling	22	245	8.97959	0.0474412	0.613421	1	1	1	1	1
IL6R; MAP2K1; TYK2;	MAPK3 (ERK1) activation	3	10	30	0.0332247	0.523891	1	1	1	1	1
MMP2;	MAPK6/MAPK4 signaling	1	94	1.06383	0.995963	1	1	1	1	1	1
LAMA5;	MET activates PTK2 signaling	1	18	5.55556	0.667268	1	1	1	1	1	1
TNS3;	MET interacts with TNS proteins	1	5	20	0.293471	0.838048	1	1	1	1	1
LAMA5; TNS3;	MET promotes cell motility	2	29	6.89655	0.526922	0.963049	1	1	1	1	1
RAB4B;	MET receptor recycling	1	10	10	0.471103	0.951942	1	1	1	1	1
MGMT;	MGMT-mediated DNA damage reversal	1	1	100	0.109334	0.711118	1	1	1	1	1
AP2A2; CD74; DNM2; RACGAP1; SPTBN2;	MHC class II antigen presentation	5	103	4.85437	0.733343	1	1	1	1	1	1
PRKAG2; ULK1; WDR45B;	Macroautophagy	3	67	4.47761	0.761487	1	1	1	1	1	1
DHX37; FBL; RPL38; WDR43;	Major pathway of rRNA processing in the nucleolus and cytosol	4	174	2.29885	0.991387	1	1	1	1	1	1
SYCE3;	Meiosis	1	88	1.13636	0.994278	1	1	1	1	1	1
SYCE3;	Meiotic synapsis	1	60	1.66667	0.970886	1	1	1	1	1	1
OCA2;	Melanin biosynthesis	1	5	20	0.293471	0.838048	1	1	1	1	1
AGPAT3; ANK1; AP2A2; ARRB1; BIN1; BNIP1; CD55; CFTR; CLTB; CTTN; DNM2; EXOC2; EXOC7; GAK; GALNT2; HIP1; ITSN1; KIF1A; KIF21B; KIF25; KIF26B; LMAN1L; MYH6; PACSIN1; PRKAG2; RAB27B; RAB7B; RACGAP1; SNX9; SPTBN2; TBC1D14; TRAPPC10; TRAPPC12; ULK1; VPS37D; WNT5A;	Membrane Trafficking	36	606	5.94059	0.532763	0.963049	1	1	1	1	1
VPS37D;	Membrane binding and targetting of GAG proteins	1	12	8.33333	0.528958	0.963049	1	1	1	1	1
FDXR;	Metabolic disorders of biological oxidation enzymes	1	6	16.6667	0.333223	0.873606	1	1	1	1	1
ACOT7; ACOX3; ACSF3; ACSS2; ADCY6; ADCY9; AGPAT3; AGPAT4; AGRN; AHRR; AK1; AMPD3; AP2A2; ASPG; B3GAT1; B4GALT2; B4GALT5; BCAT2; BCKDHA; BPHL; CACNA1C; CACNA1D; CACNA2D2; CERS1; CERS3; CERS4; CHAT; CPT1A; CREBBP; CRYL1; CSNK1G2; CYP11B2; CYP24A1; DEGS2; DIO3; DNM2; DPEP1; ENPP7; ENTPD6; ENTPD8; FABP3; FAM120B; FDXR; GNA11; GNG4; GNG8; GPC1; GPIHBP1; GSTP1; GUCA2A; HAS3; IL4I1; INPP4A; INPP5A; INPP…	Metabolism	118	2136	5.52434	0.814757	1	1	1	1	1	1
ASPG; BCAT2; BCKDHA; DIO3; IL4I1; OCA2; PNMT; PPM1K; RPL38; SLC6A12; SLC6A7; TPO; UROC1;	Metabolism of amino acids and derivatives	13	353	3.68272	0.974453	1	1	1	1	1	1
AGRN; B3GAT1; B4GALT2; B4GALT5; CRYL1; GPC1; HAS3; NDST1; PFKP; SDC3; SLC9A1; UST;	Metabolism of carbohydrates	12	291	4.12371	0.924319	1	1	1	1	1	1
AGRN; CYP24A1; GPC1; GPIHBP1; LRP1; SDC3;	Metabolism of fat-soluble vitamins	6	52	11.5385	0.106352	0.711118	1	1	1	1	1
SLC19A1;	Metabolism of folate and pterines	1	17	5.88235	0.64742	1	1	1	1	1	1
ACOT7; ACOX3; ACSF3; AGPAT3; AGPAT4; AHRR; AP2A2; CERS1; CERS3; CERS4; CHAT; CPT1A; CREBBP; CSNK1G2; CYP11B2; DEGS2; DPEP1; ENPP7; FABP3; FAM120B; FDXR; GPIHBP1; INPP4A; INPP5D; INPP5E; LCAT; LIPE; LMF1; LPCAT1; LPCAT2; MED16; MED6; MGLL; NCOR2; OSBPL7; PCSK6; PDSS2; PGS1; PITPNM3; PLPP1; PNPLA5; PNPLA7; PRKAG2; PRKD2; RORA; RXRA; SARDH; SGPP2; SIN3B; SMARCD3; STARD10; TBXAS1; TEAD1; TECR; TNFAIP…	Metabolism of lipids and lipoproteins	56	800	7	0.133623	0.713863	1	1	1	1	1
DNM2; NOS3;	Metabolism of nitric oxide	2	20	10	0.353317	0.900045	1	1	1	1	1
AK1; AMPD3; ENTPD6; ENTPD8;	Metabolism of nucleotides	4	96	4.16667	0.820763	1	1	1	1	1	1
SLC6A12; SLC6A7;	Metabolism of polyamines	2	85	2.35294	0.960098	1	1	1	1	1	1
ADAMTS13; ADAMTS14; ADAMTS17; ADAMTS2; ADORA2B; ANK1; ARFGEF2; ARRB1; ASGR2; B3GNTL1; B4GALT2; B4GALT5; CBX2; CD55; CFTR; CST3; DDB2; EEF1A2; EIF2B5; EXOC2; EXOC7; F7; FKBP8; FOXK1; GALNT2; GALNT9; GNAO1; GNG4; GNG8; GPIHBP1; IGFBP2; INHBB; JOSD2; KIFC3; LMAN1L; LY6E; LY6H; MMP2; MSRA; MUC16; MUC4; MUC5AC; MUC5B; MUC6; MYDGF; NSMCE1; NTNG2; OPCML; OTUB1; PHC2; PIAS3; PIGX; POMK; PRKCSH; PRL; RAB2…	Metabolism of proteins	78	1556	5.01285	0.948962	1	1	1	1	1	1
CYP11B2; FDXR;	Metabolism of steroid hormones	2	32	6.25	0.577434	0.980703	1	1	1	1	1
AGRN; CYP24A1; GPC1; GPIHBP1; LRP1; MOCS3; PARP10; SDC3; SLC19A1;	Metabolism of vitamins and cofactors	9	172	5.23256	0.695047	1	1	1	1	1	1
MOCS3; PARP10; SLC19A1;	Metabolism of water-soluble vitamins and cofactors	3	121	2.47934	0.973247	1	1	1	1	1	1
CYP11B2;	Mineralocorticoid biosynthesis	1	6	16.6667	0.333223	0.873606	1	1	1	1	1
GUCA2A;	Miscellaneous digestion events	1	4	25	0.251351	0.811813	1	1	1	1	1
NIPAL2;	Miscellaneous transport and binding events	1	19	5.26316	0.686001	1	1	1	1	1	1
CREBBP; CRTC1; PRKAG2; RXRA; SMARCD3;	Mitochondrial biogenesis	5	54	9.25926	0.236897	0.811813	1	1	1	1	1
FDXR;	Mitochondrial iron-sulfur cluster biogenesis	1	9	11.1111	0.439565	0.93958	1	1	1	1	1
FARS2;	Mitochondrial tRNA aminoacylation	1	21	4.7619	0.720363	1	1	1	1	1	1
MRPL36;	Mitochondrial translation	1	96	1.04167	0.996406	1	1	1	1	1	1
MRPL36;	Mitochondrial translation elongation	1	90	1.11111	0.994906	1	1	1	1	1	1
MRPL36;	Mitochondrial translation initiation	1	90	1.11111	0.994906	1	1	1	1	1	1
MRPL36;	Mitochondrial translation termination	1	90	1.11111	0.994906	1	1	1	1	1	1
ANKLE2; B9D2; CDC16; MAD1L1;	Mitotic Anaphase	4	175	2.28571	0.99175	1	1	1	1	1	1
TFDP1;	Mitotic G1-G1/S phases	1	142	0.704225	0.999753	1	1	1	1	1	1
CEP192; NINL; PHLDA1; TUBGCP3; TUBGCP6;	Mitotic G2-G2/M phases	5	179	2.7933	0.979784	1	1	1	1	1	1
ANKLE2; B9D2; CDC16; MAD1L1;	Mitotic Metaphase and Anaphase	4	176	2.27273	0.992098	1	1	1	1	1	1
B9D2; MAD1L1;	Mitotic Prometaphase	2	108	1.85185	0.987195	1	1	1	1	1	1
NEK6;	Mitotic Prophase	1	110	0.909091	0.998409	1	1	1	1	1	1
CDC16; MAD1L1;	Mitotic Spindle Checkpoint	2	21	9.52381	0.373967	0.900045	1	1	1	1	1
BMP7; FBLN2;	Molecules associated with elastic fibres	2	30	6.66667	0.544206	0.963049	1	1	1	1	1
MOCS3;	Molybdenum cofactor biosynthesis	1	6	16.6667	0.333223	0.873606	1	1	1	1	1
CHRM1;	Muscarinic acetylcholine receptors	1	5	20	0.293471	0.838048	1	1	1	1	1
ATP2A1; ATP2B4; CACNA1C; CACNA1D; CACNA1S; CACNA2D2; CACNA2D4; CACNG2; CACNG3; CAMK2A; CAMK2B; DYSF; KCNJ4; KCNQ1; MYBPC2; MYH6; MYL3; NOS1; PXN; RYR1; TNNI1; TPM4;	Muscle contraction	22	198	11.1111	0.00648577	0.217193	1	1	1	1	1
DUSP7; MAP2K1; RPS6KA2; VRK3;	MyD88 cascade initiated on plasma membrane	4	84	4.7619	0.736498	1	1	1	1	1	1
DUSP7; MAP2K1; RPS6KA2; TICAM1; VRK3;	MyD88 dependent cascade initiated on endosome	5	92	5.43478	0.642771	1	1	1	1	1	1
DUSP7; FADD; IKBKE; MAP2K1; RPS6KA2; TICAM1; VRK3;	MyD88-independent TLR3/TLR4 cascade	7	98	7.14286	0.378052	0.900045	1	1	1	1	1
DUSP7; MAP2K1; RPS6KA2; SIGIRR; VRK3;	MyD88:Mal cascade initiated on plasma membrane	5	94	5.31915	0.66057	1	1	1	1	1	1
CDH15; CDH4; CTNNA1;	Myogenesis	3	29	10.3448	0.267648	0.829443	1	1	1	1	1
B4GALT2; B4GALT5;	N-Glycan antennae elongation	2	15	13.3333	0.247542	0.811813	1	1	1	1	1
B4GALT2; B4GALT5;	N-glycan antennae elongation in the medial/trans-Golgi	2	26	7.69231	0.472471	0.951942	1	1	1	1	1
PRKCSH;	N-glycan trimming in the ER and Calnexin/Calreticulin cycle	1	35	2.85714	0.875801	1	1	1	1	1	1
AGRN; ARRB1; CACNA1C; CACNA1D; CACNA1H; CACNA1I; CACNA1S; CAMK2A; CAMK2B; COL6A1; COL6A2; CSK; CUL3; DLG4; DUSP7; FGF18; GRIN1; GRIN2D; KSR1; MAP2K1; MAP2K2; RASA3; RASGEF1A; RASGRF1; SHC2; SHC3; SPRED3; SPTBN2;	NCAM signaling for neurite out-growth	28	270	10.3704	0.00558235	0.202453	1	1	1	1	1
AGRN; CACNA1C; CACNA1D; CACNA1H; CACNA1I; CACNA1S; COL6A1; COL6A2;	NCAM1 interactions	8	37	21.6216	0.00328249	0.145188	1	1	1	1	1
FADD;	NF-kB activation through FADD/RIP-1 pathway mediated by caspase-8 and -10	1	12	8.33333	0.528958	0.963049	1	1	1	1	1
PCSK6;	NGF processing	1	4	25	0.251351	0.811813	1	1	1	1	1
ADCY6; ADCY9; AP2A2; ARRB1; CAMK2A; CAMK2B; CSK; CUL3; DLG4; DNM2; DUSP7; FGF18; GRIN1; GRIN2D; KSR1; MAP2K1; MAP2K2; PRKAR1B; PRKCD; RASA3; RASGEF1A; RASGRF1; RPS6KA2; SHC2; SHC3; SPRED3; SPTBN2; VRK3;	NGF signalling via TRKA from the plasma membrane	28	383	7.3107	0.170633	0.742594	1	1	1	1	1
CREBBP; MAML3; NOTCH1;	NICD traffics to nucleus	3	13	23.0769	0.0574344	0.657776	1	1	1	1	1
UBE2M;	NIK-->noncanonical NF-kB signaling	1	59	1.69492	0.969146	1	1	1	1	1	1
NOS3;	NOSIP mediated eNOS trafficking	1	2	50	0.159437	0.721411	1	1	1	1	1
DNM2; NOS3;	NOSTRIN mediated eNOS trafficking	2	5	40	0.05496	0.657776	1	1	1	1	1
CREBBP; HDAC4; MAML3; NCOR2; NOTCH1;	NOTCH1 Intracellular Domain Regulates Transcription	5	47	10.6383	0.166837	0.728992	1	1	1	1	1
MAML3;	NOTCH2 intracellular domain regulates transcription	1	12	8.33333	0.528958	0.963049	1	1	1	1	1
ABR; ARHGEF1; ARHGEF10; ARHGEF10L; ARHGEF16; ARHGEF3; ITSN1; MCF2L; NGEF; OBSCN; VAV2;	NRAGE signals death through JNK	11	59	18.6441	0.00173293	0.104746	1	1	1	1	0.792902
SLC6A12; SLC6A19; SLC6A3; SLC6A7;	Naﰩ� dependent neurotransmitter transporters	4	19	21.0526	0.0374917	0.554242	1	1	1	1	1
AP2A2;	Nef Mediated CD4 Down-regulation	1	10	10	0.471103	0.951942	1	1	1	1	1
AP2A2;	Nef Mediated CD8 Down-regulation	1	8	12.5	0.406148	0.912993	1	1	1	1	1
AP2A2;	Nef-mediates down modulation of cell surface receptors by recruiting them to clathrin adapters	1	22	4.54545	0.736108	1	1	1	1	1	1
SAP130; SIN3B;	Negative epigenetic regulation of rRNA expression	2	82	2.43902	0.953876	1	1	1	1	1	1
MAP2K1; MAP2K2;	Negative feedback regulation of MAPK pathway	2	6	33.3333	0.0706036	0.711118	1	1	1	1	1
FGF18;	Negative regulation of FGFR2 signaling	1	34	2.94118	0.868385	1	1	1	1	1	1
FGF18;	Negative regulation of FGFR3 signaling	1	29	3.44828	0.824123	1	1	1	1	1	1
FGF18;	Negative regulation of FGFR4 signaling	1	31	3.22581	0.843379	1	1	1	1	1	1
DUSP7; KSR1; MAP2K1; MAP2K2;	Negative regulation of MAPK pathway	4	40	10	0.23359	0.811813	1	1	1	1	1
CCDC88C;	Negative regulation of TCF-dependent signaling by DVL-interacting proteins	1	5	20	0.293471	0.838048	1	1	1	1	1
WNT4; WNT5A;	Negative regulation of TCF-dependent signaling by WNT ligand antagonists	2	15	13.3333	0.247542	0.811813	1	1	1	1	1
FGF18;	Negative regulation of the PI3K/AKT network	1	94	1.06383	0.995963	1	1	1	1	1	1
IKBKE; PIN1;	Negative regulators of RIG-I/MDA5 signaling	2	34	5.88235	0.608851	0.997636	1	1	1	1	1
ACTN1; KIRREL3; NCK2;	Nephrin interactions	3	22	13.6364	0.163591	0.721411	1	1	1	1	1
UNC5A; UNC5B;	Netrin mediated repulsion signals	2	10	20	0.143691	0.713863	1	1	1	1	1
ABLIM2; AGAP2; DOCK1; PITPNA; SLIT1; SLIT3; UNC5A; UNC5B;	Netrin-1 signaling	8	42	19.0476	0.0063841	0.217193	1	1	1	1	1
CAPNS1;	Neurodegenerative Diseases	1	22	4.54545	0.736108	1	1	1	1	1	1
ANK1;	Neurofascin interactions	1	7	14.2857	0.37074	0.900045	1	1	1	1	1
ADCY6; ADCY9; AP2A2; APBA2; CACNA1B; CACNA2D2; CACNG2; CACNG3; CAMK2A; CAMK2B; CAMKK1; CHAT; DLG4; DLGAP2; DLGAP4; GABBR2; GNG4; GNG8; GRIK4; GRIN1; GRIN2D; HCN1; HCN2; KCNAB2; KCNC1; KCNC3; KCNF1; KCNG2; KCNH4; KCNJ4; KCNMA1; KCNQ1; KCNQ2; KCNS2; LIN7A; LRFN2; NLGN2; NRXN2; PPFIA4; PTPRF; PTPRS; RASGRF1; RPS6KA2; SHANK1; SHANK2; SHANK3; SLC1A7; SLC6A12; SLC6A3; SLC6A4; STXBP1; SYT7;	Neuronal System	52	342	15.2047	9.31855e-09	1.01386e-05	1.01386e-05	1.01386e-05	1.01386e-05	1.01386e-05	7.67467e-05
STX1B; SV2A;	Neurotoxicity of clostridium toxins	2	20	10	0.353317	0.900045	1	1	1	1	1
SLC6A3; SLC6A4;	Neurotransmitter Clearance In The Synaptic Cleft	2	9	22.2222	0.124184	0.711118	1	1	1	1	1
ADCY6; ADCY9; AP2A2; CACNG2; CACNG3; CAMK2A; CAMK2B; CAMKK1; DLG4; GABBR2; GNG4; GNG8; GRIK4; GRIN1; GRIN2D; KCNJ4; RASGRF1; RPS6KA2;	Neurotransmitter Receptor Binding And Downstream Transmission In The Postsynaptic Cell	18	142	12.6761	0.00394466	0.165069	1	1	1	1	1
CHAT; LIN7A; PPFIA4; SLC1A7; SLC6A12; STXBP1;	Neurotransmitter Release Cycle	6	51	11.7647	0.0998243	0.711118	1	1	1	1	1
AMPD3; AP2A2; ATP11A; C3; CANT1; CD55; CFD; COTL1; CST3; ELANE; FGR; GSDMD; GSTP1; KCNAB2; LPCAT1; PECAM1; PRG3; PRKCD; PTAFR; PTPRN2; QSOX1; RAB4B; RNASET2; STK10; STK11IP; SYNGR1; TRPM2;	Neutrophil degranulation	27	479	5.63674	0.640265	1	1	1	1	1	1
PARP10;	Nicotinamide salvaging	1	18	5.55556	0.667268	1	1	1	1	1	1
PARP10;	Nicotinate metabolism	1	29	3.44828	0.824123	1	1	1	1	1	1
KCNMA1; NOS1; NOS3; PDE9A;	Nitric oxide stimulates guanylate cyclase	4	25	16	0.0773457	0.711118	1	1	1	1	1
SAP130; SIN3B;	NoRC negatively regulates rRNA expression	2	79	2.53165	0.946732	1	1	1	1	1	1
ACTN1; AGRN; ITGB4; LAMA5; SDC3;	Non-integrin membrane-ECM interactions	5	42	11.9048	0.122814	0.711118	1	1	1	1	1
LIG4; UBE2V2;	Nonhomologous End-Joining (NHEJ)	2	52	3.84615	0.815239	1	1	1	1	1	1
RPL38;	Nonsense Mediated Decay (NMD) enhanced by the Exon Junction Complex (EJC)	1	116	0.862069	0.998878	1	1	1	1	1	1
RPL38;	Nonsense Mediated Decay (NMD) independent of the Exon Junction Complex (EJC)	1	96	1.04167	0.996406	1	1	1	1	1	1
RPL38;	Nonsense-Mediated Decay (NMD)	1	116	0.862069	0.998878	1	1	1	1	1	1
PPFIA4; STXBP1;	Norepinephrine Neurotransmitter Release Cycle	2	18	11.1111	0.311357	0.86941	1	1	1	1	1
CREBBP; MAML3; NOTCH1;	Notch-HLH transcription pathway	3	13	23.0769	0.0574344	0.657776	1	1	1	1	1
ANK1; DLG4;	NrCAM interactions	2	7	28.5714	0.0874778	0.711118	1	1	1	1	1
NEK6;	Nuclear Envelope Breakdown	1	52	1.92308	0.953678	1	1	1	1	1	1
ANKLE2;	Nuclear Envelope Reassembly	1	13	7.69231	0.55547	0.963049	1	1	1	1	1
DUSP7; RPS6KA2; VRK3;	Nuclear Events (kinase and transcription factor activation)	3	25	12	0.206806	0.797889	1	1	1	1	1
NEK6;	Nuclear Pore Complex (NPC) Disassembly	1	35	2.85714	0.875801	1	1	1	1	1	1
RARG; RORA; RXRA; VDR;	Nuclear Receptor transcription pathway	4	51	7.84314	0.374298	0.900045	1	1	1	1	1
RUVBL1;	Nucleosome assembly	1	54	1.85185	0.958755	1	1	1	1	1	1
CUL4A; DDB2; PIAS3; RUVBL1; UBE2V2; UVSSA;	Nucleotide Excision Repair	6	110	5.45455	0.641541	1	1	1	1	1	1
ADORA2B;	Nucleotide-like (purinergic) receptors	1	16	6.25	0.626388	1	1	1	1	1	1
ADAMTS13; ADAMTS14; ADAMTS17; ADAMTS2; SPON2; SSPO; THBS2;	O-glycosylation of TSR domain-containing proteins	7	39	17.9487	0.0136945	0.33609	1	1	1	1	1
ADAMTS13; ADAMTS14; ADAMTS17; ADAMTS2; B3GNTL1; B4GALT5; GALNT2; GALNT9; MUC16; MUC4; MUC5AC; MUC5B; MUC6; POMK; SPON2; SSPO; THBS2;	O-linked glycosylation	17	115	14.7826	0.00118676	0.092228	1	1	1	1	0.698145
B3GNTL1; B4GALT5; GALNT2; GALNT9; MUC16; MUC4; MUC5AC; MUC5B; MUC6;	O-linked glycosylation of mucins	9	66	13.6364	0.0244797	0.449581	1	1	1	1	1
OR2V1;	Olfactory Signaling Pathway	1	432	0.231481	1	1	1	1	1	1	1
TFDP1;	Oncogene Induced Senescence	1	34	2.94118	0.868385	1	1	1	1	1	1
ARRB1; CSK; KSR1; MAP2K1; MAP2K2; RASA3; TRAK1;	Oncogenic MAPK signaling	7	72	9.72222	0.155653	0.721411	1	1	1	1	1
ADCY6; ADCY9; GNAO1; GNG4; GNG8; PDE4C; PPP1R1B; PRKAR1B; PRKCD;	Opioid Signalling	9	81	11.1111	0.0660792	0.706184	1	1	1	1	1
FZR1;	Orc1 removal from chromatin	1	71	1.40845	0.984631	1	1	1	1	1	1
B9D2; CEP192; CREBBP; CRTC1; EXOC2; EXOC7; IFT122; INPP5E; MARK4; MRPL36; NINL; NPHP4; PRKAG2; RAB11FIP3; RXRA; SMARCD3; TRAF3IP1; WDR60;	Organelle biogenesis and maintenance	18	337	5.34125	0.709033	1	1	1	1	1	1
SLC22A12;	Organic anion transport	1	5	20	0.293471	0.838048	1	1	1	1	1
SLC22A12;	Organic cation/anion/zwitterion transport	1	15	6.66667	0.604103	0.99522	1	1	1	1	1
PLXNA1; PLXNA4; PLXND1; SEMA4D;	Other semaphorin interactions	4	19	21.0526	0.0374917	0.554242	1	1	1	1	1
OTUB1;	Ovarian tumor domain proteases	1	36	2.77778	0.882798	1	1	1	1	1	1
CBX2; KDM6B; PHC2; TFDP1;	Oxidative Stress Induced Senescence	4	95	4.21053	0.814703	1	1	1	1	1	1
CUL2;	Oxygen-dependent proline hydroxylation of Hypoxia-inducible Factor Alpha	1	66	1.51515	0.979451	1	1	1	1	1	1
AP2A2; CLTB; RAC2; SCRIB; WNT4; WNT5A; WNT5B;	PCP/CE pathway	7	92	7.6087	0.322526	0.873606	1	1	1	1	1
CSK;	PD-1 signaling	1	28	3.57143	0.813625	1	1	1	1	1	1
INPP5D; PECAM1;	PECAM1 interactions	2	12	16.6667	0.184312	0.777254	1	1	1	1	1
INPP4A; INPP5D; INPP5E; PNPLA7; TNFAIP8L1;	PI Metabolism	5	78	6.41026	0.503388	0.963049	1	1	1	1	1
FGF18;	PI-3K cascade:FGFR2	1	23	4.34783	0.750968	1	1	1	1	1	1
FGF18;	PI-3K cascade:FGFR3	1	18	5.55556	0.667268	1	1	1	1	1	1
FGF18;	PI-3K cascade:FGFR4	1	20	5	0.703679	1	1	1	1	1	1
FGF18; PRKAG2;	PI3K Cascade	2	79	2.53165	0.946732	1	1	1	1	1	1
FGF18;	PI3K/AKT Signaling in Cancer	1	90	1.11111	0.994906	1	1	1	1	1	1
FGF18;	PI3K/AKT activation	1	130	0.769231	0.999503	1	1	1	1	1	1
PIN1;	PI5P Regulates TP53 Acetylation	1	9	11.1111	0.439565	0.93958	1	1	1	1	1
FGF18;	PI5P, PP2A and IER3 Regulate PI3K/AKT Signaling	1	87	1.14943	0.993935	1	1	1	1	1	1
FGF18;	PIP3 activates AKT signaling	1	127	0.787402	0.999409	1	1	1	1	1	1
TDRD12; TDRD9;	PIWI-interacting RNA (piRNA) biogenesis	2	29	6.89655	0.526922	0.963049	1	1	1	1	1
ADCY6; ADCY9; PRKAR1B;	PKA activation	3	16	18.75	0.087852	0.711118	1	1	1	1	1
ADCY6; ADCY9; PRKAR1B;	PKA activation in glucagon signalling	3	17	17.6471	0.0992215	0.711118	1	1	1	1	1
ADCY6; ADCY9; PRKAR1B;	PKA-mediated phosphorylation of CREB	3	17	17.6471	0.0992215	0.711118	1	1	1	1	1
MLXIPL;	PKA-mediated phosphorylation of key metabolic factors	1	5	20	0.293471	0.838048	1	1	1	1	1
PRKAG2;	PKB-mediated events	1	40	2.5	0.907065	1	1	1	1	1	1
EHMT1; KMT2A; KMT2B; KMT2D; PRDM16; SETD1B; WHSC1L1;	PKMTs methylate histone lysines	7	47	14.8936	0.0308357	0.500735	1	1	1	1	1
ADCY6; ADCY9; GNAO1; PRKAR1B; PRKCD;	PLC beta mediated events	5	44	11.3636	0.139719	0.713863	1	1	1	1	1
ADCY6; ADCY9; PRKAR1B; PRKCD;	PLC-gamma1 signalling	4	34	11.7647	0.163401	0.721411	1	1	1	1	1
MLXIPL;	PP2A-mediated dephosphorylation of key metabolic factors	1	7	14.2857	0.37074	0.900045	1	1	1	1	1
AHRR; CPT1A; CREBBP; FAM120B; MED16; MED6; RORA; RXRA; SMARCD3; TEAD1;	PPARA activates gene expression	10	119	8.40336	0.190209	0.795953	1	1	1	1	1
DOCK1; PXN; RASA3; SPRED3;	PTK6 Regulates RHO GTPases, RAS GTPase and MAP kinases	4	26	15.3846	0.0854583	0.711118	1	1	1	1	1
ARAP1;	PTK6 Regulates RTKs and Their Effectors AKT1 and DOK1	1	9	11.1111	0.439565	0.93958	1	1	1	1	1
ARRB1; CSK; KSR1; MAP2K1; MAP2K2;	Paradoxical activation of RAF signaling by kinase inactive BRAF	5	38	13.1579	0.0921317	0.711118	1	1	1	1	1
CTDP1; NELFB; SUPT5H;	Pausing and recovery of HIV elongation	3	36	8.33333	0.377077	0.900045	1	1	1	1	1
CTDP1; NELFB; SUPT5H;	Pausing and recovery of Tat-mediated HIV elongation	3	35	8.57143	0.361497	0.900045	1	1	1	1	1
RPL38;	Peptide chain elongation	1	90	1.11111	0.994906	1	1	1	1	1	1
INHBB;	Peptide hormone biosynthesis	1	12	8.33333	0.528958	0.963049	1	1	1	1	1
EXOC2; EXOC7; INHBB;	Peptide hormone metabolism	3	88	3.40909	0.892449	1	1	1	1	1	1
C3; CCL25; CCR6; NMUR1; NPBWR2; NTSR1; OPRL1; PRLHR;	Peptide ligand-binding receptors	8	189	4.2328	0.870446	1	1	1	1	1	1
ACOX3;	Peroxisomal lipid metabolism	1	29	3.44828	0.824123	1	1	1	1	1	1
CACNA1C; CACNA1D; CACNA1S; CACNA2D2; CACNA2D4; CACNG2; CACNG3; CAMK2A; CAMK2B;	Phase 0 - rapid depolarisation	9	44	20.4545	0.00258098	0.122091	1	1	1	1	0.924204
ACSS2; AHRR; BPHL; CYP11B2; CYP24A1; FDXR; RXRA; TBXAS1;	Phase 1 - Functionalization of compounds	8	106	7.54717	0.311645	0.86941	1	1	1	1	1
CACNA1C; CACNA1D; CACNA1S; CACNA2D2; CACNA2D4; CACNG2; CACNG3; KCNQ1;	Phase 2 - plateau phase	8	27	29.6296	0.000589721	0.0641281	0.636309	0.641616	0.626873	0.636309	0.485435
KCNQ1;	Phase 3 - rapid repolarisation	1	8	12.5	0.406148	0.912993	1	1	1	1	1
KCNJ4;	Phase 4 - resting membrane potential	1	19	5.26316	0.686001	1	1	1	1	1	1
GSTP1; OPLAH; SULT2B1;	Phase II conjugation	3	102	2.94118	0.939369	1	1	1	1	1	1
IL4I1;	Phenylalanine and tyrosine catabolism	1	11	9.09091	0.500867	0.963049	1	1	1	1	1
ENTPD6; ENTPD8;	Phosphate bond hydrolysis by NTPDase proteins	2	8	25	0.105395	0.711118	1	1	1	1	1
FGF18;	Phospholipase C-mediated cascade; FGFR2	1	18	5.55556	0.667268	1	1	1	1	1	1
FGF18;	Phospholipase C-mediated cascade; FGFR3	1	13	7.69231	0.55547	0.963049	1	1	1	1	1
FGF18;	Phospholipase C-mediated cascade; FGFR4	1	15	6.66667	0.604103	0.99522	1	1	1	1	1
AGPAT3; AGPAT4; CHAT; INPP4A; INPP5D; INPP5E; LPCAT1; LPCAT2; MGLL; PGS1; PITPNM3; PNPLA7; SARDH; STARD10; TNFAIP8L1;	Phospholipid metabolism	15	204	7.35294	0.251918	0.811813	1	1	1	1	1
CSK;	Phosphorylation of CD3 and TCR zeta chains	1	27	3.7037	0.802502	1	1	1	1	1	1
FZR1;	Phosphorylation of Emi1	1	6	16.6667	0.333223	0.873606	1	1	1	1	1
CDC16;	Phosphorylation of the APC/C	1	19	5.26316	0.686001	1	1	1	1	1	1
GP1BB;	Platelet Adhesion to exposed collagen	1	13	7.69231	0.55547	0.963049	1	1	1	1	1
CSK; GP1BB;	Platelet Aggregation (Plug Formation)	2	37	5.40541	0.652585	1	1	1	1	1	1
ABCC4; ACTN1; ARRB1; CFD; CSK; GAB2; GNA11; GNG4; GNG8; GP1BB; MGLL; PECAM1; PRKCD; PRKCZ; QSOX1; RAB27B; RAC2; SERPINF2; TOR4A; VAV2;	Platelet activation, signaling and aggregation	20	277	7.22022	0.233544	0.811813	1	1	1	1	1
ATP2A1; ATP2B4;	Platelet calcium homeostasis	2	28	7.14286	0.509198	0.963049	1	1	1	1	1
ABCC4; ACTN1; CFD; PECAM1; QSOX1; RAB27B; SERPINF2; TOR4A;	Platelet degranulation	8	128	6.25	0.500176	0.963049	1	1	1	1	1
ATP2A1; ATP2B4; FGR; GNG4; GNG8; KCNMA1; NOS1; NOS3; PDE9A; PECAM1; PTGIR;	Platelet homeostasis	11	89	12.3596	0.0248172	0.449581	1	1	1	1	1
FGR; PECAM1;	Platelet sensitization by LDL	2	17	11.7647	0.290144	0.838048	1	1	1	1	1
CHD4;	Positive epigenetic regulation of rRNA expression	1	76	1.31579	0.988506	1	1	1	1	1	1
CAMK2A; CAMK2B; CAMKK1; DLG4; GRIN1; GRIN2D; RASGRF1; RPS6KA2;	Post NMDA receptor activation events	8	35	22.8571	0.00243864	0.122091	1	1	1	1	0.924204
TBCD;	Post-chaperonin tubulin folding pathway	1	22	4.54545	0.736108	1	1	1	1	1	1
GPIHBP1; LY6E; LY6H; NTNG2; OPCML; PIGX; RTN4RL1; RTN4RL2; TECTA;	Post-translational modification: synthesis of GPI-anchored proteins	9	92	9.78261	0.114908	0.711118	1	1	1	1	1
ADAMTS13; ADAMTS14; ADAMTS17; ADAMTS2; ANK1; ARRB1; ASGR2; B3GNTL1; B4GALT2; B4GALT5; CBX2; CD55; CFTR; DDB2; F7; FKBP8; FOXK1; GALNT2; GALNT9; GPIHBP1; JOSD2; LMAN1L; LY6E; LY6H; MUC16; MUC4; MUC5AC; MUC5B; MUC6; NSMCE1; NTNG2; OPCML; OTUB1; PHC2; PIAS3; PIGX; POMK; PRKCSH; RAB22A; RAB27B; RAB3B; RAB40B; RAB4B; RAB7B; RTN4RL1; RTN4RL2; RUVBL1; SPON2; SPTBN2; SSPO; STT3A; TECTA; THBS2; TRAPPC10; …	Post-translational protein modification	57	1005	5.67164	0.66541	1	1	1	1	1	1
GABBR2; GNG4; GNG8; HCN1; HCN2; KCNAB2; KCNC1; KCNC3; KCNF1; KCNG2; KCNH4; KCNJ4; KCNMA1; KCNQ1; KCNQ2; KCNS2;	Potassium Channels	16	99	16.1616	0.000707295	0.0641281	0.761756	0.769537	0.749732	0.761756	0.485435
ATP2A1; CREBBP; LFNG; MAML3; NOTCH1; TFDP1;	Pre-NOTCH Expression and Processing	6	57	10.5263	0.142129	0.713863	1	1	1	1	1
ATP2A1; LFNG; NOTCH1;	Pre-NOTCH Processing in Golgi	3	18	16.6667	0.111145	0.711118	1	1	1	1	1
NOTCH1;	Pre-NOTCH Processing in the Endoplasmic Reticulum	1	6	16.6667	0.333223	0.873606	1	1	1	1	1
CREBBP; MAML3; NOTCH1; TFDP1;	Pre-NOTCH Transcription and Translation	4	41	9.7561	0.245947	0.811813	1	1	1	1	1
FDXR;	Pregnenolone biosynthesis	1	10	10	0.471103	0.951942	1	1	1	1	1
GNG4; GNG8;	Presynaptic function of Kainate receptors	2	21	9.52381	0.373967	0.900045	1	1	1	1	1
UBE2V2;	Processing of DNA double-strand break ends	1	81	1.23457	0.991404	1	1	1	1	1	1
BMF; FADD; PLEC; PRKCD; STK24; TFDP1; TICAM1; TP73; UNC5A; UNC5B;	Programmed Cell Death	10	175	5.71429	0.597311	0.99522	1	1	1	1	1
PRL; PRLR;	Prolactin receptor signaling	2	15	13.3333	0.247542	0.811813	1	1	1	1	1
ARRB1; CAMK2A; CAMK2B; CSK; CUL3; DLG4; DUSP7; FGF18; GRIN1; GRIN2D; KSR1; MAP2K1; MAP2K2; RASA3; RASGEF1A; RASGRF1; SHC2; SHC3; SPRED3; SPTBN2;	Prolonged ERK activation events	20	246	8.13008	0.114789	0.711118	1	1	1	1	1
GNG4; GNG8; PTGIR;	Prostacyclin signalling through prostacyclin receptor	3	19	15.7895	0.123583	0.711118	1	1	1	1	1
PTGER1; PTGIR;	Prostanoid ligand receptors	2	9	22.2222	0.124184	0.711118	1	1	1	1	1
ARFGEF2; GNAO1; GNG4; GNG8; KIFC3; RGS9; TBCD;	Protein folding	7	101	6.93069	0.406017	0.912993	1	1	1	1	1
MSRA;	Protein repair	1	6	16.6667	0.333223	0.873606	1	1	1	1	1
APBA2; DLG4; DLGAP2; DLGAP4; GRIN1; GRIN2D; LIN7A; LRFN2; NLGN2; NRXN2; PTPRF; PTPRS; SHANK1; SHANK2; SHANK3; STXBP1; SYT7;	Protein-protein interactions at synapses	17	71	23.9437	6.94223e-06	0.00251772	0.00753927	0.00755315	0.00753927	0.00753927	0.0190585
AMPD3;	Purine metabolism	1	34	2.94118	0.868385	1	1	1	1	1	1
AMPD3;	Purine salvage	1	13	7.69231	0.55547	0.963049	1	1	1	1	1
RXRA;	Pyruvate metabolism	1	27	3.7037	0.802502	1	1	1	1	1	1
RXRA;	Pyruvate metabolism and Citric Acid (TCA) cycle	1	48	2.08333	0.941574	1	1	1	1	1	1
RAB27B; RAB7B; TRAPPC10; TRAPPC12; ULK1;	RAB GEFs exchange GTP for GDP on RABs	5	90	5.55556	0.624401	1	1	1	1	1	1
RAB22A; RAB27B; RAB3B; RAB40B; RAB4B; RAB7B;	RAB geranylgeranylation	6	65	9.23077	0.20893	0.79873	1	1	1	1	1
KSR1; MAP2K1; MAP2K2;	RAF activation	3	25	12	0.206806	0.797889	1	1	1	1	1
DUSP7; IL6R; MAP2K1; MAP2K2; TYK2;	RAF-independent MAPK1/3 activation	5	23	21.7391	0.0186126	0.382084	1	1	1	1	1
ARRB1; CAMK2A; CAMK2B; CSK; CUL3; DLG4; DUSP7; FGF18; GRIN1; GRIN2D; KSR1; MAP2K1; MAP2K2; RASA3; RASGEF1A; RASGRF1; SHC2; SHC3; SPRED3; SPTBN2;	RAF/MAP kinase cascade	20	239	8.3682	0.0944532	0.711118	1	1	1	1	1
ARRB1; CAMK2A; CAMK2B; CSK; CUL3; DLG4; DUSP7; FGF18; GAB2; GRIN1; GRIN2D; KSR1; MAP2K1; MAP2K2; RASA3; RASGEF1A; RASGRF1; SHANK3; SHC2; SHC3; SPRED3; SPTBN2;	RET signaling	22	264	8.33333	0.0853366	0.711118	1	1	1	1	1
B9D2; CFTR; CTNNA1; CTTN; DLG4; MAD1L1; MYH14; NCKIPSD; RAC2; WASF2;	RHO GTPase Effectors	10	257	3.89105	0.937378	1	1	1	1	1	1
B9D2; MAD1L1;	RHO GTPases Activate Formins	2	114	1.75439	0.990539	1	1	1	1	1	1
RAC2;	RHO GTPases Activate NADPH Oxidases	1	13	7.69231	0.55547	0.963049	1	1	1	1	1
MYH14;	RHO GTPases Activate ROCKs	1	17	5.88235	0.64742	1	1	1	1	1	1
NCKIPSD; WASF2;	RHO GTPases Activate WASPs and WAVEs	2	36	5.55556	0.638456	1	1	1	1	1	1
DLG4; MYH14;	RHO GTPases activate CIT	2	16	12.5	0.26885	0.829443	1	1	1	1	1
CTNNA1;	RHO GTPases activate IQGAPs	1	11	9.09091	0.500867	0.963049	1	1	1	1	1
CTTN; MYH14;	RHO GTPases activate PAKs	2	21	9.52381	0.373967	0.900045	1	1	1	1	1
MYH14;	RHO GTPases activate PKNs	1	62	1.6129	0.974078	1	1	1	1	1	1
CFTR;	RHO GTPases regulate CFTR trafficking	1	3	33.3333	0.206723	0.797889	1	1	1	1	1
CREBBP; FADD; IKBKE; PIN1;	RIG-I/MDA5 mediated induction of IFN-alpha/beta pathways	4	80	5	0.702517	1	1	1	1	1	1
TICAM1;	RIP-mediated NFkB activation via ZBP1	1	21	4.7619	0.720363	1	1	1	1	1	1
FADD;	RIPK1-mediated regulated necrosis	1	18	5.55556	0.667268	1	1	1	1	1	1
ARID1A; ARID1B; SMARCA4; SMARCD3;	RMTs methylate histone arginines	4	49	8.16327	0.34833	0.900045	1	1	1	1	1
SUPT5H;	RNA Pol II CTD phosphorylation and interaction with CE	1	27	3.7037	0.802502	1	1	1	1	1	1
SUPT5H;	RNA Pol II CTD phosphorylation and interaction with CE during HIV infection	1	27	3.7037	0.802502	1	1	1	1	1	1
CHD4;	RNA Polymerase I Promoter Clearance	1	79	1.26582	0.990345	1	1	1	1	1	1
CHD4;	RNA Polymerase I Transcription	1	82	1.21951	0.991889	1	1	1	1	1	1
CHD4;	RNA Polymerase I Transcription Initiation	1	48	2.08333	0.941574	1	1	1	1	1	1
CHD4; NFIC; NFIX; SNAPC2; SNAPC4;	RNA Polymerase I, RNA Polymerase III, and Mitochondrial Transcription	5	119	4.20168	0.833358	1	1	1	1	1	1
TAF4;	RNA Polymerase II HIV Promoter Escape	1	46	2.17391	0.934385	1	1	1	1	1	1
CTDP1; MLLT1; NELFB; SUPT5H; TAF4;	RNA Polymerase II Pre-transcription Events	5	83	6.0241	0.555878	0.963049	1	1	1	1	1
TAF4;	RNA Polymerase II Promoter Escape	1	46	2.17391	0.934385	1	1	1	1	1	1
CTDP1; MLLT1; NELFB; SUPT5H; TAF4;	RNA Polymerase II Transcription	5	149	3.3557	0.938508	1	1	1	1	1	1
CTDP1; MLLT1; NELFB; SUPT5H;	RNA Polymerase II Transcription Elongation	4	61	6.55738	0.500842	0.963049	1	1	1	1	1
TAF4;	RNA Polymerase II Transcription Initiation	1	46	2.17391	0.934385	1	1	1	1	1	1
TAF4;	RNA Polymerase II Transcription Initiation And Promoter Clearance	1	46	2.17391	0.934385	1	1	1	1	1	1
TAF4;	RNA Polymerase II Transcription Pre-Initiation And Promoter Opening	1	46	2.17391	0.934385	1	1	1	1	1	1
NFIC; NFIX; SNAPC2; SNAPC4;	RNA Polymerase III Abortive And Retractive Initiation	4	41	9.7561	0.245947	0.811813	1	1	1	1	1
NFIC; NFIX; SNAPC2; SNAPC4;	RNA Polymerase III Transcription	4	41	9.7561	0.245947	0.811813	1	1	1	1	1
SNAPC2; SNAPC4;	RNA Polymerase III Transcription Initiation	2	36	5.55556	0.638456	1	1	1	1	1	1
SNAPC2; SNAPC4;	RNA Polymerase III Transcription Initiation From Type 3 Promoter	2	28	7.14286	0.509198	0.963049	1	1	1	1	1
NFIC; NFIX;	RNA Polymerase III Transcription Termination	2	23	8.69565	0.414407	0.922034	1	1	1	1	1
SNAPC2; SNAPC4;	RNA polymerase II transcribes snRNA genes	2	77	2.5974	0.941396	1	1	1	1	1	1
CPT1A; CREBBP; RORA; RXRA; SMARCD3;	RORA activates gene expression	5	27	18.5185	0.0317307	0.507691	1	1	1	1	1
NOS1; NOS3;	ROS, RNS production in phagocytes	2	32	6.25	0.577434	0.980703	1	1	1	1	1
RPS6KA2;	RSK activation	1	6	16.6667	0.333223	0.873606	1	1	1	1	1
RAP1GAP2;	Rap1 signalling	1	16	6.25	0.626388	1	1	1	1	1	1
CAMK2A; CAMK2B; DLG4; GRIN1; GRIN2D; RASGRF1;	Ras activation uopn Ca2 infux through NMDA receptor	6	17	35.2941	0.00137933	0.0937942	1	1	1	1	0.710001
NOTCH1;	Receptor-ligand binding initiates the second proteolytic cleavage of Notch receptor	1	14	7.14286	0.58049	0.980703	1	1	1	1	1
CUL4A;	Recognition of DNA damage by PCNA-containing replication complex	1	30	3.33333	0.834029	1	1	1	1	1	1
APBB1; KDM4B; UBE2V2;	Recruitment and ATM-mediated phosphorylation of repair and signaling proteins at DNA double strand breaks	3	59	5.08475	0.685208	1	1	1	1	1	1
TUBGCP3; TUBGCP6;	Recruitment of NuMA to mitotic centrosomes	2	11	18.1818	0.163776	0.721411	1	1	1	1	1
CEP192; NINL; TUBGCP3; TUBGCP6;	Recruitment of mitotic centrosome proteins and complexes	4	79	5.06329	0.693544	1	1	1	1	1	1
RXRA;	Recycling of bile acids and salts	1	16	6.25	0.626388	1	1	1	1	1	1
EIF2B5;	Recycling of eIF2:GDP	1	8	12.5	0.406148	0.912993	1	1	1	1	1
AP2A2; DNM2; RPS6KA2;	Recycling pathway of L1	3	28	10.7143	0.252199	0.811813	1	1	1	1	1
ATP2A1; ATP2B4;	Reduction of cytosolic Ca� levels	2	12	16.6667	0.184312	0.777254	1	1	1	1	1
FADD;	Regulated Necrosis	1	18	5.55556	0.667268	1	1	1	1	1	1
FADD;	Regulation by c-FLIP	1	11	9.09091	0.500867	0.963049	1	1	1	1	1
CDC16; FZR1;	Regulation of APC/C activators between G1/S and early anaphase	2	80	2.5	0.949223	1	1	1	1	1	1
C3; CD55;	Regulation of Complement cascade	2	26	7.69231	0.472471	0.951942	1	1	1	1	1
FZR1;	Regulation of DNA replication	1	76	1.31579	0.988506	1	1	1	1	1	1
RSPO4;	Regulation of FZD by ubiquitination	1	21	4.7619	0.720363	1	1	1	1	1	1
HSPA12B;	Regulation of HSF1-mediated heat shock response	1	82	1.21951	0.991889	1	1	1	1	1	1
CREBBP; CUL2;	Regulation of Hypoxia-inducible Factor (HIF) by oxygen	2	75	2.66667	0.935554	1	1	1	1	1	1
TYK2;	Regulation of IFNA signaling	1	25	4	0.778225	1	1	1	1	1	1
IGFBP2; MMP2;	Regulation of Insulin-like Growth Factor (IGF) transport and uptake by Insulin-like Growth Factor Binding Proteins (IGFBPs)	2	21	9.52381	0.373967	0.900045	1	1	1	1	1
SH2B2;	Regulation of KIT signaling	1	16	6.25	0.626388	1	1	1	1	1	1
CEP192; NINL;	Regulation of PLK1 Activity at G2/M Transition	2	87	2.29885	0.96379	1	1	1	1	1	1
CUL3; RASA3; SPRED3;	Regulation of RAS by GAPs	3	68	4.41176	0.76988	1	1	1	1	1	1
SPPL2B;	Regulation of TNFR1 signaling	1	36	2.77778	0.882798	1	1	1	1	1	1
BANP; CHD4; EHMT1; PIN1; PRKAG2; TAF4; TP73;	Regulation of TP53 Activity	7	159	4.40252	0.831054	1	1	1	1	1	1
CHD4; PIN1;	Regulation of TP53 Activity through Acetylation	2	30	6.66667	0.544206	0.963049	1	1	1	1	1
BANP; TP73;	Regulation of TP53 Activity through Association with Co-factors	2	14	14.2857	0.226292	0.811813	1	1	1	1	1
EHMT1;	Regulation of TP53 Activity through Methylation	1	19	5.26316	0.686001	1	1	1	1	1	1
PIN1; PRKAG2; TAF4;	Regulation of TP53 Activity through Phosphorylation	3	91	3.2967	0.904645	1	1	1	1	1	1
DOCK1; MYO9B; NCKIPSD; VAV2; WASF2;	Regulation of actin dynamics for phagocytic cup formation	5	142	3.52113	0.921494	1	1	1	1	1	1
NOTCH1; ONECUT3;	Regulation of beta-cell development	2	33	6.06061	0.59337	0.99522	1	1	1	1	1
CREBBP; RXRA; SMARCD3;	Regulation of cholesterol biosynthesis by SREBP (SREBF)	3	56	5.35714	0.65227	1	1	1	1	1	1
ACTN1; PXN;	Regulation of cytoskeletal remodeling and cell spreading by IPP complex components	2	8	25	0.105395	0.711118	1	1	1	1	1
CREBBP;	Regulation of gene expression by Hypoxia-inducible Factor	1	11	9.09091	0.500867	0.963049	1	1	1	1	1
ONECUT3;	Regulation of gene expression in early pancreatic precursor cells	1	8	12.5	0.406148	0.912993	1	1	1	1	1
NOTCH1; ONECUT3;	Regulation of gene expression in late stage (branching morphogenesis) pancreatic bud precursor cells	2	7	28.5714	0.0874778	0.711118	1	1	1	1	1
NLRP4;	Regulation of innate immune responses to cytosolic DNA	1	15	6.66667	0.604103	0.99522	1	1	1	1	1
ADCY6; CACNA1C; CACNA1D; CACNA2D2; GNA11; GNG4; GNG8; KCNG2; PRKAR1B; STXBP1;	Regulation of insulin secretion	10	80	12.5	0.0296043	0.488022	1	1	1	1	1
AHRR; CPT1A; CREBBP; FAM120B; MED16; MED6; NCOR2; RORA; RXRA; SIN3B; SMARCD3; TEAD1;	Regulation of lipid metabolism by Peroxisome proliferator-activated receptor alpha (PPARalpha)	12	122	9.83607	0.074843	0.711118	1	1	1	1	1
PRKCD;	Regulation of mRNA stability by proteins that bind AU-rich elements	1	89	1.1236	0.994601	1	1	1	1	1	1
CDC16; FZR1;	Regulation of mitotic cell cycle	2	86	2.32558	0.961987	1	1	1	1	1	1
FADD;	Regulation of necroptotic cell death	1	16	6.25	0.626388	1	1	1	1	1	1
RXRA;	Regulation of pyruvate dehydrogenase (PDH) complex	1	14	7.14286	0.58049	0.980703	1	1	1	1	1
ACVR1C;	Regulation of signaling by NODAL	1	12	8.33333	0.528958	0.963049	1	1	1	1	1
DIO3;	Regulation of thyroid hormone activity	1	3	33.3333	0.206723	0.797889	1	1	1	1	1
NOTUM;	Release of Hh-Np from the secreting cell	1	8	12.5	0.406148	0.912993	1	1	1	1	1
F7;	Removal of aminoterminal propeptides from gamma-carboxylated proteins	1	10	10	0.471103	0.951942	1	1	1	1	1
FZR1;	Removal of licensing factors from origins	1	73	1.36986	0.986317	1	1	1	1	1	1
CATSPER1; CATSPERG; ZP1;	Reproduction	3	26	11.5385	0.221744	0.811813	1	1	1	1	1
B9D2; MAD1L1;	Resolution of Sister Chromatid Cohesion	2	100	2	0.980898	1	1	1	1	1	1
NDUFA10; NDUFB7;	Respiratory electron transport	2	101	1.9802	0.981825	1	1	1	1	1	1
NDUFA10; NDUFB7;	Respiratory electron transport, ATP synthesis by chemiosmotic coupling, and heat production by uncoupling proteins.	2	124	1.6129	0.994314	1	1	1	1	1	1
ABCC4; ACTN1; CFD; PECAM1; QSOX1; RAB27B; SERPINF2; TOR4A;	Response to elevated platelet cytosolic Ca2	8	133	6.01504	0.541584	0.963049	1	1	1	1	1
AGRN; GPC1; GPIHBP1; LRP1; SDC3;	Retinoid metabolism and transport	5	43	11.6279	0.131143	0.713863	1	1	1	1	1
AP2A2; DNM2;	Retrograde neurotrophin signalling	2	14	14.2857	0.226292	0.811813	1	1	1	1	1
SLC6A12;	Reuptake of GABA	1	4	25	0.251351	0.811813	1	1	1	1	1
ABR; ARAP1; ARHGAP23; ARHGAP33; ARHGAP39; ARHGAP40; ARHGDIG; ARHGEF1; ARHGEF10; ARHGEF10L; ARHGEF16; ARHGEF3; BCR; ITSN1; MCF2L; MYO9B; NGEF; OBSCN; RAC2; RACGAP1; VAV2;	Rho GTPase cycle	21	141	14.8936	0.000305788	0.0415872	0.330557	0.332697	0.32811	0.330557	0.314805
GPC1;	Role of Abl in Robo-Slit signaling	1	9	11.1111	0.439565	0.93958	1	1	1	1	1
FGF18; GAB2;	Role of LAT2/NTAL/LAB on calcium mobilization	2	212	0.943396	0.999946	1	1	1	1	1	1
PRKCD;	Role of phospholipids in phagocytosis	1	107	0.934579	0.998105	1	1	1	1	1	1
PITPNA;	Role of second messengers in netrin-1 signaling	1	10	10	0.471103	0.951942	1	1	1	1	1
FZR1; GINS2;	S Phase	2	128	1.5625	0.995369	1	1	1	1	1	1
DLG4; GRIN1; GRIN2D; LRFN2; PTPRF; PTPRS;	SALM protein interactions at the synapses	6	21	28.5714	0.00333611	0.145188	1	1	1	1	1
FZR1;	SCF-beta-TrCP mediated degradation of Emi1	1	55	1.81818	0.961081	1	1	1	1	1	1
PLXNA1; PLXNA4;	SEMA3A-Plexin repulsion signaling by inhibiting Integrin adhesion	2	14	14.2857	0.226292	0.811813	1	1	1	1	1
FGF18;	SHC-mediated cascade:FGFR2	1	23	4.34783	0.750968	1	1	1	1	1	1
FGF18;	SHC-mediated cascade:FGFR3	1	18	5.55556	0.667268	1	1	1	1	1	1
FGF18;	SHC-mediated cascade:FGFR4	1	20	5	0.703679	1	1	1	1	1	1
ARRB1; CAMK2A; CAMK2B; CSK; CUL3; DLG4; DUSP7; FGF18; GRIN1; GRIN2D; KSR1; MAP2K1; MAP2K2; RASA3; RASGEF1A; RASGRF1; SHC2; SHC3; SPRED3; SPTBN2;	SHC1 events in EGFR signaling	20	239	8.3682	0.0944532	0.711118	1	1	1	1	1
PRKCD;	SHC1 events in ERBB2 signaling	1	22	4.54545	0.736108	1	1	1	1	1	1
LCN1; SLC12A7; SLC1A5; SLC1A7; SLC22A12; SLC28A3; SLC2A6; SLC4A2; SLC6A12; SLC6A19; SLC6A3; SLC6A7; SLC7A7; SLC9A1; SLC9A3; SLCO2A1;	SLC-mediated transmembrane transport	16	282	5.67376	0.612598	1	1	1	1	1	1
TFDP1; TGIF2;	SMAD2/SMAD3:SMAD4 heterotrimer regulates transcription	2	32	6.25	0.577434	0.980703	1	1	1	1	1
ARRB1; CAMK2A; CAMK2B; CSK; CUL3; DLG4; DUSP7; FGF18; GRIN1; GRIN2D; KSR1; MAP2K1; MAP2K2; RASA3; RASGEF1A; RASGRF1; SHC2; SHC3; SPRED3; SPTBN2;	SOS-mediated signalling	20	239	8.3682	0.0944532	0.711118	1	1	1	1	1
RPL38;	SRP-dependent cotranslational protein targeting to membrane	1	115	0.869565	0.998811	1	1	1	1	1	1
NLRP4;	STING mediated induction of host immune responses	1	16	6.25	0.626388	1	1	1	1	1	1
CBX2; NSMCE1; PHC2; PIAS3;	SUMO E3 ligases SUMOylate target proteins	4	100	4	0.843387	1	1	1	1	1	1
CBX2; NSMCE1; PHC2; PIAS3;	SUMOylation	4	106	3.77358	0.872782	1	1	1	1	1	1
CBX2; NSMCE1; PHC2;	SUMOylation of DNA damage response and repair proteins	3	76	3.94737	0.828623	1	1	1	1	1	1
PIAS3;	SUMOylation of DNA replication proteins	1	45	2.22222	0.930465	1	1	1	1	1	1
CBX2; PHC2;	SUMOylation of RNA binding proteins	2	46	4.34783	0.760535	1	1	1	1	1	1
PIAS3;	SUMOylation of transcription factors	1	17	5.88235	0.64742	1	1	1	1	1	1
COLEC11;	Scavenging by Class A Receptors	1	19	5.26316	0.686001	1	1	1	1	1	1
LRP1;	Scavenging of heme from plasma	1	92	1.08696	0.995465	1	1	1	1	1	1
RPL38;	Selenoamino acid metabolism	1	117	0.854701	0.998941	1	1	1	1	1	1
RPL38;	Selenocysteine synthesis	1	93	1.07527	0.995721	1	1	1	1	1	1
PLXNA1; PLXNA4;	Sema3A PAK dependent Axon repulsion	2	16	12.5	0.26885	0.829443	1	1	1	1	1
MYH14; PLXNB1; RAC2; SEMA4D;	Sema4D in semaphorin signaling	4	27	14.8148	0.0939664	0.711118	1	1	1	1	1
MYH14; PLXNB1; RAC2; SEMA4D;	Sema4D induced cell migration and growth-cone collapse	4	24	16.6667	0.0696396	0.711118	1	1	1	1	1
PLXNB1; SEMA4D;	Sema4D mediated inhibition of cell attachment and migration	2	8	25	0.105395	0.711118	1	1	1	1	1
MYH14; PLXNA1; PLXNA4; PLXNB1; PLXND1; RAC2; SEMA4D;	Semaphorin interactions	7	67	10.4478	0.121839	0.711118	1	1	1	1	1
CDC16; EHMT1; FZR1; RPS6KA2;	Senescence-Associated Secretory Phenotype (SASP)	4	80	5	0.702517	1	1	1	1	1	1
B9D2; CDC16; MAD1L1;	Separation of Sister Chromatids	3	164	1.82927	0.996285	1	1	1	1	1	1
PPFIA4; STXBP1;	Serotonin Neurotransmitter Release Cycle	2	18	11.1111	0.311357	0.86941	1	1	1	1	1
SLC6A4;	Serotonin clearance from the synaptic cleft	1	3	33.3333	0.206723	0.797889	1	1	1	1	1
ABR; ACVR1C; ADAM12; ADCY6; ADCY9; ADORA2B; AGRN; AP2A2; ARAP1; ARHGAP23; ARHGAP33; ARHGAP39; ARHGAP40; ARHGDIG; ARHGEF1; ARHGEF10; ARHGEF10L; ARHGEF16; ARHGEF3; ARRB1; ATP2A1; AXL; B9D2; BCR; C3; CAMK2A; CAMK2B; CCDC88C; CCL25; CCR6; CD55; CFTR; CHRM1; CLTB; COL6A1; COL6A2; CPT1A; CREBBP; CSK; CSNK1G2; CTNNA1; CTNNBIP1; CTTN; CUL3; DLG4; DLK1; DNER; DNM2; DOCK1; DTX1; DUSP7; FADD; FGF18; FLT4; G…	Signal Transduction	168	2549	6.59082	0.0964223	0.711118	1	1	1	1	1
GNA11; GNG4; GNG8;	Signal amplification	3	32	9.375	0.314497	0.873606	1	1	1	1	1
ITGA9; MAP2K1; MAP2K2; VAV2;	Signal transduction by L1	4	21	19.0476	0.0490511	0.613421	1	1	1	1	1
ACVR1C; INHBB;	Signaling by Activin	2	13	15.3846	0.205185	0.797889	1	1	1	1	1
ARRB1; CSK; KSR1; MAP2K1; MAP2K2; TRAK1;	Signaling by BRAF and RAF fusions	6	59	10.1695	0.157811	0.721411	1	1	1	1	1
ADAM12; ADCY6; ADCY9; ARRB1; CAMK2A; CAMK2B; CSK; CUL3; DLG4; DUSP7; FGF18; GRIN1; GRIN2D; KSR1; MAP2K1; MAP2K2; PRKAR1B; PRKCD; PXN; RASA3; RASGEF1A; RASGRF1; SHC2; SHC3; SPRED3; SPTBN2;	Signaling by EGFR	26	360	7.22222	0.196434	0.797889	1	1	1	1	1
MATK; PRKCD; RNF41;	Signaling by ERBB2	3	50	6	0.57925	0.980703	1	1	1	1	1
FGF18;	Signaling by FGFR	1	89	1.1236	0.994601	1	1	1	1	1	1
BCR; FGF18; GAB2;	Signaling by FGFR in disease	3	63	4.7619	0.725414	1	1	1	1	1	1
FGF18;	Signaling by FGFR1	1	50	2	0.947976	1	1	1	1	1	1
BCR; GAB2;	Signaling by FGFR1 in disease	2	38	5.26316	0.66627	1	1	1	1	1	1
FGF18;	Signaling by FGFR2	1	75	1.33333	0.987818	1	1	1	1	1	1
FGF18;	Signaling by FGFR2 in disease	1	43	2.32558	0.92191	1	1	1	1	1	1
FGF18;	Signaling by FGFR3	1	40	2.5	0.907065	1	1	1	1	1	1
FGF18;	Signaling by FGFR3 in disease	1	22	4.54545	0.736108	1	1	1	1	1	1
FGF18;	Signaling by FGFR3 point mutants in cancer	1	22	4.54545	0.736108	1	1	1	1	1	1
FGF18;	Signaling by FGFR4	1	41	2.43902	0.912303	1	1	1	1	1	1
ABR; ADCY6; ADCY9; ADORA2B; ARHGEF1; ARHGEF10; ARHGEF10L; ARHGEF16; ARHGEF3; ARRB1; C3; CAMK2A; CAMK2B; CCL25; CCR6; CD55; CHRM1; CSK; CUL3; DLG4; DUSP7; FGF18; GAB2; GABBR2; GNA11; GNAO1; GNG4; GNG8; GRIN1; GRIN2D; GRK5; GRM2; GRM4; HRH2; HRH3; ITSN1; KSR1; MAP2K1; MAP2K2; MCF2L; MGLL; NGEF; NMUR1; NPBWR2; NTSR1; OBSCN; OPRL1; OR2V1; PDE4C; PLXNB1; PPP1R1B; PRKAR1B; PRKCD; PRLHR; PTAFR; PTGER1; …	Signaling by GPCR	75	1332	5.63063	0.70712	1	1	1	1	1	1
ADCY6; ADCY9; ARRB1; CUL3; IFT122; NOTUM; PRKAR1B; SUFU;	Signaling by Hedgehog	8	137	5.83942	0.573707	0.980703	1	1	1	1	1
NPHP4;	Signaling by Hippo	1	20	5	0.703679	1	1	1	1	1	1
ARRB1; CAMK2A; CAMK2B; CSK; CUL3; DLG4; DUSP7; FGF18; GRIN1; GRIN2D; KSR1; MAP2K1; MAP2K2; PRKAG2; RASA3; RASGEF1A; RASGRF1; SHC2; SHC3; SPRED3; SPTBN2;	Signaling by Insulin receptor	21	315	6.66667	0.340496	0.888394	1	1	1	1	1
ARRB1; CAMK2A; CAMK2B; CSK; CUL3; DLG4; DUSP7; FGF18; GAB2; GRIN1; GRIN2D; IL11; IL17C; IL31RA; IL6R; INPP5D; KSR1; LAMA5; LIF; MAP2K1; MAP2K2; MMP2; PTAFR; RASA3; RASGEF1A; RASGRF1; RORA; SHC2; SHC3; SMARCA4; SPRED3; SPTBN2; TYK2;	Signaling by Interleukins	33	506	6.52174	0.331699	0.873606	1	1	1	1	1
ARRB1; CAMK2A; CAMK2B; CSK; CUL3; DLG4; DUSP7; FGF18; GRIN1; GRIN2D; KSR1; MAP2K1; MAP2K2; RASA3; RASGEF1A; RASGRF1; SHC2; SHC3; SPRED3; SPTBN2;	Signaling by Leptin	20	247	8.09717	0.117898	0.711118	1	1	1	1	1
LAMA5; RAB4B; TNS3;	Signaling by MET	3	67	4.47761	0.761487	1	1	1	1	1	1
ACVR1C; PCSK6;	Signaling by NODAL	2	21	9.52381	0.373967	0.900045	1	1	1	1	1
ARRB1; ATP2A1; CREBBP; DLK1; DNER; DTX1; HDAC4; LFNG; MAML3; NCOR2; NOTCH1; TFDP1;	Signaling by NOTCH	12	122	9.83607	0.074843	0.711118	1	1	1	1	1
ARRB1; CREBBP; DLK1; DNER; DTX1; HDAC4; MAML3; NCOR2; NOTCH1;	Signaling by NOTCH1	9	72	12.5	0.037864	0.554242	1	1	1	1	1
NOTCH1;	Signaling by NOTCH1 HD Domain Mutants in Cancer	1	15	6.66667	0.604103	0.99522	1	1	1	1	1
CREBBP; HDAC4; MAML3; NCOR2; NOTCH1;	Signaling by NOTCH1 HD㱄� Domain Mutants in Cancer	5	57	8.77193	0.269112	0.829443	1	1	1	1	1
CREBBP; HDAC4; MAML3; NCOR2; NOTCH1;	Signaling by NOTCH1 PEST Domain Mutants in Cancer	5	57	8.77193	0.269112	0.829443	1	1	1	1	1
CREBBP; HDAC4; MAML3; NCOR2; NOTCH1;	Signaling by NOTCH1 in Cancer	5	57	8.77193	0.269112	0.829443	1	1	1	1	1
NOTCH1;	Signaling by NOTCH1 t(7;9)(NOTCH1:M1580_K2555) Translocation Mutant	1	7	14.2857	0.37074	0.900045	1	1	1	1	1
MAML3;	Signaling by NOTCH2	1	32	3.125	0.852201	1	1	1	1	1	1
ADCY6; ADCY9; ARRB1; CAMK2A; CAMK2B; COL6A1; COL6A2; CSK; CUL3; DLG4; DUSP7; FGF18; GRIN1; GRIN2D; KSR1; MAP2K1; MAP2K2; NCK2; PRKAR1B; PRKCD; RASA3; RASGEF1A; RASGRF1; SHC2; SHC3; SPRED3; SPTBN2; THBS2;	Signaling by PDGF	28	372	7.52688	0.137533	0.713863	1	1	1	1	1
ARAP1; DOCK1; PXN; RASA3; SPRED3;	Signaling by PTK6	5	67	7.46269	0.381127	0.903412	1	1	1	1	1
ARRB1; CSK; KSR1; MAP2K1; MAP2K2; RASA3;	Signaling by RAS mutants	6	48	12.5	0.0815643	0.711118	1	1	1	1	1
CPT1A; RARG; RXRA;	Signaling by Retinoic Acid	3	42	7.14286	0.468193	0.951942	1	1	1	1	1
ABR; ARAP1; ARHGAP23; ARHGAP33; ARHGAP39; ARHGAP40; ARHGDIG; ARHGEF1; ARHGEF10; ARHGEF10L; ARHGEF16; ARHGEF3; B9D2; BCR; CFTR; CTNNA1; CTTN; DLG4; ITSN1; MAD1L1; MCF2L; MYH14; MYO9B; NCKIPSD; NGEF; OBSCN; RAC2; RACGAP1; VAV2; WASF2;	Signaling by Rho GTPases	30	388	7.73196	0.102436	0.711118	1	1	1	1	1
ARHGAP39; GPC1; NCK2; PAK4;	Signaling by Robo receptor	4	32	12.5	0.141957	0.713863	1	1	1	1	1
ARRB1; CAMK2A; CAMK2B; CSK; CUL3; DLG4; DUSP7; FGF18; GAB2; GRIN1; GRIN2D; KSR1; MAP2K1; MAP2K2; PTPRU; RASA3; RASGEF1A; RASGRF1; SH2B2; SHC2; SHC3; SPRED3; SPTBN2;	Signaling by SCF-KIT	23	332	6.92771	0.270952	0.830741	1	1	1	1	1
NCOR2; PMEPA1; PRKCZ; TFDP1; TGIF2; UBE2M;	Signaling by TGF-beta Receptor Complex	6	73	8.21918	0.284436	0.838048	1	1	1	1	1
ARRB1; CAMK2A; CAMK2B; CSK; CUL3; DLG4; DUSP7; FGF18; GRIN1; GRIN2D; KSR1; MAP2K1; MAP2K2; PRKAG2; RASA3; RASGEF1A; RASGRF1; SHC2; SHC3; SPRED3; SPTBN2;	Signaling by Type 1 Insulin-like Growth Factor 1 Receptor (IGF1R)	21	293	7.16724	0.236161	0.811813	1	1	1	1	1
ARRB1; AXL; CAMK2A; CAMK2B; CSK; CTNNA1; CUL3; DLG4; DOCK1; DUSP7; FGF18; FLT4; GRIN1; GRIN2D; KSR1; MAP2K1; MAP2K2; NCK2; NOS3; PRKCD; PRKCZ; PXN; RASA3; RASGEF1A; RASGRF1; SHC2; SHC3; SPRED3; SPTBN2; VAV2; WASF2;	Signaling by VEGF	31	332	9.33735	0.0139008	0.33609	1	1	1	1	1
AP2A2; CAMK2A; CCDC88C; CLTB; CREBBP; CSNK1G2; CTNNBIP1; CUL3; GNAO1; GNG4; GNG8; KMT2D; NFATC1; PDE6B; RAC2; RSPO4; RUVBL1; SCRIB; SMARCA4; SOX6; SOX9; TRRAP; USP34; WNT4; WNT5A; WNT5B; WNT7B;	Signaling by Wnt	27	298	9.0604	0.0280952	0.470271	1	1	1	1	1
FGF18;	Signaling by activated point mutants of FGFR3	1	12	8.33333	0.528958	0.963049	1	1	1	1	1
BCR; GAB2;	Signaling by cytosolic FGFR1 fusion mutants	2	18	11.1111	0.311357	0.86941	1	1	1	1	1
ARRB1; CSK; KSR1; MAP2K1; MAP2K2;	Signaling by high-kinase activity BRAF mutants	5	34	14.7059	0.0659756	0.706184	1	1	1	1	1
ARRB1; CSK; KSR1; MAP2K1; MAP2K2;	Signaling by moderate kinase activity BRAF mutants	5	38	13.1579	0.0921317	0.711118	1	1	1	1	1
CARD11; FGF18;	Signaling by the B Cell Receptor (BCR)	2	291	0.687285	0.999999	1	1	1	1	1	1
ABR; ADCY6; ADCY9; AP2A2; ARHGEF1; ARHGEF10; ARHGEF10L; ARHGEF16; ARHGEF3; ARRB1; CAMK2A; CAMK2B; CSK; CUL3; DLG4; DNM2; DUSP7; FGF18; GRIN1; GRIN2D; ITSN1; KSR1; LINGO1; MAP2K1; MAP2K2; MCF2L; NGEF; OBSCN; PCSK6; PRKAR1B; PRKCD; RASA3; RASGEF1A; RASGRF1; RPS6KA2; SHC2; SHC3; SPRED3; SPTBN2; VAV2; VRK3;	Signalling by NGF	41	472	8.68644	0.0151993	0.353824	1	1	1	1	1
ARRB1; CAMK2A; CAMK2B; CSK; CUL3; DLG4; DUSP7; FGF18; GRIN1; GRIN2D; KSR1; MAP2K1; MAP2K2; RASA3; RASGEF1A; RASGRF1; SHC2; SHC3; SPRED3; SPTBN2;	Signalling to ERKs	20	257	7.7821	0.151747	0.721411	1	1	1	1	1
ARRB1; CAMK2A; CAMK2B; CSK; CUL3; DLG4; DUSP7; FGF18; GRIN1; GRIN2D; KSR1; MAP2K1; MAP2K2; RASA3; RASGEF1A; RASGRF1; SHC2; SHC3; SPRED3; SPTBN2;	Signalling to RAS	20	250	8	0.127527	0.713863	1	1	1	1	1
ARRB1; CAMK2A; CAMK2B; CSK; CUL3; DLG4; DUSP7; FGF18; GRIN1; GRIN2D; KSR1; MAP2K1; MAP2K2; RASA3; RASGEF1A; RASGRF1; SHC2; SHC3; SPRED3; SPTBN2;	Signalling to p38 via RIT and RIN	20	243	8.23045	0.105769	0.711118	1	1	1	1	1
DYSF; PXN; TPM4;	Smooth Muscle Contraction	3	33	9.09091	0.330183	0.873606	1	1	1	1	1
SLC9A1; SLC9A3;	Sodium/Proton exchangers	2	9	22.2222	0.124184	0.711118	1	1	1	1	1
CATSPER1; CATSPERG;	Sperm Motility And Taxes	2	9	22.2222	0.124184	0.711118	1	1	1	1	1
CERS1; CERS3; CERS4; CSNK1G2; DEGS2; PLPP1; PRKD2; SGPP2;	Sphingolipid de novo biosynthesis	8	43	18.6047	0.00720735	0.230635	1	1	1	1	1
CERS1; CERS3; CERS4; CSNK1G2; DEGS2; ENPP7; PLPP1; PRKD2; SGPP2; UGT8;	Sphingolipid metabolism	10	89	11.236	0.0516632	0.638745	1	1	1	1	1
CYP11B2; CYP24A1; FDXR;	Steroid hormones	3	39	7.69231	0.423251	0.937877	1	1	1	1	1
ANO10; ANO2; RYR1; SCNN1A; TRPM2; TRPM6; TRPV2; WNK2;	Stimuli-sensing channels	8	102	7.84314	0.278427	0.838048	1	1	1	1	1
MYBPC2; MYH6; MYL3; TNNI1; TPM4;	Striated Muscle Contraction	5	34	14.7059	0.0659756	0.706184	1	1	1	1	1
ADORA2B; SFTPB;	Surfactant metabolism	2	30	6.66667	0.544206	0.963049	1	1	1	1	1
FZR1;	Switching of origins to a post-replicative state	1	71	1.40845	0.984631	1	1	1	1	1	1
ACTN1; ITGB4; SDC3;	Syndecan interactions	3	20	15	0.136497	0.713863	1	1	1	1	1
VPS37D;	Synthesis And Processing Of GAG, GAGPOL Polyproteins	1	12	8.33333	0.528958	0.963049	1	1	1	1	1
AK1;	Synthesis and interconversion of nucleotide di- and triphosphates	1	25	4	0.778225	1	1	1	1	1	1
FZR1; GINS2;	Synthesis of DNA	2	100	2	0.980898	1	1	1	1	1	1
INPP4A; INPP5A;	Synthesis of IP2, IP, and Ins in the cytosol	2	11	18.1818	0.163776	0.721411	1	1	1	1	1
INPP5D; ITPK1; ITPKB; PLCD3; PLCH2;	Synthesis of IP3 and IP4 in the cytosol	5	26	19.2308	0.0280289	0.470271	1	1	1	1	1
IPPK;	Synthesis of IPs in the nucleus	1	4	25	0.251351	0.811813	1	1	1	1	1
DPEP1;	Synthesis of Leukotrienes (LT) and Eoxins (EX)	1	21	4.7619	0.720363	1	1	1	1	1	1
AGPAT3; AGPAT4; LPCAT1;	Synthesis of PA	3	33	9.09091	0.330183	0.873606	1	1	1	1	1
CHAT; LPCAT1; STARD10;	Synthesis of PC	3	28	10.7143	0.252199	0.811813	1	1	1	1	1
PGS1;	Synthesis of PG	1	8	12.5	0.406148	0.912993	1	1	1	1	1
PITPNM3;	Synthesis of PI	1	5	20	0.293471	0.838048	1	1	1	1	1
INPP5E;	Synthesis of PIPs at the Golgi membrane	1	18	5.55556	0.667268	1	1	1	1	1	1
INPP4A;	Synthesis of PIPs at the early endosome membrane	1	14	7.14286	0.58049	0.980703	1	1	1	1	1
INPP4A; INPP5D;	Synthesis of PIPs at the plasma membrane	2	49	4.08163	0.789449	1	1	1	1	1	1
TBXAS1;	Synthesis of Prostaglandins (PG) and Thromboxanes (TX)	1	15	6.66667	0.604103	0.99522	1	1	1	1	1
OSBPL7; RXRA;	Synthesis of bile acids and bile salts	2	34	5.88235	0.608851	0.997636	1	1	1	1	1
RXRA;	Synthesis of bile acids and bile salts via 27-hydroxycholesterol	1	15	6.66667	0.604103	0.99522	1	1	1	1	1
RXRA;	Synthesis of bile acids and bile salts via 7alpha-hydroxycholesterol	1	24	4.16667	0.764991	1	1	1	1	1	1
PIGX;	Synthesis of glycosylphosphatidylinositol (GPI)	1	16	6.25	0.626388	1	1	1	1	1	1
IPPK; ITPK1;	Synthesis of pyrophosphates in the cytosol	2	10	20	0.143691	0.713863	1	1	1	1	1
ACSF3; TECR;	Synthesis of very long-chain fatty acyl-CoAs	2	26	7.69231	0.472471	0.951942	1	1	1	1	1
RAB7B; TBC1D14; ULK1;	TBC/RABGAPs	3	45	6.66667	0.511498	0.963049	1	1	1	1	1
CCDC88C; CREBBP; CSNK1G2; CTNNBIP1; CUL3; KMT2D; RSPO4; RUVBL1; SMARCA4; SOX6; SOX9; TRRAP; USP34; WNT4; WNT5A;	TCF dependent signaling in response to WNT	15	202	7.42574	0.241056	0.811813	1	1	1	1	1
CARD11; CSK; INPP5D;	TCR signaling	3	123	2.43902	0.97551	1	1	1	1	1	1
TET3;	TET1,2,3 and TDG demethylate DNA	1	4	25	0.251351	0.811813	1	1	1	1	1
PMEPA1; UBE2M;	TGF-beta receptor signaling activates SMADs	2	32	6.25	0.577434	0.980703	1	1	1	1	1
PRKCZ;	TGF-beta receptor signaling in EMT (epithelial to mesenchymal transition)	1	16	6.25	0.626388	1	1	1	1	1	1
TICAM1;	TICAM1 deficiency - HSE	1	2	50	0.159437	0.721411	1	1	1	1	1
FADD; SPPL2B;	TNF signaling	2	46	4.34783	0.760535	1	1	1	1	1	1
FADD;	TNFR1-induced proapoptotic signaling	1	14	7.14286	0.58049	0.980703	1	1	1	1	1
TNFSF9; UBE2M;	TNFR2 non-canonical NF-kB pathway	2	101	1.9802	0.981825	1	1	1	1	1	1
TNFSF9;	TNFs bind their physiological receptors	1	29	3.44828	0.824123	1	1	1	1	1	1
PRKAG2;	TP53 Regulates Metabolic Genes	1	88	1.13636	0.994278	1	1	1	1	1	1
TP73;	TP53 Regulates Transcription of Caspase Activators and Caspases	1	12	8.33333	0.528958	0.963049	1	1	1	1	1
TFDP1; TNKS1BP1;	TP53 Regulates Transcription of Cell Cycle Genes	2	48	4.16667	0.780171	1	1	1	1	1	1
BNIP3L; CREBBP; NDRG1; TP53AIP1; TP73;	TP53 Regulates Transcription of Cell Death Genes	5	45	11.1111	0.148533	0.721411	1	1	1	1	1
CTDP1; DDB2; NELFB; SUPT5H;	TP53 Regulates Transcription of DNA Repair Genes	4	65	6.15385	0.548375	0.963049	1	1	1	1	1
TP73;	TP53 Regulates Transcription of Death Receptors and Ligands	1	12	8.33333	0.528958	0.963049	1	1	1	1	1
BNIP3L; CREBBP; TP53AIP1; TP73;	TP53 Regulates Transcription of Genes Involved in Cytochrome C Release	4	20	20	0.0430525	0.578286	1	1	1	1	1
TFDP1;	TP53 Regulates Transcription of Genes Involved in G2 Cell Cycle Arrest	1	18	5.55556	0.667268	1	1	1	1	1	1
TNKS1BP1;	TP53 regulates transcription of additional cell cycle genes whose exact role in the p53 pathway remain uncertain	1	21	4.7619	0.720363	1	1	1	1	1	1
NDRG1; TP73;	TP53 regulates transcription of several additional cell death genes whose specific roles in p53-dependent apoptosis remain uncertain	2	15	13.3333	0.247542	0.811813	1	1	1	1	1
TICAM1;	TRAF3 deficiency - HSE	1	3	33.3333	0.206723	0.797889	1	1	1	1	1
CREBBP; IKBKE;	TRAF3-dependent IRF activation pathway	2	14	14.2857	0.226292	0.811813	1	1	1	1	1
DUSP7; MAP2K1; RPS6KA2; TICAM1; VRK3;	TRAF6 Mediated Induction of proinflammatory cytokines	5	81	6.17284	0.535198	0.963049	1	1	1	1	1
CREBBP; IKBKE;	TRAF6 mediated IRF7 activation	2	32	6.25	0.577434	0.980703	1	1	1	1	1
DUSP7; MAP2K1; RPS6KA2; TICAM1; VRK3;	TRAF6 mediated induction of NFkB and MAP kinases upon TLR7/8 or 9 activation	5	90	5.55556	0.624401	1	1	1	1	1	1
TICAM1;	TRAF6 mediated induction of TAK1 complex	1	17	5.88235	0.64742	1	1	1	1	1	1
FADD;	TRAIL signaling	1	7	14.2857	0.37074	0.900045	1	1	1	1	1
DUSP7; FADD; IKBKE; MAP2K1; RPS6KA2; TICAM1; VRK3;	TRIF-mediated TLR3/TLR4 signaling	7	98	7.14286	0.378052	0.900045	1	1	1	1	1
FADD; TICAM1;	TRIF-mediated programmed cell death	2	10	20	0.143691	0.713863	1	1	1	1	1
TRPM2; TRPM6; TRPV2;	TRP channels	3	25	12	0.206806	0.797889	1	1	1	1	1
CTDP1; NELFB; SUPT5H;	Tat-mediated HIV elongation arrest and recovery	3	35	8.57143	0.361497	0.900045	1	1	1	1	1
CTDP1; NELFB; SUPT5H;	Tat-mediated elongation of the HIV-1 transcript	3	47	6.38298	0.539304	0.963049	1	1	1	1	1
RUVBL1;	Telomere Extension By Telomerase	1	6	16.6667	0.333223	0.873606	1	1	1	1	1
RUVBL1;	Telomere Maintenance	1	63	1.5873	0.97554	1	1	1	1	1	1
MUC16; MUC4; MUC5AC; MUC5B; MUC6;	Termination of O-glycan biosynthesis	5	26	19.2308	0.0280289	0.470271	1	1	1	1	1
NOS3;	Tetrahydrobiopterin (BH4) synthesis, recycling, salvage and regulation	1	10	10	0.471103	0.951942	1	1	1	1	1
MYO7A;	The canonical retinoid cycle in rods (twilight vision)	1	23	4.34783	0.750968	1	1	1	1	1	1
NDUFA10; NDUFB7; RXRA;	The citric acid (TCA) cycle and respiratory electron transport	3	168	1.78571	0.996928	1	1	1	1	1	1
GRK1; PDE6B; RCVRN; RGS9;	The phototransduction cascade	4	34	11.7647	0.163401	0.721411	1	1	1	1	1
AP2A2;	The role of Nef in HIV-1 replication and disease pathogenesis	1	29	3.44828	0.824123	1	1	1	1	1	1
ARRB1; GNA11; GNG4; GNG8;	Thrombin signalling through proteinase activated receptors (PARs)	4	32	12.5	0.141957	0.713863	1	1	1	1	1
GNA11; GNG4; GNG8;	Thromboxane signalling through TP receptor	3	23	13.0435	0.177692	0.75519	1	1	1	1	1
DIO3; TPO;	Thyroxine biosynthesis	2	10	20	0.143691	0.713863	1	1	1	1	1
CLDN14; CLDN7;	Tight junction interactions	2	30	6.66667	0.544206	0.963049	1	1	1	1	1
DUSP7; MAP2K1; RPS6KA2; VRK3;	Toll Like Receptor 10 (TLR10) Cascade	4	84	4.7619	0.736498	1	1	1	1	1	1
DUSP7; MAP2K1; RPS6KA2; SIGIRR; VRK3;	Toll Like Receptor 2 (TLR2) Cascade	5	94	5.31915	0.66057	1	1	1	1	1	1
DUSP7; FADD; IKBKE; MAP2K1; RPS6KA2; TICAM1; VRK3;	Toll Like Receptor 3 (TLR3) Cascade	7	98	7.14286	0.378052	0.900045	1	1	1	1	1
DNM2; DUSP7; FADD; IKBKE; MAP2K1; PTPN4; RPS6KA2; SIGIRR; TICAM1; VRK3;	Toll Like Receptor 4 (TLR4) Cascade	10	125	8	0.228991	0.811813	1	1	1	1	1
DUSP7; MAP2K1; RPS6KA2; VRK3;	Toll Like Receptor 5 (TLR5) Cascade	4	84	4.7619	0.736498	1	1	1	1	1	1
DUSP7; MAP2K1; RPS6KA2; TICAM1; VRK3;	Toll Like Receptor 7/8 (TLR7/8) Cascade	5	92	5.43478	0.642771	1	1	1	1	1	1
DUSP7; MAP2K1; RPS6KA2; TICAM1; VRK3;	Toll Like Receptor 9 (TLR9) Cascade	5	96	5.20833	0.677785	1	1	1	1	1	1
DUSP7; MAP2K1; RPS6KA2; SIGIRR; VRK3;	Toll Like Receptor TLR1:TLR2 Cascade	5	94	5.31915	0.66057	1	1	1	1	1	1
DUSP7; MAP2K1; RPS6KA2; SIGIRR; VRK3;	Toll Like Receptor TLR6:TLR2 Cascade	5	94	5.31915	0.66057	1	1	1	1	1	1
DNM2; DUSP7; FADD; IKBKE; MAP2K1; PTPN4; RPS6KA2; SIGIRR; TICAM1; VRK3;	Toll-Like Receptors Cascades	10	152	6.57895	0.427786	0.93958	1	1	1	1	1
SV2A;	Toxicity of botulinum toxin type A (BoNT/A)	1	9	11.1111	0.439565	0.93958	1	1	1	1	1
STX1B;	Toxicity of botulinum toxin type C (BoNT/C)	1	3	33.3333	0.206723	0.797889	1	1	1	1	1
SV2A;	Toxicity of botulinum toxin type D (BoNT/D)	1	6	16.6667	0.333223	0.873606	1	1	1	1	1
SV2A;	Toxicity of botulinum toxin type E (BoNT/E)	1	4	25	0.251351	0.811813	1	1	1	1	1
SV2A;	Toxicity of botulinum toxin type F (BoNT/F)	1	6	16.6667	0.333223	0.873606	1	1	1	1	1
AP2A2; CACNG2; CACNG3; CAMK2A; CAMK2B; DLG4;	Trafficking of AMPA receptors	6	31	19.3548	0.0162603	0.353824	1	1	1	1	1
AP2A2;	Trafficking of GluR2-containing AMPA receptors	1	17	5.88235	0.64742	1	1	1	1	1	1
CTDP1; NELFB; SUPT5H; TAF4;	Transcription of the HIV genome	4	73	5.47945	0.635706	1	1	1	1	1	1
CUL4A; UVSSA;	Transcription-Coupled Nucleotide Excision Repair (TC-NER)	2	78	2.5641	0.944125	1	1	1	1	1	1
BANP; BNIP3L; CHD4; CREBBP; CTDP1; DDB2; EHMT1; NDRG1; NELFB; PIN1; PRKAG2; SUPT5H; TAF4; TFDP1; TNKS1BP1; TP53AIP1; TP73;	Transcriptional Regulation by TP53	17	366	4.64481	0.872891	1	1	1	1	1	1
CREBBP; CRTC1; RXRA; SMARCD3;	Transcriptional activation of mitochondrial biogenesis	4	45	8.88889	0.296585	0.844724	1	1	1	1	1
NCOR2; TFDP1; TGIF2;	Transcriptional activity of SMAD2/SMAD3:SMAD4 heterotrimer	3	44	6.81818	0.497265	0.963049	1	1	1	1	1
CREBBP;	Transcriptional regulation by the AP-2 (TFAP2) family of transcription factors	1	36	2.77778	0.882798	1	1	1	1	1	1
CREBBP; FAM120B; MED16; MED6; NCOR2; RXRA; SMARCD3;	Transcriptional regulation of white adipocyte differentiation	7	84	8.33333	0.251125	0.811813	1	1	1	1	1
EEF1A2; EIF2B5; RPL38;	Translation	3	160	1.875	0.99551	1	1	1	1	1	1
EXOC2; EXOC7; MYH6; PRKAG2;	Translocation of GLUT4 to the plasma membrane	4	60	6.66667	0.488617	0.963049	1	1	1	1	1
ABCA7; ABCC4; ADCY6; ADCY9; ANO10; ANO2; ATP11A; ATP2A1; ATP2B4; ATP7B; ATP8B3; CAMK2A; CAMK2B; CFTR; GNG4; GNG8; LCN1; MYO5B; NIPAL2; PRKAR1B; RYR1; SCNN1A; SLC12A7; SLC1A5; SLC1A7; SLC22A12; SLC28A3; SLC2A6; SLC4A2; SLC6A12; SLC6A19; SLC6A3; SLC6A7; SLC7A7; SLC9A1; SLC9A3; SLCO2A1; TRPM2; TRPM6; TRPV2; WNK2;	Transmembrane transport of small molecules	41	669	6.12855	0.453766	0.951942	1	1	1	1	1
ADCY6; ADCY9; AP2A2; CACNA1B; CACNA2D2; CACNG2; CACNG3; CAMK2A; CAMK2B; CAMKK1; CHAT; DLG4; GABBR2; GNG4; GNG8; GRIK4; GRIN1; GRIN2D; KCNJ4; LIN7A; PPFIA4; RASGRF1; RPS6KA2; SLC1A7; SLC6A12; SLC6A3; SLC6A4; STXBP1;	Transmission across Chemical Synapses	28	212	13.2075	0.000210087	0.0326536	0.227315	0.228575	0.226264	0.227315	0.24718
LCN1;	Transport of fatty acids	1	8	12.5	0.406148	0.912993	1	1	1	1	1
F7;	Transport of gamma-carboxylated protein precursors from the endoplasmic reticulum to the Golgi apparatus	1	9	11.1111	0.439565	0.93958	1	1	1	1	1
SLC22A12; SLC2A6; SLC6A12; SLC6A19; SLC6A3; SLC6A7;	Transport of glucose and other sugars, bile salts and organic acids, metal ions and amine compounds	6	104	5.76923	0.589735	0.994778	1	1	1	1	1
SLC12A7; SLC1A5; SLC1A7; SLC4A2; SLC6A12; SLC6A19; SLC7A7; SLC9A1; SLC9A3;	Transport of inorganic cations/anions and amino acids/oligopeptides	9	104	8.65385	0.185531	0.779373	1	1	1	1	1
SLC28A3;	Transport of nucleosides and free purine and pyrimidine bases across the plasma membrane	1	7	14.2857	0.37074	0.900045	1	1	1	1	1
SLCO2A1;	Transport of organic anions	1	12	8.33333	0.528958	0.963049	1	1	1	1	1
LCN1; SLC28A3; SLCO2A1;	Transport of vitamins, nucleosides, and related molecules	3	39	7.69231	0.423251	0.937877	1	1	1	1	1
ANK1; B4GALT2; B4GALT5; CD55; LMAN1L; SPTBN2; TRAPPC10;	Transport to the Golgi and subsequent modification	7	161	4.34783	0.839931	1	1	1	1	1	1
ACOT7; ACSF3; AGPAT3; AGPAT4; LPCAT1; TECR;	Triglyceride Biosynthesis	6	78	7.69231	0.334299	0.874322	1	1	1	1	1
ITGB4; PLEC;	Type I hemidesmosome assembly	2	9	22.2222	0.124184	0.711118	1	1	1	1	1
FOXK1; RUVBL1;	UCH proteinases	2	96	2.08333	0.97671	1	1	1	1	1	1
ARRB1; CFTR; DDB2; FKBP8; OTUB1; RUVBL1; TRRAP; USP20; USP34;	Ub-specific processing proteases	9	205	4.39024	0.856183	1	1	1	1	1	1
PDSS2;	Ubiquinol biosynthesis	1	8	12.5	0.406148	0.912993	1	1	1	1	1
CAMK2A; CAMK2B; DLG4; GRIN1; GRIN2D;	Unblocking of NMDA receptor, glutamate binding and activation	5	17	29.4118	0.00658766	0.217193	1	1	1	1	1
MYDGF;	Unfolded Protein Response (UPR)	1	91	1.0989	0.995194	1	1	1	1	1	1
GINS2;	Unwinding of DNA	1	12	8.33333	0.528958	0.963049	1	1	1	1	1
ANTXR1; MAP2K1; MAP2K2; STX1B; SV2A;	Uptake and actions of bacterial toxins	5	43	11.6279	0.131143	0.713863	1	1	1	1	1
ANTXR1; MAP2K1; MAP2K2;	Uptake and function of anthrax toxins	3	14	21.4286	0.0669235	0.706184	1	1	1	1	1
FLT4;	VEGF binds to VEGFR leading to receptor dimerization	1	8	12.5	0.406148	0.912993	1	1	1	1	1
FLT4;	VEGF ligand-receptor interactions	1	8	12.5	0.406148	0.912993	1	1	1	1	1
ARRB1; AXL; CAMK2A; CAMK2B; CSK; CTNNA1; CUL3; DLG4; DOCK1; DUSP7; FGF18; GRIN1; GRIN2D; KSR1; MAP2K1; MAP2K2; NCK2; NOS3; PRKCD; PRKCZ; PXN; RASA3; RASGEF1A; RASGRF1; SHC2; SHC3; SPRED3; SPTBN2; VAV2; WASF2;	VEGFA-VEGFR2 Pathway	30	324	9.25926	0.0168857	0.360228	1	1	1	1	1
ARRB1; CAMK2A; CAMK2B; CSK; CUL3; DLG4; DUSP7; FGF18; GRIN1; GRIN2D; KSR1; MAP2K1; MAP2K2; PRKCD; PRKCZ; RASA3; RASGEF1A; RASGRF1; SHC2; SHC3; SPRED3; SPTBN2;	VEGFR2 mediated cell proliferation	22	252	8.73016	0.0596281	0.668106	1	1	1	1	1
CTNNA1; NOS3; VAV2;	VEGFR2 mediated vascular permeability	3	27	11.1111	0.236886	0.811813	1	1	1	1	1
AP2A2;	VLDL interactions	1	23	4.34783	0.750968	1	1	1	1	1	1
AP2A2;	VLDLR internalisation and degradation	1	12	8.33333	0.528958	0.963049	1	1	1	1	1
ADCY6; ADCY9; GNG4; GNG8; MYO5B; PRKAR1B;	Vasopressin regulates renal water homeostasis via Aquaporins	6	43	13.9535	0.0556739	0.657776	1	1	1	1	1
AGPAT3; ANK1; AP2A2; ARRB1; BIN1; BNIP1; CD55; CFTR; CLTB; COLEC11; CTTN; DNM2; EXOC2; EXOC7; GAK; GALNT2; HIP1; ITSN1; KIF1A; KIF21B; KIF25; KIF26B; LMAN1L; LRP1; MYH6; PACSIN1; PRKAG2; RAB27B; RAB7B; RACGAP1; SNX9; SPTBN2; TBC1D14; TRAPPC10; TRAPPC12; ULK1; VPS37D; WNT5A;	Vesicle-mediated transport	38	724	5.24862	0.803153	1	1	1	1	1	1
RPL38;	Viral mRNA Translation	1	98	1.02041	0.996801	1	1	1	1	1	1
AGRN; GPC1; GPIHBP1; GRK1; LRP1; MYO7A; PDE6B; RCVRN; RGS9; SDC3;	Visual phototransduction	10	98	10.2041	0.0825855	0.711118	1	1	1	1	1
CYP24A1;	Vitamin D (calciferol) metabolism	1	7	14.2857	0.37074	0.900045	1	1	1	1	1
CYP24A1;	Vitamins	1	6	16.6667	0.333223	0.873606	1	1	1	1	1
KCNAB2; KCNC1; KCNC3; KCNF1; KCNG2; KCNH4; KCNQ1; KCNQ2; KCNS2;	Voltage gated Potassium channels	9	43	20.9302	0.00225305	0.122091	1	1	1	1	0.924204
EXOC2; EXOC7; RAB11FIP3;	VxPx cargo-targeting to cilium	3	21	14.2857	0.149846	0.721411	1	1	1	1	1
WNT4; WNT5A; WNT5B; WNT7B;	WNT ligand biogenesis and trafficking	4	26	15.3846	0.0854583	0.711118	1	1	1	1	1
AP2A2; CLTB; WNT5A;	WNT5A-dependent internalization of FZD2, FZD5 and ROR2	3	13	23.0769	0.0574344	0.657776	1	1	1	1	1
AP2A2; CLTB; WNT5A;	WNT5A-dependent internalization of FZD4	3	15	20	0.077074	0.711118	1	1	1	1	1
MYDGF;	XBP1(S) activates chaperone genes	1	57	1.75439	0.965347	1	1	1	1	1	1
CREBBP; RXRA; SMARCD3; TEAD1;	YAP1- and WWTR1 (TAZ)-stimulated gene expression	4	29	13.7931	0.112117	0.711118	1	1	1	1	1
NLRP4; TICAM1;	ZBP1(DAI) mediated induction of type I IFNs	2	25	8	0.453495	0.951942	1	1	1	1	1
KCNMA1; PDE9A;	cGMP effects	2	18	11.1111	0.311357	0.86941	1	1	1	1	1
NOS3;	eNOS activation	1	10	10	0.471103	0.951942	1	1	1	1	1
DNM2; NOS3;	eNOS activation and regulation	2	20	10	0.353317	0.900045	1	1	1	1	1
SUPT5H;	mRNA Capping	1	29	3.44828	0.824123	1	1	1	1	1	1
ADARB1;	mRNA Editing	1	10	10	0.471103	0.951942	1	1	1	1	1
ADARB1;	mRNA Editing: A to I Conversion	1	2	50	0.159437	0.721411	1	1	1	1	1
EDC3;	mRNA decay by 5' to 3' exoribonuclease	1	15	6.66667	0.604103	0.99522	1	1	1	1	1
PRKAG2;	mTOR signalling	1	39	2.5641	0.901515	1	1	1	1	1	1
ABR; ARHGEF1; ARHGEF10; ARHGEF10L; ARHGEF16; ARHGEF3; ITSN1; LINGO1; MCF2L; NGEF; OBSCN; VAV2;	p75 NTR receptor-mediated signalling	12	96	12.5	0.0182684	0.382084	1	1	1	1	1
ARHGEF1; LINGO1;	p75NTR regulates axonogenesis	2	9	22.2222	0.124184	0.711118	1	1	1	1	1
NSUN4;	rRNA modification in the mitochondrion	1	8	12.5	0.406148	0.912993	1	1	1	1	1
DHX37; FBL; WDR43;	rRNA modification in the nucleus and cytosol	3	61	4.91803	0.705837	1	1	1	1	1	1
DHX37; FBL; NSUN4; RPL38; WDR43;	rRNA processing	5	223	2.24215	0.996601	1	1	1	1	1	1
NSUN4;	rRNA processing in the mitochondrion	1	38	2.63158	0.895634	1	1	1	1	1	1
DHX37; FBL; RPL38; WDR43;	rRNA processing in the nucleus and cytosol	4	185	2.16216	0.994659	1	1	1	1	1	1
FARS2;	tRNA Aminoacylation	1	42	2.38095	0.917245	1	1	1	1	1	1
POP4;	tRNA processing	1	144	0.694444	0.99978	1	1	1	1	1	1
POP4;	tRNA processing in the nucleus	1	58	1.72414	0.967301	1	1	1	1	1	1
ARRB1; CLTB; DNM2; GAK; SNX9;	trans-Golgi Network Vesicle Budding	5	72	6.94444	0.437484	0.93958	1	1	1	1	1

## Sheet: Supplementary data file 5B
CLL samples vs Nomral Bcell_hypo_REACTOME
Genes	Process~name	num_of_Genes	gene_group	percentage%	P-value	Benjamini and Hochberg (FDR)	Hommel singlewise process	Bonferroni single-step process	Hommel singlewise process	Hochberg step-up process	Benjamini and Yekutieli
NUP188; PABPN1;	NS1 Mediated Effects on Host Pathways	2	41	4.87805	0.958712	1	1	1	1	1	1
LIG4;	2-LTR circle formation	1	13	7.69231	0.805682	1	1	1	1	1	1
EIF3H; RPL39L; RPS3A;	3' -UTR-mediated translational regulation	3	112	2.67857	0.999837	1	1	1	1	1	1
GPC5; GPC6; SDC1; XYLT1;	A tetrasaccharide linker sequence is required for GAG synthesis	4	26	15.3846	0.426252	1	1	1	1	1	1
NOTCH2;	A third proteolytic cleavage releases NICD	1	9	11.1111	0.689657	1	1	1	1	1	1
PSMD1;	ABC transporter disorders	1	68	1.47059	0.999692	1	1	1	1	1	1
ABCA12; ABCG1;	ABC transporters in lipid homeostasis	2	18	11.1111	0.664596	1	1	1	1	1	1
ABCA12; ABCA8; ABCB5; ABCC4; ABCC6; ABCG1; PSMD1;	ABC-family proteins mediated transport	7	106	6.60377	0.972237	1	1	1	1	1	1
GNA14; GNA15; GNAQ; GNG2; P2RY1;	ADP signalling through P2Y purinoceptor 1	5	25	20	0.231687	1	1	1	1	1	1
GNG2;	ADP signalling through P2Y purinoceptor 12	1	22	4.54545	0.932255	1	1	1	1	1	1
GSK3B;	AKT phosphorylates targets in the cytosol	1	13	7.69231	0.805682	1	1	1	1	1	1
ASCC1;	ALKBH3 mediated reversal of alkylation damage	1	4	25	0.442877	1	1	1	1	1	1
APC; GSK3B;	AMER1 mutants destabilize the destruction complex	2	14	14.2857	0.540716	1	1	1	1	1	1
APC;	APC truncation mutants are not K63 polyubiquitinated	1	1	100	0.208615	1	1	1	1	1	1
APC; GSK3B;	APC truncation mutants have impaired AXIN binding	2	14	14.2857	0.540716	1	1	1	1	1	1
BTRC; CDC14A; CUL1; PSMD1;	APC/C-mediated degradation of cell cycle proteins	4	86	4.65116	0.992103	1	1	1	1	1	1
PSMD1;	APC/C:Cdc20 mediated degradation of Securin	1	67	1.49254	0.999653	1	1	1	1	1	1
PSMD1;	APC/C:Cdc20 mediated degradation of mitotic proteins	1	75	1.33333	0.999864	1	1	1	1	1	1
PSMD1;	APC/C:Cdh1 mediated degradation of Cdc20 and other APC/C:Cdh1 targeted proteins in late mitosis/early G1	1	72	1.38889	0.999807	1	1	1	1	1	1
PSMD1;	APC:Cdc20 mediated degradation of cell cycle proteins prior to satisfation of the cell cycle checkpoint	1	73	1.36986	0.999829	1	1	1	1	1	1
ARL13B; PDE6D;	ARL13B-mediated ciliary trafficking of INPP5E	2	3	66.6667	0.0971126	0.918985	1	1	1	1	1
ACTN2; ANGPT1; APBB1IP; BTC; CAMK2D; CSF2RB; CUL3; EGFR; ERBB4; EREG; FGF10; FGF3; FRS2; GFRA2; GRIN2A; GRIN2B; JAK1; KSR2; MAPK1; NCAM1; NGF; NRG1; NRG2; NRG3; NTRK1; PSMD1; RAP1A; RASA3; RASAL1; RASGEF1A; RASGRF1; SHC3; SOS1; SPTBN1; TEK; VWF;	ARMS-mediated activation	36	243	14.8148	0.181876	1	1	1	1	1	1
NFYC;	ATF4 activates genes	1	26	3.84615	0.957594	1	1	1	1	1	1
NFYC;	ATF6 (ATF6-alpha) activates chaperone genes	1	10	10	0.723934	1	1	1	1	1	1
NFYC;	ATF6 (ATF6-alpha) activates chaperones	1	12	8.33333	0.781552	1	1	1	1	1	1
PSMD1;	AUF1 (hnRNP D0) binds and destabilizes mRNA	1	55	1.81818	0.998583	1	1	1	1	1	1
ALMS1; CEP57; CEP63; CEP70; CLASP1; DYNC1I2; HAUS2;	AURKA Activation by TPX2	7	72	9.72222	0.782935	1	1	1	1	1	1
APC; GSK3B;	AXIN missense mutants destabilize the destruction complex	2	14	14.2857	0.540716	1	1	1	1	1	1
APC; GSK3B;	AXIN mutants destabilize the destruction complex, activating WNT signaling	2	14	14.2857	0.540716	1	1	1	1	1	1
SLC22A2;	Abacavir transmembrane transport	1	5	20	0.504397	1	1	1	1	1	1
SLC22A2;	Abacavir transport and metabolism	1	10	10	0.723934	1	1	1	1	1	1
GTF2F1; POLR2F;	Abortive elongation of HIV-1 transcript in the absence of Tat	2	23	8.69565	0.77991	1	1	1	1	1	1
NAT1;	Acetylation	1	2	50	0.295991	1	1	1	1	1	1
CHRNA7; CHRNE;	Acetylcholine Binding And Downstream Events	2	14	14.2857	0.540716	1	1	1	1	1	1
PPFIA2; UNC13B;	Acetylcholine Neurotransmitter Release Cycle	2	17	11.7647	0.636388	1	1	1	1	1	1
GNA14; GNA15; GNAQ; PLCB1;	Acetylcholine regulates insulin secretion	4	10	40	0.0600277	0.699496	1	1	1	1	1
CNTN1; DLK1; DNER; ITCH; MIB1; NEURL1;	Activated NOTCH1 Transmits Signal to the Nucleus	6	30	20	0.200969	1	1	1	1	1	1
KDM4C; PKN1;	Activated PKN1 stimulates transcription of AR (androgen receptor) regulated genes KLK2 and KLK3	2	36	5.55556	0.933094	1	1	1	1	1	1
APP; BIRC2; BTRC; CD36; CUL1; MAPK1; MAPK10; MEF2A; MEF2C; RPS6KA2; TAB2; TLR6;	Activated TLR4 signalling	12	114	10.5263	0.747712	1	1	1	1	1	1
FGF10; FGF3;	Activated point mutants of FGFR2	2	17	11.7647	0.636388	1	1	1	1	1	1
GRIA1; GRIA2;	Activation of AMPA receptors	2	4	50	0.135278	1	1	1	1	1	1
PSMD1;	Activation of APC/C and APC/C:Cdc20 mediated degradation of mitotic proteins	1	76	1.31579	0.999879	1	1	1	1	1	1
ATR; CDC7; ORC5;	Activation of ATR in response to replication stress	3	37	8.10811	0.833324	1	1	1	1	1	1
BCL2; YWHAQ;	Activation of BAD and translocation to mitochondria	2	15	13.3333	0.574456	1	1	1	1	1	1
BBC3; BCL2; BCL2L11; TFDP1; TP63; YWHAQ;	Activation of BH3-only proteins	6	30	20	0.200969	1	1	1	1	1	1
BCL2L11;	Activation of BIM and translocation to mitochondria	1	3	33.3333	0.373724	1	1	1	1	1	1
C3; C5;	Activation of C3 and C5	2	6	33.3333	0.218313	1	1	1	1	1	1
DLG1; GRIK2; GRIK3; GRIK4;	Activation of Ca-permeable Kainate Receptor	4	10	40	0.0600277	0.699496	1	1	1	1	1
GABBR1; GABBR2; GNG2; KCNJ12; KCNJ15; KCNJ2; KCNJ3; KCNJ6;	Activation of G protein gated Potassium channels	8	25	32	0.0242779	0.475442	1	1	1	1	1
ADCY1; ADCY2; ADCY3; ADCY5; ADCY8; GABBR1; GABBR2; GNG2; KCNJ12; KCNJ15; KCNJ2; KCNJ3; KCNJ6;	Activation of GABAB receptors	13	39	33.3333	0.00354915	0.177015	1	1	1	1	1
KMT2C; MAFB; NCOR1; PIAS2; POLR2F;	Activation of HOX genes during differentiation	5	91	5.49451	0.984978	1	1	1	1	1	1
DLG1; GNG2; GRIK2; GRIK3; GRIK4; PLCB1;	Activation of Kainate Receptors upon glutamate binding	6	30	20	0.200969	1	1	1	1	1	1
COL18A1; MMP2; MMP24; SPOCK3;	Activation of Matrix Metalloproteinases	4	33	12.1212	0.595269	1	1	1	1	1	1
BTRC; CARD11; CUL1; PSMD1;	Activation of NF-kappaB in B cells	4	67	5.97015	0.961345	1	1	1	1	1	1
NEK7;	Activation of NIMA Kinases NEK9, NEK6, NEK7	1	7	14.2857	0.607813	1	1	1	1	1	1
ACTN2; ADCY1; ADCY3; ADCY8; CAMK2D; GRIA1; GRIA2; GRIN2A; GRIN2B; MAPK1; RASGRF1; RPS6KA2;	Activation of NMDA receptor upon glutamate binding and postsynaptic events	12	39	30.7692	0.0083492	0.261144	1	1	1	1	1
TFDP1;	Activation of NOXA and translocation to mitochondria	1	5	20	0.504397	1	1	1	1	1	1
GRIK2;	Activation of Na-permeable Kainate Receptors	1	2	50	0.295991	1	1	1	1	1	1
CHRNA7; CHRNE;	Activation of Nicotinic Acetylcholine Receptors	2	14	14.2857	0.540716	1	1	1	1	1	1
BBC3; TFDP1; TP63;	Activation of PUMA and translocation to mitochondria	3	9	33.3333	0.13874	1	1	1	1	1	1
NCK1; NCK2; ROBO1; SOS1; SOS2;	Activation of Rac	5	14	35.7143	0.0507485	0.686036	1	1	1	1	1
GAS1;	Activation of SMO	1	18	5.55556	0.891783	1	1	1	1	1	1
ADCYAP1R1; NGF; NTRK1;	Activation of TRKA receptors	3	6	50	0.0678185	0.754941	1	1	1	1	1
KMT2C; MAFB; NCOR1; PIAS2; POLR2F;	Activation of anterior HOX genes in hindbrain development during early embryogenesis	5	91	5.49451	0.984978	1	1	1	1	1	1
CHD9; NFYC; SMARCD3; TBL1XR1;	Activation of gene expression by SREBF (SREBP)	4	43	9.30233	0.777273	1	1	1	1	1	1
MAPK1; MAPK10;	Activation of the AP-1 family of transcription factors	2	10	20	0.388516	1	1	1	1	1	1
TFAP2E; WWOX;	Activation of the TFAP2 (AP-2) family of transcription factors	2	12	16.6667	0.467855	1	1	1	1	1	1
EIF3H; RPS3A;	Activation of the mRNA upon binding of the cap-binding complex and eIFs, and subsequent binding to 43S	2	60	3.33333	0.993891	1	1	1	1	1	1
PDE6B; SLC24A1;	Activation of the phototransduction cascade	2	11	18.1818	0.428918	1	1	1	1	1	1
CDC7; CDT1; ORC5;	Activation of the pre-replicative complex	3	32	9.375	0.75845	1	1	1	1	1	1
LCLAT1;	Acyl chain remodeling of CL	1	6	16.6667	0.559125	1	1	1	1	1	1
MGLL; PNPLA2;	Acyl chain remodeling of DAG and TAG	2	8	25	0.304347	1	1	1	1	1	1
PLA2G4D; PLA2R1; PLBD1;	Acyl chain remodelling of PC	3	27	11.1111	0.658498	1	1	1	1	1	1
HRASLS; HRASLS2; PLA2G4D; PLA2R1; PLBD1;	Acyl chain remodelling of PE	5	29	17.2414	0.319977	1	1	1	1	1	1
CRLS1; LPGAT1; PLA2G4D; PLA2R1;	Acyl chain remodelling of PG	4	18	22.2222	0.219714	1	1	1	1	1	1
PLA2G4D; PLA2R1; PLBD1;	Acyl chain remodelling of PI	3	17	17.6471	0.382517	1	1	1	1	1	1
PLA2G4D; PLA2R1;	Acyl chain remodelling of PS	2	22	9.09091	0.760061	1	1	1	1	1	1
AGO4; AP1M1; AP1S1; AP1S3; AP2A2; AP2S1; ASB5; BTC; BTRC; C3; CARD11; CBL; CBLB; CD200R1; CD209; CD226; CD300A; CD300LB; CD36; CD96; CRTAM; CTSO; CUL1; CUL3; CUL5; DNM3; DYNC1I2; DZIP3; EGFR; ENAH; ERBB4; EREG; FBXL7; FBXO15; FBXO22; FBXW8; FGF10; FGF3; FRS2; GSK3B; HERC2; HLA-DMA; HLA-DRB1; INPP5D; INSR; ITCH; ITPR1; ITPR2; KIF26A; KIF2B; KIF5C; KIFAP3; KIR2DL3; KLC1; LAIR2; LCK; LTN1; MAPK1; MA…	Adaptive Immune System	96	891	10.7744	0.920933	1	1	1	1	1	1
ADCY1; ADCY2; ADCY3; ADCY5; ADCY8;	Adenylate cyclase activating pathway	5	10	50	0.0189855	0.424913	1	1	1	1	1
ADCY1; ADCY2; ADCY3; ADCY5; ADCY8;	Adenylate cyclase inhibitory pathway	5	14	35.7143	0.0507485	0.686036	1	1	1	1	1
CDH12; CDH4; CDH7; CDH8; CDH9; CTNNA1;	Adherens junctions interactions	6	31	19.3548	0.219138	1	1	1	1	1	1
ADRA2A;	Adrenaline signalling through Alpha-2 adrenergic receptor	1	3	33.3333	0.373724	1	1	1	1	1	1
ADCY5; ADRA2A; CACNB2; GNG2;	Adrenaline,noradrenaline inhibits insulin secretion	4	28	14.2857	0.477152	1	1	1	1	1	1
ADRA1A; ADRA2A; ADRB2;	Adrenoceptors	3	9	33.3333	0.13874	1	1	1	1	1	1
APP; MAPK1;	Advanced glycosylation endproduct receptor signaling	2	13	15.3846	0.505159	1	1	1	1	1	1
CYP1A2; DPEP1; MGST2;	Aflatoxin activation and detoxification	3	20	15	0.474251	1	1	1	1	1	1
SLC27A2;	Alpha-oxidation of phytanate	1	5	20	0.504397	1	1	1	1	1	1
C3;	Alternative complement activation	1	4	25	0.442877	1	1	1	1	1	1
SLC14A2; SLC22A2; SLC44A1; SLC6A2; SLC6A20; SLC6A3;	Amine compound SLC transporters	6	30	20	0.200969	1	1	1	1	1	1
ADRA1A; ADRA2A; ADRB2; CHRM5; HTR1A; HTR1B; HTR1E; HTR1F; HTR2A; HTR4; HTR6; TAAR1;	Amine ligand-binding receptors	12	43	27.907	0.015279	0.384801	1	1	1	1	1
DIO2;	Amine-derived hormones	1	18	5.55556	0.891783	1	1	1	1	1	1
ACSM5; GLYATL2;	Amino Acid conjugation	2	9	22.2222	0.346887	1	1	1	1	1	1
SLC17A1; SLC1A6; SLC1A7; SLC6A20; SLC7A10;	Amino acid and oligopeptide SLC transporters	5	51	9.80392	0.754949	1	1	1	1	1	1
GLS;	Amino acid synthesis and interconversion (transamination)	1	30	3.33333	0.973458	1	1	1	1	1	1
SLC6A20; SLC7A10;	Amino acid transport across the plasma membrane	2	31	6.45161	0.892873	1	1	1	1	1	1
APP; CALB1; GGA1; PARK2; SEMG1; SNCA;	Amyloid fiber formation	6	70	8.57143	0.857707	1	1	1	1	1	1
AHI1; ALMS1; CEP57; CEP63; CEP70; CEP83; CLASP1; DYNC1I2; HAUS2; RAB3IP;	Anchoring of the basal body to the plasma membrane	10	97	10.3093	0.756543	1	1	1	1	1	1
SRD5A2;	Androgen biosynthesis	1	11	9.09091	0.754426	1	1	1	1	1	1
INHBB;	Antagonism of Activin by Follistatin	1	4	25	0.442877	1	1	1	1	1	1
SEC23A;	Antigen Presentation: Folding, assembly and peptide loading of class I MHC	1	25	4	0.952325	1	1	1	1	1	1
CBL; CBLB; ITPR1; ITPR2; NCK1; PIK3AP1; SOS1; SYK; TRPC1;	Antigen activates B Cell Receptor (BCR) leading to generation of second messengers	9	100	9	0.862788	1	1	1	1	1	1
CD36; MRC1; PSMD1; SEC61G; TLR6;	Antigen processing-Cross presentation	5	101	4.9505	0.993312	1	1	1	1	1	1
ASB5; BTRC; CBLB; CUL1; CUL3; CUL5; DZIP3; FBXL7; FBXO15; FBXO22; FBXW8; HERC2; ITCH; LTN1; PARK2; PJA2; PSMD1; RNF182; SH3RF1; SPSB1; SPSB4; TRIM4; TRIM69; UBA6; UBE2E2; UBE2R2; UBR1; WWP1; ZNRF2;	Antigen processing: Ubiquitination & Proteasome degradation	29	306	9.47712	0.935937	1	1	1	1	1	1
BPI; BPIFA2; BPIFB4; DEFB115; DEFB128; EPPIN; PGLYRP4; SEMG1;	Antimicrobial peptides	8	94	8.51064	0.887645	1	1	1	1	1	1
DDX58; JAK1; NUP188;	Antiviral mechanism by IFN-stimulated genes	3	75	4	0.99386	1	1	1	1	1	1
APC; ARHGAP10; BBC3; BCL2; BCL2L11; BIRC2; DSG1; MAPT; PSMD1; TFDP1; TP63; UNC5A; UNC5B; YWHAQ;	Apoptosis	14	170	8.23529	0.952403	1	1	1	1	1	1
DSG1;	Apoptotic cleavage of cell adhesion proteins	1	11	9.09091	0.754426	1	1	1	1	1	1
APC; BIRC2; DSG1; MAPT;	Apoptotic cleavage of cellular proteins	4	38	10.5263	0.695919	1	1	1	1	1	1
APC; BIRC2; DSG1; MAPT;	Apoptotic execution phase	4	52	7.69231	0.879379	1	1	1	1	1	1
ADCY1; ADCY2; ADCY3; ADCY5; ADCY8; GNG2; PRKAR1B;	Aquaporin-mediated transport	7	52	13.4615	0.480393	1	1	1	1	1	1
MGLL;	Arachidonate production from DAG	1	5	20	0.504397	1	1	1	1	1	1
ALOX5; CYP1A2; CYP4F11; CYP4F2; DPEP1; PTGIS;	Arachidonic acid metabolism	6	58	10.3448	0.723117	1	1	1	1	1	1
CYP1A2;	Aromatic amines can be N-hydroxylated or N-dealkylated by CYP1A2	1	1	100	0.208615	1	1	1	1	1	1
AHRR;	Aryl hydrocarbon receptor signalling	1	7	14.2857	0.607813	1	1	1	1	1	1
ANK1; ANK3; ASGR1; ASGR2; B4GALT3; CD55; CHST8; COG5; COG6; COPA; COPG2; CTAGE5; DYNC1I2; FUT8; GMDS; GRIA1; MAN1C1; MGAT4A; MGAT4C; NUS1; RAD23B; RFT1; SEC23A; SPTBN1; ST6GAL1; ST6GALNAC3; ST8SIA3; ST8SIA4; ST8SIA5; ST8SIA6; UGGT2;	Asparagine N-linked glycosylation	31	280	11.0714	0.753873	1	1	1	1	1	1
NMT2;	Assembly Of The HIV Virion	1	21	4.7619	0.923838	1	1	1	1	1	1
COL15A1; COL18A1; COL24A1; COL27A1; COL3A1; COL4A2; COL5A1; COL5A3; COL6A1; COL6A5; COL9A1; DST;	Assembly of collagen fibrils and other multimeric structures	12	57	21.0526	0.0738379	0.788821	1	1	1	1	1
ORC5;	Assembly of the ORC complex at the origin of replication	1	6	16.6667	0.559125	1	1	1	1	1	1
CDT1; ORC5; PSMD1;	Assembly of the pre-replicative complex	3	68	4.41176	0.988213	1	1	1	1	1	1
ARFGEF2; KIFC3; XRN2;	Association of TriC/CCT with target proteins during biosynthesis	3	39	7.69231	0.857156	1	1	1	1	1	1
CDT1; ORC5;	Association of licensing factors with the pre-replicative complex	2	15	13.3333	0.574456	1	1	1	1	1	1
PSMD1;	Asymmetric localization of PCP proteins	1	64	1.5625	0.999507	1	1	1	1	1	1
GML;	Attenuation phase	1	27	3.7037	0.962281	1	1	1	1	1	1
PSMD1;	Autodegradation of Cdh1 by Cdh1:APC/C	1	63	1.5873	0.999446	1	1	1	1	1	1
PSMD1;	Autodegradation of the E3 ubiquitin ligase COP1	1	52	1.92308	0.997986	1	1	1	1	1	1
ABL1; ABLIM2; ABLIM3; ACTN2; ACTR3; ANGPT1; ANK1; ANK3; AP2A2; AP2S1; APBB1IP; BTC; CACNA1G; CACNA1I; CACNB2; CAMK2D; CAP2; CLASP1; CNTN1; COL4A2; COL6A1; COL6A5; COL9A1; CSF2RB; CUL3; DLG1; DNM3; DOCK1; DOK6; DPYSL2; EGFR; ENAH; EPHA6; EPHA8; EPHB1; ERBB4; EREG; FGF10; FGF3; FRS2; GAP43; GFRA2; GRB10; GRIN2A; GRIN2B; GSK3B; ITGA9; JAK1; KCNQ3; KSR2; MAPK1; MMP2; NCAM1; NCK1; NCK2; NEO1; NFASC; N…	Axon guidance	98	543	18.0479	0.000527947	0.0744405	0.739653	0.744405	0.728567	0.739653	0.582788
ARHGEF1; MAG;	Axonal growth inhibition (RHOA activation)	2	8	25	0.304347	1	1	1	1	1	1
NGF;	Axonal growth stimulation	1	4	25	0.442877	1	1	1	1	1	1
GSK3B; POLR2F; SMARCA5;	B-WICH complex positively regulates rRNA expression	3	60	5	0.975638	1	1	1	1	1	1
RAB3IP; TTC8;	BBSome-mediated cargo-targeting to cilium	2	23	8.69565	0.77991	1	1	1	1	1	1
BBC3; BCL2; BCL2L11;	BH3-only proteins associate with and inactivate anti-apoptotic BCL-2 members	3	8	37.5	0.112918	0.971028	1	1	1	1	1
CHD9; CRY1; NCOR1; NPAS2; NR3C1; SMARCD3; TBL1XR1;	BMAL1:CLOCK,NPAS2 activates circadian gene expression	7	47	14.8936	0.386938	1	1	1	1	1	1
MAG; SLC7A10;	Basigin interactions	2	25	8	0.815321	1	1	1	1	1	1
DEFB115; DEFB128;	Beta defensins	2	38	5.26316	0.94477	1	1	1	1	1	1
ACSM3;	Beta oxidation of butanoyl-CoA to acetyl-CoA	1	5	20	0.504397	1	1	1	1	1	1
AGO4; AP2A2; AP2S1; GNG2; ITPR1; ITPR2; PDE6B; PLCB1; PPP3CA; PRKCG; PRKG1; PRKG2; PSMD1; ROR2; TNRC6B;	Beta-catenin independent WNT signaling	15	146	10.274	0.792866	1	1	1	1	1	1
APC; GSK3B;	Beta-catenin phosphorylation cascade	2	17	11.7647	0.636388	1	1	1	1	1	1
ACOX2; ACOX3; ACOXL; HSD17B4;	Beta-oxidation of pristanoyl-CoA	4	10	40	0.0600277	0.699496	1	1	1	1	1
HSD17B4;	Beta-oxidation of very long chain fatty acids	1	6	16.6667	0.559125	1	1	1	1	1	1
AHCYL2; SLC4A4;	Bicarbonate transporters	2	10	20	0.388516	1	1	1	1	1	1
ACOX2; AKR1D1; CYP7A1; HSD17B4; OSBPL6; PTGIS; SLC27A2; SLCO1B3;	Bile acid and bile salt metabolism	8	43	18.6047	0.196036	1	1	1	1	1	1
CD36; COL3A1; COL4A2; COLEC11; LRP1;	Binding and Uptake of Ligands by Scavenger Receptors	5	121	4.13223	0.998784	1	1	1	1	1	1
ACSM5; AHRR; CMBL; CYP11B2; CYP1A2; CYP24A1; CYP2B6; CYP2E1; CYP4F11; CYP4F12; CYP4F2; CYP7A1; DPEP1; FMO2; GLYATL2; GSTM3; MGST2; N6AMT1; NAT1; POR; PTGIS; SLC26A2; SLC35B3; SULT2B1; UGT2B28; UGT3A1;	Biological oxidations	26	215	12.093	0.580578	1	1	1	1	1	1
NAPEPLD;	Biosynthesis of A2E, implicated in retinal degradation	1	1	100	0.208615	1	1	1	1	1	1
GMDS; NUS1; RFT1; ST6GAL1; ST6GALNAC3; ST8SIA3; ST8SIA4; ST8SIA5; ST8SIA6;	Biosynthesis of the N-glycan precursor (dolichol lipid-linked oligosaccharide, LLO) and transfer to a nascent protein	9	78	11.5385	0.632815	1	1	1	1	1	1
BTD; PCCB;	Biotin transport and metabolism	2	11	18.1818	0.428918	1	1	1	1	1	1
BBOX1; BCKDHB; HIBCH;	Branched-chain amino acid catabolism	3	23	13.0435	0.559188	1	1	1	1	1	1
CD209;	Butyrophilin (BTN) family interactions	1	12	8.33333	0.781552	1	1	1	1	1	1
BTRC; CARD11; CCL17; CCL22; CD209; CUL1; ITPR1; ITPR2; MUC16; MUC21; MUC3A; MUC5AC; MUC6; PPP3CA; PSMD1; PYCARD; SYK; TAB2;	C-type lectin receptors (CLRs)	18	144	12.5	0.525715	1	1	1	1	1	1
CD209;	CD209 (DC-SIGN) signaling	1	21	4.7619	0.923838	1	1	1	1	1	1
LCK; MAPKAP1; PIK3CA;	CD28 co-stimulation	3	33	9.09091	0.775317	1	1	1	1	1	1
LCK; MAPKAP1; PIK3CA;	CD28 dependent PI3K/Akt signaling	3	22	13.6364	0.531787	1	1	1	1	1	1
LCK;	CD28 dependent Vav1 pathway	1	12	8.33333	0.781552	1	1	1	1	1	1
ORC5;	CDC6 association with the ORC:origin complex	1	11	9.09091	0.754426	1	1	1	1	1	1
PSMD1;	CDK-mediated phosphorylation and removal of Cdc6	1	51	1.96078	0.997736	1	1	1	1	1	1
ABL1; CDH4; CTNNA1; CTNNA2; MEF2A; MEF2C; NEO1; TCF12; TCF3; TCF4;	CDO in myogenesis	10	29	34.4828	0.0083002	0.261144	1	1	1	1	1
CDT1; ORC5; PSMD1;	CDT1 association with the CDC6:ORC:origin complex	3	59	5.08475	0.973368	1	1	1	1	1	1
ANK1;	CHL1 interactions	1	9	11.1111	0.689657	1	1	1	1	1	1
ITPR1; ITPR2; PPP3CA;	CLEC7A (Dectin-1) induces NFAT activation	3	11	27.2727	0.195293	1	1	1	1	1	1
BTRC; CARD11; CCL17; CCL22; CUL1; ITPR1; ITPR2; PPP3CA; PSMD1; PYCARD; SYK; TAB2;	CLEC7A (Dectin-1) signaling	12	100	12	0.5887	1	1	1	1	1	1
PYCARD;	CLEC7A/inflammasome pathway	1	6	16.6667	0.559125	1	1	1	1	1	1
COPA; COPG2; KIF16B; KIF1A; KIF1B; KIF21B; KIF26A; KIF26B; KIF2B; KIF5C; KIF6; KIFAP3; KLC1; NBAS; STX18;	COPI-dependent Golgi-to-ER retrograde traffic	15	83	18.0723	0.119632	1	1	1	1	1	1
AGPAT3; DYNC1I2; GALNT1;	COPI-independent Golgi-to-ER retrograde traffic	3	28	10.7143	0.680635	1	1	1	1	1	1
ANK1; ANK3; CD55; COG5; COG6; COPA; COPG2; DYNC1I2; SPTBN1;	COPI-mediated anterograde transport	9	77	11.6883	0.618708	1	1	1	1	1	1
GRIA1; SEC23A;	COPII (Coat Protein 2) Mediated Vesicle Transport	2	68	2.94118	0.997337	1	1	1	1	1	1
RPS6KA2;	CREB phosphorylation	1	7	14.2857	0.607813	1	1	1	1	1	1
ADCY1; ADCY3; ADCY8;	CREB phosphorylation through the activation of Adenylate Cyclase	3	7	42.8571	0.0891714	0.885434	1	1	1	1	1
ACTN2; CAMK2D; GRIN2A; GRIN2B;	CREB phosphorylation through the activation of CaMKII	4	15	26.6667	0.150323	1	1	1	1	1	1
ACTN2; CAMK2D; GRIN2A; GRIN2B; MAPK1; RASGRF1; RPS6KA2;	CREB phosphorylation through the activation of Ras	7	27	25.9259	0.0744065	0.788821	1	1	1	1	1
DPYSL2; GSK3B; PLXNA2; PLXNA4;	CRMPs in Sema3A signaling	4	16	25	0.172471	1	1	1	1	1	1
LCK;	CTLA4 inhibitory signaling	1	22	4.54545	0.932255	1	1	1	1	1	1
CYP2B6; CYP2E1;	CYP2E1 reactions	2	11	18.1818	0.428918	1	1	1	1	1	1
ADCY1; ADCY2; ADCY3; ADCY5; ADCY8; MAPK1; PDE1C; PRKAR1B; PRKCG;	Ca-dependent events	9	28	32.1429	0.0169885	0.420241	1	1	1	1	1
KCNMA1; KCNN3; KCNN4;	Ca2 activated K channels	3	9	33.3333	0.13874	1	1	1	1	1	1
AGO4; GNG2; ITPR1; ITPR2; PDE6B; PLCB1; PPP3CA; PRKG1; PRKG2; TNRC6B;	Ca2 pathway	10	62	16.129	0.268857	1	1	1	1	1	1
ADCY1; ADCY2; ADCY3; ADCY5; ADCY8; PDE1C; PRKAR1B; PRKCG;	CaM pathway	8	26	30.7692	0.0287686	0.520266	1	1	1	1	1
CALCB; CALCR; RAMP1;	Calcitonin-like ligand receptors	3	10	30	0.166307	1	1	1	1	1	1
ADCY1; ADCY2; ADCY3; ADCY5; ADCY8; PDE1C; PRKAR1B; PRKCG;	Calmodulin induced events	8	26	30.7692	0.0287686	0.520266	1	1	1	1	1
UGGT2;	Calnexin/calreticulin cycle	1	26	3.84615	0.957594	1	1	1	1	1	1
PDE1C;	Cam-PDE 1 activation	1	4	25	0.442877	1	1	1	1	1	1
EIF2B3; EIF2B5; EIF3H; EIF5B; RPL39L; RPS3A;	Cap-dependent Translation Initiation	6	120	5	0.995979	1	1	1	1	1	1
ATP1A2; ATP1A3; ATP2B2; CACNA2D1; CACNA2D3; CACNB2; CACNG2; CACNG3; CACNG4; CACNG5; CAMK2D; FGF12; FXYD2; GATA4; HIPK2; ITPR1; ITPR2; KCNE4; KCNIP1; KCNIP3; KCNIP4; KCNJ12; KCNJ2; KCNQ1; RYR2; RYR3; SCN10A; SCN11A; SCN5A; SCN7A; SCN8A; SCN9A; SLC8A2; TRDN; TRPC1;	Cardiac conduction	35	137	25.5474	0.000251547	0.0591136	0.353424	0.354681	0.350657	0.353424	0.462795
CTAGE5; GRIA1; SEC23A;	Cargo concentration in the ER	3	33	9.09091	0.775317	1	1	1	1	1	1
AAK1; ADRB2; AGFG1; AP2A2; AP2S1; CBL; EGFR; EPS15L1; ITSN2; LRP2; STON2; SYT2; SYT8;	Cargo recognition for clathrin-mediated endocytosis	13	98	13.2653	0.454759	1	1	1	1	1	1
ARL13B; ASAP1; PDE6D; PKD2; RAB3IP; TTC8;	Cargo trafficking to the periciliary membrane	6	51	11.7647	0.611959	1	1	1	1	1	1
BBOX1;	Carnitine synthesis	1	4	25	0.442877	1	1	1	1	1	1
UNC5A; UNC5B;	Caspase activation via extrinsic apoptotic signalling pathway	2	29	6.89655	0.871196	1	1	1	1	1	1
MAPT;	Caspase-mediated cleavage of cytoskeletal proteins	1	12	8.33333	0.781552	1	1	1	1	1	1
CRYL1;	Catabolism of glucuronate to xylulose-5-phosphate	1	5	20	0.504397	1	1	1	1	1	1
PSMD1;	Cdc20:Phospho-APC/C mediated degradation of Cyclin A	1	72	1.38889	0.999807	1	1	1	1	1	1
ALMS1; ATR; BRE; BRIP1; BTRC; CCND1; CDC14A; CDC7; CDT1; CENPP; CEP57; CEP63; CEP70; CLASP1; CLIP1; CUL1; DYNC1I2; FBXL7; GINS1; HAUS2; HERC2; KIF2B; MAPK1; MCPH1; MSH4; NEK7; NSL1; NUDC; NUF2; NUP188; ORC5; PIAS4; POT1; PPP1CB; PPP1R12A; PRDM9; PSMD1; RAD21; RBBP8; RUVBL1; SMARCA5; STAG1; SUN2; SYCE1; SYCP1; TFDP1; TUBGCP3; VRK1; VRK2; YWHAQ;	Cell Cycle	50	581	8.60585	0.996571	1	1	1	1	1	1
ATR; BRE; BRIP1; CDC7; HERC2; ORC5; PIAS4; PSMD1; RBBP8; YWHAQ;	Cell Cycle Checkpoints	10	183	5.46448	0.998586	1	1	1	1	1	1
ALMS1; BTRC; CCND1; CDC14A; CDC7; CDT1; CENPP; CEP57; CEP63; CEP70; CLASP1; CLIP1; CUL1; DYNC1I2; FBXL7; GINS1; HAUS2; KIF2B; MAPK1; MCPH1; NEK7; NSL1; NUDC; NUF2; NUP188; ORC5; PPP1CB; PPP1R12A; PSMD1; RAD21; STAG1; TFDP1; TUBGCP3; VRK1; VRK2;	Cell Cycle, Mitotic	35	476	7.35294	0.999551	1	1	1	1	1	1
AKAP13; ARHGEF1; ARHGEF26; ARHGEF37; ARHGEF4; BCL2L11; FGD3; FGD4; MCF2L; NGEF; NGF; OBSCN; PREX1; SOS1; SOS2; TIAM1; TIAM2; VAV2;	Cell death signalling via NRAGE, NRIF and NADE	18	75	24	0.0123722	0.348897	1	1	1	1	1
CDH12; CDH4; CDH7; CDH8; CDH9; CLDN10; CLDN16; CLDN19; CLDN3; COL17A1; CTNNA1; DST; FERMT2; PARD3; PARVB;	Cell junction organization	15	86	17.4419	0.143768	1	1	1	1	1	1
ANGPT1; CD84; GAS6; GYPC; INPP5D; LCK; MAG; MERTK; PIK3CA; SDC1; SLC7A10; SOS1; TEK;	Cell surface interactions at the vascular wall	13	231	5.62771	0.999408	1	1	1	1	1	1
ACTN2; CDH12; CDH4; CDH7; CDH8; CDH9; CLDN10; CLDN16; CLDN19; CLDN3; COL17A1; CTNNA1; DSCAM; DSCAML1; DST; FERMT2; KIRREL; KIRREL3; MAGI2; NCK1; NCK2; NTN1; PARD3; PARVB; PIK3CA; PTK2B; SPTBN1;	Cell-Cell communication	27	131	20.6107	0.0141139	0.371108	1	1	1	1	1
CDH12; CDH4; CDH7; CDH8; CDH9; CLDN10; CLDN16; CLDN19; CLDN3; CTNNA1; PARD3;	Cell-cell junction organization	11	61	18.0328	0.166637	1	1	1	1	1	1
FERMT2; PARVB;	Cell-extracellular matrix interactions	2	16	12.5	0.606348	1	1	1	1	1	1
AGO4; CABIN1; EHMT1; ID1; MAP4K4; MAPK1; MAPK10; PHC3; POT1; RPS6KA2; SCMH1; TFDP1; TNRC6B;	Cellular Senescence	13	166	7.83133	0.965334	1	1	1	1	1	1
ATR; CAMK2D; CCAR2; GML; GSK3B; HSPA14; MAPK1; NUP188; RPS19BP1; RPTOR;	Cellular response to heat stress	10	98	10.2041	0.766678	1	1	1	1	1	1
EGLN1; PSMD1;	Cellular response to hypoxia	2	75	2.66667	0.998724	1	1	1	1	1	1
AGO4; ATG10; ATG4C; ATR; CABIN1; CAMK2D; CCAR2; EGLN1; EHMT1; GML; GSK3B; HSPA14; ID1; MAP4K4; MAPK1; MAPK10; NOX4; NUP188; PHC3; POT1; PRDX3; PSMD1; RPS19BP1; RPS6KA2; RPTOR; SCMH1; TFDP1; TNRC6B; UVRAG;	Cellular responses to stress	29	427	6.79157	0.999794	1	1	1	1	1	1
ALMS1; CEP57; CEP63; CEP70; CLASP1; DYNC1I2; HAUS2; TUBGCP3;	Centrosome maturation	8	79	10.1266	0.757919	1	1	1	1	1	1
NGF;	Ceramide signalling	1	3	33.3333	0.373724	1	1	1	1	1	1
ARFGEF2; GNG2; KIFC3; PDCL; RGS6; RGS7; RGS9; XRN2;	Chaperonin-mediated protein folding	8	95	8.42105	0.893716	1	1	1	1	1	1
ACKR3; CCL21; CCR3; CCR7; CX3CL1;	Chemokine receptors bind chemokines	5	48	10.4167	0.710064	1	1	1	1	1	1
YWHAQ;	Chk1/Chk2(Cds1) mediated inactivation of Cyclin B:Cdk1 complex	1	12	8.33333	0.781552	1	1	1	1	1	1
CHDH; SLC44A1;	Choline catabolism	2	6	33.3333	0.218313	1	1	1	1	1	1
CHST11; CHST15; CHST3; CHSY1; CHSY3;	Chondroitin sulfate biosynthesis	5	20	25	0.134491	1	1	1	1	1	1
CHST11; CHST15; CHST3; CHSY1; CHSY3; GPC5; GPC6; SDC1; XYLT1;	Chondroitin sulfate/dermatan sulfate metabolism	9	50	18	0.199033	1	1	1	1	1	1
ACTL6A; ACTL6B; AEBP2; ARID1B; ARID2; ASH1L; BRWD1; CCND1; DMAP1; EHMT1; ING4; JADE1; KANSL1; KAT6A; KDM1B; KDM4B; KDM4C; KMT2C; MTA3; NCOR1; NCOR2; PHF2; PRDM16; PRDM9; RUVBL1; SETD7; SMARCD3; TBL1XR1; WHSC1L1;	Chromatin modifying enzymes	29	241	12.0332	0.591747	1	1	1	1	1	1
ACTL6A; ACTL6B; AEBP2; ARID1B; ARID2; ASH1L; BRWD1; CCND1; DMAP1; EHMT1; ING4; JADE1; KANSL1; KAT6A; KDM1B; KDM4B; KDM4C; KMT2C; MTA3; NCOR1; NCOR2; PHF2; PRDM16; PRDM9; RUVBL1; SETD7; SMARCD3; TBL1XR1; WHSC1L1;	Chromatin organization	29	241	12.0332	0.591747	1	1	1	1	1	1
CENPP; POT1; RUVBL1; SMARCA5;	Chromosome Maintenance	4	90	4.44444	0.994436	1	1	1	1	1	1
CREB3L3; PCSK5;	Chylomicron-mediated lipid transport	2	27	7.40741	0.845541	1	1	1	1	1	1
AHI1; ALMS1; ARL13B; ASAP1; CEP57; CEP63; CEP70; CEP83; CLASP1; DYNC1I2; DYNC2H1; HAUS2; IFT172; IFT74; KIF17; KIFAP3; PDE6D; PKD2; RAB3IP; TRAF3IP1; TTC8; WDR60;	Cilium Assembly	22	187	11.7647	0.62688	1	1	1	1	1	1
BTRC; CHD9; CRY1; CUL1; MEF2C; NCOR1; NPAS2; NR3C1; PPP1CB; SMARCD3; TBL1XR1;	Circadian Clock	11	70	15.7143	0.279303	1	1	1	1	1	1
SUCLG2;	Citric acid cycle (TCA cycle)	1	19	5.26316	0.90374	1	1	1	1	1	1
ACKR3; ADRA1A; ADRA2A; ADRB2; APLNR; APP; C3; C5; CCL21; CCR3; CCR7; CHRM5; CX3CL1; CYSLTR2; ECE1; EDN3; GPR39; HCRTR2; HTR1A; HTR1B; HTR1E; HTR1F; HTR2A; HTR4; HTR6; KISS1; NMU; NMUR2; NPFFR2; NPSR1; NTSR1; OPN3; OPN4; OPRL1; OPRM1; P2RY1; PDYN; PLPPR4; PRLH; PTAFR; PTGER2; PTGER3; RLN2; RXFP2; SUCNR1; TAAR1; TBXA2R; UTS2;	Class A/1 (Rhodopsin-like receptors)	48	323	14.8607	0.137923	1	1	1	1	1	1
ADCYAP1R1; ADGRE1; ADGRE3; CALCB; CALCR; CD55; FZD9; GNG2; PTH1R; PTH2; RAMP1; UCN3; WNT2B; WNT3A; WNT7B; WNT9A;	Class B/2 (Secretin family receptors)	16	91	17.5824	0.128788	1	1	1	1	1	1
CASR; GABBR1; GABBR2; GPRC6A; GRM3; GRM4; GRM5; GRM7; GRM8; TAS1R2;	Class C/3 (Metabotropic glutamate/pheromone receptors)	10	40	25	0.0441868	0.648994	1	1	1	1	1
ASB5; BTRC; CBLB; CD36; CUL1; CUL3; CUL5; DZIP3; FBXL7; FBXO15; FBXO22; FBXW8; HERC2; ITCH; LTN1; MRC1; PARK2; PJA2; PSMD1; RNF182; SEC23A; SEC61G; SH3RF1; SPSB1; SPSB4; TLR6; TRIM4; TRIM69; UBA6; UBE2E2; UBE2R2; UBR1; WWP1; ZNRF2;	Class I MHC mediated antigen processing & presentation	34	369	9.21409	0.964989	1	1	1	1	1	1
SLC2A5; SLC2A9;	Class II GLUTs	2	4	50	0.135278	1	1	1	1	1	1
KCNJ12; KCNJ2;	Classical Kir channels	2	4	50	0.135278	1	1	1	1	1	1
C1QB; C1R;	Classical antibody-mediated complement activation	2	88	2.27273	0.99968	1	1	1	1	1	1
AP1M1; AP1S1; AP1S3; AP3B1; APP; BLOC1S4; CLVS1; CLVS2; PIK3C2A; SNX2; TPD52L1;	Clathrin derived vesicle budding	11	72	15.2778	0.307084	1	1	1	1	1	1
AAK1; ACTR3; ADRB2; AGFG1; AMPH; AP2A2; AP2S1; CBL; DNM3; EGFR; EPS15L1; ITSN2; LRP2; PIK3C2A; STON2; SYT2; SYT8;	Clathrin-mediated endocytosis	17	136	12.5	0.527104	1	1	1	1	1	1
VRK1; VRK2;	Clearance of Nuclear Envelope Membranes from Chromatin	2	7	28.5714	0.261312	1	1	1	1	1	1
CPSF3; PABPN1; WDR33;	Cleavage of Growing Transcript in the Termination Region	3	66	4.54545	0.985838	1	1	1	1	1	1
AMN; TCN1;	Cobalamin (Cbl, vitamin B12) transport and metabolism	2	21	9.52381	0.738676	1	1	1	1	1	1
RAD21; STAG1;	Cohesin Loading onto Chromatin	2	10	20	0.388516	1	1	1	1	1	1
ADAMTS14; ADAMTS3; COL15A1; COL16A1; COL17A1; COL18A1; COL19A1; COL21A1; COL22A1; COL23A1; COL24A1; COL26A1; COL27A1; COL3A1; COL4A2; COL5A1; COL5A3; COL6A1; COL6A5; COL9A1; P4HA1;	Collagen biosynthesis and modifying enzymes	21	67	31.3433	0.000481242	0.0744405	0.674702	0.678552	0.664596	0.674702	0.582788
COL15A1; COL16A1; COL17A1; COL18A1; COL19A1; COL21A1; COL22A1; COL23A1; COL24A1; COL26A1; COL27A1; COL3A1; COL4A2; COL5A1; COL5A3; COL6A1; COL6A5; COL9A1;	Collagen chain trimerization	18	44	40.9091	8.62698e-05	0.0304101	0.121382	0.12164	0.121295	0.121382	0.238078
COL15A1; COL16A1; COL17A1; COL18A1; COL19A1; COL23A1; COL26A1; COL9A1; MMP2; TMPRSS6;	Collagen degradation	10	40	25	0.0441868	0.648994	1	1	1	1	1
ADAMTS14; ADAMTS3; COL15A1; COL16A1; COL17A1; COL18A1; COL19A1; COL21A1; COL22A1; COL23A1; COL24A1; COL26A1; COL27A1; COL3A1; COL4A2; COL5A1; COL5A3; COL6A1; COL6A5; COL9A1; DST; P4HA1;	Collagen formation	22	89	24.7191	0.00457778	0.194941	1	1	1	1	1
C1QB; C1R; C3; C5; C8B; CD55; COLEC11;	Complement cascade	7	125	5.6	0.992896	1	1	1	1	1	1
MT-ND1; MT-ND4; MT-ND5; NDUFA10; NDUFAF6;	Complex I biogenesis	5	55	9.09091	0.806411	1	1	1	1	1	1
MCPH1;	Condensation of Prophase Chromosomes	1	43	2.32558	0.994215	1	1	1	1	1	1
GLYATL2;	Conjugation of benzoate with glycine	1	6	16.6667	0.559125	1	1	1	1	1	1
ACSM5; GLYATL2;	Conjugation of carboxylic acids	2	9	22.2222	0.346887	1	1	1	1	1	1
ACSM5; GLYATL2;	Conjugation of salicylate with glycine	2	8	25	0.304347	1	1	1	1	1	1
GSK3B; MAPKAP1;	Constitutive Signaling by AKT1 E17K in Cancer	2	25	8	0.815321	1	1	1	1	1	1
BTC; EGFR; ERBB4; EREG; FGF10; FGF3; FRS2; LCK; NRG1; NRG2; NRG3; PIK3AP1; PIK3CA;	Constitutive Signaling by Aberrant PI3K in Cancer	13	65	20	0.0848963	0.878936	1	1	1	1	1
CBL; EGFR; PIK3CA; SOS1;	Constitutive Signaling by EGFRvIII	4	15	26.6667	0.150323	1	1	1	1	1	1
CBL; EGFR; PIK3CA; SOS1;	Constitutive Signaling by Ligand-Responsive EGFR Cancer Variants	4	19	21.0526	0.244501	1	1	1	1	1	1
MIB1; NEURL1;	Constitutive Signaling by NOTCH1 HD Domain Mutants	2	15	13.3333	0.574456	1	1	1	1	1	1
CUL1; HDAC4; HDAC9; HEY1; MAML3; MIB1; NCOR1; NCOR2; NEURL1; RBPJ; TBL1XR1;	Constitutive Signaling by NOTCH1 HD㱄� Domain Mutants	11	57	19.2982	0.125278	1	1	1	1	1	1
CUL1; HDAC4; HDAC9; HEY1; MAML3; MIB1; NCOR1; NCOR2; NEURL1; RBPJ; TBL1XR1;	Constitutive Signaling by NOTCH1 PEST Domain Mutants	11	57	19.2982	0.125278	1	1	1	1	1	1
CDC14A;	Conversion from APC/C:Cdc20 to APC/C:Cdh1 in late anaphase	1	19	5.26316	0.90374	1	1	1	1	1	1
GNG2; PDCL; RGS6; RGS7; RGS9;	Cooperation of PDCL (PhLP1) and TRiC/CCT in G-protein beta folding	5	42	11.9048	0.603977	1	1	1	1	1	1
HLA-DRB1; LCK; MAPKAP1; PDCD1; PDCD1LG2; PIK3CA;	Costimulation by the CD28 family	6	74	8.10811	0.888396	1	1	1	1	1	1
C1QB; C1R;	Creation of C4 and C2 activators	2	94	2.12766	0.999832	1	1	1	1	1	1
CD36;	Cross-presentation of particulate exogenous antigens (phagosomes)	1	8	12.5	0.651126	1	1	1	1	1	1
MRC1; PSMD1;	Cross-presentation of soluble exogenous antigens (endosomes)	2	50	4	0.983085	1	1	1	1	1	1
CCND1; CUL1; PSMD1;	Cyclin A:Cdk2-associated events at S phase entry	3	70	4.28571	0.990202	1	1	1	1	1	1
CCND1; CUL1; TFDP1;	Cyclin D associated events in G1	3	39	7.69231	0.857156	1	1	1	1	1	1
CCND1; CUL1; PSMD1;	Cyclin E associated events during G1/S transition	3	71	4.22535	0.991071	1	1	1	1	1	1
CYP11B2; CYP1A2; CYP24A1; CYP2B6; CYP2E1; CYP4F11; CYP4F12; CYP4F2; CYP7A1; POR; PTGIS;	Cytochrome P450 - arranged by substrate type	11	65	16.9231	0.213773	1	1	1	1	1	1
ACTN2; ALOX5; ANGPT1; APBB1IP; BATF; BCL2; BIRC2; BRWD1; BTC; BTRC; CAMK2D; CBL; CCL22; CCND1; CD36; CD70; CSF2RB; CUL1; CUL3; DDX58; EBI3; EGFR; ERBB4; EREG; FCER2; FGF10; FGF3; FRS2; GBP1; GBP7; GFRA2; GRIN2A; GRIN2B; HLA-DRB1; IFNAR2; IL12RB1; IL12RB2; IL1R2; IL20; IL20RA; IL22RA2; IL27; IL31RA; IL34; IL4R; INPP5D; IRF1; JAK1; KSR2; LAMA5; LCK; MAPK1; MMP2; NCAM1; NDN; NRG1; NRG2; NRG3; NUP188…	Cytokine Signaling in Immune system	85	734	11.5804	0.746838	1	1	1	1	1	1
BRIP1;	Cytosolic iron-sulfur cluster assembly	1	13	7.69231	0.805682	1	1	1	1	1	1
APP; LRRFIP1; POLR2F; PRKDC;	Cytosolic sensors of pathogen-associated DNA	4	67	5.97015	0.961345	1	1	1	1	1	1
SLC26A2; SLC35B3; SULT2B1;	Cytosolic sulfonation of small molecules	3	18	16.6667	0.413661	1	1	1	1	1	1
CARS; SARS;	Cytosolic tRNA aminoacylation	2	24	8.33333	0.798304	1	1	1	1	1	1
ADCY1; ADCY2; ADCY3; ADCY5; ADCY8; ITPR1; ITPR2; PDE1C; PRKAR1B; PRKCE; PRKCG;	DAG and IP3 signaling	11	32	34.375	0.00586618	0.214438	1	1	1	1	1
ACTN2; ADCY1; ADCY2; ADCY3; ADCY5; ADCY8; AGO4; ANGPT1; APBB1IP; BTC; CAMK2D; CD300LB; CSF2RB; CUL3; EGFR; ERBB4; EREG; FGF10; FGF3; FRS2; GFRA2; GRIN2A; GRIN2B; GSK3B; INSR; ITPR1; ITPR2; JAK1; KSR2; LCK; MAPK1; MAPKAP1; NCAM1; NRG1; NRG2; NRG3; PDE1C; PIK3AP1; PIK3CA; PRKAR1B; PRKCE; PRKCG; PSMD1; RAP1A; RASA3; RASAL1; RASGEF1A; RASGRF1; SHC3; SOS1; SPTBN1; SYK; TEK; TNRC6B; VAV2; VWF;	DAP12 interactions	56	366	15.3005	0.0836535	0.873714	1	1	1	1	1
ACTN2; ADCY1; ADCY2; ADCY3; ADCY5; ADCY8; AGO4; ANGPT1; APBB1IP; BTC; CAMK2D; CSF2RB; CUL3; EGFR; ERBB4; EREG; FGF10; FGF3; FRS2; GFRA2; GRIN2A; GRIN2B; GSK3B; INSR; ITPR1; ITPR2; JAK1; KSR2; LCK; MAPK1; MAPKAP1; NCAM1; NRG1; NRG2; NRG3; PDE1C; PIK3AP1; PIK3CA; PRKAR1B; PRKCE; PRKCG; PSMD1; RAP1A; RASA3; RASAL1; RASGEF1A; RASGRF1; SHC3; SOS1; SPTBN1; SYK; TEK; TNRC6B; VAV2; VWF;	DAP12 signaling	55	351	15.6695	0.0640042	0.72779	1	1	1	1	1
PDE4B; PDE4D; PPP3CA; PRKAR1B;	DARPP-32 events	4	24	16.6667	0.374166	1	1	1	1	1	1
ABLIM2; ABLIM3; DOCK1; NCK1; NTN1;	DCC mediated attractive signaling	5	14	35.7143	0.0507485	0.686036	1	1	1	1	1
APP;	DEx/H-box helicases activate type I IFN and inflammatory cytokines production	1	13	7.69231	0.805682	1	1	1	1	1	1
DTL; POLK; RAD18; USP43;	DNA Damage Bypass	4	48	8.33333	0.840376	1	1	1	1	1	1
ACTL6A; RAD23B; RUVBL1;	DNA Damage Recognition in GG-NER	3	38	7.89474	0.845639	1	1	1	1	1	1
ASCC1; FTO; MGMT;	DNA Damage Reversal	3	8	37.5	0.112918	0.971028	1	1	1	1	1
CABIN1; POT1;	DNA Damage/Telomere Stress Induced Senescence	2	61	3.27869	0.99449	1	1	1	1	1	1
ABL1; BRE; EYA2; EYA3; EYA4; HERC2; KDM4B; PIAS4; SMARCA5;	DNA Double Strand Break Response	9	60	15	0.350774	1	1	1	1	1	1
ABL1; ATR; BRE; BRIP1; EYA2; EYA3; EYA4; HERC2; KDM4B; LIG4; PIAS4; POLK; POLQ; PRKDC; RAD51B; RBBP8; SMARCA5; TDP2;	DNA Double-Strand Break Repair	18	148	12.1622	0.569228	1	1	1	1	1	1
ABL1; ACTL6A; ASCC1; ATR; BRE; BRIP1; DTL; EYA2; EYA3; EYA4; FANCC; FTO; GTF2H3; HERC2; KDM4B; LIG4; MGMT; MSH3; PIAS4; POLK; POLN; POLQ; POLR2F; PRKDC; RAD18; RAD23B; RAD51B; RBBP8; RUVBL1; SMARCA5; TDP2; USP43;	DNA Repair	32	293	10.9215	0.779994	1	1	1	1	1	1
CDC7; CDT1; GINS1; ORC5; PSMD1;	DNA Replication	5	108	4.62963	0.996273	1	1	1	1	1	1
CDC7; CDT1; ORC5; PSMD1;	DNA Replication Pre-Initiation	4	85	4.70588	0.991387	1	1	1	1	1	1
GINS1;	DNA strand elongation	1	32	3.125	0.979002	1	1	1	1	1	1
DSCAM; DSCAML1; NTN1;	DSCAM interactions	3	11	27.2727	0.195293	1	1	1	1	1	1
APC; BTRC; SOX6;	Deactivation of the beta-catenin transactivating complex	3	42	7.14286	0.8873	1	1	1	1	1	1
CNOT1; CNOT11; CNOT3;	Deadenylation of mRNA	3	23	13.0435	0.559188	1	1	1	1	1	1
CNOT1; CNOT11; CNOT3; LSM6;	Deadenylation-dependent mRNA decay	4	54	7.40741	0.895575	1	1	1	1	1	1
BIRC2; NSMAF; TAB2;	Death Receptor Signalling	3	53	5.66038	0.954946	1	1	1	1	1	1
BTRC; CCL17; CCL22; CUL1; PSMD1;	Dectin-1 mediated noncanonical NF-kB signaling	5	62	8.06452	0.875419	1	1	1	1	1	1
MUC16; MUC21; MUC3A; MUC5AC; MUC6; SYK;	Dectin-2 family	6	30	20	0.200969	1	1	1	1	1	1
AMN;	Defective AMN causes hereditary megaloblastic anemia 1	1	3	33.3333	0.373724	1	1	1	1	1	1
GPC5; GPC6; SDC1;	Defective B3GALT6 causes EDSP2 and SEMDJL1	3	19	15.7895	0.444284	1	1	1	1	1	1
ADAMTS14; ADAMTS16; ADAMTS3; ADAMTSL1; ADAMTSL3; THBS2; THSD4; THSD7A;	Defective B3GALTL causes Peters-plus syndrome (PpS)	8	37	21.6216	0.117316	0.996483	1	1	1	1	1
GPC5; GPC6; SDC1;	Defective B3GAT3 causes JDSSDHD	3	19	15.7895	0.444284	1	1	1	1	1	1
GPC5; GPC6; SDC1;	Defective B4GALT7 causes EDS, progeroid type	3	19	15.7895	0.444284	1	1	1	1	1	1
MUC16; MUC21; MUC3A; MUC5AC; MUC6;	Defective C1GALT1C1 causes Tn polyagglutination syndrome (TNPS)	5	18	27.7778	0.101977	0.933688	1	1	1	1	1
PSMD1;	Defective CFTR causes cystic fibrosis	1	61	1.63934	0.999299	1	1	1	1	1	1
CSF2RB;	Defective CSF2RA causes pulmonary surfactant metabolism dysfunction 4 (SMDP4)	1	8	12.5	0.651126	1	1	1	1	1	1
CSF2RB;	Defective CSF2RB causes pulmonary surfactant metabolism dysfunction 5 (SMDP5)	1	8	12.5	0.651126	1	1	1	1	1	1
AMN;	Defective CUBN causes hereditary megaloblastic anemia 1	1	3	33.3333	0.373724	1	1	1	1	1	1
GPC5; GPC6; SDC1;	Defective EXT1 causes exostoses 1, TRPS2 and CHDS	3	12	25	0.225378	1	1	1	1	1	1
GPC5; GPC6; SDC1;	Defective EXT2 causes exostoses 2	3	12	25	0.225378	1	1	1	1	1	1
MUC16; MUC21; MUC3A; MUC5AC; MUC6;	Defective GALNT12 causes colorectal cancer 1 (CRCS1)	5	18	27.7778	0.101977	0.933688	1	1	1	1	1
MUC16; MUC21; MUC3A; MUC5AC; MUC6;	Defective GALNT3 causes familial hyperphosphatemic tumoral calcinosis (HFTC)	5	18	27.7778	0.101977	0.933688	1	1	1	1	1
PCCB;	Defective HLCS causes multiple carboxylase deficiency	1	6	16.6667	0.559125	1	1	1	1	1	1
NOTCH2;	Defective LFNG causes SCDO3	1	4	25	0.442877	1	1	1	1	1	1
PCCB;	Defects in biotin (Btn) metabolism	1	6	16.6667	0.559125	1	1	1	1	1	1
AMN;	Defects in cobalamin (B12) metabolism	1	11	9.09091	0.754426	1	1	1	1	1	1
AMN; PCCB;	Defects in vitamin and cofactor metabolism	2	17	11.7647	0.636388	1	1	1	1	1	1
DEFB115; DEFB128;	Defensins	2	48	4.16667	0.979329	1	1	1	1	1	1
PSMD1;	Degradation of AXIN	1	55	1.81818	0.998583	1	1	1	1	1	1
CUL3; PSMD1;	Degradation of DVL	2	57	3.50877	0.991688	1	1	1	1	1	1
BTRC; CUL1; ITCH; PSMD1;	Degradation of GLI1 by the proteasome	4	60	6.66667	0.933236	1	1	1	1	1	1
BTRC; CUL1; GSK3B; PSMD1;	Degradation of GLI2 by the proteasome	4	60	6.66667	0.933236	1	1	1	1	1	1
APC; BTRC; CUL1; GSK3B; PSMD1;	Degradation of beta-catenin by the destruction complex	5	84	5.95238	0.974081	1	1	1	1	1	1
ADAMTS16; CAPN8; COL15A1; COL16A1; COL17A1; COL18A1; COL19A1; COL23A1; COL26A1; COL9A1; LAMA5; MMP2; MMP24; NID1; OPTC; SPOCK3; TMPRSS6;	Degradation of the extracellular matrix	17	109	15.5963	0.225049	1	1	1	1	1	1
CACNA1A; CACNA1B; CACNA1E; CACNA2D1; CACNA2D3; CACNB2; CACNG2; CACNG4;	Depolarization of the Presynaptic Terminal Triggers the Opening of Calcium Channels	8	13	61.5385	0.00117948	0.126327	1	1	1	1	0.989007
CENPP; RUVBL1; SMARCA5;	Deposition of new CENPA-containing nucleosomes at the centromere	3	54	5.55556	0.95868	1	1	1	1	1	1
APP; BCL2L11;	Deregulated CDK5 triggers multiple neurodegenerative pathways in Alzheimer's disease models	2	22	9.09091	0.760061	1	1	1	1	1	1
NOX4; PRDX3;	Detoxification of Reactive Oxygen Species	2	37	5.40541	0.939198	1	1	1	1	1	1
ACTL6A; ADRB2; APC; ASXL2; BIRC2; BRE; DDX58; ESR1; FOXK1; FOXK2; KDM1B; OTUD7A; PARK2; PSMD1; RAD23B; RUVBL1; SENP8; UCHL3; USP14; USP24; USP48; VDAC2; WDR48;	Deubiquitination	23	280	8.21429	0.982474	1	1	1	1	1	1
ABL1; ABLIM2; ABLIM3; ACTN2; ACTR3; ACVR1C; ACVR2A; ANGPT1; ANK1; ANK3; AP2A2; AP2S1; APBB1IP; BTC; CACNA1G; CACNA1I; CACNB2; CACNG2; CACNG3; CACNG4; CAMK2D; CAP2; CASP14; CD36; CDH4; CHD9; CLASP1; CNTN1; COL4A2; COL6A1; COL6A5; COL9A1; CSF2RB; CTNNA1; CTNNA2; CUL3; DLG1; DNM3; DOCK1; DOK6; DPYSL2; DSC1; DSC3; DSG1; EGFR; ENAH; EPHA6; EPHA8; EPHB1; ERBB4; EREG; EVPL; FGF10; FGF3; FOXP1; FRS2; GAP…	Developmental Biology	148	1038	14.2582	0.0591647	0.699496	1	1	1	1	1
AMY2A; SI;	Digestion of dietary carbohydrate	2	8	25	0.304347	1	1	1	1	1	1
LIPI;	Digestion of dietary lipid	1	17	5.88235	0.878341	1	1	1	1	1	1
APC; CSNK1G2; GSK3B; WNT3A;	Disassembly of the destruction complex and recruitment of AXIN to the membrane	4	31	12.9032	0.549881	1	1	1	1	1	1
ADAMTS14; ADAMTS16; ADAMTS3; ADAMTSL1; ADAMTSL3; AMN; AP1M1; AP1S1; AP1S3; AP2A2; AP2S1; AP3B1; APBB1IP; APC; APP; ATP6V1H; BCL2L11; BTC; BTRC; CBL; CD36; CD9; CSF2RB; CUL1; CUL5; CUX1; DKK4; DNAJC3; EGFR; ERBB4; EREG; FGF10; FGF3; FRS2; GPC5; GPC6; GSK3B; GTF2E1; GTF2F1; GTF2H3; GYS2; HDAC4; HDAC9; HEY1; KSR2; LCK; LIG4; LRRFIP1; MACF1; MAML3; MAPK1; MAPKAP1; MIB1; MUC16; MUC21; MUC3A; MUC5AC; M…	Disease	97	909	10.6711	0.935162	1	1	1	1	1	1
ADAMTS14; ADAMTS16; ADAMTS3; ADAMTSL1; ADAMTSL3; MUC16; MUC21; MUC3A; MUC5AC; MUC6; NOTCH2; THBS2; THSD4; THSD7A;	Diseases associated with O-glycosylation of proteins	14	60	23.3333	0.030389	0.522542	1	1	1	1	1
GPC5; GPC6; SDC1;	Diseases associated with glycosaminoglycan metabolism	3	26	11.5385	0.635274	1	1	1	1	1	1
CSF2RB;	Diseases associated with surfactant metabolism	1	10	10	0.723934	1	1	1	1	1	1
CD36; TLR6;	Diseases associated with the TLR signaling cascade	2	26	7.69231	0.83104	1	1	1	1	1	1
NAPEPLD; RLBP1;	Diseases associated with visual transduction	2	9	22.2222	0.346887	1	1	1	1	1	1
CD36; TLR6;	Diseases of Immune System	2	26	7.69231	0.83104	1	1	1	1	1	1
GYS2;	Diseases of carbohydrate metabolism	1	10	10	0.723934	1	1	1	1	1	1
ADAMTS14; ADAMTS16; ADAMTS3; ADAMTSL1; ADAMTSL3; GPC5; GPC6; MUC16; MUC21; MUC3A; MUC5AC; MUC6; NOTCH2; SDC1; THBS2; THSD4; THSD7A;	Diseases of glycosylation	17	86	19.7674	0.0588427	0.699496	1	1	1	1	1
AMN; CSF2RB; GYS2; PCCB;	Diseases of metabolism	4	44	9.09091	0.791287	1	1	1	1	1	1
AP3B1; APBB1IP; APC; BCL2L11; BTC; CBL; CUL1; CUX1; DKK4; EGFR; ERBB4; EREG; FGF10; FGF3; FRS2; GSK3B; GTF2F1; HDAC4; HDAC9; HEY1; KSR2; LCK; LRRFIP1; MACF1; MAML3; MAPK1; MAPKAP1; MIB1; NAPEPLD; NCOR1; NCOR2; NEURL1; NRG1; NRG2; NRG3; PIK3AP1; PIK3CA; POLR2F; PSMD1; RAP1A; RASA3; RASAL1; RBPJ; RLBP1; SOS1; TBL1XR1; TRAK1; TRIM24; VWF; WNT3A; ZMYM2;	Diseases of signal transduction	51	361	14.1274	0.210924	1	1	1	1	1	1
PRKCG;	Disinhibition of SNARE formation	1	5	20	0.504397	1	1	1	1	1	1
PSMD1;	Disorders of transmembrane transporters	1	75	1.33333	0.999864	1	1	1	1	1	1
PPFIA2; SYN3; UNC13B;	Dopamine Neurotransmitter Release Cycle	3	23	13.0435	0.559188	1	1	1	1	1	1
SLC6A3;	Dopamine clearance from the synaptic cleft	1	3	33.3333	0.373724	1	1	1	1	1	1
BTC; CUL5; EGFR; ERBB4; EREG; NRG1; NRG2; NRG3;	Downregulation of ERBB2 signaling	8	29	27.5862	0.0455786	0.656175	1	1	1	1	1
NRG1; NRG2;	Downregulation of ERBB2:ERBB3 signaling	2	13	15.3846	0.505159	1	1	1	1	1	1
ERBB4; ITCH; WWP1;	Downregulation of ERBB4 signaling	3	8	37.5	0.112918	0.971028	1	1	1	1	1
NCOR1; NCOR2; TRIM33;	Downregulation of SMAD2/3:SMAD4 transcriptional activity	3	23	13.0435	0.559188	1	1	1	1	1	1
PPP1CB;	Downregulation of TGF-beta receptor signaling	1	26	3.84615	0.957594	1	1	1	1	1	1
BTRC; CARD11; CUL1; HLA-DRB1; INPP5D; LCK; PIK3CA; PSMD1; TAB2;	Downstream TCR signaling	9	102	8.82353	0.876185	1	1	1	1	1	1
ACTN2; ADCY1; ADCY2; ADCY3; ADCY5; ADCY8; AGO4; ANGPT1; APBB1IP; BTC; CAMK2D; CSF2RB; CUL3; EGFR; ERBB4; EREG; FGF10; FGF3; FRS2; GFRA2; GRIN2A; GRIN2B; GSK3B; INSR; ITPR1; ITPR2; JAK1; KSR2; LCK; MAPK1; MAPKAP1; NCAM1; NCK1; NCK2; NRG1; NRG2; NRG3; PDE1C; PIK3AP1; PIK3CA; PRKAR1B; PRKCE; PRKCG; PSMD1; RAP1A; RASA3; RASAL1; RASGEF1A; RASGRF1; SHC3; SOS1; SPTBN1; TEK; TNRC6B; VWF;	Downstream signal transduction	55	348	15.8046	0.0573526	0.699496	1	1	1	1	1
AGO4; BTC; BTRC; CARD11; CUL1; EGFR; ERBB4; EREG; FGF10; FGF3; FRS2; GSK3B; INSR; LCK; MAPK1; MAPKAP1; NRG1; NRG2; NRG3; PIK3AP1; PIK3CA; PSMD1; TNRC6B;	Downstream signaling events of B Cell Receptor (BCR)	23	198	11.6162	0.6503	1	1	1	1	1	1
FGF10; FGF3; FRS2; PIK3CA; SOS1;	Downstream signaling of activated FGFR1	5	31	16.129	0.365609	1	1	1	1	1	1
FGF10; FGF3; FRS2; PIK3CA; SOS1;	Downstream signaling of activated FGFR2	5	30	16.6667	0.342743	1	1	1	1	1	1
FRS2; PIK3CA; SOS1;	Downstream signaling of activated FGFR3	3	25	12	0.610967	1	1	1	1	1	1
FRS2; PIK3CA; SOS1;	Downstream signaling of activated FGFR4	3	27	11.1111	0.658498	1	1	1	1	1	1
GTF2H3; POLK;	Dual Incision in GG-NER	2	41	4.87805	0.958712	1	1	1	1	1	1
GTF2H3; POLK; POLR2F;	Dual incision in TC-NER	3	65	4.61538	0.984484	1	1	1	1	1	1
CDT1; ORC5; TFDP1;	E2F mediated regulation of DNA replication	3	34	8.82353	0.791204	1	1	1	1	1	1
ORC5;	E2F-enabled inhibition of pre-replication complex formation	1	10	10	0.723934	1	1	1	1	1	1
PRKDC; RNF144A; RNF20;	E3 ubiquitin ligases ubiquitinate target proteins	3	38	7.89474	0.845639	1	1	1	1	1	1
COL9A1; COMP; HAPLN1; ITGA8; ITGA9; LAMA2; LAMA5; MATN4; NCAM1; PTPRS; TNR;	ECM proteoglycans	11	55	20	0.106984	0.960811	1	1	1	1	1
EGFR; SOS1;	EGFR Transactivation by Gastrin	2	9	22.2222	0.346887	1	1	1	1	1	1
CBL; EGFR; EPS15L1;	EGFR downregulation	3	25	12	0.610967	1	1	1	1	1	1
ADCY1; ADCY2; ADCY3; ADCY5; ADCY8; EGFR; ITPR1; ITPR2; PDE1C; PRKAR1B; PRKCE; PRKCG;	EGFR interacts with phospholipase C-gamma	12	34	35.2941	0.00343556	0.177015	1	1	1	1	1
ACTR3; AP2A2; AP2S1; EPHA6; EPHA8; EPHB1; GRIN2B; MMP2; NCK2; NGEF; ROCK2; TIAM1; VAV2;	EPH-Ephrin signaling	13	95	13.6842	0.414529	1	1	1	1	1	1
AP2A2; AP2S1; EPHA6; EPHA8; EPHB1; MMP2; TIAM1; VAV2;	EPH-ephrin mediated repulsion of cells	8	48	16.6667	0.274178	1	1	1	1	1	1
EPHA6; EPHA8; NGEF; ROCK2;	EPHA-mediated growth cone collapse	4	34	11.7647	0.616909	1	1	1	1	1	1
ACTR3; EPHB1; GRIN2B; ROCK2; TIAM1;	EPHB-mediated forward signaling	5	42	11.9048	0.603977	1	1	1	1	1	1
UGGT2;	ER Quality Control Compartment (ERQC)	1	21	4.7619	0.923838	1	1	1	1	1	1
ANK1; ANK3; CD55; COG5; COG6; COPA; COPG2; CTAGE5; DYNC1I2; GRIA1; SEC23A; SPTBN1;	ER to Golgi Anterograde Transport	12	130	9.23077	0.871632	1	1	1	1	1	1
CD36; PSMD1; SEC61G; TLR6;	ER-Phagosome pathway	4	85	4.70588	0.991387	1	1	1	1	1	1
BTC; EGFR; ERBB4; EREG; NRG1; NRG2; NRG3;	ERBB2 Activates PTK6 Signaling	7	13	53.8462	0.00418083	0.19016	1	1	1	1	1
BTC; EGFR; ERBB4; EREG; NRG1; NRG2; NRG3;	ERBB2 Regulates Cell Motility	7	15	46.6667	0.00755094	0.259679	1	1	1	1	1
MTA3;	ERCC6 (CSB) and EHMT2 (G9a) positively regulate rRNA expression	1	46	2.17391	0.99593	1	1	1	1	1	1
MAPK1; MEF2A; MEF2C; RPS6KA2;	ERK/MAPK targets	4	22	18.1818	0.321712	1	1	1	1	1	1
MAPK1;	ERKs are inactivated	1	13	7.69231	0.805682	1	1	1	1	1	1
LIG4;	Early Phase of HIV Life Cycle	1	22	4.54545	0.932255	1	1	1	1	1	1
DGKB; DGKI; ITPR1; ITPR2; MGLL; PRKCE; PRKCH;	Effects of PIP2 hydrolysis	7	27	25.9259	0.0744065	0.788821	1	1	1	1	1
CYSLTR2; PTGER2; PTGER3; TBXA2R;	Eicosanoid ligand-binding receptors	4	15	26.6667	0.150323	1	1	1	1	1	1
CYP4F11; CYP4F12; CYP4F2; PTGIS;	Eicosanoids	4	12	33.3333	0.0915501	0.896428	1	1	1	1	1
BMP10; BMP7; ELN; FBLN2; FBN2; FBN3; ITGA8; LTBP1; LTBP4;	Elastic fibre formation	9	41	21.9512	0.0945529	0.918985	1	1	1	1	1
ITPR1; ITPR2;	Elevation of cytosolic Ca2 levels	2	16	12.5	0.606348	1	1	1	1	1	1
GTF2F1; MLLT1; POLR2F;	Elongation arrest and recovery	3	49	6.12245	0.936627	1	1	1	1	1	1
CYP11B2; CYP7A1; PTGIS;	Endogenous sterols	3	27	11.1111	0.658498	1	1	1	1	1	1
RPTOR;	Energy dependent regulation of mTOR by LKB1-AMPK	1	28	3.57143	0.966451	1	1	1	1	1	1
EPHB1; NCK2;	Ephrin signaling	2	19	10.5263	0.69101	1	1	1	1	1	1
AEBP2; GSK3B; GTF2H3; JARID2; MTA3; POLR2F; SIN3B; SMARCA5;	Epigenetic regulation of gene expression	8	121	6.61157	0.978593	1	1	1	1	1	1
RAD21; STAG1;	Establishment of Sister Chromatid Cohesion	2	11	18.1818	0.428918	1	1	1	1	1	1
AKR1B15; HSD17B14;	Estrogen biosynthesis	2	6	33.3333	0.218313	1	1	1	1	1	1
EEF1A2; RPL39L; RPS3A;	Eukaryotic Translation Elongation	3	95	3.15789	0.999109	1	1	1	1	1	1
EIF2B3; EIF2B5; EIF3H; EIF5B; RPL39L; RPS3A;	Eukaryotic Translation Initiation	6	120	5	0.995979	1	1	1	1	1	1
N6AMT1; RPL39L; RPS3A;	Eukaryotic Translation Termination	3	94	3.19149	0.999017	1	1	1	1	1	1
NUP188;	Export of Viral Ribonucleoproteins from Nucleus	1	38	2.63158	0.989605	1	1	1	1	1	1
RUVBL1;	Extension of Telomeres	1	30	3.33333	0.973458	1	1	1	1	1	1
ADAMTS14; ADAMTS16; ADAMTS3; BMP10; BMP7; CAPN8; COL15A1; COL16A1; COL17A1; COL18A1; COL19A1; COL21A1; COL22A1; COL23A1; COL24A1; COL26A1; COL27A1; COL3A1; COL4A2; COL5A1; COL5A3; COL6A1; COL6A5; COL9A1; COMP; DST; ELN; FBLN2; FBN2; FBN3; HAPLN1; ITGA11; ITGA8; ITGA9; LAMA2; LAMA5; LAMC3; LTBP1; LTBP4; MATN4; MMP2; MMP24; NCAM1; NID1; OPTC; P4HA1; PTPRS; SDC1; SPOCK3; TMPRSS6; TNR;	Extracellular matrix organization	51	290	17.5862	0.0152829	0.384801	1	1	1	1	1
CUL1; FBXL7; PSMD1;	FBXL7 down-regulates AURKA during mitotic entry and in early mitosis	3	55	5.45455	0.962122	1	1	1	1	1	1
CUL1;	FBXW7 Mutants and NOTCH1 in Cancer	1	5	20	0.504397	1	1	1	1	1	1
ITPR1; ITPR2; PPP3CA; SOS1; SYK; TEC; VAV2;	FCERI mediated Ca� mobilization	7	107	6.54206	0.974076	1	1	1	1	1	1
ACTN2; ANGPT1; APBB1IP; BTC; CAMK2D; CSF2RB; CUL3; EGFR; ERBB4; EREG; FGF10; FGF3; FRS2; GFRA2; GRIN2A; GRIN2B; JAK1; KSR2; MAPK1; MAPK10; NCAM1; NRG1; NRG2; NRG3; PSMD1; RAP1A; RASA3; RASAL1; RASGEF1A; RASGRF1; SHC3; SOS1; SPTBN1; SYK; TEK; VAV2; VWF;	FCERI mediated MAPK activation	37	338	10.9467	0.790248	1	1	1	1	1	1
BTRC; CARD11; CUL1; PSMD1; TAB2;	FCERI mediated NF-kB activation	5	157	3.18471	0.999954	1	1	1	1	1	1
FGR; SYK;	FCGR activation	2	94	2.12766	0.999832	1	1	1	1	1	1
FGF10; FGF3;	FGFR1 ligand binding and activation	2	16	12.5	0.606348	1	1	1	1	1	1
CUX1; LRRFIP1; PIK3CA; TRIM24; ZMYM2;	FGFR1 mutant receptor activation	5	31	16.129	0.365609	1	1	1	1	1	1
FGF10; FGF3;	FGFR1b ligand binding and activation	2	6	33.3333	0.218313	1	1	1	1	1	1
GTF2F1; POLR2F; RBFOX2;	FGFR2 alternative splicing	3	28	10.7143	0.680635	1	1	1	1	1	1
FGF10; FGF3; FGFBP1;	FGFR2 ligand binding and activation	3	20	15	0.474251	1	1	1	1	1	1
FGF10; FGF3; GTF2F1; POLR2F;	FGFR2 mutant receptor activation	4	33	12.1212	0.595269	1	1	1	1	1	1
FGF10; FGF3; FGFBP1;	FGFR2b ligand binding and activation	3	10	30	0.166307	1	1	1	1	1	1
FGF10; FGF3;	FGFRL1 modulation of FGFR1 signaling	2	13	15.3846	0.505159	1	1	1	1	1	1
FMO2;	FMO oxidises nucleophiles	1	3	33.3333	0.373724	1	1	1	1	1	1
FGF10; FGF3; FRS2; SOS1;	FRS-mediated FGFR1 signaling	4	23	17.3913	0.347928	1	1	1	1	1	1
FGF10; FGF3; FRS2; SOS1;	FRS-mediated FGFR2 signaling	4	25	16	0.40031	1	1	1	1	1	1
FRS2; SOS1;	FRS-mediated FGFR3 signaling	2	20	10	0.715683	1	1	1	1	1	1
FRS2; SOS1;	FRS-mediated FGFR4 signaling	2	22	9.09091	0.760061	1	1	1	1	1	1
SLC2A12; SLC2A5; SLC2A9;	Facilitative Na+independent glucose transporters	3	14	21.4286	0.287662	1	1	1	1	1	1
ABL1; AK3; DOCK1; DOCK10; DOCK3; DOCK5; DOCK7; GATA4; HBD; IRF1; KIF16B; KIF1A; KIF1B; KIF21B; KIF26A; KIF26B; KIF2B; KIF5C; KIF6; KIFAP3; KLC1; PRKAR1B; RAD51B;	Factors involved in megakaryocyte development and platelet production	23	142	16.1972	0.143293	1	1	1	1	1	1
ATR; FANCC; POLN;	Fanconi Anemia Pathway	3	38	7.89474	0.845639	1	1	1	1	1	1
GNA14; GNA15; GNAQ; PLCB1;	Fatty Acids bound to GPR40 (FFAR1) regulate insulin secretion	4	8	50	0.0354526	0.549733	1	1	1	1	1
ACSL3; ACSL5; HACD2; THEM5;	Fatty Acyl-CoA Biosynthesis	4	52	7.69231	0.879379	1	1	1	1	1	1
ACSL3; ACSL5; ACSM3; AGMO; AGPAT3; AGPAT4; AHRR; CD36; CHD9; CYP7A1; HACD2; LCLAT1; MED30; MED4; MOGAT1; NCOR1; NCOR2; NFYC; NPAS2; PCCB; SIN3B; SMARCD3; TBL1XR1; THEM5; TIAM2;	Fatty acid, triacylglycerol, and ketone body metabolism	25	244	10.2459	0.845937	1	1	1	1	1	1
CYP2B6; CYP4F11; CYP4F12; CYP4F2;	Fatty acids	4	15	26.6667	0.150323	1	1	1	1	1	1
ACTN2; AGO4; ANGPT1; APBB1IP; BTC; BTRC; CAMK2D; CARD11; CSF2RB; CUL1; CUL3; EGFR; ERBB4; EREG; FGF10; FGF3; FRS2; GFRA2; GRIN2A; GRIN2B; GSK3B; INSR; ITPR1; ITPR2; JAK1; KSR2; LCK; MAPK1; MAPK10; MAPKAP1; MS4A2; NCAM1; NRG1; NRG2; NRG3; PIK3AP1; PIK3CA; PPP3CA; PSMD1; RAP1A; RASA3; RASAL1; RASGEF1A; RASGRF1; SHC3; SOS1; SPTBN1; SYK; TAB2; TEC; TEK; TNRC6B; VAV2; VWF;	Fc epsilon receptor (FCERI) signaling	54	447	12.0805	0.596441	1	1	1	1	1	1
ABI1; ABL1; ACTR3; DOCK1; FGR; ITPR1; ITPR2; MAPK1; NCK1; NCKAP1; PIK3CA; PLD1; PRKCE; SYK; VAV2; WIPF3;	Fcgamma receptor (FCGR) dependent phagocytosis	16	167	9.58084	0.869409	1	1	1	1	1	1
CATSPERD; CD9; IZUMO2; KCNU1;	Fertilization	4	26	15.3846	0.426252	1	1	1	1	1	1
ATP5L;	Formation of ATP by chemiosmotic coupling	1	18	5.55556	0.891783	1	1	1	1	1	1
VWF;	Formation of Fibrin Clot (Clotting Cascade)	1	39	2.5641	0.990755	1	1	1	1	1	1
GTF2F1; GTF2H3; POLR2F;	Formation of HIV elongation complex in the absence of HIV Tat	3	48	6.25	0.931074	1	1	1	1	1	1
GTF2F1; GTF2H3; POLR2F;	Formation of HIV-1 elongation complex containing HIV-1 Tat	3	47	6.38298	0.925076	1	1	1	1	1	1
GTF2H3; RAD23B;	Formation of Incision Complex in GG-NER	2	43	4.65116	0.966058	1	1	1	1	1	1
GTF2F1; GTF2H3; MLLT1; POLR2F;	Formation of RNA Pol II elongation complex	4	61	6.55738	0.938156	1	1	1	1	1	1
CABIN1;	Formation of Senescence-Associated Heterochromatin Foci (SAHF)	1	17	5.88235	0.878341	1	1	1	1	1	1
GTF2H3; POLR2F;	Formation of TC-NER Pre-Incision Complex	2	53	3.77358	0.987506	1	1	1	1	1	1
EIF3H; RPL39L; RPS3A;	Formation of a pool of free 40S subunits	3	102	2.94118	0.999555	1	1	1	1	1	1
GTF2F1; GTF2H3; POLR2F;	Formation of the Early Elongation Complex	3	33	9.09091	0.775317	1	1	1	1	1	1
GTF2F1; GTF2H3; POLR2F;	Formation of the HIV-1 Early Elongation Complex	3	33	9.09091	0.775317	1	1	1	1	1	1
RUVBL1; TCF4;	Formation of the beta-catenin:TCF transactivating complex	2	60	3.33333	0.993891	1	1	1	1	1	1
CASP14; DSC1; DSC3; DSG1; EVPL; KAZN; KLK14; LCE5A; LCE6A; PERP; SPINK5; SPRR1A; SPRR2A; SPRR2B;	Formation of the cornified envelope	14	71	19.7183	0.0819984	0.862819	1	1	1	1	1
EIF3H; RPS3A;	Formation of the ternary complex, and subsequently, the 43S complex	2	52	3.84615	0.986175	1	1	1	1	1	1
APP;	Formyl peptide receptors bind formyl peptides and many other ligands	1	9	11.1111	0.689657	1	1	1	1	1	1
GNA14; GNA15; GNAQ; PLCB1;	Free fatty acids regulate insulin secretion	4	8	50	0.0354526	0.549733	1	1	1	1	1
ACTN2; ANGPT1; APBB1IP; BTC; CAMK2D; CSF2RB; CUL3; EGFR; ERBB4; EREG; FGF10; FGF3; FRS2; GFRA2; GRIN2A; GRIN2B; JAK1; KSR2; MAPK1; NCAM1; NGF; NRG1; NRG2; NRG3; NTRK1; PSMD1; RAP1A; RASA3; RASAL1; RASGEF1A; RASGRF1; SHC3; SOS1; SPTBN1; TEK; VWF;	Frs2-mediated activation	36	244	14.7541	0.18771	1	1	1	1	1	1
ADRA1A; AKAP13; ARHGEF1; ARHGEF26; ARHGEF37; ARHGEF4; FGD3; FGD4; GNA12; GNG2; MCF2L; NGEF; OBSCN; PIK3CA; PREX1; ROCK2; SOS1; SOS2; TBXA2R; TIAM1; TIAM2; VAV2;	G alpha (12/13) signalling events	22	87	25.2874	0.00364074	0.177015	1	1	1	1	1
ACKR3; ADCY1; ADCY2; ADCY3; ADCY5; ADCY8; ADRA2A; APLNR; APP; C3; C5; CASR; CCL21; CCR3; CCR7; GABBR1; GABBR2; GNG2; GRM3; GRM4; GRM7; GRM8; HTR1A; HTR1B; HTR1E; HTR1F; NMU; NMUR2; OPN3; OPRL1; OPRM1; PDYN; PTGER3; RGS4; RGS6; RGS7; RGS9; SUCNR1;	G alpha (i) signalling events	38	243	15.6379	0.109372	0.971028	1	1	1	1	1
ADRA1A; APP; CASR; CHRM5; CYSLTR2; DGKB; DGKI; EDN3; GNA14; GNA15; GNAQ; GNG2; GPRC6A; GRK5; GRM5; HCRTR2; HTR2A; ITPR1; ITPR2; KISS1; MGLL; NMU; NMUR2; NPFFR2; NPSR1; NTSR1; OPN4; P2RY1; PIK3CA; PLCB1; PRKCE; PRKCH; PTAFR; TBXA2R; UTS2;	G alpha (q) signalling events	35	193	18.1347	0.0277521	0.520266	1	1	1	1	1
ADCY1; ADCY2; ADCY3; ADCY5; ADCY8; ADCYAP1R1; ADRB2; CALCB; CALCR; GNG2; GRK5; HTR4; HTR6; NPSR1; PDE10A; PDE3A; PDE3B; PDE4B; PDE4D; PTGER2; PTH1R; PTH2; RAMP1; RLN2; RXFP2; TAAR1; VIPR2;	G alpha (s) signalling events	27	144	18.75	0.0357234	0.549733	1	1	1	1	1
ADCY1; ADCY2; ADCY3; ADCY5; ADCY8; ADRA2A; GNG2; PRKCE; PRKCG; PRKCH; RGS4;	G alpha (z) signalling events	11	47	23.4043	0.0504345	0.686036	1	1	1	1	1
CSF2RB; GNG2; JAK1; PIK3CA;	G beta:gamma signalling through PI3Kgamma	4	48	8.33333	0.840376	1	1	1	1	1	1
GNG2; PLCB1;	G beta:gamma signalling through PLC beta	2	20	10	0.715683	1	1	1	1	1	1
GABBR1; GABBR2; GNG2; KCNJ12; KCNJ15; KCNJ2; KCNJ3; KCNJ6;	G protein gated Potassium channels	8	25	32	0.0242779	0.475442	1	1	1	1	1
GNG2; OPRM1; PDYN;	G-protein activation	3	28	10.7143	0.680635	1	1	1	1	1	1
CSF2RB; GNG2; JAK1; PIK3CA; PLCB1;	G-protein beta:gamma signalling	5	51	9.80392	0.754949	1	1	1	1	1	1
ADCY1; ADCY2; ADCY3; ADCY5; ADCY8; ITPR1; ITPR2; MAPK1; PDE1C; PLCB1; PRKAR1B; PRKCG;	G-protein mediated events	12	45	26.6667	0.0200598	0.441944	1	1	1	1	1
TFDP1;	G0 and Early G1	1	25	4	0.952325	1	1	1	1	1	1
CCND1; CUL1; TFDP1;	G1 Phase	3	39	7.69231	0.857156	1	1	1	1	1	1
PSMD1;	G1/S DNA Damage Checkpoints	1	66	1.51515	0.99961	1	1	1	1	1	1
CCND1; CDC7; CDT1; CUL1; ORC5; PSMD1; TFDP1;	G1/S Transition	7	118	5.9322	0.988096	1	1	1	1	1	1
CDT1; TFDP1;	G1/S-Specific Transcription	2	18	11.1111	0.664596	1	1	1	1	1	1
ATR; BRE; BRIP1; CDC7; HERC2; ORC5; PIAS4; PSMD1; RBBP8; YWHAQ;	G2/M Checkpoints	10	151	6.62252	0.987176	1	1	1	1	1	1
ATR; BRE; BRIP1; HERC2; PIAS4; RBBP8; YWHAQ;	G2/M DNA damage checkpoint	7	78	8.97436	0.842039	1	1	1	1	1	1
ALMS1; BTRC; CEP57; CEP63; CEP70; CLASP1; CUL1; DYNC1I2; FBXL7; HAUS2; PPP1CB; PPP1R12A; PSMD1; TUBGCP3;	G2/M Transition	14	177	7.9096	0.966828	1	1	1	1	1	1
AGO4; BTC; EGFR; ERBB4; EREG; FGF10; FGF3; FRS2; GSK3B; INSR; LCK; MAPK1; MAPKAP1; NRG1; NRG2; NRG3; PIK3AP1; PIK3CA; TNRC6B;	GAB1 signalosome	19	130	14.6154	0.287213	1	1	1	1	1	1
GABRA5; GABRG3;	GABA A receptor activation	2	13	15.3846	0.505159	1	1	1	1	1	1
ADCY1; ADCY2; ADCY3; ADCY5; ADCY8; GABBR1; GABBR2; GNG2; KCNJ12; KCNJ15; KCNJ2; KCNJ3; KCNJ6;	GABA B receptor activation	13	39	33.3333	0.00354915	0.177015	1	1	1	1	1
ADCY1; ADCY2; ADCY3; ADCY5; ADCY8; GABBR1; GABBR2; GABRA5; GABRG3; GNG2; KCNJ12; KCNJ15; KCNJ2; KCNJ3; KCNJ6;	GABA receptor activation	15	55	27.2727	0.00851958	0.261144	1	1	1	1	1
GMDS;	GDP-fucose biosynthesis	1	6	16.6667	0.559125	1	1	1	1	1	1
GLI3;	GLI proteins bind promoters of Hh responsive genes to promote transcription	1	7	14.2857	0.607813	1	1	1	1	1	1
BTRC; CUL1; GLI3; GSK3B; PSMD1;	GLI3 is processed to GLI3R by the proteasome	5	60	8.33333	0.858215	1	1	1	1	1	1
VWF;	GP1b-IX-V activation signalling	1	10	10	0.723934	1	1	1	1	1	1
ACKR3; ADCY1; ADCY2; ADCY3; ADCY5; ADCY8; ADCYAP1R1; ADRA1A; ADRA2A; ADRB2; AKAP13; APLNR; APP; ARHGEF1; ARHGEF26; ARHGEF37; ARHGEF4; C3; C5; CALCB; CALCR; CASR; CCL21; CCR3; CCR7; CHRM5; CSF2RB; CYSLTR2; DGKB; DGKI; EDN3; FGD3; FGD4; GABBR1; GABBR2; GNA12; GNA14; GNA15; GNAQ; GNG2; GPRC6A; GRK5; GRM3; GRM4; GRM5; GRM7; GRM8; HCRTR2; HTR1A; HTR1B; HTR1E; HTR1F; HTR2A; HTR4; HTR6; ITPR1; ITPR2; JA…	GPCR downstream signaling	130	1014	12.8205	0.374354	1	1	1	1	1	1
ACKR3; ADCYAP1R1; ADGRE1; ADGRE3; ADRA1A; ADRA2A; ADRB2; APLNR; APP; C3; C5; CALCB; CALCR; CASR; CCL21; CCR3; CCR7; CD55; CHRM5; CX3CL1; CYSLTR2; ECE1; EDN3; FZD9; GABBR1; GABBR2; GNG2; GPR39; GPRC6A; GRM3; GRM4; GRM5; GRM7; GRM8; HCRTR2; HTR1A; HTR1B; HTR1E; HTR1F; HTR2A; HTR4; HTR6; KISS1; NMU; NMUR2; NPFFR2; NPSR1; NTSR1; OPN3; OPN4; OPRL1; OPRM1; P2RY1; PDYN; PLPPR4; PRLH; PTAFR; PTGER2; PTGE…	GPCR ligand binding	74	454	16.2996	0.0186574	0.424913	1	1	1	1	1
CSF2RB; JAK1; LCK; PIK3CA; PRKCZ; SYK; VAV2;	GPVI-mediated activation cascade	7	54	12.963	0.516783	1	1	1	1	1	1
ACTN2; ANGPT1; APBB1IP; BTC; CAMK2D; CSF2RB; CUL3; EGFR; ERBB4; EREG; FGF10; FGF3; FRS2; GFRA2; GRIN2A; GRIN2B; JAK1; KSR2; MAPK1; NCAM1; NRG1; NRG2; NRG3; PSMD1; RAP1A; RASA3; RASAL1; RASGEF1A; RASGRF1; SHC3; SOS1; SPTBN1; TEK; VWF;	GRB2 events in EGFR signaling	34	239	14.2259	0.25233	1	1	1	1	1	1
BTC; EGFR; ERBB4; EREG; NRG1; NRG2; NRG3; SOS1;	GRB2 events in ERBB2 signaling	8	16	50	0.00315118	0.177015	1	1	1	1	1
APBB1IP; RAP1A; SOS1; VWF;	GRB2:SOS provides linkage to MAPK signaling for Integrins	4	15	26.6667	0.150323	1	1	1	1	1	1
NRG1; NRG2;	GRB7 events in ERBB2 signaling	2	5	40	0.176023	1	1	1	1	1	1
EIF3H; EIF5B; RPL39L; RPS3A;	GTP hydrolysis and joining of the 60S ribosomal subunit	4	113	3.53982	0.999314	1	1	1	1	1	1
DPH6; GAS6;	Gamma carboxylation, hypusine formation and arylsulfatase activation	2	39	5.12821	0.949854	1	1	1	1	1	1
GAS6;	Gamma-carboxylation of protein precursors	1	10	10	0.723934	1	1	1	1	1	1
GAS6;	Gamma-carboxylation, transport, and amino-terminal cleavage of proteins	1	11	9.09091	0.754426	1	1	1	1	1	1
POLK;	Gap-filling DNA repair synthesis and ligation in GG-NER	1	25	4	0.952325	1	1	1	1	1	1
GTF2H3; POLK; POLR2F;	Gap-filling DNA repair synthesis and ligation in TC-NER	3	64	4.6875	0.983007	1	1	1	1	1	1
ACTN2; ADRA1A; ANGPT1; APBB1IP; APP; BTC; CAMK2D; CASR; CHRM5; CSF2RB; CUL3; CYSLTR2; DGKB; DGKI; EDN3; EGFR; ERBB4; EREG; FGF10; FGF3; FRS2; GFRA2; GNA14; GNA15; GNAQ; GNG2; GPRC6A; GRIN2A; GRIN2B; GRK5; GRM5; HCRTR2; HTR2A; ITPR1; ITPR2; JAK1; KISS1; KSR2; MAPK1; MGLL; NCAM1; NMU; NMUR2; NPFFR2; NPSR1; NRG1; NRG2; NRG3; NTSR1; OPN4; P2RY1; PIK3CA; PLCB1; PRKCE; PRKCH; PSMD1; PTAFR; RAP1A; RASA3…	Gastrin-CREB signalling pathway via PKC and MAPK	70	438	15.9817	0.0301358	0.522542	1	1	1	1	1
AEBP2; AGO4; ALKBH8; ATR; BANP; BBC3; BRD7; BRIP1; CARS; CDC5L; CDKAL1; CHD9; CNOT1; CNOT11; CNOT3; CPSF3; CWC22; DDX42; EEF1A2; EGFR; EHMT1; EIF2B3; EIF2B5; EIF3H; EIF5B; ELAC2; ESR1; ESRRG; FANCC; FARS2; FBL; GATA4; GLS; GSK3B; GTF2E1; GTF2F1; GTF2H3; HIPK2; HNF4A; ICE2; IGFBP3; INTS10; INTS9; IPO8; JARID2; KAT6A; KCTD1; KCTD15; KIAA0391; L3MBTL1; LARS2; LSM6; LSM8; MAML3; MAPKAP1; MED30; MED4;…	Gene Expression	143	1810	7.90055	1	1	1	1	1	1	1
AGO4; IPO8; MYBL1; NUP188; PIWIL1; POLR2F; TDRD12; TDRD9; TNRC6B;	Gene Silencing by RNA	9	104	8.65385	0.888494	1	1	1	1	1	1
ENAH; HLA-DRB1; LCK; NCK1;	Generation of second messenger molecules	4	38	10.5263	0.695919	1	1	1	1	1	1
AGO4; ATR; BANP; BBC3; BRD7; BRIP1; CHD9; CNOT1; CNOT11; CNOT3; EGFR; EHMT1; ESR1; ESRRG; FANCC; GATA4; GLS; GTF2F1; GTF2H3; HIPK2; HNF4A; IGFBP3; KAT6A; KCTD1; KCTD15; L3MBTL1; MAML3; MAPKAP1; MED30; MED4; NCOR1; NCOR2; NOTCH2; NR2E3; NR2F1; NR3C1; NR3C2; NR6A1; PERP; POLR2F; PRDM1; PRELID3A; RBBP8; RBPJ; RPTOR; SCO1; SMARCD3; TAF3; TBL1XR1; TFAP2E; TFDP1; THRB; TNRC6B; TP63; TRIM33; WWOX; YWHAQ…	Generic Transcription Pathway	82	863	9.50174	0.993607	1	1	1	1	1	1
ACTL6A; GTF2H3; POLK; RAD23B; RUVBL1;	Global Genome Nucleotide Excision Repair (GG-NER)	5	84	5.95238	0.974081	1	1	1	1	1	1
ADCY1; ADCY2; ADCY3; ADCY5; ADCY8; GNG2; PRKAR1B;	Glucagon signaling in metabolic regulation	7	33	21.2121	0.146247	1	1	1	1	1	1
ADCY5; ADCY8; GNG2; ITPR1; ITPR2; KCNB1; KCNG2; KCNS3; PRKAR1B; RAP1A;	Glucagon-like Peptide-1 (GLP1) regulates insulin secretion	10	42	23.8095	0.0557388	0.699496	1	1	1	1	1
ADCYAP1R1; GNG2;	Glucagon-type ligand receptors	2	30	6.66667	0.882496	1	1	1	1	1	1
CYP11B2;	Glucocorticoid biosynthesis	1	9	11.1111	0.689657	1	1	1	1	1	1
SLC25A12;	Gluconeogenesis	1	32	3.125	0.979002	1	1	1	1	1	1
GYS2; PFKP; SLC25A12;	Glucose metabolism	3	79	3.79747	0.995796	1	1	1	1	1	1
NUP188;	Glucose transport	1	47	2.12766	0.99638	1	1	1	1	1	1
UGT2B28; UGT3A1;	Glucuronidation	2	23	8.69565	0.77991	1	1	1	1	1	1
AP2A2; AP2S1; CACNG2; CACNG3; CACNG4; CAMK2D; DLG1; GRIA1; GRIA2; GRIP2; PRKCG;	Glutamate Binding, Activation of AMPA Receptors and Synaptic Plasticity	11	31	35.4839	0.00483897	0.194941	1	1	1	1	1
GLS; PPFIA2; SLC1A6; SLC1A7; UNC13B;	Glutamate Neurotransmitter Release Cycle	5	24	20.8333	0.210768	1	1	1	1	1	1
GSTM3; MGST2;	Glutathione conjugation	2	37	5.40541	0.939198	1	1	1	1	1	1
AGPAT3; AGPAT4; BCHE; CHDH; CHPT1; CPNE3; CRLS1; HRASLS; HRASLS2; LCLAT1; LPGAT1; MGLL; PLA2G4D; PLA2R1; PLBD1; PLD1; PNPLA2; SLC44A1;	Glycerophospholipid biosynthesis	18	127	14.1732	0.335355	1	1	1	1	1	1
PNPLA7;	Glycerophospholipid catabolism	1	7	14.2857	0.607813	1	1	1	1	1	1
GYS2;	Glycogen storage disease type 0 (liver GYS2)	1	2	50	0.295991	1	1	1	1	1	1
GYS2;	Glycogen storage disease type IV (GBE1)	1	4	25	0.442877	1	1	1	1	1	1
GYS2;	Glycogen storage diseases	1	10	10	0.723934	1	1	1	1	1	1
GYS2;	Glycogen synthesis	1	15	6.66667	0.846244	1	1	1	1	1	1
PFKP;	Glycolysis	1	32	3.125	0.979002	1	1	1	1	1	1
INHBB;	Glycoprotein hormones	1	10	10	0.723934	1	1	1	1	1	1
B4GALT3; CHST11; CHST15; CHST3; CHSY1; CHSY3; EXT1; EXT2; GLCE; GPC5; GPC6; HAS1; HAS3; HPSE2; HS2ST1; HS3ST4; HS6ST3; NDST3; SDC1; SLC26A2; SLC35B3; XYLT1;	Glycosaminoglycan metabolism	22	122	18.0328	0.0721306	0.782339	1	1	1	1	1
ESYT2; UGT8;	Glycosphingolipid metabolism	2	46	4.34783	0.974769	1	1	1	1	1	1
BCKDHB;	Glyoxylate metabolism and glycine degradation	1	25	4	0.952325	1	1	1	1	1	1
AP1M1; AP1S1; AP1S3; AP3B1; BLOC1S4; PIK3C2A; SNX2; TPD52L1;	Golgi Associated Vesicle Biogenesis	8	56	14.2857	0.411464	1	1	1	1	1	1
MAPK1;	Golgi Cisternae Pericentriolar Stack Reorganization	1	14	7.14286	0.827148	1	1	1	1	1	1
AGPAT3; COPA; COPG2; DYNC1I2; GALNT1; KIF16B; KIF1A; KIF1B; KIF21B; KIF26A; KIF26B; KIF2B; KIF5C; KIF6; KIFAP3; KLC1; NBAS; STX18;	Golgi-to-ER retrograde transport	18	111	16.2162	0.177463	1	1	1	1	1	1
MAPK1; PRLR;	Growth hormone receptor signaling	2	24	8.33333	0.798304	1	1	1	1	1	1
ACTL6A; DMAP1; ING4; JADE1; KANSL1; KAT6A; RUVBL1;	HATs acetylate histones	7	108	6.48148	0.975803	1	1	1	1	1	1
HCN1;	HCN channels	1	4	25	0.442877	1	1	1	1	1	1
MTA3; NCOR1; NCOR2; TBL1XR1;	HDACs deacetylate histones	4	60	6.66667	0.933236	1	1	1	1	1	1
ABCG1; AMN;	HDL-mediated lipid transport	2	20	10	0.715683	1	1	1	1	1	1
KDM1B; KDM4B; KDM4C; PHF2;	HDMs demethylate histones	4	27	14.8148	0.451895	1	1	1	1	1	1
ABL1; ATR; BRE; BRIP1; HERC2; PIAS4; POLK; RAD51B; RBBP8;	HDR through Homologous Recombination (HR) or Single Strand Annealing (SSA)	9	114	7.89474	0.935764	1	1	1	1	1	1
ATR; BRIP1; POLK; RAD51B; RBBP8;	HDR through Homologous Recombination (HRR)	5	66	7.57576	0.904542	1	1	1	1	1	1
POLQ; RBBP8;	HDR through MMEJ (alt-NHEJ)	2	10	20	0.388516	1	1	1	1	1	1
ABL1; ATR; BRIP1; RBBP8;	HDR through Single Strand Annealing (SSA)	4	37	10.8108	0.677326	1	1	1	1	1	1
AP1M1; AP1S1; AP1S3; AP2A2; AP2S1; ATP6V1H; BTRC; CUL5; GTF2E1; GTF2F1; GTF2H3; LCK; LIG4; NMT2; NUP188; POLR2F; PSMD1; RNGTT; TAF3;	HIV Infection	19	238	7.98319	0.980614	1	1	1	1	1	1
GTF2E1; GTF2F1; GTF2H3; LIG4; NMT2; NUP188; POLR2F; RNGTT; TAF3;	HIV Life Cycle	9	156	5.76923	0.995803	1	1	1	1	1	1
GTF2F1; GTF2H3; POLR2F;	HIV Transcription Elongation	3	47	6.38298	0.925076	1	1	1	1	1	1
GTF2E1; GTF2F1; GTF2H3; POLR2F; TAF3;	HIV Transcription Initiation	5	46	10.8696	0.677085	1	1	1	1	1	1
GTF2F1; POLR2F;	HIV elongation arrest and recovery	2	36	5.55556	0.933094	1	1	1	1	1	1
EXT1; EXT2; GLCE; GPC5; GPC6; HS2ST1; HS3ST4; HS6ST3; NDST3; SDC1;	HS-GAG biosynthesis	10	31	32.2581	0.0119435	0.343681	1	1	1	1	1
GPC5; GPC6; HPSE2; SDC1;	HS-GAG degradation	4	21	19.0476	0.295645	1	1	1	1	1	1
GML;	HSF1 activation	1	30	3.33333	0.973458	1	1	1	1	1	1
CAMK2D; GML; RPTOR;	HSF1-dependent transactivation	3	35	8.57143	0.806143	1	1	1	1	1	1
ADCY1; ADCY2; ADCY3; ADCY5; ADCY8; BTRC; CUL1; DYNC2H1; GLI3; GSK3B; IFT172; INTU; ITCH; PRKAR1B; PSMD1;	Hedgehog 'off' state	15	100	15	0.285946	1	1	1	1	1	1
CUL3; GAS1; GLI3; ITCH; PSMD1;	Hedgehog 'on' state	5	86	5.81395	0.977779	1	1	1	1	1	1
GPC5; HHAT; PSMD1;	Hedgehog ligand biogenesis	3	65	4.61538	0.984484	1	1	1	1	1	1
ABCC4; ABL1; ACTN2; ADRA2A; AK3; ANGPT1; APBB1IP; APP; ATP2B2; CD109; CD36; CD84; CD9; CSF2RB; DGKB; DGKI; DOCK1; DOCK10; DOCK3; DOCK5; DOCK7; FGR; GAS6; GATA4; GNA12; GNA14; GNA15; GNAQ; GNG2; GYPC; HBD; INPP5D; IRF1; ITPR1; ITPR2; JAK1; KCNMA1; KIF16B; KIF1A; KIF1B; KIF21B; KIF26A; KIF26B; KIF2B; KIF5C; KIF6; KIFAP3; KLC1; LCK; MAG; MAPK1; MERTK; MGLL; MRVI1; P2RY1; PCDH7; PDE10A; PDE3A; PDE3B;…	Hemostasis	83	708	11.7232	0.70806	1	1	1	1	1	1
EXT1; EXT2; GLCE; GPC5; GPC6; HPSE2; HS2ST1; HS3ST4; HS6ST3; NDST3; SDC1; XYLT1;	Heparan sulfate/heparin (HS-GAG) metabolism	12	54	22.2222	0.05582	0.699496	1	1	1	1	1
NUP188; SLC2A5; SLC5A9;	Hexose transport	3	55	5.45455	0.962122	1	1	1	1	1	1
PSMD1;	Hh mutants abrogate ligand secretion	1	58	1.72414	0.999004	1	1	1	1	1	1
PSMD1;	Hh mutants that don't undergo autocatalytic processing are degraded by ERAD	1	56	1.78571	0.99874	1	1	1	1	1	1
CHRNA7;	Highly calcium permeable postsynaptic nicotinic acetylcholine receptors	1	11	9.09091	0.754426	1	1	1	1	1	1
CHRNE;	Highly sodium permeable acetylcholine nicotinic receptors	1	7	14.2857	0.607813	1	1	1	1	1	1
CARNMT1; HNMT; UROC1;	Histidine catabolism	3	8	37.5	0.112918	0.971028	1	1	1	1	1
CARNMT1; HNMT; HYKK; UROC1;	Histidine, lysine, phenylalanine, tyrosine, proline and tryptophan catabolism	4	44	9.09091	0.791287	1	1	1	1	1	1
ATR; BRIP1; RAD51B; RBBP8;	Homologous DNA Pairing and Strand Exchange	4	42	9.52381	0.762524	1	1	1	1	1	1
ABL1; ATR; BRE; BRIP1; HERC2; PIAS4; POLK; POLQ; RAD51B; RBBP8;	Homology Directed Repair	10	120	8.33333	0.919416	1	1	1	1	1	1
MGLL; PPP1CB;	Hormone-sensitive lipase (HSL)-mediated triacylglycerol hydrolysis	2	20	10	0.715683	1	1	1	1	1	1
AP1M1; AP1S1; AP1S3; AP2A2; AP2S1; ATP6V1H; BTRC; CUL5; LCK; NUP188; PSMD1;	Host Interactions of HIV factors	11	138	7.97101	0.947529	1	1	1	1	1	1
NUP188; PABPN1;	Host Interactions with Influenza Factors	2	45	4.44444	0.972138	1	1	1	1	1	1
HAS1; HAS3;	Hyaluronan biosynthesis and export	2	5	40	0.176023	1	1	1	1	1	1
HAS1; HAS3;	Hyaluronan metabolism	2	17	11.7647	0.636388	1	1	1	1	1	1
PLA2G4D; PLBD1;	Hydrolysis of LPC	2	8	25	0.304347	1	1	1	1	1	1
ACTN2; ANGPT1; APBB1IP; BTC; CAMK2D; CSF2RB; CUL3; EGFR; ERBB4; EREG; FGF10; FGF3; FRS2; GFRA2; GRIN2A; GRIN2B; JAK1; KSR2; MAPK1; NCAM1; NRG1; NRG2; NRG3; PDE3B; PIK3CA; PSMD1; RAP1A; RASA3; RASAL1; RASGEF1A; RASGRF1; RPTOR; SHC3; SOS1; SPTBN1; TEK; VWF;	IGF1R signaling cascade	37	292	12.6712	0.478457	1	1	1	1	1	1
BIRC2;	IKK complex recruitment mediated by RIP1	1	24	4.16667	0.946401	1	1	1	1	1	1
EBI3; IL12RB2; IL27; JAK1; OSMR;	IL-6-type cytokine receptor ligand interactions	5	20	25	0.134491	1	1	1	1	1	1
TAB2;	IRAK2 mediated activation of TAK1 complex	1	10	10	0.723934	1	1	1	1	1	1
TAB2;	IRAK2 mediated activation of TAK1 complex upon TLR7/8 or 9 stimulation	1	16	6.25	0.86323	1	1	1	1	1	1
CD36; TLR6;	IRAK4 deficiency (TLR2/4)	2	12	16.6667	0.467855	1	1	1	1	1	1
DNAJC3; SEC61G;	IRE1alpha activates chaperones	2	59	3.38983	0.993229	1	1	1	1	1	1
PRKDC;	IRF3-mediated induction of type I IFN	1	13	7.69231	0.805682	1	1	1	1	1	1
GRB10; INSR;	IRS activation	2	5	40	0.176023	1	1	1	1	1	1
ACTN2; ANGPT1; APBB1IP; BTC; CAMK2D; CSF2RB; CUL3; EGFR; ERBB4; EREG; FGF10; FGF3; FRS2; GFRA2; GRIN2A; GRIN2B; JAK1; KSR2; MAPK1; NCAM1; NRG1; NRG2; NRG3; PDE3B; PIK3CA; PSMD1; RAP1A; RASA3; RASAL1; RASGEF1A; RASGRF1; RPTOR; SHC3; SOS1; SPTBN1; TEK; VWF;	IRS-mediated signalling	37	288	12.8472	0.447182	1	1	1	1	1	1
ACTN2; ANGPT1; APBB1IP; BTC; CAMK2D; CSF2RB; CUL3; EGFR; ERBB4; EREG; FGF10; FGF3; FRS2; GFRA2; GRIN2A; GRIN2B; JAK1; KSR2; MAPK1; NCAM1; NRG1; NRG2; NRG3; PDE3B; PIK3CA; PSMD1; RAP1A; RASA3; RASAL1; RASGEF1A; RASGRF1; RPTOR; SHC3; SOS1; SPTBN1; TEK; VWF;	IRS-related events triggered by IGF1R	37	292	12.6712	0.478457	1	1	1	1	1	1
DDX58; JAK1; NUP188;	ISG15 antiviral mechanism	3	75	4	0.99386	1	1	1	1	1	1
ABCA13; ABI1; ABL1; ACTN2; ACTR3; ADCY1; ADCY2; ADCY3; ADCY5; ADCY8; ADGRE3; AGO4; ALOX5; ANGPT1; ANO6; AP1M1; AP1S1; AP1S3; AP2A2; AP2S1; APBB1IP; APP; ASB5; ATP6V0A4; ATP6V0E1; ATP6V1H; ATP8A1; ATP8B4; BATF; BCL2; BIRC2; BPI; BPIFA2; BPIFB4; BRWD1; BST1; BTC; BTRC; C1QB; C1R; C3; C5; C8B; CALML5; CAMK2D; CARD11; CBL; CBLB; CCL17; CCL22; CCND1; CD200R1; CD209; CD226; CD300A; CD300LB; CD36; CD55;…	Immune System	238	2161	11.0134	0.971553	1	1	1	1	1	1
C3; CD200R1; CD226; CD300A; CD300LB; CD96; CRTAM; KIR2DL3; LAIR2; NCR3LG1; SIGLEC8;	Immunoregulatory interactions between a Lymphoid and a non-Lymphoid cell	11	208	5.28846	0.99945	1	1	1	1	1	1
ROBO1;	Inactivation of Cdc42 and Rac	1	9	11.1111	0.689657	1	1	1	1	1	1
CAMKMT; GRK1; GRK7; NMT2; PDE6B; RGS9;	Inactivation, recovery and regulation of the phototransduction cascade	6	33	18.1818	0.256976	1	1	1	1	1	1
GATA4; LEP; SEC11A;	Incretin synthesis, secretion, and inactivation	3	23	13.0435	0.559188	1	1	1	1	1	1
AP1M1; AP1S1; AP1S3; AP2A2; AP2S1; ATP6V1H; BTRC; CBL; CD9; CUL5; DNAJC3; GTF2E1; GTF2F1; GTF2H3; LCK; LIG4; NMT2; NUP188; PABPN1; POLR2F; PSMD1; RNGTT; RPL39L; RPS3A; SV2C; SYT2; TAF3;	Infectious disease	27	444	6.08108	0.99998	1	1	1	1	1	1
APP; BCL2; PYCARD;	Inflammasomes	3	21	14.2857	0.50345	1	1	1	1	1	1
DNAJC3; GTF2F1; NUP188; PABPN1; POLR2F; RPL39L; RPS3A;	Influenza Infection	7	163	4.29448	0.999657	1	1	1	1	1	1
DNAJC3; GTF2F1; NUP188; POLR2F; RPL39L; RPS3A;	Influenza Life Cycle	6	152	3.94737	0.999728	1	1	1	1	1	1
DNAJC3; GTF2F1; NUP188; POLR2F; RPL39L; RPS3A;	Influenza Viral RNA Transcription and Replication	6	143	4.1958	0.999406	1	1	1	1	1	1
GABBR1; GABBR2; GNG2; KCNJ12; KCNJ15; KCNJ2; KCNJ3; KCNJ6;	Inhibition of voltage gated Ca2 channels via Gbeta/gamma subunits	8	25	32	0.0242779	0.475442	1	1	1	1	1
PDE3B;	Inhibition of HSL	1	2	50	0.295991	1	1	1	1	1	1
PABPN1;	Inhibition of Host mRNA Processing and RNA Silencing	1	3	33.3333	0.373724	1	1	1	1	1	1
EGFR;	Inhibition of Signaling by Overexpressed EGFR	1	2	50	0.295991	1	1	1	1	1	1
ADCY1; ADCY2; ADCY3; ADCY5; ADCY8;	Inhibition of adenylate cyclase pathway	5	14	35.7143	0.0507485	0.686036	1	1	1	1	1
TFDP1;	Inhibition of replication initiation of damaged DNA by RB1/E2F1	1	13	7.69231	0.805682	1	1	1	1	1	1
C1QB; C1R; C3; COLEC11;	Initial triggering of complement	4	103	3.8835	0.998269	1	1	1	1	1	1
VRK1; VRK2;	Initiation of Nuclear Envelope Reformation	2	13	15.3846	0.505159	1	1	1	1	1	1
CBL;	InlB-mediated entry of Listeria monocytogenes into host cell	1	16	6.25	0.86323	1	1	1	1	1	1
ABCA13; ABI1; ABL1; ACTN2; ACTR3; ADCY1; ADCY2; ADCY3; ADCY5; ADCY8; ADGRE3; AGO4; ALOX5; ANGPT1; ANO6; AP1M1; AP2A2; APBB1IP; APP; ATP6V0A4; ATP6V0E1; ATP6V1H; ATP8A1; ATP8B4; BCL2; BIRC2; BPI; BPIFA2; BPIFB4; BST1; BTC; BTRC; C1QB; C1R; C3; C5; C8B; CALML5; CAMK2D; CARD11; CCL17; CCL22; CD209; CD300A; CD300LB; CD36; CD55; CDA; COLEC11; CPNE3; CSF2RB; CUL1; CUL3; DDX58; DEFB115; DEFB128; DNAJC3;…	Innate Immune System	151	1352	11.1686	0.906952	1	1	1	1	1	1
INPP5A; INPP5D; IPPK; ITPKB; PLCB1; PLCH1;	Inositol phosphate metabolism	6	45	13.3333	0.499623	1	1	1	1	1	1
SLC5A11; SLC5A9;	Inositol transporters	2	7	28.5714	0.261312	1	1	1	1	1	1
CPE; KIF5C; MYRIP; SLC30A7; SLC30A8;	Insulin processing	5	28	17.8571	0.297399	1	1	1	1	1	1
ATP6V0A4; ATP6V0E1; ATP6V1H; INSR;	Insulin receptor recycling	4	26	15.3846	0.426252	1	1	1	1	1	1
ACTN2; ANGPT1; APBB1IP; BTC; CAMK2D; CSF2RB; CUL3; EGFR; ERBB4; EREG; FGF10; FGF3; FRS2; GFRA2; GRB10; GRIN2A; GRIN2B; INSR; JAK1; KSR2; MAPK1; NCAM1; NRG1; NRG2; NRG3; PDE3B; PIK3CA; PSMD1; RAP1A; RASA3; RASAL1; RASGEF1A; RASGRF1; RPTOR; SHC3; SOS1; SPTBN1; TEK; VWF;	Insulin receptor signalling cascade	39	291	13.4021	0.350053	1	1	1	1	1	1
ADCY1; ADCY2; ADCY3; ADCY5; ADCY8; ADRA2A; CACNA1A; CACNA1E; CACNB2; GNA14; GNA15; GNAQ; GNG2; ITPR1; ITPR2; KCNB1; KCNG2; KCNS3; PLCB1; PRKAR1B; RAP1A;	Integration of energy metabolism	21	110	19.0909	0.0510878	0.686036	1	1	1	1	1
LIG4;	Integration of provirus	1	15	6.66667	0.846244	1	1	1	1	1	1
APBB1IP; RAP1A; SOS1; SYK; VWF;	Integrin alphaIIb beta3 signaling	5	27	18.5185	0.275096	1	1	1	1	1	1
COL16A1; COL18A1; COL23A1; COL4A2; COL9A1; COMP; ITGA11; ITGA8; ITGA9;	Integrin cell surface interactions	9	67	13.4328	0.464941	1	1	1	1	1	1
ANK1; ANK3; KCNQ3; NFASC; SCN10A; SCN11A; SCN5A; SCN7A; SCN8A; SCN9A; SPTBN1;	Interaction between L1 and Ankyrins	11	29	37.931	0.00321223	0.177015	1	1	1	1	1
NUP188;	Interactions of Rev with host cellular proteins	1	37	2.7027	0.988312	1	1	1	1	1	1
NUP188;	Interactions of Vpr with host cellular proteins	1	42	2.38095	0.993495	1	1	1	1	1	1
APBA2; DLG2; DLGAP1; DLGAP2; DLGAP4; EPB41; EPB41L2; EPB41L5; GRIN2A; GRIN2B; GRM5; LRRTM4; NLGN1; NRXN2; NRXN3; PDLIM5; SYT2;	Interactions of neurexins and neuroligins at synapses	17	57	29.8246	0.0024784	0.177015	1	1	1	1	1
CAMK2D; DDX58; GBP1; GBP7; HLA-DRB1; IFNAR2; IRF1; JAK1; NCAM1; NUP188; PTAFR; TRIM5;	Interferon Signaling	12	199	6.03015	0.997607	1	1	1	1	1	1
IFNAR2; IRF1; JAK1;	Interferon alpha/beta signaling	3	68	4.41176	0.988213	1	1	1	1	1	1
CAMK2D; GBP1; GBP7; HLA-DRB1; IRF1; JAK1; NCAM1; PTAFR; TRIM5;	Interferon gamma signaling	9	93	9.67742	0.806589	1	1	1	1	1	1
ACTN2; ANGPT1; APBB1IP; BTC; CAMK2D; CSF2RB; CUL3; EGFR; ERBB4; EREG; FGF10; FGF3; FRS2; GFRA2; GRIN2A; GRIN2B; INPP5D; JAK1; KSR2; MAPK1; NCAM1; NRG1; NRG2; NRG3; PIK3CA; PSMD1; RAP1A; RASA3; RASAL1; RASGEF1A; RASGRF1; SHC3; SOS1; SPTBN1; TEK; VWF;	Interleukin receptor SHC signaling	36	249	14.4578	0.218331	1	1	1	1	1	1
BTRC; CUL1; IL1R2; TAB2;	Interleukin-1 signaling	4	44	9.09091	0.791287	1	1	1	1	1	1
CCL22; FCER2; IL1R2; JAK1; PTAFR;	Interleukin-10 signaling	5	48	10.4167	0.710064	1	1	1	1	1	1
IL12RB1; IL12RB2;	Interleukin-12 signaling	2	4	50	0.135278	1	1	1	1	1	1
IL20; IL20RA; IL22RA2;	Interleukin-19, 20, 22, 24	3	9	33.3333	0.13874	1	1	1	1	1	1
ACTN2; ANGPT1; APBB1IP; BTC; CAMK2D; CSF2RB; CUL3; EGFR; ERBB4; EREG; FGF10; FGF3; FRS2; GFRA2; GRIN2A; GRIN2B; INPP5D; JAK1; KSR2; LCK; MAPK1; NCAM1; NRG1; NRG2; NRG3; PIK3CA; PSMD1; PTK2B; RAP1A; RASA3; RASAL1; RASGEF1A; RASGRF1; SHC3; SOS1; SPTBN1; SYK; TEK; VWF;	Interleukin-2 signaling	39	256	15.2344	0.134527	1	1	1	1	1	1
ACTN2; ANGPT1; APBB1IP; BTC; CAMK2D; CBL; CSF2RB; CUL3; EGFR; ERBB4; EREG; FGF10; FGF3; FRS2; GFRA2; GRIN2A; GRIN2B; INPP5D; JAK1; KSR2; MAPK1; NCAM1; NRG1; NRG2; NRG3; PIK3CA; PSMD1; RAP1A; RASA3; RASAL1; RASGEF1A; RASGRF1; SHC3; SOS1; SPTBN1; SYK; TEC; TEK; VWF;	Interleukin-3, 5 and GM-CSF signaling	39	265	14.717	0.180225	1	1	1	1	1	1
ALOX5; BATF; BCL2; CCL22; CCND1; CD36; FCER2; IL4R; JAK1; LAMA5; MMP2; NDN; OPRM1; ZEB1;	Interleukin-4 and 13 signaling	14	111	12.6126	0.519472	1	1	1	1	1	1
CBL; EBI3; IL12RB2; IL27; JAK1; OSMR;	Interleukin-6 family signaling	6	27	22.2222	0.150201	1	1	1	1	1	1
CBL; JAK1;	Interleukin-6 signaling	2	11	18.1818	0.428918	1	1	1	1	1	1
BRWD1; JAK1;	Interleukin-7 signaling	2	17	11.7647	0.636388	1	1	1	1	1	1
AGPAT3; COG5; COG6; COPA; COPG2; CUX1; CYTH1; DYNC1I2; GALNT1; GOLGA5; KIF16B; KIF1A; KIF1B; KIF21B; KIF26A; KIF26B; KIF2B; KIF5C; KIF6; KIFAP3; KLC1; MAN1C1; NAA38; NBAS; RAB30; STX18;	Intra-Golgi and retrograde Golgi-to-ER traffic	26	180	14.4444	0.263184	1	1	1	1	1	1
COG5; COG6; CUX1; CYTH1; GOLGA5; MAN1C1; RAB30;	Intra-Golgi traffic	7	44	15.9091	0.330739	1	1	1	1	1	1
DYNC2H1; IFT172; IFT74; KIF17; KIFAP3; TRAF3IP1; WDR60;	Intraflagellar transport	7	41	17.0732	0.275924	1	1	1	1	1	1
BBC3; BCL2; BCL2L11; TFDP1; TP63; YWHAQ;	Intrinsic Pathway for Apoptosis	6	43	13.9535	0.459654	1	1	1	1	1	1
VWF;	Intrinsic Pathway of Fibrin Clot Formation	1	22	4.54545	0.932255	1	1	1	1	1	1
GABBR1; GABBR2; GNG2; KCNJ12; KCNJ15; KCNJ2; KCNJ3; KCNJ6;	Inwardly rectifying K channels	8	31	25.8065	0.0597611	0.699496	1	1	1	1	1
ANO2; ANO3; ANO6; ASIC2; ATP12A; ATP1A2; ATP1A3; ATP2B2; ATP2C1; ATP2C2; ATP6V0A4; ATP6V0E1; ATP6V1H; ATP8A1; ATP8A2; ATP8B4; BSND; CAMK2D; CLCA4; CLCN3; FXYD2; GABRA5; GABRG3; MCOLN2; NALCN; RYR2; RYR3; SCNN1B; SCNN1G; SLC17A3; SLC9C1; SLC9C2; TRDN; TRPC1; TRPC4AP; TRPM1; TRPM2; TRPM3; TRPM5; TRPV4; TTYH1; TTYH3; UNC79; WNK2; WWP1;	Ion channel transport	45	205	21.9512	0.00066174	0.084823	0.926436	0.933053	0.907907	0.926436	0.664072
ATP1A2; ATP1A3; ATP2B2; CAMK2D; FXYD2; ITPR1; ITPR2; RYR2; RYR3; SLC8A2; TRDN; TRPC1;	Ion homeostasis	12	52	23.0769	0.0456065	0.656175	1	1	1	1	1
ATP12A; ATP1A2; ATP1A3; ATP2B2; ATP2C1; ATP2C2; ATP8A1; ATP8A2; ATP8B4; CAMK2D; FXYD2;	Ion transport by P-type ATPases	11	55	20	0.106984	0.960811	1	1	1	1	1
DLG1; GRIK2; GRIK3; GRIK4;	Ionotropic activity of Kainate Receptors	4	10	40	0.0600277	0.699496	1	1	1	1	1
ATP6V0A4; ATP6V0E1; ATP6V1H;	Iron uptake and transport	3	43	6.97674	0.896005	1	1	1	1	1	1
MAPK10; TAB2;	JNK (c-Jun kinases) phosphorylation and activation mediated by activated human TAK1	2	18	11.1111	0.664596	1	1	1	1	1	1
PARK2; RAD23B;	Josephin domain DUBs	2	12	16.6667	0.467855	1	1	1	1	1	1
B4GALT3;	Keratan sulfate biosynthesis	1	28	3.57143	0.966451	1	1	1	1	1	1
B4GALT3;	Keratan sulfate/keratin metabolism	1	33	3.0303	0.981324	1	1	1	1	1	1
CASP14; DSC1; DSC3; DSG1; EVPL; KAZN; KLK14; KRT34; KRTAP5-3; KRTAP9-9; LCE5A; LCE6A; PERP; SPINK5; SPRR1A; SPRR2A; SPRR2B;	Keratinization	17	213	7.98122	0.975251	1	1	1	1	1	1
KIF16B; KIF1A; KIF1B; KIF21B; KIF26A; KIF26B; KIF2B; KIF5C; KIF6; KIFAP3; KLC1;	Kinesins	11	44	25	0.0358691	0.549733	1	1	1	1	1
EIF3H; RPL39L; RPS3A;	L13a-mediated translational silencing of Ceruloplasmin expression	3	112	2.67857	0.999837	1	1	1	1	1	1
ANK1; ANK3; AP2A2; AP2S1; CNTN1; DLG1; DNM3; DPYSL2; EGFR; GAP43; ITGA9; KCNQ3; MAPK1; NCAM1; NFASC; RPS6KA2; SCN10A; SCN11A; SCN5A; SCN7A; SCN8A; SCN9A; SPTBN1; VAV2;	L1CAM interactions	24	100	24	0.00433524	0.191021	1	1	1	1	1
AP2A2; AP2S1; LPA;	LDL-mediated lipid transport	3	22	13.6364	0.531787	1	1	1	1	1	1
CACNG2; CACNG3; CACNG4;	LGI-ADAM interactions	3	14	21.4286	0.287662	1	1	1	1	1	1
LRRFIP1;	LRR FLII-interacting protein 1 (LRRFIP1) activates type I IFN production	1	5	20	0.504397	1	1	1	1	1	1
COL18A1; LAMA2; LAMA5; LAMC3; NID1;	Laminin interactions	5	23	21.7391	0.190499	1	1	1	1	1	1
GTF2E1; GTF2F1; GTF2H3; NMT2; NUP188; POLR2F; RNGTT; TAF3;	Late Phase of HIV Life Cycle	8	143	5.59441	0.995449	1	1	1	1	1	1
CYSLTR2;	Leukotriene receptors	1	5	20	0.504397	1	1	1	1	1	1
GABRA5; GABRG3;	Ligand-gated ion channel transport	2	26	7.69231	0.83104	1	1	1	1	1	1
UNC5A; UNC5B;	Ligand-independent caspase activation via DCC	2	10	20	0.388516	1	1	1	1	1	1
GAS1;	Ligand-receptor interactions	1	8	12.5	0.651126	1	1	1	1	1	1
ABCG1; AMN; AP2A2; AP2S1; CREB3L3; LIPI; LPA; MGLL; PCSK5; PPP1CB;	Lipid digestion, mobilization, and transport	10	113	8.84956	0.884129	1	1	1	1	1	1
ABCG1; AMN; AP2A2; AP2S1; CREB3L3; LPA; PCSK5;	Lipoprotein metabolism	7	72	9.72222	0.782935	1	1	1	1	1	1
CBL;	Listeria monocytogenes entry into host cells	1	22	4.54545	0.932255	1	1	1	1	1	1
CUL1;	Loss of Function of FBXW7 in Cancer and NOTCH1 Signaling	1	5	20	0.504397	1	1	1	1	1	1
ALMS1; CEP57; CEP63; CEP70; CLASP1; DYNC1I2; HAUS2;	Loss of Nlp from mitotic centrosomes	7	69	10.1449	0.747773	1	1	1	1	1	1
ALMS1; CEP57; CEP63; CEP70; CLASP1; DYNC1I2; HAUS2;	Loss of proteins required for interphase microtubule organization from the centrosome	7	69	10.1449	0.747773	1	1	1	1	1	1
HYKK;	Lysine catabolism	1	12	8.33333	0.781552	1	1	1	1	1	1
MAN2B2;	Lysosomal oligosaccharide catabolism	1	4	25	0.442877	1	1	1	1	1	1
AP1M1; AP1S1; AP1S3; APP; CLVS1; CLVS2;	Lysosome Vesicle Biogenesis	6	35	17.1429	0.296384	1	1	1	1	1	1
PLPPR4;	Lysosphingolipid and LPA receptors	1	14	7.14286	0.827148	1	1	1	1	1	1
CENPP; CLASP1; CLIP1; KIF2B; MAPK1; MCPH1; NEK7; NSL1; NUDC; NUF2; NUP188; PSMD1; RAD21; STAG1; VRK1; VRK2;	M Phase	16	273	5.86081	0.999631	1	1	1	1	1	1
CDC7; CDT1; ORC5; PSMD1;	M/G1 Transition	4	85	4.70588	0.991387	1	1	1	1	1	1
BTRC; CUL1; MAPK1; MAPK10; MEF2A; MEF2C; RPS6KA2; TAB2;	MAP kinase activation in TLR cascade	8	63	12.6984	0.531443	1	1	1	1	1	1
APBB1IP; KSR2; MAPK1; RAP1A; VWF;	MAP2K and MAPK activation	5	38	13.1579	0.522249	1	1	1	1	1	1
BTRC; CUL1;	MAP3K8 (TPL2)-dependent MAPK1/3 activation	2	16	12.5	0.606348	1	1	1	1	1	1
ACTN2; AGO4; ANGPT1; APBB1IP; BTC; CAMK2D; CDC14A; CSF2RB; CUL3; EGFR; ERBB4; EREG; ETV4; FGF10; FGF3; FRS2; GFRA2; GRIN2A; GRIN2B; JAK1; KSR2; MAPK1; MMP2; NCAM1; NRG1; NRG2; NRG3; PSMD1; RAP1A; RASA3; RASAL1; RASGEF1A; RASGRF1; SEPT7; SHC3; SOS1; SPTBN1; TEK; TNRC6B; VWF;	MAPK family signaling cascades	40	289	13.8408	0.281468	1	1	1	1	1	1
MAPK1; MAPK10; MEF2A; MEF2C; RPS6KA2;	MAPK targets/ Nuclear events mediated by MAP kinases	5	31	16.129	0.365609	1	1	1	1	1	1
JAK1; MAPK1;	MAPK1 (ERK2) activation	2	9	22.2222	0.346887	1	1	1	1	1	1
ACTN2; ANGPT1; APBB1IP; BTC; CAMK2D; CSF2RB; CUL3; EGFR; ERBB4; EREG; FGF10; FGF3; FRS2; GFRA2; GRIN2A; GRIN2B; JAK1; KSR2; MAPK1; NCAM1; NRG1; NRG2; NRG3; PSMD1; RAP1A; RASA3; RASAL1; RASGEF1A; RASGRF1; SHC3; SOS1; SPTBN1; TEK; VWF;	MAPK1/MAPK3 signaling	34	245	13.8776	0.295833	1	1	1	1	1	1
JAK1;	MAPK3 (ERK1) activation	1	10	10	0.723934	1	1	1	1	1	1
AGO4; CDC14A; ETV4; MMP2; PSMD1; SEPT7; TNRC6B;	MAPK6/MAPK4 signaling	7	94	7.44681	0.938776	1	1	1	1	1	1
PIK3CA;	MET activates PI3K/AKT signaling	1	6	16.6667	0.559125	1	1	1	1	1	1
LAMA2; LAMA5; LAMC3;	MET activates PTK2 signaling	3	18	16.6667	0.413661	1	1	1	1	1	1
DOCK7; RAP1A;	MET activates RAP1 and RAC1	2	11	18.1818	0.428918	1	1	1	1	1	1
SOS1;	MET activates RAS signaling	1	11	9.09091	0.754426	1	1	1	1	1	1
TNS3;	MET interacts with TNS proteins	1	5	20	0.504397	1	1	1	1	1	1
DOCK7; LAMA2; LAMA5; LAMC3; RAP1A; TNS3;	MET promotes cell motility	6	29	20.6897	0.183384	1	1	1	1	1	1
MGMT;	MGMT-mediated DNA damage reversal	1	1	100	0.208615	1	1	1	1	1	1
AP1M1; AP1S1; AP1S3; AP2A2; AP2S1; CTSO; DNM3; DYNC1I2; HLA-DMA; HLA-DRB1; KIF26A; KIF2B; KIF5C; KIFAP3; KLC1; RAB7A; SEC23A;	MHC class II antigen presentation	17	103	16.5049	0.169752	1	1	1	1	1	1
ATG10; ATG4C; RPTOR; UVRAG;	Macroautophagy	4	67	5.97015	0.961345	1	1	1	1	1	1
FBL; RCL1; RPL39L; RPS3A; WDR43; XRN2;	Major pathway of rRNA processing in the nucleolus and cytosol	6	174	3.44828	0.999962	1	1	1	1	1	1
ATR; MSH4; POT1; PRDM9; RAD21; RBBP8; STAG1; SUN2; SYCE1; SYCP1;	Meiosis	10	88	11.3636	0.652019	1	1	1	1	1	1
MSH4; PRDM9; RBBP8;	Meiotic recombination	3	56	5.35714	0.965293	1	1	1	1	1	1
ATR; POT1; RAD21; STAG1; SUN2; SYCE1; SYCP1;	Meiotic synapsis	7	60	11.6667	0.619363	1	1	1	1	1	1
OCA2; TYRP1;	Melanin biosynthesis	2	5	40	0.176023	1	1	1	1	1	1
AAK1; ACTR3; ADRB2; AGFG1; AGPAT3; AMPH; ANK1; ANK3; AP1M1; AP1S1; AP1S3; AP2A2; AP2S1; AP3B1; APP; BLOC1S4; C2CD5; CBL; CD55; CLVS1; CLVS2; COG5; COG6; COPA; COPG2; CTAGE5; CUX1; CYTH1; DENND2A; DENND5B; DNM3; DYNC1I2; EGFR; EPS15L1; GALNT1; GGA1; GOLGA5; GRIA1; ITSN2; KIF16B; KIF1A; KIF1B; KIF21B; KIF26A; KIF26B; KIF2B; KIF5C; KIF6; KIFAP3; KLC1; LRP2; MAN1C1; MYH13; NAA38; NBAS; PIK3C2A; RAB30…	Membrane Trafficking	77	606	12.7063	0.440039	1	1	1	1	1	1
NMT2;	Membrane binding and targetting of GAG proteins	1	12	8.33333	0.781552	1	1	1	1	1	1
ABCG1; ACOX2; ACOX3; ACOXL; ACSL3; ACSL5; ACSM3; ACSM5; ADCY1; ADCY2; ADCY3; ADCY5; ADCY8; ADK; ADRA2A; AGMO; AGPAT3; AGPAT4; AGPS; AHRR; AK9; AKR1B15; AKR1D1; ALDH3B2; ALOX5; AMN; AMY2A; AP2A2; AP2S1; ASS1; ATP5L; B4GALT3; BBOX1; BCHE; BCKDHB; BCO1; BRIP1; BST1; BTD; CA3; CA6; CACNA1A; CACNA1E; CACNB2; CARNMT1; CD36; CD38; CDA; CERS6; CHD9; CHDH; CHPT1; CHST11; CHST15; CHST3; CHSY1; CHSY3; CMBL;…	Metabolism	219	2136	10.2528	0.998359	1	1	1	1	1	1
ASS1; BBOX1; BCKDHB; CARNMT1; DIO2; EEFSEC; GLS; HIBCH; HNMT; HYKK; MTAP; OCA2; PSMD1; RPL39L; RPS3A; SARS; TYRP1; UROC1;	Metabolism of amino acids and derivatives	18	353	5.09915	0.999993	1	1	1	1	1	1
AMY2A; B4GALT3; CHST11; CHST15; CHST3; CHSY1; CHSY3; CRYL1; EXT1; EXT2; GLCE; GPC5; GPC6; GYS2; HAS1; HAS3; HPSE2; HS2ST1; HS3ST4; HS6ST3; MAN2B2; NDST3; NUP188; PFKP; RPIA; SDC1; SI; SLC25A12; SLC26A2; SLC2A5; SLC35B3; SLC5A9; XYLT1;	Metabolism of carbohydrates	33	291	11.3402	0.715226	1	1	1	1	1	1
BCO1; CYP24A1; GPC5; GPC6; LRP1; LRP12; LRP2; SDC1;	Metabolism of fat-soluble vitamins	8	52	15.3846	0.34183	1	1	1	1	1	1
SLC19A1;	Metabolism of folate and pterines	1	17	5.88235	0.878341	1	1	1	1	1	1
HNMT;	Metabolism of ingested SeMet, Sec, MeSec into H2Se	1	8	12.5	0.651126	1	1	1	1	1	1
ABCG1; ACOX2; ACOX3; ACOXL; ACSL3; ACSL5; ACSM3; AGMO; AGPAT3; AGPAT4; AGPS; AHRR; AKR1B15; AKR1D1; ALDH3B2; ALOX5; AMN; AP2A2; AP2S1; BCHE; CD36; CERS6; CHD9; CHDH; CHPT1; COL4A3BP; CPNE3; CREB3L3; CRLS1; CSNK1G2; CYP11B2; CYP1A2; CYP4F11; CYP4F2; CYP7A1; DPEP1; ESYT2; HACD2; HRASLS; HRASLS2; HSD17B14; HSD17B4; INPP5D; LCLAT1; LIPI; LPA; LPGAT1; MED30; MED4; MGLL; MOGAT1; NCOR1; NCOR2; NFYC; NPA…	Metabolism of lipids and lipoproteins	87	800	10.875	0.895614	1	1	1	1	1	1
DDAH1; PRKG2;	Metabolism of nitric oxide	2	20	10	0.715683	1	1	1	1	1	1
NUP188;	Metabolism of non-coding RNA	1	52	1.92308	0.997986	1	1	1	1	1	1
ADK; AK9; CDA; CMPK1; DGUOK; DPYD; GDA; LHPP; PFAS; UPP2;	Metabolism of nucleotides	10	96	10.4167	0.746106	1	1	1	1	1	1
ASS1; MTAP; PSMD1;	Metabolism of polyamines	3	85	3.52941	0.997636	1	1	1	1	1	1
ACTL6A; ADAMTS14; ADAMTS16; ADAMTS3; ADAMTSL1; ADAMTSL3; ADGRF5; ADRA2A; ADRB2; ANK1; ANK3; APC; APP; ARFGEF2; ASGR1; ASGR2; ASXL2; B4GALT3; BCHE; BIRC2; BRE; BST1; C1GALT1; CALB1; CAMKMT; CD109; CD55; CHST8; CNTN4; CNTN5; COG5; COG6; COPA; COPG2; CPE; CSF2RB; CTAGE5; DDX58; DMBT1; DNAJC3; DPH6; DYNC1I2; EEF1A2; EIF2B3; EIF2B5; EIF3H; EIF5B; ESR1; FOXK1; FOXK2; FUT8; GALNT1; GALNT13; GALNT15; GAL…	Metabolism of proteins	168	1556	10.7969	0.967679	1	1	1	1	1	1
AKR1B15; CYP11B2; HSD17B14; SRD5A2;	Metabolism of steroid hormones	4	32	12.5	0.572915	1	1	1	1	1	1
AMN; BCO1; BST1; BTD; CD38; CYP24A1; GPC5; GPC6; GPHN; LRP1; LRP12; LRP2; MOCOS; NMNAT2; PCCB; PTGIS; SDC1; SLC19A1; SLC52A1; TCN1; VNN1;	Metabolism of vitamins and cofactors	21	172	12.2093	0.56251	1	1	1	1	1	1
AMN; BST1; BTD; CD38; GPHN; MOCOS; NMNAT2; PCCB; PTGIS; SLC19A1; SLC52A1; TCN1; VNN1;	Metabolism of water-soluble vitamins and cofactors	13	121	10.7438	0.729825	1	1	1	1	1	1
SLC30A7; SLC30A8; SLC41A2;	Metal ion SLC transporters	3	25	12	0.610967	1	1	1	1	1	1
BRE;	Metalloprotease DUBs	1	31	3.22581	0.976392	1	1	1	1	1	1
MTAP;	Methionine salvage pathway	1	6	16.6667	0.559125	1	1	1	1	1	1
CYP1A2; N6AMT1;	Methylation	2	14	14.2857	0.540716	1	1	1	1	1	1
AGO4; POLR2F;	MicroRNA (miRNA) biogenesis	2	23	8.69565	0.77991	1	1	1	1	1	1
CYP11B2;	Mineralocorticoid biosynthesis	1	6	16.6667	0.559125	1	1	1	1	1	1
GUCA2A;	Miscellaneous digestion events	1	4	25	0.442877	1	1	1	1	1	1
CYP4F11; CYP4F2;	Miscellaneous substrates	2	12	16.6667	0.467855	1	1	1	1	1	1
MSH3;	Mismatch Repair	1	15	6.66667	0.846244	1	1	1	1	1	1
MSH3;	Mismatch repair (MMR) directed by MSH2:MSH3 (MutSbeta)	1	14	7.14286	0.827148	1	1	1	1	1	1
APC; GSK3B;	Misspliced GSK3beta mutants stabilize beta-catenin	2	15	13.3333	0.574456	1	1	1	1	1	1
DKK4;	Misspliced LRP5 mutants have enhanced beta-catenin-dependent signaling	1	6	16.6667	0.559125	1	1	1	1	1	1
ACSM3; PCCB;	Mitochondrial Fatty Acid Beta-Oxidation	2	22	9.09091	0.760061	1	1	1	1	1	1
CHD9; MEF2C; NCOR1; SMARCD3; TBL1XR1; TFAM;	Mitochondrial biogenesis	6	54	11.1111	0.662508	1	1	1	1	1	1
SLC25A12;	Mitochondrial protein import	1	62	1.6129	0.999377	1	1	1	1	1	1
FARS2; LARS2; RARS2;	Mitochondrial tRNA aminoacylation	3	21	14.2857	0.50345	1	1	1	1	1	1
TFAM;	Mitochondrial transcription initiation	1	3	33.3333	0.373724	1	1	1	1	1	1
MRPL50; MRPS10; MRPS22;	Mitochondrial translation	3	96	3.125	0.999193	1	1	1	1	1	1
MRPL50; MRPS10; MRPS22;	Mitochondrial translation elongation	3	90	3.33333	0.998545	1	1	1	1	1	1
MRPL50; MRPS10; MRPS22;	Mitochondrial translation initiation	3	90	3.33333	0.998545	1	1	1	1	1	1
MRPL50; MRPS10; MRPS22;	Mitochondrial translation termination	3	90	3.33333	0.998545	1	1	1	1	1	1
PARK2;	Mitophagy	1	22	4.54545	0.932255	1	1	1	1	1	1
CENPP; CLASP1; CLIP1; KIF2B; NSL1; NUDC; NUF2; PSMD1; RAD21; STAG1; VRK1; VRK2;	Mitotic Anaphase	12	175	6.85714	0.988756	1	1	1	1	1	1
CCND1; CDC7; CDT1; CUL1; ORC5; PSMD1; TFDP1;	Mitotic G1-G1/S phases	7	142	4.92958	0.998088	1	1	1	1	1	1
ALMS1; BTRC; CEP57; CEP63; CEP70; CLASP1; CUL1; DYNC1I2; FBXL7; HAUS2; PPP1CB; PPP1R12A; PSMD1; TUBGCP3;	Mitotic G2-G2/M phases	14	179	7.82123	0.970164	1	1	1	1	1	1
CENPP; CLASP1; CLIP1; KIF2B; NSL1; NUDC; NUF2; PSMD1; RAD21; STAG1; VRK1; VRK2;	Mitotic Metaphase and Anaphase	12	176	6.81818	0.989426	1	1	1	1	1	1
CENPP; CLASP1; CLIP1; KIF2B; NSL1; NUDC; NUF2; RAD21; STAG1;	Mitotic Prometaphase	9	108	8.33333	0.91008	1	1	1	1	1	1
MAPK1; MCPH1; NEK7; NUP188; VRK1; VRK2;	Mitotic Prophase	6	110	5.45455	0.991153	1	1	1	1	1	1
NUDC; RAD21; STAG1;	Mitotic Telophase/Cytokinesis	3	14	21.4286	0.287662	1	1	1	1	1	1
BMP10; BMP7; FBLN2; ITGA8; LTBP1; LTBP4;	Molecules associated with elastic fibres	6	30	20	0.200969	1	1	1	1	1	1
GPHN; MOCOS;	Molybdenum cofactor biosynthesis	2	6	33.3333	0.218313	1	1	1	1	1	1
SLC26A2; SLC26A4;	Multifunctional anion exchangers	2	9	22.2222	0.346887	1	1	1	1	1	1
CHRM5;	Muscarinic acetylcholine receptors	1	5	20	0.504397	1	1	1	1	1	1
ACTN2; ANXA6; ATP1A2; ATP1A3; ATP2B2; CACNA2D1; CACNA2D3; CACNB2; CACNG2; CACNG3; CACNG4; CACNG5; CAMK2D; DYSF; FGF12; FXYD2; GATA4; HIPK2; ITPR1; ITPR2; KCNE4; KCNIP1; KCNIP3; KCNIP4; KCNJ12; KCNJ2; KCNQ1; MYBPC3; MYL3; RYR2; RYR3; SCN10A; SCN11A; SCN5A; SCN7A; SCN8A; SCN9A; SLC8A2; TMOD3; TNNT1; TNNT3; TPM4; TRDN; TRPC1; TTN;	Muscle contraction	45	198	22.7273	0.000351598	0.0708219	0.493643	0.495753	0.487666	0.493643	0.554458
APP; BTRC; CUL1; MAPK1; MAPK10; MEF2A; MEF2C; RPS6KA2; TAB2;	MyD88 cascade initiated on plasma membrane	9	84	10.7143	0.711133	1	1	1	1	1	1
CD36; TLR6;	MyD88 deficiency (TLR2/4)	2	12	16.6667	0.467855	1	1	1	1	1	1
APP; BTRC; CUL1; MAPK1; MAPK10; MEF2A; MEF2C; RPS6KA2; TAB2;	MyD88 dependent cascade initiated on endosome	9	92	9.78261	0.797306	1	1	1	1	1	1
APP; BIRC2; BTRC; CUL1; MAPK1; MAPK10; MEF2A; MEF2C; RPS6KA2; TAB2;	MyD88-independent TLR3/TLR4 cascade	10	98	10.2041	0.766678	1	1	1	1	1	1
APP; BTRC; CD36; CUL1; MAPK1; MAPK10; MEF2A; MEF2C; RPS6KA2; TAB2; TLR6;	MyD88:Mal cascade initiated on plasma membrane	11	94	11.7021	0.619502	1	1	1	1	1	1
GYS2;	Myoclonic epilepsy of Lafora	1	10	10	0.723934	1	1	1	1	1	1
ABL1; CDH4; CTNNA1; CTNNA2; MEF2A; MEF2C; NEO1; TCF12; TCF3; TCF4;	Myogenesis	10	29	34.4828	0.0083002	0.261144	1	1	1	1	1
B4GALT3; MGAT4A; MGAT4C; ST6GAL1; ST8SIA3; ST8SIA6;	N-Glycan antennae elongation	6	15	40	0.0226401	0.470413	1	1	1	1	1
B4GALT3; CHST8; FUT8; MGAT4A; MGAT4C; ST6GAL1; ST8SIA3; ST8SIA6;	N-glycan antennae elongation in the medial/trans-Golgi	8	26	30.7692	0.0287686	0.520266	1	1	1	1	1
MAN1C1;	N-glycan trimming and elongation in the cis-Golgi	1	5	20	0.504397	1	1	1	1	1	1
RAD23B; UGGT2;	N-glycan trimming in the ER and Calnexin/Calreticulin cycle	2	35	5.71429	0.926412	1	1	1	1	1	1
NGF;	NADE modulates death signalling	1	6	16.6667	0.559125	1	1	1	1	1	1
ACTN2; ANGPT1; APBB1IP; BTC; CACNA1G; CACNA1I; CACNB2; CAMK2D; COL4A2; COL6A1; COL6A5; COL9A1; CSF2RB; CUL3; EGFR; ERBB4; EREG; FGF10; FGF3; FRS2; GFRA2; GRIN2A; GRIN2B; JAK1; KSR2; MAPK1; NCAM1; NRG1; NRG2; NRG3; PSMD1; RAP1A; RASA3; RASAL1; RASGEF1A; RASGRF1; SHC3; SOS1; SPTBN1; ST8SIA4; TEK; VWF;	NCAM signaling for neurite out-growth	42	270	15.5556	0.101902	0.933688	1	1	1	1	1
CACNA1G; CACNA1I; CACNB2; COL4A2; COL6A1; COL6A5; COL9A1; GFRA2; NCAM1; ST8SIA4;	NCAM1 interactions	10	37	27.027	0.0300888	0.522542	1	1	1	1	1
NUP188;	NEP/NS2 Interacts with the Cellular Export Machinery	1	37	2.7027	0.988312	1	1	1	1	1	1
DDX58;	NF-kB activation through FADD/RIP-1 pathway mediated by caspase-8 and -10	1	12	8.33333	0.781552	1	1	1	1	1	1
NGF;	NF-kB is activated and signals survival	1	13	7.69231	0.805682	1	1	1	1	1	1
NGF; SORCS3;	NFG and proNGF binds to p75NTR	2	3	66.6667	0.0971126	0.918985	1	1	1	1	1
NGF; PCSK5;	NGF processing	2	4	50	0.135278	1	1	1	1	1	1
ACTN2; ADCY1; ADCY2; ADCY3; ADCY5; ADCY8; ADCYAP1R1; AGO4; ANGPT1; AP2A2; AP2S1; APBB1IP; BTC; CAMK2D; CSF2RB; CUL3; DNAL4; DNM3; EGFR; ERBB4; EREG; FGF10; FGF3; FRS2; GFRA2; GRIN2A; GRIN2B; GSK3B; INSR; ITPR1; ITPR2; JAK1; KSR2; LCK; MAPK1; MAPKAP1; MEF2A; MEF2C; NCAM1; NGF; NRG1; NRG2; NRG3; NTRK1; PDE1C; PIK3AP1; PIK3CA; PRKAR1B; PRKCE; PRKCG; PSMD1; RALB; RAP1A; RASA3; RASAL1; RASGEF1A; RASGR…	NGF signalling via TRKA from the plasma membrane	64	383	16.7102	0.0180205	0.423482	1	1	1	1	1
ADCYAP1R1; NTRK1;	NGF-independant TRKA activation	2	5	40	0.176023	1	1	1	1	1	1
MAML3; NOTCH2; RBPJ;	NICD traffics to nucleus	3	13	23.0769	0.256261	1	1	1	1	1	1
BTRC; CUL1; PSMD1;	NIK-->noncanonical NF-kB signaling	3	59	5.08475	0.973368	1	1	1	1	1	1
BIRC2; ITCH; TAB2;	NOD1/2 Signaling Pathway	3	31	9.67742	0.740573	1	1	1	1	1	1
CUL1; HDAC4; HDAC9; HEY1; MAML3; NCOR1; NCOR2; RBPJ; TBL1XR1;	NOTCH1 Intracellular Domain Regulates Transcription	9	47	19.1489	0.159918	1	1	1	1	1	1
CNTN1; MIB1; NEURL1; NOTCH2;	NOTCH2 Activation and Transmission of Signal to the Nucleus	4	21	19.0476	0.295645	1	1	1	1	1	1
FCER2; MAML3; NOTCH2; RBPJ;	NOTCH2 intracellular domain regulates transcription	4	12	33.3333	0.0915501	0.896428	1	1	1	1	1
NCOR1; NPAS2;	NR1D1 (REV-ERBA) represses gene expression	2	8	25	0.304347	1	1	1	1	1	1
AKAP13; ARHGEF1; ARHGEF26; ARHGEF37; ARHGEF4; BCL2L11; FGD3; FGD4; MCF2L; NGEF; NGF; OBSCN; PREX1; SOS1; SOS2; TIAM1; TIAM2; VAV2;	NRAGE signals death through JNK	18	59	30.5085	0.0015231	0.126327	1	1	1	1	0.989007
NGF;	NRIF signals cell death from the nucleus	1	15	6.66667	0.846244	1	1	1	1	1	1
SLC5A9;	Na+dependent glucose transporters	1	6	16.6667	0.559125	1	1	1	1	1	1
SLC22A2; SLC6A2; SLC6A20; SLC6A3;	Naﰩ� dependent neurotransmitter transporters	4	19	21.0526	0.244501	1	1	1	1	1	1
AP2A2; AP2S1; ATP6V1H; LCK;	Nef Mediated CD4 Down-regulation	4	10	40	0.0600277	0.699496	1	1	1	1	1
AP2A2; AP2S1; ATP6V1H;	Nef Mediated CD8 Down-regulation	3	8	37.5	0.112918	0.971028	1	1	1	1	1
LCK;	Nef and signal transduction	1	9	11.1111	0.689657	1	1	1	1	1	1
AP1M1; AP1S1; AP1S3;	Nef mediated downregulation of MHC class I complex cell surface expression	3	11	27.2727	0.195293	1	1	1	1	1	1
AP1M1; AP1S1; AP1S3; AP2A2; AP2S1; ATP6V1H; LCK;	Nef-mediates down modulation of cell surface receptors by recruiting them to clathrin adapters	7	22	31.8182	0.0348991	0.549733	1	1	1	1	1
GTF2H3; POLR2F; SIN3B; SMARCA5;	Negative epigenetic regulation of rRNA expression	4	82	4.87805	0.988848	1	1	1	1	1	1
MAPK1;	Negative feedback regulation of MAPK pathway	1	6	16.6667	0.559125	1	1	1	1	1	1
CBL; FGF10; FGF3; FRS2; MAPK1;	Negative regulation of FGFR1 signaling	5	33	15.1515	0.411324	1	1	1	1	1	1
CBL; FGF10; FGF3; FRS2; MAPK1;	Negative regulation of FGFR2 signaling	5	34	14.7059	0.434022	1	1	1	1	1	1
CBL; FRS2; MAPK1;	Negative regulation of FGFR3 signaling	3	29	10.3448	0.701684	1	1	1	1	1	1
CBL; FRS2; MAPK1;	Negative regulation of FGFR4 signaling	3	31	9.67742	0.740573	1	1	1	1	1	1
MAPK1;	Negative regulation of MAPK pathway	1	40	2.5	0.991777	1	1	1	1	1	1
CBL;	Negative regulation of MET activity	1	21	4.7619	0.923838	1	1	1	1	1	1
DKK4; SFRP1; WNT3A; WNT9A;	Negative regulation of TCF-dependent signaling by WNT ligand antagonists	4	15	26.6667	0.150323	1	1	1	1	1	1
KCTD1; KCTD15; TFAP2E; WWOX;	Negative regulation of activity of TFAP2 (AP-2) family transcription factors	4	10	40	0.0600277	0.699496	1	1	1	1	1
BTC; EGFR; ERBB4; EREG; FGF10; FGF3; FRS2; INSR; LCK; MAPK1; NRG1; NRG2; NRG3; PIK3AP1; PIK3CA;	Negative regulation of the PI3K/AKT network	15	94	15.9574	0.219736	1	1	1	1	1	1
DDX58; ITCH; RNF125; RNF216;	Negative regulators of RIG-I/MDA5 signaling	4	34	11.7647	0.616909	1	1	1	1	1	1
ACTN2; KIRREL; KIRREL3; MAGI2; NCK1; NCK2; PIK3CA; SPTBN1;	Nephrin interactions	8	22	36.3636	0.0137725	0.371108	1	1	1	1	1
NTN1; UNC5A; UNC5B; UNC5C; UNC5D;	Netrin mediated repulsion signals	5	10	50	0.0189855	0.424913	1	1	1	1	1
ABLIM2; ABLIM3; DOCK1; NCK1; NEO1; NTN1; ROBO1; SLIT3; TRPC1; UNC5A; UNC5B; UNC5C; UNC5D;	Netrin-1 signaling	13	42	30.9524	0.00593127	0.214438	1	1	1	1	1
APP; BCL2L11;	Neurodegenerative Diseases	2	22	9.09091	0.760061	1	1	1	1	1	1
ANK1; CNTN1; NFASC;	Neurofascin interactions	3	7	42.8571	0.0891714	0.885434	1	1	1	1	1
ACTN2; ADCY1; ADCY2; ADCY3; ADCY5; ADCY8; AP2A2; AP2S1; APBA2; BCHE; CACNA1A; CACNA1B; CACNA1E; CACNA2D1; CACNA2D3; CACNB2; CACNG2; CACNG3; CACNG4; CAMK2D; CHRNA7; CHRNE; DLG1; DLG2; DLGAP1; DLGAP2; DLGAP4; EPB41; EPB41L2; EPB41L5; GABBR1; GABBR2; GABRA5; GABRG3; GLS; GNG2; GRIA1; GRIA2; GRIK2; GRIK3; GRIK4; GRIN2A; GRIN2B; GRIP2; GRM5; HCN1; KCNAB2; KCNB1; KCNB2; KCNC1; KCNG2; KCNH1; KCNH7; KCNJ…	Neuronal System	86	342	25.1462	2.45532e-08	3.462e-05	3.462e-05	3.462e-05	3.462e-05	3.462e-05	0.000271037
SV2C; SYT2;	Neurotoxicity of clostridium toxins	2	20	10	0.715683	1	1	1	1	1	1
BCHE; SLC22A2; SLC6A3;	Neurotransmitter Clearance In The Synaptic Cleft	3	9	33.3333	0.13874	1	1	1	1	1	1
ACTN2; ADCY1; ADCY2; ADCY3; ADCY5; ADCY8; AP2A2; AP2S1; CACNG2; CACNG3; CACNG4; CAMK2D; CHRNA7; CHRNE; DLG1; GABBR1; GABBR2; GABRA5; GABRG3; GNG2; GRIA1; GRIA2; GRIK2; GRIK3; GRIK4; GRIN2A; GRIN2B; GRIP2; KCNJ12; KCNJ15; KCNJ2; KCNJ3; KCNJ6; MAPK1; PLCB1; PRKCG; RASGRF1; RPS6KA2;	Neurotransmitter Receptor Binding And Downstream Transmission In The Postsynaptic Cell	38	142	26.7606	6.20481e-05	0.0291626	0.0873637	0.0874878	0.0873017	0.0873637	0.228312
GLS; PPFIA2; SLC1A6; SLC1A7; SLC22A2; SYN3; UNC13B;	Neurotransmitter Release Cycle	7	51	13.7255	0.461913	1	1	1	1	1	1
ABCA13; ADGRE3; ALOX5; ANO6; AP1M1; AP2A2; ATP8A1; ATP8B4; BPI; BST1; C3; CALML5; CD300A; CD36; CD55; CDA; CPNE3; DNAJC3; DSC1; DSG1; ERP44; FGR; KCNAB2; LRRC7; MAPK1; METTL7A; NFASC; OLFM4; PLD1; PSMD1; PTAFR; PTPRN2; PYCARD; RAB37; RAB7A; RAP1A; SCAMP1; SLC27A2; SLC2A5; STK10; TCN1; TRPM2; TSPAN14; VNN1;	Neutrophil degranulation	44	479	9.1858	0.980829	1	1	1	1	1	1
PTGIS;	Nicotinamide salvaging	1	18	5.55556	0.891783	1	1	1	1	1	1
BST1; CD38; NMNAT2; PTGIS;	Nicotinate metabolism	4	29	13.7931	0.501946	1	1	1	1	1	1
ITPR1; KCNMA1; MRVI1; PDE10A; PDE3A; PDE3B; PDE9A; PRKG1; PRKG2;	Nitric oxide stimulates guanylate cyclase	9	25	36	0.00968291	0.290487	1	1	1	1	1
GTF2H3; POLR2F; SIN3B; SMARCA5;	NoRC negatively regulates rRNA expression	4	79	5.06329	0.985602	1	1	1	1	1	1
LAMA2; LAMA5; LAMC3; SDC1;	Non-integrin membrane-ECM interactions	4	42	9.52381	0.762524	1	1	1	1	1	1
BRE; HERC2; LIG4; PIAS4; PRKDC; TDP2;	Nonhomologous End-Joining (NHEJ)	6	52	11.5385	0.629272	1	1	1	1	1	1
RPL39L; RPS3A; SMG6; UPF2;	Nonsense Mediated Decay (NMD) enhanced by the Exon Junction Complex (EJC)	4	116	3.44828	0.999482	1	1	1	1	1	1
RPL39L; RPS3A;	Nonsense Mediated Decay (NMD) independent of the Exon Junction Complex (EJC)	2	96	2.08333	0.999865	1	1	1	1	1	1
RPL39L; RPS3A; SMG6; UPF2;	Nonsense-Mediated Decay (NMD)	4	116	3.44828	0.999482	1	1	1	1	1	1
PPFIA2; SLC22A2; UNC13B;	Norepinephrine Neurotransmitter Release Cycle	3	18	16.6667	0.413661	1	1	1	1	1	1
MAML3; NOTCH2; RBPJ;	Notch-HLH transcription pathway	3	13	23.0769	0.256261	1	1	1	1	1	1
ANK1; DLG1;	NrCAM interactions	2	7	28.5714	0.261312	1	1	1	1	1	1
NEK7; NUP188; VRK1; VRK2;	Nuclear Envelope Breakdown	4	52	7.69231	0.879379	1	1	1	1	1	1
VRK1; VRK2;	Nuclear Envelope Reassembly	2	13	15.3846	0.505159	1	1	1	1	1	1
MAPK1; MEF2A; MEF2C; RPS6KA2;	Nuclear Events (kinase and transcription factor activation)	4	25	16	0.40031	1	1	1	1	1	1
NEK7; NUP188;	Nuclear Pore Complex (NPC) Disassembly	2	35	5.71429	0.926412	1	1	1	1	1	1
ESR1; ESRRG; HNF4A; NR2E3; NR2F1; NR3C1; NR3C2; NR6A1; THRB;	Nuclear Receptor transcription pathway	9	51	17.6471	0.212892	1	1	1	1	1	1
NUP188;	Nuclear import of Rev protein	1	33	3.0303	0.981324	1	1	1	1	1	1
BTC; ERBB4; EREG; ESR1; NCOR1; NRG1; NRG2; NRG3; TAB2; WWOX;	Nuclear signaling by ERBB4	10	25	40	0.00360629	0.177015	1	1	1	1	1
CENPP; RUVBL1; SMARCA5;	Nucleosome assembly	3	54	5.55556	0.95868	1	1	1	1	1	1
ACTL6A; GTF2H3; POLK; POLR2F; RAD23B; RUVBL1;	Nucleotide Excision Repair	6	110	5.45455	0.991153	1	1	1	1	1	1
APP; BCL2; BIRC2; ITCH; PYCARD; TAB2;	Nucleotide-binding domain, leucine rich repeat containing receptor (NLR) signaling pathways	6	51	11.7647	0.611959	1	1	1	1	1	1
P2RY1;	Nucleotide-like (purinergic) receptors	1	16	6.25	0.86323	1	1	1	1	1	1
ADAMTS14; ADAMTS16; ADAMTS3; ADAMTSL1; ADAMTSL3; THBS2; THSD4; THSD7A;	O-glycosylation of TSR domain-containing proteins	8	39	20.5128	0.141386	1	1	1	1	1	1
ADAMTS14; ADAMTS16; ADAMTS3; ADAMTSL1; ADAMTSL3; C1GALT1; GALNT1; GALNT13; GALNT15; GALNT16; GALNT7; GALNT8; GALNT9; GALNTL6; MUC16; MUC21; MUC3A; MUC5AC; MUC6; ST6GAL1; ST6GALNAC3; THBS2; THSD4; THSD7A; WBSCR17;	O-linked glycosylation	25	115	21.7391	0.0104263	0.306274	1	1	1	1	1
C1GALT1; GALNT1; GALNT13; GALNT15; GALNT16; GALNT7; GALNT8; GALNT9; GALNTL6; MUC16; MUC21; MUC3A; MUC5AC; MUC6; ST6GAL1; ST6GALNAC3; WBSCR17;	O-linked glycosylation of mucins	17	66	25.7576	0.00847492	0.261144	1	1	1	1	1
OR10AD1; OR10H1; OR10J5; OR11H4; OR1D2; OR2A12; OR2B11; OR2M2; OR2M3; OR2V1; OR4K2; OR4N2; OR4X1; OR51E1; OR51J1; OR56B4; OR5B12; OR6T1; OR6V1; OR8K1; OR9K2; OR9Q1;	Olfactory Signaling Pathway	22	432	5.09259	0.999999	1	1	1	1	1	1
AGO4; ID1; MAPK1; TFDP1; TNRC6B;	Oncogene Induced Senescence	5	34	14.7059	0.434022	1	1	1	1	1	1
AP3B1; APBB1IP; BCL2L11; KSR2; MACF1; MAPK1; RAP1A; RASA3; RASAL1; TRAK1; TRIM24; VWF;	Oncogenic MAPK signaling	12	72	16.6667	0.213224	1	1	1	1	1	1
ADCY1; ADCY2; ADCY3; ADCY5; ADCY8; GNG2; ITPR1; ITPR2; MAPK1; OPRM1; PDE1C; PDE4B; PDE4D; PDYN; PLCB1; PPP3CA; PRKAR1B; PRKCG;	Opioid Signalling	18	81	22.2222	0.0226866	0.470413	1	1	1	1	1
OPN3; OPN4;	Opsins	2	9	22.2222	0.346887	1	1	1	1	1	1
CDT1; ORC5; PSMD1;	Orc1 removal from chromatin	3	71	4.22535	0.991071	1	1	1	1	1	1
HCRTR2; NPFFR2;	Orexin and neuropeptides FF and QRFP bind to their respective receptors	2	8	25	0.304347	1	1	1	1	1	1
AHI1; ALMS1; ARL13B; ASAP1; CEP57; CEP63; CEP70; CEP83; CHD9; CLASP1; DYNC1I2; DYNC2H1; HAUS2; IFT172; IFT74; KIF17; KIFAP3; MEF2C; MRPL50; MRPS10; MRPS22; NCOR1; PDE6D; PKD2; RAB3IP; SMARCD3; TBL1XR1; TFAM; TRAF3IP1; TTC8; WDR60;	Organelle biogenesis and maintenance	31	337	9.19881	0.959463	1	1	1	1	1	1
SLC22A11; SLC22A12;	Organic anion transport	2	5	40	0.176023	1	1	1	1	1	1
SLC17A1;	Organic anion transporters	1	10	10	0.723934	1	1	1	1	1	1
RUNX1; SLC22A15; SLC22A2;	Organic cation transport	3	10	30	0.166307	1	1	1	1	1	1
RUNX1; SLC22A11; SLC22A12; SLC22A15; SLC22A2;	Organic cation/anion/zwitterion transport	5	15	33.3333	0.0617331	0.713473	1	1	1	1	1
PLXNA2; PLXNA4; SEMA3E; SEMA4D;	Other semaphorin interactions	4	19	21.0526	0.244501	1	1	1	1	1	1
APC; DDX58; ESR1; OTUD7A;	Ovarian tumor domain proteases	4	36	11.1111	0.657954	1	1	1	1	1	1
AGO4; MAP4K4; MAPK1; MAPK10; PHC3; SCMH1; TFDP1; TNRC6B;	Oxidative Stress Induced Senescence	8	95	8.42105	0.893716	1	1	1	1	1	1
EGLN1; PSMD1;	Oxygen-dependent proline hydroxylation of Hypoxia-inducible Factor Alpha	2	66	3.0303	0.996719	1	1	1	1	1	1
P2RY1;	P2Y receptors	1	12	8.33333	0.781552	1	1	1	1	1	1
AP2A2; AP2S1; PRKCG; PSMD1; ROR2;	PCP/CE pathway	5	92	5.43478	0.986125	1	1	1	1	1	1
HLA-DRB1; LCK; PDCD1; PDCD1LG2;	PD-1 signaling	4	28	14.2857	0.477152	1	1	1	1	1	1
PDE3B;	PDE3B signalling	1	2	50	0.295991	1	1	1	1	1	1
INPP5D; LCK;	PECAM1 interactions	2	12	16.6667	0.467855	1	1	1	1	1	1
NFYC;	PERK regulates gene expression	1	29	3.44828	0.970159	1	1	1	1	1	1
INPP5D; PI4K2B; PIK3C2A; PIK3C2G; PIK3CA; PIKFYVE; PLEKHA2; PLEKHA6; PNPLA7;	PI Metabolism	9	78	11.5385	0.632815	1	1	1	1	1	1
FGF10; FGF3; FRS2; PIK3CA;	PI-3K cascade:FGFR1	4	21	19.0476	0.295645	1	1	1	1	1	1
FGF10; FGF3; FRS2; PIK3CA;	PI-3K cascade:FGFR2	4	23	17.3913	0.347928	1	1	1	1	1	1
FRS2; PIK3CA;	PI-3K cascade:FGFR3	2	18	11.1111	0.664596	1	1	1	1	1	1
FRS2; PIK3CA;	PI-3K cascade:FGFR4	2	20	10	0.715683	1	1	1	1	1	1
FGF10; FGF3; FRS2; PDE3B; PIK3CA; RPTOR;	PI3K Cascade	6	79	7.59494	0.918683	1	1	1	1	1	1
BTC; EGFR; ERBB4; EREG; NRG1; NRG2; NRG3; PIK3CA;	PI3K events in ERBB2 signaling	8	16	50	0.00315118	0.177015	1	1	1	1	1
BTC; ERBB4; EREG; NRG1; NRG2; NRG3; PIK3CA;	PI3K events in ERBB4 signaling	7	10	70	0.00141241	0.126327	1	1	1	1	0.989007
BTC; EGFR; ERBB4; EREG; FGF10; FGF3; FRS2; GSK3B; LCK; MAPKAP1; NRG1; NRG2; NRG3; PIK3AP1; PIK3CA;	PI3K/AKT Signaling in Cancer	15	90	16.6667	0.179757	1	1	1	1	1	1
AGO4; BTC; EGFR; ERBB4; EREG; FGF10; FGF3; FRS2; GSK3B; INSR; LCK; MAPK1; MAPKAP1; NGF; NRG1; NRG2; NRG3; NTRK1; PIK3AP1; PIK3CA; TNRC6B;	PI3K/AKT activation	21	130	16.1538	0.158753	1	1	1	1	1	1
BTC; EGFR; ERBB4; EREG; FGF10; FGF3; FRS2; INSR; LCK; MAPK1; NRG1; NRG2; NRG3; PIK3AP1; PIK3CA;	PI5P, PP2A and IER3 Regulate PI3K/AKT Signaling	15	87	17.2414	0.152367	1	1	1	1	1	1
AGO4; BTC; EGFR; ERBB4; EREG; FGF10; FGF3; FRS2; GSK3B; INSR; LCK; MAPK1; MAPKAP1; NRG1; NRG2; NRG3; PIK3AP1; PIK3CA; TNRC6B;	PIP3 activates AKT signaling	19	127	14.9606	0.257377	1	1	1	1	1	1
MYBL1; PIWIL1; POLR2F; TDRD12; TDRD9;	PIWI-interacting RNA (piRNA) biogenesis	5	29	17.2414	0.319977	1	1	1	1	1	1
ADCY1; ADCY2; ADCY3; ADCY5; ADCY8; PRKAR1B;	PKA activation	6	16	37.5	0.0282985	0.520266	1	1	1	1	1
ADCY1; ADCY2; ADCY3; ADCY5; ADCY8; PRKAR1B;	PKA activation in glucagon signalling	6	17	35.2941	0.0348139	0.549733	1	1	1	1	1
ADCY1; ADCY2; ADCY3; ADCY5; ADCY8; PRKAR1B;	PKA-mediated phosphorylation of CREB	6	17	35.2941	0.0348139	0.549733	1	1	1	1	1
PDE3B; RPTOR;	PKB-mediated events	2	40	5	0.954489	1	1	1	1	1	1
AEBP2; ASH1L; EHMT1; KMT2C; PRDM16; PRDM9; SETD7; WHSC1L1;	PKMTs methylate histone lysines	8	47	17.0213	0.257855	1	1	1	1	1	1
ADCY1; ADCY2; ADCY3; ADCY5; ADCY8; ITPR1; ITPR2; MAPK1; PDE1C; PLCB1; PRKAR1B; PRKCG;	PLC beta mediated events	12	44	27.2727	0.0175476	0.423482	1	1	1	1	1
ADCY1; ADCY2; ADCY3; ADCY5; ADCY8; ITPR1; ITPR2; NGF; NTRK1; PDE1C; PRKAR1B; PRKCE; PRKCG;	PLC-gamma1 signalling	13	34	38.2353	0.00132742	0.126327	1	1	1	1	0.989007
SYK;	PLC-mediated hydrolysis of PIP2	1	4	25	0.442877	1	1	1	1	1	1
EGFR;	PLCG1 events in ERBB2 signaling	1	4	25	0.442877	1	1	1	1	1	1
NR6A1;	POU5F1 (OCT4), SOX2, NANOG activate genes related to proliferation	1	13	7.69231	0.805682	1	1	1	1	1	1
TSC22D1;	POU5F1 (OCT4), SOX2, NANOG repress genes related to differentiation	1	10	10	0.723934	1	1	1	1	1	1
AHRR; CD36; CHD9; CYP7A1; MED30; MED4; NCOR1; NFYC; NPAS2; SMARCD3; TBL1XR1; TIAM2;	PPARA activates gene expression	12	119	10.084	0.793128	1	1	1	1	1	1
AEBP2; JARID2;	PRC2 methylates histones and DNA	2	42	4.7619	0.962558	1	1	1	1	1	1
NR3C1;	PTK6 Expression	1	5	20	0.504397	1	1	1	1	1	1
CCND1;	PTK6 Regulates Cell Cycle	1	6	16.6667	0.559125	1	1	1	1	1	1
KHDRBS2;	PTK6 Regulates Proteins Involved in RNA Processing	1	5	20	0.504397	1	1	1	1	1	1
DOCK1; RASA3; RASAL1;	PTK6 Regulates RHO GTPases, RAS GTPase and MAP kinases	3	26	11.5385	0.635274	1	1	1	1	1	1
CBL;	PTK6 Regulates RTKs and Their Effectors AKT1 and DOK1	1	9	11.1111	0.689657	1	1	1	1	1	1
EGFR;	PTK6 promotes HIF1A stabilization	1	7	14.2857	0.607813	1	1	1	1	1	1
POT1;	Packaging Of Telomere Ends	1	33	3.0303	0.981324	1	1	1	1	1	1
APBB1IP; KSR2; MAPK1; RAP1A; VWF;	Paradoxical activation of RAF signaling by kinase inactive BRAF	5	38	13.1579	0.522249	1	1	1	1	1	1
GTF2F1; POLR2F;	Pausing and recovery of HIV elongation	2	36	5.55556	0.933094	1	1	1	1	1	1
GTF2F1; POLR2F;	Pausing and recovery of Tat-mediated HIV elongation	2	35	5.71429	0.926412	1	1	1	1	1	1
RPIA;	Pentose phosphate pathway (hexose monophosphate shunt)	1	9	11.1111	0.689657	1	1	1	1	1	1
RPL39L; RPS3A;	Peptide chain elongation	2	90	2.22222	0.999742	1	1	1	1	1	1
INHBB;	Peptide hormone biosynthesis	1	12	8.33333	0.781552	1	1	1	1	1	1
BCHE; CPE; GATA4; INHBB; KIF5C; LEP; MYRIP; PLA2G7; SEC11A; SLC30A7; SLC30A8;	Peptide hormone metabolism	11	88	12.5	0.538484	1	1	1	1	1	1
ACKR3; APLNR; APP; C3; C5; CCL21; CCR3; CCR7; CX3CL1; ECE1; EDN3; HCRTR2; KISS1; NMU; NMUR2; NPFFR2; NPSR1; NTSR1; OPRL1; OPRM1; PDYN; PRLH; RLN2; RXFP2; UTS2;	Peptide ligand-binding receptors	25	189	13.2275	0.413517	1	1	1	1	1	1
ACOX2; ACOX3; ACOXL; AGPS; HSD17B4; SLC27A2;	Peroxisomal lipid metabolism	6	29	20.6897	0.183384	1	1	1	1	1	1
CACNA2D1; CACNA2D3; CACNB2; CACNG2; CACNG3; CACNG4; CACNG5; CAMK2D; FGF12; SCN10A; SCN11A; SCN5A; SCN7A; SCN8A; SCN9A;	Phase 0 - rapid depolarisation	15	44	34.0909	0.00150175	0.126327	1	1	1	1	0.989007
AHRR; CMBL; CYP11B2; CYP1A2; CYP24A1; CYP2B6; CYP2E1; CYP4F11; CYP4F12; CYP4F2; CYP7A1; FMO2; POR; PTGIS;	Phase 1 - Functionalization of compounds	14	106	13.2075	0.455749	1	1	1	1	1	1
KCNIP1; KCNIP3; KCNIP4;	Phase 1 - inactivation of fast Na channels	3	7	42.8571	0.0891714	0.885434	1	1	1	1	1
CACNA2D1; CACNA2D3; CACNB2; CACNG2; CACNG3; CACNG4; CACNG5; KCNE4; KCNQ1;	Phase 2 - plateau phase	9	27	33.3333	0.0142126	0.371108	1	1	1	1	1
KCNE4; KCNQ1;	Phase 3 - rapid repolarisation	2	8	25	0.304347	1	1	1	1	1	1
KCNJ12; KCNJ2;	Phase 4 - resting membrane potential	2	19	10.5263	0.69101	1	1	1	1	1	1
ACSM5; CYP1A2; GLYATL2; GSTM3; MGST2; N6AMT1; NAT1; SLC26A2; SLC35B3; SULT2B1; UGT2B28; UGT3A1;	Phase II conjugation	12	102	11.7647	0.614004	1	1	1	1	1	1
FGF10; FGF3;	Phospholipase C-mediated cascade: FGFR1	2	16	12.5	0.606348	1	1	1	1	1	1
FGF10; FGF3;	Phospholipase C-mediated cascade; FGFR2	2	18	11.1111	0.664596	1	1	1	1	1	1
AGPAT3; AGPAT4; BCHE; CHDH; CHPT1; CPNE3; CRLS1; HRASLS; HRASLS2; INPP5D; LCLAT1; LPGAT1; MGLL; PI4K2B; PIK3C2A; PIK3C2G; PIK3CA; PIKFYVE; PLA2G4D; PLA2R1; PLBD1; PLD1; PLEKHA2; PLEKHA6; PNPLA2; PNPLA7; SLC44A1;	Phospholipid metabolism	27	204	13.2353	0.406665	1	1	1	1	1	1
HLA-DRB1; LCK;	Phosphorylation of CD3 and TCR zeta chains	2	27	7.40741	0.845541	1	1	1	1	1	1
GATA4; HIPK2;	Physiological factors	2	12	16.6667	0.467855	1	1	1	1	1	1
PARK2;	Pink/Parkin Mediated Mitophagy	1	22	4.54545	0.932255	1	1	1	1	1	1
AGPS;	Plasmalogen biosynthesis	1	2	50	0.295991	1	1	1	1	1	1
VWF;	Platelet Adhesion to exposed collagen	1	13	7.69231	0.805682	1	1	1	1	1	1
ADRA2A; APBB1IP; RAP1A; SOS1; SYK; VWF;	Platelet Aggregation (Plug Formation)	6	37	16.2162	0.336845	1	1	1	1	1	1
ABCC4; ACTN2; ADRA2A; APBB1IP; APP; CD109; CD36; CD9; CSF2RB; DGKB; DGKI; GAS6; GNA12; GNA14; GNA15; GNAQ; GNG2; ITPR1; ITPR2; JAK1; LCK; MAPK1; MGLL; P2RY1; PCDH7; PHACTR2; PIK3CA; PRKCE; PRKCG; PRKCH; PRKCZ; RAP1A; SCCPDH; SOS1; STXBP2; SYK; TBXA2R; TTN; VAV2; VWF;	Platelet activation, signaling and aggregation	40	277	14.4404	0.205872	1	1	1	1	1	1
ATP2B2; ITPR1; ITPR2; SLC8A2;	Platelet calcium homeostasis	4	28	14.2857	0.477152	1	1	1	1	1	1
ABCC4; ACTN2; APP; CD109; CD36; CD9; GAS6; PCDH7; PHACTR2; SCCPDH; STXBP2; TTN; VWF;	Platelet degranulation	13	128	10.1562	0.792727	1	1	1	1	1	1
ATP2B2; FGR; GNG2; ITPR1; ITPR2; KCNMA1; MRVI1; PDE10A; PDE3A; PDE3B; PDE9A; PRKG1; PRKG2; SLC8A2;	Platelet homeostasis	14	89	15.7303	0.244044	1	1	1	1	1	1
FGR;	Platelet sensitization by LDL	1	17	5.88235	0.878341	1	1	1	1	1	1
GSK3B; MTA3; POLR2F; SMARCA5;	Positive epigenetic regulation of rRNA expression	4	76	5.26316	0.981472	1	1	1	1	1	1
ACTN2; ADCY1; ADCY3; ADCY8; CAMK2D; GRIN2A; GRIN2B; MAPK1; RASGRF1; RPS6KA2;	Post NMDA receptor activation events	10	35	28.5714	0.0226731	0.470413	1	1	1	1	1
CPSF3; PABPN1; WDR33;	Post-Elongation Processing of Intron-Containing pre-mRNA	3	57	5.26316	0.968212	1	1	1	1	1	1
CPSF3; PABPN1; WDR33;	Post-Elongation Processing of Intronless pre-mRNA	3	28	10.7143	0.680635	1	1	1	1	1	1
CPSF3; PABPN1; WDR33;	Post-Elongation Processing of the Transcript	3	66	4.54545	0.985838	1	1	1	1	1	1
AGO4; TNRC6B;	Post-transcriptional silencing by small RNAs	2	7	28.5714	0.261312	1	1	1	1	1	1
BST1; CD109; CNTN4; CNTN5; LSAMP; LY6H; LYPD6B; LYPD8; NEGR1; NTM; OPCML; PIGL; PLET1; RAET1L; RTN4RL1; TECTA; VNN1; VNN3;	Post-translational modification: synthesis of GPI-anchored proteins	18	92	19.5652	0.0568906	0.699496	1	1	1	1	1
ACTL6A; ADAMTS14; ADAMTS16; ADAMTS3; ADAMTSL1; ADAMTSL3; ADRB2; ANK1; ANK3; APC; ASGR1; ASGR2; ASXL2; B4GALT3; BIRC2; BRE; BST1; C1GALT1; CAMKMT; CD109; CD55; CHST8; CNTN4; CNTN5; COG5; COG6; COPA; COPG2; CTAGE5; DDX58; DPH6; DYNC1I2; ESR1; FOXK1; FOXK2; FUT8; GALNT1; GALNT13; GALNT15; GALNT16; GALNT7; GALNT8; GALNT9; GALNTL6; GAS6; GMDS; GRIA1; HERC2; KDM1B; LSAMP; LY6H; LYPD6B; LYPD8; MAN1C1; M…	Post-translational protein modification	119	1005	11.8408	0.704602	1	1	1	1	1	1
CHRNA7; CHRNE;	Postsynaptic nicotinic acetylcholine receptors	2	14	14.2857	0.540716	1	1	1	1	1	1
GABBR1; GABBR2; GNG2; HCN1; KCNAB2; KCNB1; KCNB2; KCNC1; KCNG2; KCNH1; KCNH7; KCNJ12; KCNJ15; KCNJ2; KCNJ3; KCNJ6; KCNMA1; KCNN3; KCNN4; KCNQ1; KCNQ3; KCNQ5; KCNS3;	Potassium Channels	23	99	23.2323	0.00715229	0.252118	1	1	1	1	1
AGO4; CCND1; LFNG; MAML3; NOTCH2; RBPJ; TFDP1; TNRC6B;	Pre-NOTCH Expression and Processing	8	57	14.0351	0.428911	1	1	1	1	1	1
LFNG; NOTCH2;	Pre-NOTCH Processing in Golgi	2	18	11.1111	0.664596	1	1	1	1	1	1
NOTCH2;	Pre-NOTCH Processing in the Endoplasmic Reticulum	1	6	16.6667	0.559125	1	1	1	1	1	1
AGO4; CCND1; MAML3; NOTCH2; RBPJ; TFDP1; TNRC6B;	Pre-NOTCH Transcription and Translation	7	41	17.0732	0.275924	1	1	1	1	1	1
GNG2; GRIK3; PLCB1;	Presynaptic function of Kainate receptors	3	21	14.2857	0.50345	1	1	1	1	1	1
CHRNE;	Presynaptic nicotinic acetylcholine receptors	1	12	8.33333	0.781552	1	1	1	1	1	1
ATR; BRIP1; RAD51B; RBBP8;	Presynaptic phase of homologous DNA pairing and strand exchange	4	39	10.2564	0.713731	1	1	1	1	1	1
CDC5L; CPSF3; CWC22; DDX42; GTF2F1; LSM6; LSM8; NUP188; PABPN1; POLR2F; WBP4; WDR33;	Processing of Capped Intron-Containing Pre-mRNA	12	239	5.02092	0.999863	1	1	1	1	1	1
CPSF3; PABPN1; WDR33;	Processing of Capped Intronless Pre-mRNA	3	28	10.7143	0.680635	1	1	1	1	1	1
ATR; BRE; BRIP1; HERC2; PIAS4; RBBP8;	Processing of DNA double-strand break ends	6	81	7.40741	0.928624	1	1	1	1	1	1
CPSF3; PABPN1; WDR33;	Processing of Intronless Pre-mRNAs	3	19	15.7895	0.444284	1	1	1	1	1	1
APC; ARHGAP10; BBC3; BCL2; BCL2L11; BIRC2; DSG1; MAPT; PSMD1; TFDP1; TP63; UNC5A; UNC5B; YWHAQ;	Programmed Cell Death	14	175	8	0.963166	1	1	1	1	1	1
MAN1C1;	Progressive trimming of alpha-1,2-linked mannose residues from Man9/8/7GlcNAc2 to produce Man5GlcNAc2	1	3	33.3333	0.373724	1	1	1	1	1	1
BTRC; CUL1; PRLR;	Prolactin receptor signaling	3	15	20	0.319322	1	1	1	1	1	1
ACTN2; ANGPT1; APBB1IP; BTC; CAMK2D; CSF2RB; CUL3; EGFR; ERBB4; EREG; FGF10; FGF3; FRS2; GFRA2; GRIN2A; GRIN2B; JAK1; KSR2; MAPK1; NCAM1; NGF; NRG1; NRG2; NRG3; NTRK1; PSMD1; RAP1A; RASA3; RASAL1; RASGEF1A; RASGRF1; SHC3; SOS1; SPTBN1; TEK; VWF;	Prolonged ERK activation events	36	246	14.6341	0.199672	1	1	1	1	1	1
PCCB;	Propionyl-CoA catabolism	1	5	20	0.504397	1	1	1	1	1	1
GNG2;	Prostacyclin signalling through prostacyclin receptor	1	19	5.26316	0.90374	1	1	1	1	1	1
PTGER2; PTGER3; TBXA2R;	Prostanoid ligand receptors	3	9	33.3333	0.13874	1	1	1	1	1	1
ARFGEF2; GNG2; KIFC3; PDCL; RGS6; RGS7; RGS9; XRN2;	Protein folding	8	101	7.92079	0.924625	1	1	1	1	1	1
CAMKMT;	Protein methylation	1	17	5.88235	0.878341	1	1	1	1	1	1
MSRA; MSRB3;	Protein repair	2	6	33.3333	0.218313	1	1	1	1	1	1
PRKDC; RNF144A; RNF20; UBA6; UBE2R2; UCHL3;	Protein ubiquitination	6	58	10.3448	0.723117	1	1	1	1	1	1
APBA2; DLG1; DLG2; DLGAP1; DLGAP2; DLGAP4; EPB41; EPB41L2; EPB41L5; GRIA1; GRIN2A; GRIN2B; GRM5; LRFN2; LRRTM4; NLGN1; NRXN2; NRXN3; PDLIM5; PTPRD; PTPRS; SYT2;	Protein-protein interactions at synapses	22	71	30.9859	0.000406921	0.0717198	0.57091	0.573759	0.563179	0.57091	0.561488
GDA;	Purine catabolism	1	10	10	0.723934	1	1	1	1	1	1
ADK; DGUOK; GDA; LHPP; PFAS;	Purine metabolism	5	34	14.7059	0.434022	1	1	1	1	1	1
LHPP; PFAS;	Purine ribonucleoside monophosphate biosynthesis	2	12	16.6667	0.467855	1	1	1	1	1	1
ADK; DGUOK;	Purine salvage	2	13	15.3846	0.505159	1	1	1	1	1	1
DPYD; UPP2;	Pyrimidine catabolism	2	12	16.6667	0.467855	1	1	1	1	1	1
CDA; DPYD; UPP2;	Pyrimidine metabolism	3	25	12	0.610967	1	1	1	1	1	1
CDA; UPP2;	Pyrimidine salvage reactions	2	10	20	0.388516	1	1	1	1	1	1
PDK1;	Pyruvate metabolism	1	27	3.7037	0.962281	1	1	1	1	1	1
PDK1; SUCLG2;	Pyruvate metabolism and Citric Acid (TCA) cycle	2	48	4.16667	0.979329	1	1	1	1	1	1
DHRS3; SDR16C5;	RA biosynthesis pathway	2	22	9.09091	0.760061	1	1	1	1	1	1
DENND2A; DENND5B; RAB32; RAB3IP; RAB7A; RAB7B; SBF1; ST5;	RAB GEFs exchange GTP for GDP on RABs	8	90	8.88889	0.860414	1	1	1	1	1	1
RAB23; RAB30; RAB32; RAB37; RAB7A; RAB7B;	RAB geranylgeranylation	6	65	9.23077	0.80992	1	1	1	1	1	1
JAK1; MAPK1;	RAF-independent MAPK1/3 activation	2	23	8.69565	0.77991	1	1	1	1	1	1
ACTN2; ANGPT1; APBB1IP; BTC; CAMK2D; CSF2RB; CUL3; EGFR; ERBB4; EREG; FGF10; FGF3; FRS2; GFRA2; GRIN2A; GRIN2B; JAK1; KSR2; MAPK1; NCAM1; NRG1; NRG2; NRG3; PSMD1; RAP1A; RASA3; RASAL1; RASGEF1A; RASGRF1; SHC3; SOS1; SPTBN1; TEK; VWF;	RAF/MAP kinase cascade	34	239	14.2259	0.25233	1	1	1	1	1	1
ACTN2; ANGPT1; APBB1IP; BTC; CAMK2D; CSF2RB; CUL3; DOK6; EGFR; ERBB4; EREG; FGF10; FGF3; FRS2; GFRA2; GRB10; GRIN2A; GRIN2B; JAK1; KSR2; MAPK1; NCAM1; NRG1; NRG2; NRG3; PIK3CA; PSMD1; RAP1A; RASA3; RASAL1; RASGEF1A; RASGRF1; SHC3; SOS1; SPTBN1; TEK; VWF;	RET signaling	37	264	14.0152	0.267557	1	1	1	1	1	1
ABI1; ABL1; ACTR3; CENPP; CIT; CLASP1; CLIP1; CTNNA1; DIAPH3; KDM4C; KIF2B; KLC1; KTN1; MAPK1; NCK1; NCKAP1; NSL1; NUDC; NUF2; PKN1; PPP1CB; PPP1R12A; ROCK2; WIPF3; YWHAQ;	RHO GTPase Effectors	25	257	9.72763	0.900737	1	1	1	1	1	1
CENPP; CLASP1; CLIP1; DIAPH3; KIF2B; NSL1; NUDC; NUF2;	RHO GTPases Activate Formins	8	114	7.01754	0.966133	1	1	1	1	1	1
PPP1CB; PPP1R12A; ROCK2;	RHO GTPases Activate ROCKs	3	17	17.6471	0.382517	1	1	1	1	1	1
ABI1; ABL1; ACTR3; MAPK1; NCK1; NCKAP1; WIPF3;	RHO GTPases Activate WASPs and WAVEs	7	36	19.4444	0.191147	1	1	1	1	1	1
CIT;	RHO GTPases activate CIT	1	16	6.25	0.86323	1	1	1	1	1	1
CLIP1; CTNNA1;	RHO GTPases activate IQGAPs	2	11	18.1818	0.428918	1	1	1	1	1	1
KLC1; KTN1;	RHO GTPases activate KTN1	2	11	18.1818	0.428918	1	1	1	1	1	1
PPP1CB; PPP1R12A;	RHO GTPases activate PAKs	2	21	9.52381	0.738676	1	1	1	1	1	1
KDM4C; PKN1; PPP1CB; PPP1R12A; YWHAQ;	RHO GTPases activate PKNs	5	62	8.06452	0.875419	1	1	1	1	1	1
APP; DDX58; IRF1; ITCH; RNF125; RNF216;	RIG-I/MDA5 mediated induction of IFN-alpha/beta pathways	6	80	7.5	0.923795	1	1	1	1	1	1
APP;	RIP-mediated NFkB activation via ZBP1	1	21	4.7619	0.923838	1	1	1	1	1	1
BIRC2;	RIPK1-mediated regulated necrosis	1	18	5.55556	0.891783	1	1	1	1	1	1
ACTL6A; ACTL6B; ARID1B; ARID2; CCND1; SMARCD3;	RMTs methylate histone arginines	6	49	12.2449	0.576028	1	1	1	1	1	1
GTF2F1; GTF2H3; POLR2F; RNGTT;	RNA Pol II CTD phosphorylation and interaction with CE	4	27	14.8148	0.451895	1	1	1	1	1	1
GTF2F1; GTF2H3; POLR2F; RNGTT;	RNA Pol II CTD phosphorylation and interaction with CE during HIV infection	4	27	14.8148	0.451895	1	1	1	1	1	1
GTF2H3; POLR2F;	RNA Polymerase I Chain Elongation	2	59	3.38983	0.993229	1	1	1	1	1	1
GTF2H3; MTA3; POLR2F;	RNA Polymerase I Promoter Clearance	3	79	3.79747	0.995796	1	1	1	1	1	1
GTF2H3; POLR2F;	RNA Polymerase I Promoter Escape	2	30	6.66667	0.882496	1	1	1	1	1	1
GTF2H3; MTA3; POLR2F;	RNA Polymerase I Transcription	3	82	3.65854	0.996844	1	1	1	1	1	1
GTF2H3; MTA3; POLR2F;	RNA Polymerase I Transcription Initiation	3	48	6.25	0.931074	1	1	1	1	1	1
GTF2H3; POLR2F;	RNA Polymerase I Transcription Termination	2	33	6.06061	0.911116	1	1	1	1	1	1
GTF2H3; MTA3; NFIC; NFIX; POLR2F; TFAM;	RNA Polymerase I, RNA Polymerase III, and Mitochondrial Transcription	6	119	5.04202	0.995644	1	1	1	1	1	1
GTF2E1; GTF2F1; GTF2H3; POLR2F; TAF3;	RNA Polymerase II HIV Promoter Escape	5	46	10.8696	0.677085	1	1	1	1	1	1
GTF2E1; GTF2F1; GTF2H3; MLLT1; POLR2F; TAF3;	RNA Polymerase II Pre-transcription Events	6	83	7.22892	0.937477	1	1	1	1	1	1
GTF2E1; GTF2F1; GTF2H3; POLR2F; TAF3;	RNA Polymerase II Promoter Escape	5	46	10.8696	0.677085	1	1	1	1	1	1
CPSF3; GTF2E1; GTF2F1; GTF2H3; MLLT1; PABPN1; POLR2F; RNGTT; TAF3; WDR33;	RNA Polymerase II Transcription	10	149	6.71141	0.985418	1	1	1	1	1	1
GTF2F1; GTF2H3; MLLT1; POLR2F;	RNA Polymerase II Transcription Elongation	4	61	6.55738	0.938156	1	1	1	1	1	1
GTF2E1; GTF2F1; GTF2H3; POLR2F; TAF3;	RNA Polymerase II Transcription Initiation	5	46	10.8696	0.677085	1	1	1	1	1	1
GTF2E1; GTF2F1; GTF2H3; POLR2F; TAF3;	RNA Polymerase II Transcription Initiation And Promoter Clearance	5	46	10.8696	0.677085	1	1	1	1	1	1
GTF2E1; GTF2F1; GTF2H3; POLR2F; TAF3;	RNA Polymerase II Transcription Pre-Initiation And Promoter Opening	5	46	10.8696	0.677085	1	1	1	1	1	1
CPSF3; PABPN1; WDR33;	RNA Polymerase II Transcription Termination	3	66	4.54545	0.985838	1	1	1	1	1	1
NFIC; NFIX; POLR2F;	RNA Polymerase III Abortive And Retractive Initiation	3	41	7.31707	0.877948	1	1	1	1	1	1
POLR2F;	RNA Polymerase III Chain Elongation	1	18	5.55556	0.891783	1	1	1	1	1	1
NFIC; NFIX; POLR2F;	RNA Polymerase III Transcription	3	41	7.31707	0.877948	1	1	1	1	1	1
POLR2F;	RNA Polymerase III Transcription Initiation	1	36	2.77778	0.986859	1	1	1	1	1	1
POLR2F;	RNA Polymerase III Transcription Initiation From Type 1 Promoter	1	28	3.57143	0.966451	1	1	1	1	1	1
POLR2F;	RNA Polymerase III Transcription Initiation From Type 2 Promoter	1	27	3.7037	0.962281	1	1	1	1	1	1
POLR2F;	RNA Polymerase III Transcription Initiation From Type 3 Promoter	1	28	3.57143	0.966451	1	1	1	1	1	1
NFIC; NFIX; POLR2F;	RNA Polymerase III Transcription Termination	3	23	13.0435	0.559188	1	1	1	1	1	1
GTF2E1; GTF2F1; ICE2; INTS10; INTS9; POLR2F; VWA9;	RNA polymerase II transcribes snRNA genes	7	77	9.09091	0.833186	1	1	1	1	1	1
WNT3A;	RNF mutants show enhanced WNT signaling and proliferation	1	8	12.5	0.651126	1	1	1	1	1	1
CHD9; NCOR1; NPAS2; SMARCD3; TBL1XR1;	RORA activates gene expression	5	27	18.5185	0.275096	1	1	1	1	1	1
ATP6V0A4; ATP6V0E1; ATP6V1H;	ROS, RNS production in phagocytes	3	32	9.375	0.75845	1	1	1	1	1	1
MAPK1; RPS6KA2;	RSK activation	2	6	33.3333	0.218313	1	1	1	1	1	1
PRKG1; RAP1A;	Rap1 signalling	2	16	12.5	0.606348	1	1	1	1	1	1
ACTN2; CAMK2D; GRIN2A; GRIN2B; RASGRF1;	Ras activation uopn Ca2 infux through NMDA receptor	5	17	29.4118	0.0873765	0.885434	1	1	1	1	1
CHST8; FUT8;	Reactions specific to the complex N-glycan synthesis pathway	2	10	20	0.388516	1	1	1	1	1	1
NOTCH2;	Receptor-ligand binding initiates the second proteolytic cleavage of Notch receptor	1	14	7.14286	0.827148	1	1	1	1	1	1
DTL; RAD18;	Recognition of DNA damage by PCNA-containing replication complex	2	30	6.66667	0.882496	1	1	1	1	1	1
ABL1; BRE; EYA2; EYA3; EYA4; HERC2; KDM4B; PIAS4; SMARCA5;	Recruitment and ATM-mediated phosphorylation of repair and signaling proteins at DNA double strand breaks	9	59	15.2542	0.334639	1	1	1	1	1	1
TUBGCP3;	Recruitment of NuMA to mitotic centrosomes	1	11	9.09091	0.754426	1	1	1	1	1	1
ALMS1; CEP57; CEP63; CEP70; CLASP1; DYNC1I2; HAUS2; TUBGCP3;	Recruitment of mitotic centrosome proteins and complexes	8	79	10.1266	0.757919	1	1	1	1	1	1
SLCO1B3;	Recycling of bile acids and salts	1	16	6.25	0.86323	1	1	1	1	1	1
EIF2B3; EIF2B5;	Recycling of eIF2:GDP	2	8	25	0.304347	1	1	1	1	1	1
AP2A2; AP2S1; DNM3; DPYSL2; MAPK1; RPS6KA2;	Recycling pathway of L1	6	28	21.4286	0.166442	1	1	1	1	1	1
ATP2B2; SLC8A2;	Reduction of cytosolic Ca� levels	2	12	16.6667	0.467855	1	1	1	1	1	1
BIRC2;	Regulated Necrosis	1	18	5.55556	0.891783	1	1	1	1	1	1
BTRC; CUL1; PSMD1;	Regulation of APC/C activators between G1/S and early anaphase	3	80	3.75	0.996178	1	1	1	1	1	1
ARHGAP10; PSMD1;	Regulation of Apoptosis	2	53	3.77358	0.987506	1	1	1	1	1	1
ROBO1; ROBO2;	Regulation of Commissural axon pathfinding by Slit and Robo	2	4	50	0.135278	1	1	1	1	1	1
C3; C5; C8B; CD55;	Regulation of Complement cascade	4	26	15.3846	0.426252	1	1	1	1	1	1
CDT1; ORC5; PSMD1;	Regulation of DNA replication	3	76	3.94737	0.994412	1	1	1	1	1	1
WNT3A;	Regulation of FZD by ubiquitination	1	21	4.7619	0.923838	1	1	1	1	1	1
NUP188;	Regulation of Glucokinase by Glucokinase Regulatory Protein	1	31	3.22581	0.976392	1	1	1	1	1	1
ATR; CCAR2; GML; GSK3B; HSPA14; MAPK1; NUP188; RPS19BP1;	Regulation of HSF1-mediated heat shock response	8	82	9.7561	0.790185	1	1	1	1	1	1
EGLN1; PSMD1;	Regulation of Hypoxia-inducible Factor (HIF) by oxygen	2	75	2.66667	0.998724	1	1	1	1	1	1
IFNAR2; JAK1;	Regulation of IFNA signaling	2	25	8	0.815321	1	1	1	1	1	1
JAK1;	Regulation of IFNG signaling	1	14	7.14286	0.827148	1	1	1	1	1	1
IGFBP3; IGFBP4; MMP2; PAPPA; PAPPA2;	Regulation of Insulin-like Growth Factor (IGF) transport and uptake by Insulin-like Growth Factor Binding Proteins (IGFBPs)	5	21	23.8095	0.152274	1	1	1	1	1	1
CBL; LCK; SOS1;	Regulation of KIT signaling	3	16	18.75	0.35101	1	1	1	1	1	1
ARHGAP10;	Regulation of PAK-2p34 activity by PS-GAP/RHG10	1	2	50	0.295991	1	1	1	1	1	1
ALMS1; BTRC; CEP57; CEP63; CEP70; CLASP1; CUL1; DYNC1I2; HAUS2; PPP1CB; PPP1R12A;	Regulation of PLK1 Activity at G2/M Transition	11	87	12.6437	0.524389	1	1	1	1	1	1
CUL3; PSMD1; RASA3; RASAL1;	Regulation of RAS by GAPs	4	68	5.88235	0.964317	1	1	1	1	1	1
CD36; TLR6;	Regulation of TLR by endogenous ligand	2	16	12.5	0.606348	1	1	1	1	1	1
BIRC2;	Regulation of TNFR1 signaling	1	36	2.77778	0.986859	1	1	1	1	1	1
ATR; BANP; BRD7; BRIP1; EHMT1; HIPK2; KAT6A; L3MBTL1; MAPKAP1; PRDM1; RBBP8; TAF3; TP63;	Regulation of TP53 Activity	13	159	8.1761	0.949856	1	1	1	1	1	1
BRD7; KAT6A;	Regulation of TP53 Activity through Acetylation	2	30	6.66667	0.882496	1	1	1	1	1	1
BANP; TP63;	Regulation of TP53 Activity through Association with Co-factors	2	14	14.2857	0.540716	1	1	1	1	1	1
EHMT1; L3MBTL1;	Regulation of TP53 Activity through Methylation	2	19	10.5263	0.69101	1	1	1	1	1	1
ATR; BRIP1; HIPK2; RBBP8; TAF3;	Regulation of TP53 Activity through Phosphorylation	5	91	5.49451	0.984978	1	1	1	1	1	1
MAPKAP1;	Regulation of TP53 Degradation	1	35	2.85714	0.985226	1	1	1	1	1	1
PRDM1;	Regulation of TP53 Expression	1	2	50	0.295991	1	1	1	1	1	1
MAPKAP1; PRDM1;	Regulation of TP53 Expression and Degradation	2	36	5.55556	0.933094	1	1	1	1	1	1
ABI1; ABL1; ACTR3; DOCK1; MAPK1; NCK1; NCKAP1; SYK; VAV2; WIPF3;	Regulation of actin dynamics for phagocytic cup formation	10	142	7.04225	0.977363	1	1	1	1	1	1
PSMD1;	Regulation of activated PAK-2p34 by proteasome mediated degradation	1	50	2	0.997454	1	1	1	1	1	1
FGF10; HNF4A; NKX6-1; RBPJ;	Regulation of beta-cell development	4	33	12.1212	0.595269	1	1	1	1	1	1
CHD9; NFYC; SEC23A; SMARCD3; TBL1XR1;	Regulation of cholesterol biosynthesis by SREBP (SREBF)	5	56	8.92857	0.81784	1	1	1	1	1	1
PARVB;	Regulation of cytoskeletal remodeling and cell spreading by IPP complex components	1	8	12.5	0.651126	1	1	1	1	1	1
HNF4A; NKX6-1;	Regulation of gene expression in beta cells	2	21	9.52381	0.738676	1	1	1	1	1	1
FGF10; NKX6-1;	Regulation of gene expression in early pancreatic precursor cells	2	8	25	0.304347	1	1	1	1	1	1
RBPJ;	Regulation of gene expression in late stage (branching morphogenesis) pancreatic bud precursor cells	1	7	14.2857	0.607813	1	1	1	1	1	1
ADCY5; ADCY8; ADRA2A; CACNA1A; CACNA1E; CACNB2; GNA14; GNA15; GNAQ; GNG2; ITPR1; ITPR2; KCNB1; KCNG2; KCNS3; PLCB1; PRKAR1B; RAP1A;	Regulation of insulin secretion	18	80	22.5	0.0206219	0.447337	1	1	1	1	1
AHRR; CD36; CHD9; CYP7A1; MED30; MED4; NCOR1; NCOR2; NFYC; NPAS2; SIN3B; SMARCD3; TBL1XR1; TIAM2;	Regulation of lipid metabolism by Peroxisome proliferator-activated receptor alpha (PPARalpha)	14	122	11.4754	0.650105	1	1	1	1	1	1
PSMD1;	Regulation of mRNA stability by proteins that bind AU-rich elements	1	89	1.1236	0.999974	1	1	1	1	1	1
BTRC; CDC14A; CUL1; PSMD1;	Regulation of mitotic cell cycle	4	86	4.65116	0.992103	1	1	1	1	1	1
BIRC2;	Regulation of necroptotic cell death	1	16	6.25	0.86323	1	1	1	1	1	1
PSMD1;	Regulation of ornithine decarboxylase (ODC)	1	51	1.96078	0.997736	1	1	1	1	1	1
PDK1;	Regulation of pyruvate dehydrogenase (PDH) complex	1	14	7.14286	0.827148	1	1	1	1	1	1
CBL; PIK3CA; SYK;	Regulation of signaling by CBL	3	18	16.6667	0.413661	1	1	1	1	1	1
ACVR1C; ACVR2A;	Regulation of signaling by NODAL	2	12	16.6667	0.467855	1	1	1	1	1	1
DIO2;	Regulation of thyroid hormone activity	1	3	33.3333	0.373724	1	1	1	1	1	1
RLN2; RXFP2;	Relaxin receptors	2	8	25	0.304347	1	1	1	1	1	1
GPC5;	Release of Hh-Np from the secreting cell	1	8	12.5	0.651126	1	1	1	1	1	1
GAS6;	Removal of aminoterminal propeptides from gamma-carboxylated proteins	1	10	10	0.723934	1	1	1	1	1	1
CDT1; ORC5; PSMD1;	Removal of licensing factors from origins	3	73	4.10959	0.992592	1	1	1	1	1	1
CATSPERD; CD9; IZUMO2; KCNU1;	Reproduction	4	26	15.3846	0.426252	1	1	1	1	1	1
BRIP1; RAD51B; RBBP8;	Resolution of D-Loop Structures	3	33	9.09091	0.775317	1	1	1	1	1	1
BRIP1; RAD51B; RBBP8;	Resolution of D-loop Structures through Holliday Junction Intermediates	3	32	9.375	0.75845	1	1	1	1	1	1
BRIP1; RAD51B; RBBP8;	Resolution of D-loop Structures through Synthesis-Dependent Strand Annealing (SDSA)	3	26	11.5385	0.635274	1	1	1	1	1	1
CENPP; CLASP1; CLIP1; KIF2B; NSL1; NUDC; NUF2; RAD21; STAG1;	Resolution of Sister Chromatid Cohesion	9	100	9	0.862788	1	1	1	1	1	1
MT-ND1; MT-ND4; MT-ND5; NDUFA10; NDUFAF6; SCO1;	Respiratory electron transport	6	101	5.94059	0.982487	1	1	1	1	1	1
ATP5L; MT-ND1; MT-ND4; MT-ND5; NDUFA10; NDUFAF6; SCO1;	Respiratory electron transport, ATP synthesis by chemiosmotic coupling, and heat production by uncoupling proteins.	7	124	5.64516	0.992346	1	1	1	1	1	1
ABCC4; ACTN2; APP; CD109; CD36; CD9; GAS6; PCDH7; PHACTR2; PRKCG; SCCPDH; STXBP2; TTN; VWF;	Response to elevated platelet cytosolic Ca2	14	133	10.5263	0.759277	1	1	1	1	1	1
NAPEPLD; RLBP1;	Retinoid cycle disease events	2	9	22.2222	0.346887	1	1	1	1	1	1
BCO1; GPC5; GPC6; LRP1; LRP12; LRP2; SDC1;	Retinoid metabolism and transport	7	43	16.2791	0.312251	1	1	1	1	1	1
AP2A2; AP2S1; DNAL4; DNM3; NGF; NTRK1;	Retrograde neurotrophin signalling	6	14	42.8571	0.0177948	0.423482	1	1	1	1	1
COG5; COG6; NAA38;	Retrograde transport at the Trans-Golgi-Network	3	49	6.12245	0.936627	1	1	1	1	1	1
NUP188;	Rev-mediated nuclear export of HIV RNA	1	35	2.85714	0.985226	1	1	1	1	1	1
ASCC1; FTO;	Reversal of alkylation damage by DNA dioxygenases	2	7	28.5714	0.261312	1	1	1	1	1	1
CA3; CA6;	Reversible hydration of carbon dioxide	2	12	16.6667	0.467855	1	1	1	1	1	1
AKAP13; ARHGAP10; ARHGAP20; ARHGAP21; ARHGAP22; ARHGAP23; ARHGAP25; ARHGAP26; ARHGAP32; ARHGAP40; ARHGAP5; ARHGAP8; ARHGEF1; ARHGEF26; ARHGEF37; ARHGEF4; CHN2; FAM13A; FAM13B; FGD3; FGD4; MCF2L; MYO9A; NGEF; OBSCN; PREX1; SOS1; SOS2; TIAM1; TIAM2; VAV2;	Rho GTPase cycle	31	141	21.9858	0.00412037	0.19016	1	1	1	1	1
EIF3H; RPS3A;	Ribosomal scanning and start codon recognition	2	59	3.38983	0.993229	1	1	1	1	1	1
ABL1; CAP2; CLASP1; ROBO1;	Role of Abl in Robo-Slit signaling	4	9	44.4444	0.0468477	0.667225	1	1	1	1	1
AGO4; BTC; EGFR; ERBB4; EREG; FGF10; FGF3; FRS2; GSK3B; INSR; LCK; MAPK1; MAPKAP1; NRG1; NRG2; NRG3; PIK3AP1; PIK3CA; SOS1; SYK; TNRC6B;	Role of LAT2/NTAL/LAB on calcium mobilization	21	212	9.90566	0.865369	1	1	1	1	1	1
ITPR1; ITPR2; PIK3CA; PLD1; PRKCE; SYK;	Role of phospholipids in phagocytosis	6	107	5.60748	0.988858	1	1	1	1	1	1
NTN1; TRPC1;	Role of second messengers in netrin-1 signaling	2	10	20	0.388516	1	1	1	1	1	1
CCND1; CDT1; CUL1; GINS1; ORC5; PSMD1; RAD21; STAG1;	S Phase	8	128	6.25	0.986703	1	1	1	1	1	1
APC; GSK3B;	S33 mutants of beta-catenin aren't phosphorylated	2	15	13.3333	0.574456	1	1	1	1	1	1
APC; GSK3B;	S37 mutants of beta-catenin aren't phosphorylated	2	15	13.3333	0.574456	1	1	1	1	1	1
APC; GSK3B;	S45 mutants of beta-catenin aren't phosphorylated	2	15	13.3333	0.574456	1	1	1	1	1	1
DLG1; GRIA1; GRIN2A; GRIN2B; LRFN2; PTPRD; PTPRS;	SALM protein interactions at the synapses	7	21	33.3333	0.0291678	0.52059	1	1	1	1	1
CCND1; CUL1; PSMD1;	SCF(Skp2)-mediated degradation of p27/p21	3	60	5	0.975638	1	1	1	1	1	1
BTRC; CUL1; PSMD1;	SCF-beta-TrCP mediated degradation of Emi1	3	55	5.45455	0.962122	1	1	1	1	1	1
PLXNA2; PLXNA4;	SEMA3A-Plexin repulsion signaling by inhibiting Integrin adhesion	2	14	14.2857	0.540716	1	1	1	1	1	1
FGF10; FGF3; SOS1;	SHC-mediated cascade:FGFR1	3	21	14.2857	0.50345	1	1	1	1	1	1
FGF10; FGF3; SOS1;	SHC-mediated cascade:FGFR2	3	23	13.0435	0.559188	1	1	1	1	1	1
SOS1;	SHC-mediated cascade:FGFR3	1	18	5.55556	0.891783	1	1	1	1	1	1
SOS1;	SHC-mediated cascade:FGFR4	1	20	5	0.914377	1	1	1	1	1	1
SOS1;	SHC-related events triggered by IGF1R	1	9	11.1111	0.689657	1	1	1	1	1	1
ACTN2; ANGPT1; APBB1IP; BTC; CAMK2D; CSF2RB; CUL3; EGFR; ERBB4; EREG; FGF10; FGF3; FRS2; GFRA2; GRIN2A; GRIN2B; JAK1; KSR2; MAPK1; NCAM1; NRG1; NRG2; NRG3; PSMD1; RAP1A; RASA3; RASAL1; RASGEF1A; RASGRF1; SHC3; SOS1; SPTBN1; TEK; VWF;	SHC1 events in EGFR signaling	34	239	14.2259	0.25233	1	1	1	1	1	1
BTC; EGFR; ERBB4; EREG; NRG1; NRG2; NRG3; PRKCE; SOS1;	SHC1 events in ERBB2 signaling	9	22	40.9091	0.00503916	0.197367	1	1	1	1	1
BTC; ERBB4; EREG; NRG1; NRG2; NRG3; SOS1;	SHC1 events in ERBB4 signaling	7	14	50	0.0056815	0.214438	1	1	1	1	1
AHCYL2; LCN1; NUP188; RUNX1; SLC14A2; SLC17A1; SLC1A6; SLC1A7; SLC22A11; SLC22A12; SLC22A15; SLC22A2; SLC24A1; SLC24A3; SLC25A26; SLC26A2; SLC26A4; SLC27A6; SLC2A12; SLC2A5; SLC2A9; SLC30A7; SLC30A8; SLC35B3; SLC41A2; SLC44A1; SLC4A4; SLC5A11; SLC5A9; SLC6A2; SLC6A20; SLC6A3; SLC7A10; SLC8A2; SLCO1B3;	SLC-mediated transmembrane transport	35	282	12.4113	0.526663	1	1	1	1	1	1
TFDP1;	SMAD2/SMAD3:SMAD4 heterotrimer regulates transcription	1	32	3.125	0.979002	1	1	1	1	1	1
ACTN2; ANGPT1; APBB1IP; BTC; CAMK2D; CSF2RB; CUL3; EGFR; ERBB4; EREG; FGF10; FGF3; FRS2; GFRA2; GRIN2A; GRIN2B; JAK1; KSR2; MAPK1; NCAM1; NRG1; NRG2; NRG3; PSMD1; RAP1A; RASA3; RASAL1; RASGEF1A; RASGRF1; SHC3; SOS1; SPTBN1; TEK; VWF;	SOS-mediated signalling	34	239	14.2259	0.25233	1	1	1	1	1	1
RPL39L; RPS3A; SEC11A; SEC61G; SRP72;	SRP-dependent cotranslational protein targeting to membrane	5	115	4.34783	0.997951	1	1	1	1	1	1
PRKDC;	STING mediated induction of host immune responses	1	16	6.25	0.86323	1	1	1	1	1	1
HERC2; MITF; NSMCE2; NUP188; PHC3; PIAS2; PIAS4; RAD21; SCMH1; SP3; STAG1;	SUMO E3 ligases SUMOylate target proteins	11	100	11	0.692742	1	1	1	1	1	1
HERC2; MITF; NSMCE2; NUP188; PHC3; PIAS2; PIAS4; RAD21; SCMH1; SP3; STAG1;	SUMOylation	11	106	10.3774	0.756723	1	1	1	1	1	1
HERC2; NSMCE2; NUP188; PHC3; PIAS2; PIAS4; RAD21; SCMH1; STAG1;	SUMOylation of DNA damage response and repair proteins	9	76	11.8421	0.604325	1	1	1	1	1	1
NUP188; PIAS4;	SUMOylation of DNA replication proteins	2	45	4.44444	0.972138	1	1	1	1	1	1
NUP188; PHC3; SCMH1;	SUMOylation of RNA binding proteins	3	46	6.52174	0.918602	1	1	1	1	1	1
MITF; PIAS4; SP3;	SUMOylation of transcription factors	3	17	17.6471	0.382517	1	1	1	1	1	1
COL3A1; COL4A2; COLEC11;	Scavenging by Class A Receptors	3	19	15.7895	0.444284	1	1	1	1	1	1
CD36;	Scavenging by Class B Receptors	1	5	20	0.504397	1	1	1	1	1	1
LRP1;	Scavenging of heme from plasma	1	92	1.08696	0.999982	1	1	1	1	1	1
EEFSEC; HNMT; RPL39L; RPS3A; SARS;	Selenoamino acid metabolism	5	117	4.2735	0.998277	1	1	1	1	1	1
EEFSEC; RPL39L; RPS3A; SARS;	Selenocysteine synthesis	4	93	4.30108	0.995734	1	1	1	1	1	1
PLXNA2; PLXNA4;	Sema3A PAK dependent Axon repulsion	2	16	12.5	0.606348	1	1	1	1	1	1
ROCK2; SEMA4D;	Sema4D in semaphorin signaling	2	27	7.40741	0.845541	1	1	1	1	1	1
ROCK2; SEMA4D;	Sema4D induced cell migration and growth-cone collapse	2	24	8.33333	0.798304	1	1	1	1	1	1
SEMA4D;	Sema4D mediated inhibition of cell attachment and migration	1	8	12.5	0.651126	1	1	1	1	1	1
DPYSL2; GSK3B; PLXNA2; PLXNA4; ROCK2; SEMA3E; SEMA4D;	Semaphorin interactions	7	67	10.4478	0.722185	1	1	1	1	1	1
EHMT1; MAPK1; RPS6KA2;	Senescence-Associated Secretory Phenotype (SASP)	3	80	3.75	0.996178	1	1	1	1	1	1
CENPP; CLASP1; CLIP1; KIF2B; NSL1; NUDC; NUF2; PSMD1; RAD21; STAG1;	Separation of Sister Chromatids	10	164	6.09756	0.994593	1	1	1	1	1	1
PPFIA2; SYN3; UNC13B;	Serotonin Neurotransmitter Release Cycle	3	18	16.6667	0.413661	1	1	1	1	1	1
HTR1A; HTR1B; HTR1E; HTR1F; HTR2A; HTR4; HTR6;	Serotonin receptors	7	12	58.3333	0.00300028	0.177015	1	1	1	1	1
ST6GAL1; ST6GALNAC3; ST8SIA3; ST8SIA4; ST8SIA5; ST8SIA6;	Sialic acid metabolism	6	33	18.1818	0.256976	1	1	1	1	1	1
ABI1; ABL1; ACKR3; ACTN2; ACTR3; ACVR1C; ACVR2A; ADAM12; ADCY1; ADCY2; ADCY3; ADCY5; ADCY8; ADCYAP1R1; ADGRE1; ADGRE3; ADRA1A; ADRA2A; ADRB2; AGO4; AKAP13; ANGPT1; AP2A2; AP2S1; APBB1IP; APC; APLNR; APP; ARHGAP10; ARHGAP20; ARHGAP21; ARHGAP22; ARHGAP23; ARHGAP25; ARHGAP26; ARHGAP32; ARHGAP40; ARHGAP5; ARHGAP8; ARHGEF1; ARHGEF26; ARHGEF37; ARHGEF4; ATP6V0A4; ATP6V0E1; ATP6V1H; AXL; BCL2L11; BCO1; …	Signal Transduction	348	2549	13.6524	0.0404468	0.606702	1	1	1	1	1
GNA14; GNA15; GNAQ; GNG2; P2RY1; TBXA2R;	Signal amplification	6	32	18.75	0.237828	1	1	1	1	1	1
GRB10; INSR; MAPK1; SOS1;	Signal attenuation	4	10	40	0.0600277	0.699496	1	1	1	1	1
PTK2B;	Signal regulatory protein (SIRP) family interactions	1	13	7.69231	0.805682	1	1	1	1	1	1
EGFR; ITGA9; MAPK1; NCAM1; VAV2;	Signal transduction by L1	5	21	23.8095	0.152274	1	1	1	1	1	1
ACVR1C; ACVR2A; INHBB;	Signaling by Activin	3	13	23.0769	0.256261	1	1	1	1	1	1
ACVR2A; BMPR1A; BMPR1B; GREM2;	Signaling by BMP	4	23	17.3913	0.347928	1	1	1	1	1	1
AP3B1; APBB1IP; BCL2L11; KSR2; MACF1; MAPK1; RAP1A; TRAK1; TRIM24; VWF;	Signaling by BRAF and RAF fusions	10	59	16.9492	0.227077	1	1	1	1	1	1
ACTN2; ADAM12; ADCY1; ADCY2; ADCY3; ADCY5; ADCY8; AGO4; ANGPT1; APBB1IP; BTC; CAMK2D; CBL; CSF2RB; CUL3; EGFR; EPS15L1; ERBB4; EREG; FGF10; FGF3; FRS2; GFRA2; GRIN2A; GRIN2B; GSK3B; INSR; ITPR1; ITPR2; JAK1; KSR2; LCK; MAPK1; MAPKAP1; NCAM1; NRG1; NRG2; NRG3; PDE1C; PIK3AP1; PIK3CA; PRKAR1B; PRKCE; PRKCG; PSMD1; RAP1A; RASA3; RASAL1; RASGEF1A; RASGRF1; SHC3; SOS1; SPTBN1; TEK; TNRC6B; VWF;	Signaling by EGFR	56	360	15.5556	0.0681949	0.754941	1	1	1	1	1
CBL; EGFR; PIK3CA; SOS1;	Signaling by EGFR in Cancer	4	19	21.0526	0.244501	1	1	1	1	1	1
CBL; EGFR; PIK3CA; SOS1;	Signaling by EGFRvIII in Cancer	4	15	26.6667	0.150323	1	1	1	1	1	1
BTC; CUL5; EGFR; ERBB4; EREG; NRG1; NRG2; NRG3; PIK3CA; PRKCE; SOS1;	Signaling by ERBB2	11	50	22	0.0685337	0.754941	1	1	1	1	1
BTC; EGFR; ERBB4; EREG; ESR1; ITCH; NCOR1; NRG1; NRG2; NRG3; PIK3CA; SOS1; TAB2; WWOX; WWP1;	Signaling by ERBB4	15	43	34.8837	0.00124509	0.126327	1	1	1	1	0.989007
CBL; FGF10; FGF3; FGFBP1; FRS2; GTF2F1; MAPK1; PIK3CA; POLR2F; RBFOX2; SOS1;	Signaling by FGFR	11	89	12.3596	0.552431	1	1	1	1	1	1
CUX1; FGF10; FGF3; FRS2; GTF2F1; LRRFIP1; PIK3CA; POLR2F; SOS1; TRIM24; ZMYM2;	Signaling by FGFR in disease	11	63	17.4603	0.189537	1	1	1	1	1	1
CBL; FGF10; FGF3; FRS2; MAPK1; PIK3CA; SOS1;	Signaling by FGFR1	7	50	14	0.44329	1	1	1	1	1	1
CUX1; FRS2; LRRFIP1; PIK3CA; SOS1; TRIM24; ZMYM2;	Signaling by FGFR1 in disease	7	38	18.4211	0.223786	1	1	1	1	1	1
CBL; FGF10; FGF3; FGFBP1; FRS2; GTF2F1; MAPK1; PIK3CA; POLR2F; RBFOX2; SOS1;	Signaling by FGFR2	11	75	14.6667	0.349912	1	1	1	1	1	1
GTF2F1; POLR2F;	Signaling by FGFR2 IIIa TM	2	19	10.5263	0.69101	1	1	1	1	1	1
FGF10; FGF3; FRS2; GTF2F1; PIK3CA; POLR2F; SOS1;	Signaling by FGFR2 in disease	7	43	16.2791	0.312251	1	1	1	1	1	1
CBL; FRS2; MAPK1; PIK3CA; SOS1;	Signaling by FGFR3	5	40	12.5	0.564088	1	1	1	1	1	1
FRS2; PIK3CA; SOS1;	Signaling by FGFR3 fusions in cancer	3	10	30	0.166307	1	1	1	1	1	1
FRS2; PIK3CA; SOS1;	Signaling by FGFR3 in disease	3	22	13.6364	0.531787	1	1	1	1	1	1
FRS2; PIK3CA; SOS1;	Signaling by FGFR3 point mutants in cancer	3	22	13.6364	0.531787	1	1	1	1	1	1
CBL; FRS2; MAPK1; PIK3CA; SOS1;	Signaling by FGFR4	5	41	12.1951	0.584292	1	1	1	1	1	1
FRS2; PIK3CA; SOS1;	Signaling by FGFR4 in disease	3	11	27.2727	0.195293	1	1	1	1	1	1
ACKR3; ACTN2; ADCY1; ADCY2; ADCY3; ADCY5; ADCY8; ADCYAP1R1; ADGRE1; ADGRE3; ADRA1A; ADRA2A; ADRB2; AKAP13; ANGPT1; APBB1IP; APLNR; APP; ARHGEF1; ARHGEF26; ARHGEF37; ARHGEF4; BTC; C3; C5; CALCB; CALCR; CAMK2D; CASR; CCL21; CCR3; CCR7; CD55; CHRM5; CSF2RB; CUL3; CX3CL1; CYSLTR2; DGKB; DGKI; ECE1; EDN3; EGFR; ERBB4; EREG; FGD3; FGD4; FGF10; FGF3; FRS2; FZD9; GABBR1; GABBR2; GFRA2; GNA12; GNA14; GNA1…	Signaling by GPCR	180	1332	13.5135	0.142893	1	1	1	1	1	1
ADCY1; ADCY2; ADCY3; ADCY5; ADCY8; BTRC; CUL1; CUL3; DYNC2H1; GAS1; GLI3; GPC5; GSK3B; HHAT; IFT172; INTU; ITCH; PRKAR1B; PSMD1;	Signaling by Hedgehog	19	137	13.8686	0.360663	1	1	1	1	1	1
LATS2;	Signaling by Hippo	1	20	5	0.914377	1	1	1	1	1	1
ACTN2; ANGPT1; APBB1IP; ATP6V0A4; ATP6V0E1; ATP6V1H; BTC; CAMK2D; CSF2RB; CUL3; EGFR; ERBB4; EREG; FGF10; FGF3; FRS2; GFRA2; GRB10; GRIN2A; GRIN2B; INSR; JAK1; KSR2; MAPK1; NCAM1; NRG1; NRG2; NRG3; PDE3B; PIK3CA; PSMD1; RAP1A; RASA3; RASAL1; RASGEF1A; RASGRF1; RPTOR; SHC3; SOS1; SPTBN1; TEK; VWF;	Signaling by Insulin receptor	42	315	13.3333	0.354223	1	1	1	1	1	1
ACTN2; ALOX5; ANGPT1; APBB1IP; BATF; BCL2; BRWD1; BTC; BTRC; CAMK2D; CBL; CCL22; CCND1; CD36; CSF2RB; CUL1; CUL3; EBI3; EGFR; ERBB4; EREG; FCER2; FGF10; FGF3; FRS2; GFRA2; GRIN2A; GRIN2B; IL12RB1; IL12RB2; IL1R2; IL20; IL20RA; IL22RA2; IL27; IL31RA; IL34; IL4R; INPP5D; JAK1; KSR2; LAMA5; LCK; MAPK1; MMP2; NCAM1; NDN; NRG1; NRG2; NRG3; OPRM1; OSMR; PIK3CA; PSMD1; PTAFR; PTK2B; RAP1A; RASA3; RASAL1…	Signaling by Interleukins	70	506	13.834	0.211217	1	1	1	1	1	1
ACTN2; ANGPT1; APBB1IP; BTC; CAMK2D; CSF2RB; CUL3; EGFR; ERBB4; EREG; FGF10; FGF3; FRS2; GFRA2; GRIN2A; GRIN2B; JAK1; KSR2; LEP; LEPR; MAPK1; NCAM1; NRG1; NRG2; NRG3; PSMD1; RAP1A; RASA3; RASAL1; RASGEF1A; RASGRF1; SHC3; SOS1; SPTBN1; TEK; VWF;	Signaling by Leptin	36	247	14.5749	0.205798	1	1	1	1	1	1
CBL; EGFR; PIK3CA; SOS1;	Signaling by Ligand-Responsive EGFR Variants in Cancer	4	19	21.0526	0.244501	1	1	1	1	1	1
CBL; DOCK7; LAMA2; LAMA5; LAMC3; PIK3CA; RAP1A; SOS1; TNS3;	Signaling by MET	9	67	13.4328	0.464941	1	1	1	1	1	1
ACVR1C; ACVR2A;	Signaling by NODAL	2	21	9.52381	0.738676	1	1	1	1	1	1
AGO4; CCND1; CNTN1; CUL1; DLK1; DNER; FCER2; HDAC4; HDAC9; HEY1; ITCH; LFNG; MAML3; MIB1; NCOR1; NCOR2; NEURL1; NOTCH2; RBPJ; TBL1XR1; TFDP1; TNRC6B;	Signaling by NOTCH	22	122	18.0328	0.0721306	0.782339	1	1	1	1	1
CNTN1; CUL1; DLK1; DNER; HDAC4; HDAC9; HEY1; ITCH; MAML3; MIB1; NCOR1; NCOR2; NEURL1; RBPJ; TBL1XR1;	Signaling by NOTCH1	15	72	20.8333	0.0530788	0.699496	1	1	1	1	1
MIB1; NEURL1;	Signaling by NOTCH1 HD Domain Mutants in Cancer	2	15	13.3333	0.574456	1	1	1	1	1	1
CUL1; HDAC4; HDAC9; HEY1; MAML3; MIB1; NCOR1; NCOR2; NEURL1; RBPJ; TBL1XR1;	Signaling by NOTCH1 HD㱄� Domain Mutants in Cancer	11	57	19.2982	0.125278	1	1	1	1	1	1
CUL1; HDAC4; HDAC9; HEY1; MAML3; MIB1; NCOR1; NCOR2; NEURL1; RBPJ; TBL1XR1;	Signaling by NOTCH1 PEST Domain Mutants in Cancer	11	57	19.2982	0.125278	1	1	1	1	1	1
CUL1; HDAC4; HDAC9; HEY1; MAML3; MIB1; NCOR1; NCOR2; NEURL1; RBPJ; TBL1XR1;	Signaling by NOTCH1 in Cancer	11	57	19.2982	0.125278	1	1	1	1	1	1
CNTN1; FCER2; MAML3; MIB1; NEURL1; NOTCH2; RBPJ;	Signaling by NOTCH2	7	32	21.875	0.132516	1	1	1	1	1	1
EGFR;	Signaling by Overexpressed Wild-Type EGFR in Cancer	1	2	50	0.295991	1	1	1	1	1	1
ACTN2; ADCY1; ADCY2; ADCY3; ADCY5; ADCY8; AGO4; ANGPT1; APBB1IP; BTC; CAMK2D; COL4A2; COL6A1; COL6A5; COL9A1; CSF2RB; CUL3; EGFR; ERBB4; EREG; FGF10; FGF3; FRS2; GFRA2; GRIN2A; GRIN2B; GSK3B; INSR; ITPR1; ITPR2; JAK1; KSR2; LCK; MAPK1; MAPKAP1; NCAM1; NCK1; NCK2; NRG1; NRG2; NRG3; PDE1C; PIK3AP1; PIK3CA; PRKAR1B; PRKCE; PRKCG; PSMD1; RAP1A; RASA3; RASAL1; RASGEF1A; RASGRF1; SHC3; SOS1; SPTBN1; TE…	Signaling by PDGF	60	372	16.129	0.036714	0.556632	1	1	1	1	1
BTC; CBL; CCND1; DOCK1; EGFR; ERBB4; EREG; KHDRBS2; NR3C1; NRG1; NRG2; NRG3; RASA3; RASAL1;	Signaling by PTK6	14	67	20.8955	0.0591797	0.699496	1	1	1	1	1
APBB1IP; KSR2; MAPK1; RAP1A; RASA3; RASAL1; VWF;	Signaling by RAS mutants	7	48	14.5833	0.405762	1	1	1	1	1	1
DHRS3; PDK1; SDR16C5;	Signaling by Retinoic Acid	3	42	7.14286	0.8873	1	1	1	1	1	1
ABI1; ABL1; ACTR3; AKAP13; ARHGAP10; ARHGAP20; ARHGAP21; ARHGAP22; ARHGAP23; ARHGAP25; ARHGAP26; ARHGAP32; ARHGAP40; ARHGAP5; ARHGAP8; ARHGEF1; ARHGEF26; ARHGEF37; ARHGEF4; CENPP; CHN2; CIT; CLASP1; CLIP1; CTNNA1; DIAPH3; FAM13A; FAM13B; FGD3; FGD4; KDM4C; KIF2B; KLC1; KTN1; MAPK1; MCF2L; MYO9A; NCK1; NCKAP1; NGEF; NSL1; NUDC; NUF2; OBSCN; PKN1; PPP1CB; PPP1R12A; PREX1; ROCK2; SOS1; SOS2; TIAM1; …	Signaling by Rho GTPases	56	388	14.433	0.160505	1	1	1	1	1	1
ABL1; CAP2; CLASP1; ENAH; NCK1; NCK2; ROBO1; ROBO2; SOS1; SOS2;	Signaling by Robo receptor	10	32	31.25	0.0141637	0.371108	1	1	1	1	1
ACTN2; AGO4; ANGPT1; APBB1IP; BTC; CAMK2D; CBL; CSF2RB; CUL3; EGFR; ERBB4; EREG; FGF10; FGF3; FRS2; GFRA2; GRB10; GRIN2A; GRIN2B; GSK3B; INSR; JAK1; KSR2; LCK; MAPK1; MAPKAP1; NCAM1; NRG1; NRG2; NRG3; PIK3AP1; PIK3CA; PSMD1; RAP1A; RASA3; RASAL1; RASGEF1A; RASGRF1; SHC3; SOS1; SPTBN1; TEC; TEK; TNRC6B; VWF;	Signaling by SCF-KIT	45	332	13.5542	0.310943	1	1	1	1	1	1
CBL; NCOR1; NCOR2; PARD3; PPP1CB; PRKCZ; TFDP1; TRIM33;	Signaling by TGF-beta Receptor Complex	8	73	10.9589	0.683286	1	1	1	1	1	1
ACTN2; ANGPT1; APBB1IP; BTC; CAMK2D; CSF2RB; CUL3; EGFR; ERBB4; EREG; FGF10; FGF3; FRS2; GFRA2; GRIN2A; GRIN2B; JAK1; KSR2; MAPK1; NCAM1; NRG1; NRG2; NRG3; PDE3B; PIK3CA; PSMD1; RAP1A; RASA3; RASAL1; RASGEF1A; RASGRF1; RPTOR; SHC3; SOS1; SPTBN1; TEK; VWF;	Signaling by Type 1 Insulin-like Growth Factor 1 Receptor (IGF1R)	37	293	12.628	0.486263	1	1	1	1	1	1
ABI1; ACTN2; ANGPT1; APBB1IP; AXL; BTC; CAMK2D; CSF2RB; CTNNA1; CUL3; DOCK1; EGFR; ERBB4; EREG; FGF10; FGF3; FLT4; FRS2; GFRA2; GRIN2A; GRIN2B; ITPR1; ITPR2; JAK1; KSR2; MAPK1; MAPKAP1; NCAM1; NCK1; NCK2; NCKAP1; NRG1; NRG2; NRG3; PIK3CA; PRKCZ; PSMD1; PTK2B; RAP1A; RASA3; RASAL1; RASGEF1A; RASGRF1; ROCK2; SHC3; SOS1; SPTBN1; TEK; VAV2; VWF;	Signaling by VEGF	50	332	15.0602	0.115348	0.985704	1	1	1	1	1
APC; DKK4; GSK3B; WNT3A;	Signaling by WNT in cancer	4	34	11.7647	0.616909	1	1	1	1	1	1
AGO4; AP2A2; AP2S1; APC; BTRC; CSNK1G2; CUL1; CUL3; DKK4; GNG2; GSK3B; ITPR1; ITPR2; PDE6B; PLCB1; PPP3CA; PRKCG; PRKG1; PRKG2; PSMD1; ROR2; RUVBL1; SFRP1; SOX6; TCF4; TNRC6B; WNT2B; WNT3A; WNT7B; WNT9A;	Signaling by Wnt	30	298	10.0671	0.885372	1	1	1	1	1	1
CUX1; LRRFIP1; PIK3CA; TRIM24; ZMYM2;	Signaling by cytosolic FGFR1 fusion mutants	5	18	27.7778	0.101977	0.933688	1	1	1	1	1
APBB1IP; KSR2; MAPK1; RAP1A; VWF;	Signaling by high-kinase activity BRAF mutants	5	34	14.7059	0.434022	1	1	1	1	1	1
APBB1IP; KSR2; MAPK1; RAP1A; VWF;	Signaling by moderate kinase activity BRAF mutants	5	38	13.1579	0.522249	1	1	1	1	1	1
AGO4; BTC; BTRC; CARD11; CBL; CBLB; CUL1; EGFR; ERBB4; EREG; FGF10; FGF3; FRS2; GSK3B; INSR; ITPR1; ITPR2; LCK; MAPK1; MAPKAP1; NCK1; NRG1; NRG2; NRG3; PIK3AP1; PIK3CA; PSMD1; SOS1; SYK; TNRC6B; TRPC1;	Signaling by the B Cell Receptor (BCR)	31	291	10.6529	0.816082	1	1	1	1	1	1
ACTN2; ADCY1; ADCY2; ADCY3; ADCY5; ADCY8; ADCYAP1R1; AGO4; AKAP13; ANGPT1; AP2A2; AP2S1; APBB1IP; ARHGEF1; ARHGEF26; ARHGEF37; ARHGEF4; BCL2L11; BTC; CAMK2D; CSF2RB; CUL3; DNAL4; DNM3; EGFR; ERBB4; EREG; FGD3; FGD4; FGF10; FGF3; FRS2; GFRA2; GRIN2A; GRIN2B; GSK3B; INSR; ITPR1; ITPR2; JAK1; KSR2; LCK; MAG; MAPK1; MAPKAP1; MCF2L; MEF2A; MEF2C; NCAM1; NGEF; NGF; NRG1; NRG2; NRG3; NTRK1; OBSCN; PCSK5…	Signalling by NGF	83	472	17.5847	0.00253847	0.177015	1	1	1	1	1
ACTN2; ANGPT1; APBB1IP; BTC; CAMK2D; CSF2RB; CUL3; EGFR; ERBB4; EREG; FGF10; FGF3; FRS2; GFRA2; GRIN2A; GRIN2B; JAK1; KSR2; MAPK1; NCAM1; NGF; NRG1; NRG2; NRG3; NTRK1; PSMD1; RALB; RAP1A; RASA3; RASAL1; RASGEF1A; RASGRF1; SHC3; SOS1; SPTBN1; TEK; VWF;	Signalling to ERKs	37	257	14.3969	0.221378	1	1	1	1	1	1
ACTN2; ANGPT1; APBB1IP; BTC; CAMK2D; CSF2RB; CUL3; EGFR; ERBB4; EREG; FGF10; FGF3; FRS2; GFRA2; GRIN2A; GRIN2B; JAK1; KSR2; MAPK1; NCAM1; NGF; NRG1; NRG2; NRG3; NTRK1; PSMD1; RALB; RAP1A; RASA3; RASAL1; RASGEF1A; RASGRF1; SHC3; SOS1; SPTBN1; TEK; VWF;	Signalling to RAS	37	250	14.8	0.179468	1	1	1	1	1	1
NGF; NTRK1;	Signalling to STAT3	2	3	66.6667	0.0971126	0.918985	1	1	1	1	1
ACTN2; ANGPT1; APBB1IP; BTC; CAMK2D; CSF2RB; CUL3; EGFR; ERBB4; EREG; FGF10; FGF3; FRS2; GFRA2; GRIN2A; GRIN2B; JAK1; KSR2; MAPK1; NCAM1; NGF; NRG1; NRG2; NRG3; NTRK1; PSMD1; RAP1A; RASA3; RASAL1; RASGEF1A; RASGRF1; SHC3; SOS1; SPTBN1; TEK; VWF;	Signalling to p38 via RIT and RIN	36	243	14.8148	0.181876	1	1	1	1	1	1
AGO4;	Small interfering RNA (siRNA) biogenesis	1	9	11.1111	0.689657	1	1	1	1	1	1
ANXA6; DYSF; TPM4;	Smooth Muscle Contraction	3	33	9.09091	0.775317	1	1	1	1	1	1
SLC24A1; SLC24A3; SLC8A2;	Sodium/Calcium exchangers	3	11	27.2727	0.195293	1	1	1	1	1	1
CATSPERD; KCNU1;	Sperm Motility And Taxes	2	9	22.2222	0.346887	1	1	1	1	1	1
CD9; IZUMO2;	Sperm:Oocyte Membrane Binding	2	5	40	0.176023	1	1	1	1	1	1
ALDH3B2; CERS6; COL4A3BP; CSNK1G2; PPM1L; SGPP2; SPTSSB;	Sphingolipid de novo biosynthesis	7	43	16.2791	0.312251	1	1	1	1	1	1
ALDH3B2; CERS6; COL4A3BP; CSNK1G2; ESYT2; PPM1L; SGPP2; SPTSSB; UGT8;	Sphingolipid metabolism	9	89	10.1124	0.767485	1	1	1	1	1	1
CBL; MAPK1;	Spry regulation of FGF signaling	2	16	12.5	0.606348	1	1	1	1	1	1
PSMD1;	Stabilization of p53	1	55	1.81818	0.998583	1	1	1	1	1	1
AKR1B15; CYP11B2; CYP24A1; HSD17B14; LRP2; SRD5A2;	Steroid hormones	6	39	15.3846	0.377854	1	1	1	1	1	1
PTGIS;	Sterols are 12-hydroxylated by CYP8B1	1	2	50	0.295991	1	1	1	1	1	1
ANO2; ANO3; ANO6; ASIC2; BSND; CLCA4; CLCN3; MCOLN2; NALCN; RYR2; RYR3; SCNN1B; SCNN1G; SLC17A3; SLC9C1; SLC9C2; TRDN; TRPC1; TRPC4AP; TRPM1; TRPM2; TRPM3; TRPM5; TRPV4; TTYH1; TTYH3; UNC79; WNK2; WWP1;	Stimuli-sensing channels	29	102	28.4314	0.000186837	0.0526881	0.262693	0.263441	0.261572	0.262693	0.412491
ACTN2; MYBPC3; MYL3; TMOD3; TNNT1; TNNT3; TPM4; TTN;	Striated Muscle Contraction	8	34	23.5294	0.0857219	0.878936	1	1	1	1	1
MTAP;	Sulfur amino acid metabolism	1	25	4	0.952325	1	1	1	1	1	1
ADGRF5; ADRA2A; CSF2RB; DMBT1; ZDHHC2;	Surfactant metabolism	5	30	16.6667	0.342743	1	1	1	1	1	1
CDT1; ORC5; PSMD1;	Switching of origins to a post-replicative state	3	71	4.22535	0.991071	1	1	1	1	1	1
SDC1;	Syndecan interactions	1	20	5	0.914377	1	1	1	1	1	1
NMT2;	Synthesis And Processing Of GAG, GAGPOL Polyproteins	1	12	8.33333	0.781552	1	1	1	1	1	1
AK9; CMPK1;	Synthesis and interconversion of nucleotide di- and triphosphates	2	25	8	0.815321	1	1	1	1	1	1
CYP1A2; CYP4F2;	Synthesis of (16-20)-hydroxyeicosatetraenoic acids (HETE)	2	9	22.2222	0.346887	1	1	1	1	1	1
ALOX5;	Synthesis of 5-eicosatetraenoic acids	1	9	11.1111	0.689657	1	1	1	1	1	1
CRLS1;	Synthesis of CL	1	1	100	0.208615	1	1	1	1	1	1
CDT1; GINS1; ORC5; PSMD1;	Synthesis of DNA	4	100	4	0.997726	1	1	1	1	1	1
NUS1;	Synthesis of Dolichyl-phosphate	1	6	16.6667	0.559125	1	1	1	1	1	1
INPP5A;	Synthesis of IP2, IP, and Ins in the cytosol	1	11	9.09091	0.754426	1	1	1	1	1	1
INPP5D; ITPKB; PLCB1; PLCH1;	Synthesis of IP3 and IP4 in the cytosol	4	26	15.3846	0.426252	1	1	1	1	1	1
IPPK;	Synthesis of IPs in the nucleus	1	4	25	0.442877	1	1	1	1	1	1
ALOX5; CYP4F11; CYP4F2; DPEP1;	Synthesis of Leukotrienes (LT) and Eoxins (EX)	4	21	19.0476	0.295645	1	1	1	1	1	1
ALOX5;	Synthesis of Lipoxins (LX)	1	6	16.6667	0.559125	1	1	1	1	1	1
AGPAT3; AGPAT4; LCLAT1; PLA2G4D; PLA2R1; PLD1;	Synthesis of PA	6	33	18.1818	0.256976	1	1	1	1	1	1
BCHE; CHPT1; SLC44A1;	Synthesis of PC	3	28	10.7143	0.680635	1	1	1	1	1	1
PLD1;	Synthesis of PG	1	8	12.5	0.651126	1	1	1	1	1	1
PI4K2B;	Synthesis of PIPs at the ER membrane	1	3	33.3333	0.373724	1	1	1	1	1	1
PI4K2B; PIK3C2A; PIK3C2G; PIKFYVE;	Synthesis of PIPs at the Golgi membrane	4	18	22.2222	0.219714	1	1	1	1	1	1
PI4K2B; PIK3C2A; PIKFYVE;	Synthesis of PIPs at the early endosome membrane	3	14	21.4286	0.287662	1	1	1	1	1	1
PIK3C2A; PIKFYVE;	Synthesis of PIPs at the late endosome membrane	2	10	20	0.388516	1	1	1	1	1	1
INPP5D; PI4K2B; PIK3C2A; PIK3C2G; PIK3CA; PLEKHA2; PLEKHA6;	Synthesis of PIPs at the plasma membrane	7	49	14.2857	0.42456	1	1	1	1	1	1
PTGIS;	Synthesis of Prostaglandins (PG) and Thromboxanes (TX)	1	15	6.66667	0.846244	1	1	1	1	1	1
UBA6; UBE2R2; UCHL3;	Synthesis of active ubiquitin: roles of E1 and E2 enzymes	3	30	10	0.721658	1	1	1	1	1	1
ACOX2; AKR1D1; CYP7A1; HSD17B4; OSBPL6; PTGIS; SLC27A2;	Synthesis of bile acids and bile salts	7	34	20.5882	0.160619	1	1	1	1	1	1
AKR1D1; PTGIS; SLC27A2;	Synthesis of bile acids and bile salts via 24-hydroxycholesterol	3	14	21.4286	0.287662	1	1	1	1	1	1
AKR1D1; CYP7A1; PTGIS;	Synthesis of bile acids and bile salts via 27-hydroxycholesterol	3	15	20	0.319322	1	1	1	1	1	1
ACOX2; AKR1D1; CYP7A1; HSD17B4; PTGIS; SLC27A2;	Synthesis of bile acids and bile salts via 7alpha-hydroxycholesterol	6	24	25	0.106176	0.960811	1	1	1	1	1
DPH6;	Synthesis of diphthamide-EEF2	1	8	12.5	0.651126	1	1	1	1	1	1
CYP1A2;	Synthesis of epoxy (EET) and dihydroxyeicosatrienoic acids (DHET)	1	8	12.5	0.651126	1	1	1	1	1	1
PIGL;	Synthesis of glycosylphosphatidylinositol (GPI)	1	16	6.25	0.86323	1	1	1	1	1	1
IPPK;	Synthesis of pyrophosphates in the cytosol	1	10	10	0.723934	1	1	1	1	1	1
GMDS; NUS1; ST6GAL1; ST6GALNAC3; ST8SIA3; ST8SIA4; ST8SIA5; ST8SIA6;	Synthesis of substrates in N-glycan biosythesis	8	63	12.6984	0.531443	1	1	1	1	1	1
ACSL3; ACSL5; HACD2;	Synthesis of very long-chain fatty acyl-CoAs	3	26	11.5385	0.635274	1	1	1	1	1	1
BCHE; LEP; PLA2G7; SEC11A;	Synthesis, secretion, and deacylation of Ghrelin	4	19	21.0526	0.244501	1	1	1	1	1	1
LEP; SEC11A;	Synthesis, secretion, and inactivation of Glucagon-like Peptide-1 (GLP-1)	2	20	10	0.715683	1	1	1	1	1	1
GATA4; SEC11A;	Synthesis, secretion, and inactivation of Glucose-dependent Insulinotropic Polypeptide (GIP)	2	13	15.3846	0.505159	1	1	1	1	1	1
APC; GSK3B;	T41 mutants of beta-catenin aren't phosphorylated	2	15	13.3333	0.574456	1	1	1	1	1	1
APP; TAB2;	TAK1 activates NFkB by phosphorylation and activation of IKKs complex	2	28	7.14286	0.858901	1	1	1	1	1	1
GGA1; RAB7A; RAB7B; RABEP1; TBC1D14; TBC1D16;	TBC/RABGAPs	6	45	13.3333	0.499623	1	1	1	1	1	1
APC; BTRC; CSNK1G2; CUL3; DKK4; GSK3B; PSMD1; RUVBL1; SFRP1; SOX6; TCF4; WNT3A; WNT9A;	TCF dependent signaling in response to WNT	13	202	6.43564	0.995869	1	1	1	1	1	1
BTRC; CARD11; CUL1; ENAH; HLA-DRB1; INPP5D; LCK; NCK1; PIK3CA; PSMD1; TAB2;	TCR signaling	11	123	8.94309	0.886113	1	1	1	1	1	1
EGFR; ESR1;	TFAP2 (AP-2) family regulates transcription of growth factors and their receptors	2	13	15.3846	0.505159	1	1	1	1	1	1
CBL; PPP1CB;	TGF-beta receptor signaling activates SMADs	2	32	6.25	0.902392	1	1	1	1	1	1
PARD3; PRKCZ;	TGF-beta receptor signaling in EMT (epithelial to mesenchymal transition)	2	16	12.5	0.606348	1	1	1	1	1	1
BIRC2; TNFRSF11A; TNFSF11; TNFSF14;	TNF receptor superfamily (TNFSF) members mediating non-canonical NF-kB pathway	4	17	23.5294	0.195653	1	1	1	1	1	1
BIRC2; NSMAF; TAB2;	TNF signaling	3	46	6.52174	0.918602	1	1	1	1	1	1
BIRC2; TAB2;	TNFR1-induced NFkappaB signaling pathway	2	26	7.69231	0.83104	1	1	1	1	1	1
NSMAF;	TNFR1-mediated ceramide production	1	6	16.6667	0.559125	1	1	1	1	1	1
BIRC2; BTRC; CD70; CUL1; PSMD1; TNFRSF11A; TNFSF11; TNFSF14; TNFSF9;	TNFR2 non-canonical NF-kB pathway	9	101	8.91089	0.869626	1	1	1	1	1	1
CD70; TNFSF11; TNFSF14; TNFSF9;	TNFs bind their physiological receptors	4	29	13.7931	0.501946	1	1	1	1	1	1
AGO4; GLS; RPTOR; SCO1; TNRC6B; TP63; YWHAQ;	TP53 Regulates Metabolic Genes	7	88	7.95455	0.911269	1	1	1	1	1	1
TP63;	TP53 Regulates Transcription of Caspase Activators and Caspases	1	12	8.33333	0.781552	1	1	1	1	1	1
CNOT1; CNOT11; CNOT3; TFDP1;	TP53 Regulates Transcription of Cell Cycle Genes	4	48	8.33333	0.840376	1	1	1	1	1	1
BBC3; IGFBP3; PERP; PRELID3A; TP63;	TP53 Regulates Transcription of Cell Death Genes	5	45	11.1111	0.659687	1	1	1	1	1	1
ATR; FANCC; GTF2F1; GTF2H3; POLR2F;	TP53 Regulates Transcription of DNA Repair Genes	5	65	7.69231	0.897878	1	1	1	1	1	1
IGFBP3; TP63;	TP53 Regulates Transcription of Death Receptors and Ligands	2	12	16.6667	0.467855	1	1	1	1	1	1
BBC3; PRELID3A; TP63;	TP53 Regulates Transcription of Genes Involved in Cytochrome C Release	3	20	15	0.474251	1	1	1	1	1	1
TFDP1;	TP53 Regulates Transcription of Genes Involved in G2 Cell Cycle Arrest	1	18	5.55556	0.891783	1	1	1	1	1	1
CNOT1; CNOT11; CNOT3;	TP53 regulates transcription of additional cell cycle genes whose exact role in the p53 pathway remain uncertain	3	21	14.2857	0.50345	1	1	1	1	1	1
PERP; TP63;	TP53 regulates transcription of several additional cell death genes whose specific roles in p53-dependent apoptosis remain uncertain	2	15	13.3333	0.574456	1	1	1	1	1	1
DDX58;	TRAF3-dependent IRF activation pathway	1	14	7.14286	0.827148	1	1	1	1	1	1
APP; BTRC; CUL1; MAPK1; MAPK10; MEF2A; MEF2C; RPS6KA2; TAB2;	TRAF6 Mediated Induction of proinflammatory cytokines	9	81	11.1111	0.673378	1	1	1	1	1	1
DDX58; IRF1;	TRAF6 mediated IRF7 activation	2	32	6.25	0.902392	1	1	1	1	1	1
APP; DDX58;	TRAF6 mediated NF-kB activation	2	24	8.33333	0.798304	1	1	1	1	1	1
APP; BTRC; CUL1; MAPK1; MAPK10; MEF2A; MEF2C; RPS6KA2; TAB2;	TRAF6 mediated induction of NFkB and MAP kinases upon TLR7/8 or 9 activation	9	90	10	0.777756	1	1	1	1	1	1
TAB2;	TRAF6 mediated induction of TAK1 complex	1	17	5.88235	0.878341	1	1	1	1	1	1
APP; BIRC2; BTRC; CUL1; MAPK1; MAPK10; MEF2A; MEF2C; RPS6KA2; TAB2;	TRIF-mediated TLR3/TLR4 signaling	10	98	10.2041	0.766678	1	1	1	1	1	1
NGF; NTRK1;	TRKA activation by NGF	2	2	100	0.0627938	0.719832	1	1	1	1	1
MCOLN2; TRPC1; TRPC4AP; TRPM1; TRPM2; TRPM3; TRPM5; TRPV4;	TRP channels	8	25	32	0.0242779	0.475442	1	1	1	1	1
GTF2F1; POLR2F;	Tat-mediated HIV elongation arrest and recovery	2	35	5.71429	0.926412	1	1	1	1	1	1
GTF2F1; GTF2H3; POLR2F;	Tat-mediated elongation of the HIV-1 transcript	3	47	6.38298	0.925076	1	1	1	1	1	1
RUVBL1;	Telomere Extension By Telomerase	1	6	16.6667	0.559125	1	1	1	1	1	1
POT1; RUVBL1;	Telomere Maintenance	2	63	3.1746	0.995519	1	1	1	1	1	1
C5; C8B;	Terminal pathway of complement	2	8	25	0.304347	1	1	1	1	1	1
MUC16; MUC21; MUC3A; MUC5AC; MUC6; ST6GAL1; ST6GALNAC3;	Termination of O-glycan biosynthesis	7	26	26.9231	0.0650105	0.733318	1	1	1	1	1
POLK; USP43;	Termination of translesion DNA synthesis	2	32	6.25	0.902392	1	1	1	1	1	1
PRKG2;	Tetrahydrobiopterin (BH4) synthesis, recycling, salvage and regulation	1	10	10	0.723934	1	1	1	1	1	1
PYCARD;	The AIM2 inflammasome	1	3	33.3333	0.373724	1	1	1	1	1	1
BCL2;	The NLRP1 inflammasome	1	3	33.3333	0.373724	1	1	1	1	1	1
APP; PYCARD;	The NLRP3 inflammasome	2	13	15.3846	0.505159	1	1	1	1	1	1
MYO7A; NAPEPLD; RLBP1;	The canonical retinoid cycle in rods (twilight vision)	3	23	13.0435	0.559188	1	1	1	1	1	1
ATP5L; MT-ND1; MT-ND4; MT-ND5; NDUFA10; NDUFAF6; PDK1; SCO1; SUCLG2;	The citric acid (TCA) cycle and respiratory electron transport	9	168	5.35714	0.998251	1	1	1	1	1	1
CAMKMT; GRK1; GRK7; NMT2; PDE6B; RGS9; SLC24A1;	The phototransduction cascade	7	34	20.5882	0.160619	1	1	1	1	1	1
DHRS3; RLBP1;	The retinoid cycle in cones (daylight vision)	2	6	33.3333	0.218313	1	1	1	1	1	1
PSMD1;	The role of GTSE1 in G2/M progression after G2 checkpoint	1	60	1.66667	0.999212	1	1	1	1	1	1
AP1M1; AP1S1; AP1S3; AP2A2; AP2S1; ATP6V1H; LCK;	The role of Nef in HIV-1 replication and disease pathogenesis	7	29	24.1379	0.0954589	0.918985	1	1	1	1	1
GNA12; GNA14; GNA15; GNAQ; GNG2; MAPK1;	Thrombin signalling through proteinase activated receptors (PARs)	6	32	18.75	0.237828	1	1	1	1	1	1
GNA14; GNA15; GNAQ; GNG2; TBXA2R;	Thromboxane signalling through TP receptor	5	23	21.7391	0.190499	1	1	1	1	1	1
DIO2;	Thyroxine biosynthesis	1	10	10	0.723934	1	1	1	1	1	1
ANGPT1; PIK3CA; SOS1; TEK;	Tie2 Signaling	4	18	22.2222	0.219714	1	1	1	1	1	1
CLDN10; CLDN16; CLDN19; CLDN3; PARD3;	Tight junction interactions	5	30	16.6667	0.342743	1	1	1	1	1	1
APP; BTRC; CUL1; MAPK1; MAPK10; MEF2A; MEF2C; RPS6KA2; TAB2;	Toll Like Receptor 10 (TLR10) Cascade	9	84	10.7143	0.711133	1	1	1	1	1	1
APP; BTRC; CD36; CUL1; MAPK1; MAPK10; MEF2A; MEF2C; RPS6KA2; TAB2; TLR6;	Toll Like Receptor 2 (TLR2) Cascade	11	94	11.7021	0.619502	1	1	1	1	1	1
APP; BIRC2; BTRC; CUL1; MAPK1; MAPK10; MEF2A; MEF2C; RPS6KA2; TAB2;	Toll Like Receptor 3 (TLR3) Cascade	10	98	10.2041	0.766678	1	1	1	1	1	1
APP; BIRC2; BPI; BTRC; CD36; CUL1; DNM3; MAPK1; MAPK10; MEF2A; MEF2C; RPS6KA2; TAB2; TLR6;	Toll Like Receptor 4 (TLR4) Cascade	14	125	11.2	0.682301	1	1	1	1	1	1
APP; BTRC; CUL1; MAPK1; MAPK10; MEF2A; MEF2C; RPS6KA2; TAB2;	Toll Like Receptor 5 (TLR5) Cascade	9	84	10.7143	0.711133	1	1	1	1	1	1
APP; BTRC; CUL1; MAPK1; MAPK10; MEF2A; MEF2C; RPS6KA2; TAB2;	Toll Like Receptor 7/8 (TLR7/8) Cascade	9	92	9.78261	0.797306	1	1	1	1	1	1
APP; BTRC; CUL1; MAPK1; MAPK10; MEF2A; MEF2C; RPS6KA2; TAB2;	Toll Like Receptor 9 (TLR9) Cascade	9	96	9.375	0.832518	1	1	1	1	1	1
APP; BTRC; CD36; CUL1; MAPK1; MAPK10; MEF2A; MEF2C; RPS6KA2; TAB2; TLR6;	Toll Like Receptor TLR1:TLR2 Cascade	11	94	11.7021	0.619502	1	1	1	1	1	1
APP; BTRC; CD36; CUL1; MAPK1; MAPK10; MEF2A; MEF2C; RPS6KA2; TAB2; TLR6;	Toll Like Receptor TLR6:TLR2 Cascade	11	94	11.7021	0.619502	1	1	1	1	1	1
APP; BIRC2; BPI; BTRC; CD36; CUL1; DNM3; MAPK1; MAPK10; MEF2A; MEF2C; RPS6KA2; TAB2; TLR6;	Toll-Like Receptors Cascades	14	152	9.21053	0.888293	1	1	1	1	1	1
SV2C;	Toxicity of botulinum toxin type A (BoNT/A)	1	9	11.1111	0.689657	1	1	1	1	1	1
SYT2;	Toxicity of botulinum toxin type B (BoNT/B)	1	8	12.5	0.651126	1	1	1	1	1	1
SV2C;	Toxicity of botulinum toxin type D (BoNT/D)	1	6	16.6667	0.559125	1	1	1	1	1	1
SV2C;	Toxicity of botulinum toxin type F (BoNT/F)	1	6	16.6667	0.559125	1	1	1	1	1	1
AP2A2; AP2S1; CACNG2; CACNG3; CACNG4; CAMK2D; DLG1; GRIA1; GRIA2; GRIP2; PRKCG;	Trafficking of AMPA receptors	11	31	35.4839	0.00483897	0.194941	1	1	1	1	1
AP2A2; AP2S1; GRIA1; GRIA2; GRIP2; PRKCG;	Trafficking of GluR2-containing AMPA receptors	6	17	35.2941	0.0348139	0.549733	1	1	1	1	1
TFAM;	Transcription from mitochondrial promoters	1	4	25	0.442877	1	1	1	1	1	1
GTF2E1; GTF2F1; GTF2H3; POLR2F; RNGTT; TAF3;	Transcription of the HIV genome	6	73	8.21918	0.881302	1	1	1	1	1	1
GTF2H3; POLK; POLR2F;	Transcription-Coupled Nucleotide Excision Repair (TC-NER)	3	78	3.84615	0.995377	1	1	1	1	1	1
AGO4; ATR; BANP; BBC3; BRD7; BRIP1; CNOT1; CNOT11; CNOT3; EHMT1; FANCC; GLS; GTF2F1; GTF2H3; HIPK2; IGFBP3; KAT6A; L3MBTL1; MAPKAP1; PERP; POLR2F; PRDM1; PRELID3A; RBBP8; RPTOR; SCO1; TAF3; TFDP1; TNRC6B; TP63; YWHAQ;	Transcriptional Regulation by TP53	31	366	8.46995	0.987478	1	1	1	1	1	1
CHD9; MEF2C; NCOR1; SMARCD3; TBL1XR1; TFAM;	Transcriptional activation of mitochondrial biogenesis	6	45	13.3333	0.499623	1	1	1	1	1	1
NCOR1; NCOR2; TFDP1; TRIM33;	Transcriptional activity of SMAD2/SMAD3:SMAD4 heterotrimer	4	44	9.09091	0.791287	1	1	1	1	1	1
IPO8; NUP188; POLR2F;	Transcriptional regulation by small RNAs	3	75	4	0.99386	1	1	1	1	1	1
EGFR; ESR1; KCTD1; KCTD15; TFAP2E; WWOX;	Transcriptional regulation by the AP-2 (TFAP2) family of transcription factors	6	36	16.6667	0.316515	1	1	1	1	1	1
FOXP1; NR6A1; POLR2F; TSC22D1;	Transcriptional regulation of pluripotent stem cells	4	45	8.88889	0.804584	1	1	1	1	1	1
CD36; CHD9; LEP; MED30; MED4; NCOR1; NCOR2; SMARCD3; TBL1XR1; ZNF638;	Transcriptional regulation of white adipocyte differentiation	10	84	11.9048	0.598413	1	1	1	1	1	1
ATP6V0A4; ATP6V0E1; ATP6V1H;	Transferrin endocytosis and recycling	3	29	10.3448	0.701684	1	1	1	1	1	1
EEF1A2; EIF2B3; EIF2B5; EIF3H; EIF5B; N6AMT1; RPL39L; RPS3A; SEC11A; SEC61G; SRP72;	Translation	11	160	6.875	0.985484	1	1	1	1	1	1
EIF3H; RPS3A;	Translation initiation complex formation	2	59	3.38983	0.993229	1	1	1	1	1	1
POLK;	Translesion synthesis by POLK	1	17	5.88235	0.878341	1	1	1	1	1	1
POLK; USP43;	Translesion synthesis by Y family DNA polymerases bypasses lesions on DNA template	2	39	5.12821	0.949854	1	1	1	1	1	1
C2CD5; KIFAP3; MYH13; RALGAPA2; TBC1D4; YWHAQ;	Translocation of GLUT4 to the plasma membrane	6	60	10	0.750406	1	1	1	1	1	1
HLA-DRB1; LCK;	Translocation of ZAP-70 to Immunological synapse	2	24	8.33333	0.798304	1	1	1	1	1	1
ABCA12; ABCA8; ABCB5; ABCC4; ABCC6; ABCG1; ADCY1; ADCY2; ADCY3; ADCY5; ADCY8; AHCYL2; ANO2; ANO3; ANO6; ASIC2; ATP12A; ATP1A2; ATP1A3; ATP2B2; ATP2C1; ATP2C2; ATP6V0A4; ATP6V0E1; ATP6V1H; ATP8A1; ATP8A2; ATP8B4; BSND; CAMK2D; CLCA4; CLCN3; FXYD2; GABRA5; GABRG3; GNG2; LCN1; MCOLN2; NALCN; NUP188; PRKAR1B; PSMD1; RUNX1; RYR2; RYR3; SCNN1B; SCNN1G; SLC14A2; SLC17A1; SLC17A3; SLC1A6; SLC1A7; SLC22A1…	Transmembrane transport of small molecules	94	669	14.0508	0.138571	1	1	1	1	1	1
ACTN2; ADCY1; ADCY2; ADCY3; ADCY5; ADCY8; AP2A2; AP2S1; BCHE; CACNA1A; CACNA1B; CACNA1E; CACNA2D1; CACNA2D3; CACNB2; CACNG2; CACNG3; CACNG4; CAMK2D; CHRNA7; CHRNE; DLG1; GABBR1; GABBR2; GABRA5; GABRG3; GLS; GNG2; GRIA1; GRIA2; GRIK2; GRIK3; GRIK4; GRIN2A; GRIN2B; GRIP2; KCNJ12; KCNJ15; KCNJ2; KCNJ3; KCNJ6; MAPK1; PLCB1; PPFIA2; PRKCG; RASGRF1; RPS6KA2; SLC1A6; SLC1A7; SLC22A2; SLC6A3; SYN3; UNC13…	Transmission across Chemical Synapses	53	212	25	1.28629e-05	0.00906835	0.0181238	0.0181367	0.0181238	0.0181238	0.0709953
SLC26A2; SLC35B3;	Transport and synthesis of PAPS	2	6	33.3333	0.218313	1	1	1	1	1	1
CPSF3; NUP188; WDR33;	Transport of Mature Transcript to Cytoplasm	3	81	3.7037	0.996526	1	1	1	1	1	1
CPSF3; NUP188; WDR33;	Transport of Mature mRNA Derived from an Intronless Transcript	3	41	7.31707	0.877948	1	1	1	1	1	1
NUP188;	Transport of Mature mRNA derived from an Intron-Containing Transcript	1	72	1.38889	0.999807	1	1	1	1	1	1
CPSF3; NUP188; WDR33;	Transport of Mature mRNAs Derived from Intronless Transcripts	3	42	7.14286	0.8873	1	1	1	1	1	1
NUP188;	Transport of Ribonucleoproteins into the Host Nucleus	1	35	2.85714	0.985226	1	1	1	1	1	1
LCN1; SLC27A6;	Transport of fatty acids	2	8	25	0.304347	1	1	1	1	1	1
GAS6;	Transport of gamma-carboxylated protein precursors from the endoplasmic reticulum to the Golgi apparatus	1	9	11.1111	0.689657	1	1	1	1	1	1
RUNX1; SLC14A2; SLC22A11; SLC22A12; SLC22A15; SLC22A2; SLC2A12; SLC2A5; SLC2A9; SLC30A7; SLC30A8; SLC41A2; SLC44A1; SLC5A11; SLC5A9; SLC6A2; SLC6A20; SLC6A3;	Transport of glucose and other sugars, bile salts and organic acids, metal ions and amine compounds	18	104	17.3077	0.123427	1	1	1	1	1	1
AHCYL2; SLC17A1; SLC1A6; SLC1A7; SLC24A1; SLC24A3; SLC25A26; SLC26A2; SLC26A4; SLC4A4; SLC6A20; SLC7A10; SLC8A2;	Transport of inorganic cations/anions and amino acids/oligopeptides	13	104	12.5	0.533935	1	1	1	1	1	1
SLC35B3;	Transport of nucleotide sugars	1	9	11.1111	0.689657	1	1	1	1	1	1
SLCO1B3;	Transport of organic anions	1	12	8.33333	0.781552	1	1	1	1	1	1
NUP188;	Transport of the SLBP Dependant Mature mRNA	1	35	2.85714	0.985226	1	1	1	1	1	1
NUP188;	Transport of the SLBP independent Mature mRNA	1	34	2.94118	0.983389	1	1	1	1	1	1
LCN1; SLC27A6; SLC35B3; SLCO1B3;	Transport of vitamins, nucleosides, and related molecules	4	39	10.2564	0.713731	1	1	1	1	1	1
ANK1; ANK3; B4GALT3; CD55; CHST8; COG5; COG6; COPA; COPG2; CTAGE5; DYNC1I2; FUT8; GRIA1; MAN1C1; MGAT4A; MGAT4C; SEC23A; SPTBN1; ST6GAL1; ST8SIA3; ST8SIA6;	Transport to the Golgi and subsequent modification	21	161	13.0435	0.449529	1	1	1	1	1	1
ACSL3; ACSL5; AGMO; AGPAT3; AGPAT4; HACD2; LCLAT1; MOGAT1; THEM5;	Triglyceride Biosynthesis	9	78	11.5385	0.632815	1	1	1	1	1	1
APC; GSK3B;	Truncations of AMER1 destabilize the destruction complex	2	14	14.2857	0.540716	1	1	1	1	1	1
COL17A1; DST;	Type I hemidesmosome assembly	2	9	22.2222	0.346887	1	1	1	1	1	1
ACTL6A; ASXL2; FOXK1; FOXK2; KDM1B; PSMD1; RUVBL1; SENP8; UCHL3;	UCH proteinases	9	96	9.375	0.832518	1	1	1	1	1	1
ADRB2; BIRC2; DDX58; PSMD1; RUVBL1; USP14; USP24; USP48; VDAC2; WDR48;	Ub-specific processing proteases	10	205	4.87805	0.999729	1	1	1	1	1	1
PSMD1;	Ubiquitin Mediated Degradation of Phosphorylated Cdc25A	1	53	1.88679	0.998209	1	1	1	1	1	1
CCND1; PSMD1;	Ubiquitin-dependent degradation of Cyclin D	2	51	3.92157	0.984706	1	1	1	1	1	1
CCND1; PSMD1;	Ubiquitin-dependent degradation of Cyclin D1	2	51	3.92157	0.984706	1	1	1	1	1	1
ACTN2; CAMK2D; GRIA1; GRIA2; GRIN2A; GRIN2B;	Unblocking of NMDA receptor, glutamate binding and activation	6	17	35.2941	0.0348139	0.549733	1	1	1	1	1
DNAJC3; NFYC; SEC61G;	Unfolded Protein Response (UPR)	3	91	3.2967	0.998681	1	1	1	1	1	1
GINS1;	Unwinding of DNA	1	12	8.33333	0.781552	1	1	1	1	1	1
CD9; SV2C; SYT2;	Uptake and actions of bacterial toxins	3	43	6.97674	0.896005	1	1	1	1	1	1
CD9;	Uptake and function of diphtheria toxin	1	6	16.6667	0.559125	1	1	1	1	1	1
ASS1;	Urea cycle	1	10	10	0.723934	1	1	1	1	1	1
FLT4;	VEGF binds to VEGFR leading to receptor dimerization	1	8	12.5	0.651126	1	1	1	1	1	1
FLT4;	VEGF ligand-receptor interactions	1	8	12.5	0.651126	1	1	1	1	1	1
ABI1; ACTN2; ANGPT1; APBB1IP; AXL; BTC; CAMK2D; CSF2RB; CTNNA1; CUL3; DOCK1; EGFR; ERBB4; EREG; FGF10; FGF3; FRS2; GFRA2; GRIN2A; GRIN2B; ITPR1; ITPR2; JAK1; KSR2; MAPK1; MAPKAP1; NCAM1; NCK1; NCK2; NCKAP1; NRG1; NRG2; NRG3; PIK3CA; PRKCZ; PSMD1; PTK2B; RAP1A; RASA3; RASAL1; RASGEF1A; RASGRF1; ROCK2; SHC3; SOS1; SPTBN1; TEK; VAV2; VWF;	VEGFA-VEGFR2 Pathway	49	324	15.1235	0.112942	0.971028	1	1	1	1	1
ACTN2; ANGPT1; APBB1IP; BTC; CAMK2D; CSF2RB; CUL3; EGFR; ERBB4; EREG; FGF10; FGF3; FRS2; GFRA2; GRIN2A; GRIN2B; ITPR1; ITPR2; JAK1; KSR2; MAPK1; NCAM1; NRG1; NRG2; NRG3; PRKCZ; PSMD1; RAP1A; RASA3; RASAL1; RASGEF1A; RASGRF1; SHC3; SOS1; SPTBN1; TEK; VWF;	VEGFR2 mediated cell proliferation	37	252	14.6825	0.190973	1	1	1	1	1	1
CTNNA1; MAPKAP1; VAV2;	VEGFR2 mediated vascular permeability	3	27	11.1111	0.658498	1	1	1	1	1	1
AP2A2; AP2S1;	VLDL interactions	2	23	8.69565	0.77991	1	1	1	1	1	1
AP2A2; AP2S1;	VLDLR internalisation and degradation	2	12	16.6667	0.467855	1	1	1	1	1	1
ADCY1; ADCY2; ADCY3; ADCY5; ADCY8; GNG2; PRKAR1B;	Vasopressin regulates renal water homeostasis via Aquaporins	7	43	16.2791	0.312251	1	1	1	1	1	1
AAK1; ACTR3; ADRB2; AGFG1; AGPAT3; AMPH; ANK1; ANK3; AP1M1; AP1S1; AP1S3; AP2A2; AP2S1; AP3B1; APP; BLOC1S4; C2CD5; CBL; CD36; CD55; CLVS1; CLVS2; COG5; COG6; COL3A1; COL4A2; COLEC11; COPA; COPG2; CTAGE5; CUX1; CYTH1; DENND2A; DENND5B; DNM3; DYNC1I2; EGFR; EPS15L1; GALNT1; GGA1; GOLGA5; GRIA1; ITSN2; KIF16B; KIF1A; KIF1B; KIF21B; KIF26A; KIF26B; KIF2B; KIF5C; KIF6; KIFAP3; KLC1; LRP1; LRP2; MAN1C…	Vesicle-mediated transport	82	724	11.326	0.803129	1	1	1	1	1	1
CUL5; PSMD1;	Vif-mediated degradation of APOBEC3G	2	55	3.63636	0.989804	1	1	1	1	1	1
GTF2F1; NUP188; POLR2F;	Viral Messenger RNA Synthesis	3	47	6.38298	0.925076	1	1	1	1	1	1
DNAJC3; RPL39L; RPS3A;	Viral mRNA Translation	3	98	3.06122	0.999338	1	1	1	1	1	1
BCO1; CAMKMT; DHRS3; GPC5; GPC6; GRK1; GRK7; LRP1; LRP12; LRP2; MYO7A; NAPEPLD; NMT2; PDE6B; RGS9; RLBP1; SDC1; SLC24A1;	Visual phototransduction	18	98	18.3673	0.0860236	0.878936	1	1	1	1	1
SLC52A1;	Vitamin B2 (riboflavin) metabolism	1	7	14.2857	0.607813	1	1	1	1	1	1
VNN1;	Vitamin B5 (pantothenate) metabolism	1	17	5.88235	0.878341	1	1	1	1	1	1
CYP24A1; LRP2;	Vitamin D (calciferol) metabolism	2	7	28.5714	0.261312	1	1	1	1	1	1
CYP24A1;	Vitamins	1	6	16.6667	0.559125	1	1	1	1	1	1
KCNAB2; KCNB1; KCNB2; KCNC1; KCNG2; KCNH1; KCNH7; KCNQ1; KCNQ3; KCNQ5; KCNS3;	Voltage gated Potassium channels	11	43	25.5814	0.0317511	0.539386	1	1	1	1	1
NUP188;	Vpr-mediated nuclear import of PICs	1	39	2.5641	0.990755	1	1	1	1	1	1
BTRC; PSMD1;	Vpu mediated degradation of CD4	2	53	3.77358	0.987506	1	1	1	1	1	1
ASAP1; PKD2; RAB3IP;	VxPx cargo-targeting to cilium	3	21	14.2857	0.50345	1	1	1	1	1	1
WNT2B; WNT3A; WNT7B; WNT9A;	WNT ligand biogenesis and trafficking	4	26	15.3846	0.426252	1	1	1	1	1	1
AP2A2; AP2S1; ROR2;	WNT5A-dependent internalization of FZD2, FZD5 and ROR2	3	13	23.0769	0.256261	1	1	1	1	1	1
AP2A2; AP2S1; PRKCG;	WNT5A-dependent internalization of FZD4	3	15	20	0.319322	1	1	1	1	1	1
DNAJC3; SEC61G;	XBP1(S) activates chaperone genes	2	57	3.50877	0.991688	1	1	1	1	1	1
CYP1A2; CYP2B6; CYP2E1;	Xenobiotics	3	23	13.0435	0.559188	1	1	1	1	1	1
CHD9; GATA4; HIPK2; SMARCD3; TBL1XR1;	YAP1- and WWTR1 (TAZ)-stimulated gene expression	5	29	17.2414	0.319977	1	1	1	1	1	1
APP;	ZBP1(DAI) mediated induction of type I IFNs	1	25	4	0.952325	1	1	1	1	1	1
SLC30A7; SLC30A8;	Zinc efflux and compartmentalization by the SLC30 family	2	7	28.5714	0.261312	1	1	1	1	1	1
SLC30A7; SLC30A8;	Zinc transporters	2	17	11.7647	0.636388	1	1	1	1	1	1
TAB2;	activated TAK1 mediates p38 MAPK activation	1	19	5.26316	0.90374	1	1	1	1	1	1
HSD17B4;	alpha-linolenic (omega3) and linoleic (omega6) acid metabolism	1	13	7.69231	0.805682	1	1	1	1	1	1
HSD17B4;	alpha-linolenic acid (ALA) metabolism	1	13	7.69231	0.805682	1	1	1	1	1	1
ITPR1; KCNMA1; MRVI1; PDE10A; PDE3A; PDE3B; PDE9A; PRKG1; PRKG2;	cGMP effects	9	18	50	0.00175892	0.137782	1	1	1	1	1
DDAH1;	eNOS activation	1	10	10	0.723934	1	1	1	1	1	1
DDAH1; PRKG2;	eNOS activation and regulation	2	20	10	0.715683	1	1	1	1	1	1
CPSF3; PABPN1; WDR33;	mRNA 3'-end processing	3	57	5.26316	0.968212	1	1	1	1	1	1
GTF2F1; GTF2H3; POLR2F; RNGTT;	mRNA Capping	4	29	13.7931	0.501946	1	1	1	1	1	1
CDC5L; CPSF3; CWC22; DDX42; GTF2F1; LSM6; LSM8; PABPN1; POLR2F; WBP4; WDR33;	mRNA Splicing	11	188	5.85106	0.9977	1	1	1	1	1	1
CDC5L; CPSF3; CWC22; DDX42; GTF2F1; LSM6; LSM8; PABPN1; POLR2F; WBP4; WDR33;	mRNA Splicing - Major Pathway	11	177	6.21469	0.99514	1	1	1	1	1	1
DDX42; GTF2F1; POLR2F;	mRNA Splicing - Minor Pathway	3	55	5.45455	0.962122	1	1	1	1	1	1
LSM6;	mRNA decay by 5' to 3' exoribonuclease	1	15	6.66667	0.846244	1	1	1	1	1	1
RPTOR;	mTOR signalling	1	39	2.5641	0.990755	1	1	1	1	1	1
RPTOR;	mTORC1-mediated signalling	1	22	4.54545	0.932255	1	1	1	1	1	1
ACSM3;	mitochondrial fatty acid beta-oxidation of saturated fatty acids	1	10	10	0.723934	1	1	1	1	1	1
APBB1IP; RAP1A; VWF;	p130Cas linkage to MAPK signaling for integrins	3	15	20	0.319322	1	1	1	1	1	1
RALB;	p38MAPK events	1	13	7.69231	0.805682	1	1	1	1	1	1
PSMD1;	p53-Dependent G1 DNA Damage Response	1	64	1.5625	0.999507	1	1	1	1	1	1
PSMD1;	p53-Dependent G1/S DNA damage checkpoint	1	64	1.5625	0.999507	1	1	1	1	1	1
PSMD1;	p53-Independent DNA Damage Response	1	53	1.88679	0.998209	1	1	1	1	1	1
PSMD1;	p53-Independent G1/S DNA damage checkpoint	1	53	1.88679	0.998209	1	1	1	1	1	1
AKAP13; ARHGEF1; ARHGEF26; ARHGEF37; ARHGEF4; BCL2L11; FGD3; FGD4; MAG; MCF2L; NGEF; NGF; OBSCN; PREX1; SORCS3; SOS1; SOS2; TIAM1; TIAM2; VAV2;	p75 NTR receptor-mediated signalling	20	96	20.8333	0.0287807	0.520266	1	1	1	1	1
NGF;	p75NTR negatively regulates cell cycle via SC1	1	6	16.6667	0.559125	1	1	1	1	1	1
NGF;	p75NTR recruits signalling complexes	1	13	7.69231	0.805682	1	1	1	1	1	1
ARHGEF1; MAG; NGF;	p75NTR regulates axonogenesis	3	9	33.3333	0.13874	1	1	1	1	1	1
NGF;	p75NTR signals via NF-kB	1	16	6.25	0.86323	1	1	1	1	1	1
MAPK1;	phospho-PLA2 pathway	1	2	50	0.295991	1	1	1	1	1	1
APC; GSK3B;	phosphorylation site mutants of CTNNB1 are not targeted to the proteasome by the destruction complex	2	15	13.3333	0.574456	1	1	1	1	1	1
FBL; RCL1; WDR43;	rRNA modification in the nucleus and cytosol	3	61	4.91803	0.977724	1	1	1	1	1	1
ELAC2; FBL; KIAA0391; MT-ND1; MT-ND4; MT-ND5; RCL1; RPL39L; RPS3A; WDR43; XRN2;	rRNA processing	11	223	4.93274	0.999821	1	1	1	1	1	1
ELAC2; KIAA0391; MT-ND1; MT-ND4; MT-ND5;	rRNA processing in the mitochondrion	5	38	13.1579	0.522249	1	1	1	1	1	1
FBL; RCL1; RPL39L; RPS3A; WDR43; XRN2;	rRNA processing in the nucleus and cytosol	6	185	3.24324	0.999986	1	1	1	1	1	1
NUP188;	snRNP Assembly	1	52	1.92308	0.997986	1	1	1	1	1	1
CARS; FARS2; LARS2; RARS2; SARS;	tRNA Aminoacylation	5	42	11.9048	0.603977	1	1	1	1	1	1
ALKBH8; CDKAL1;	tRNA modification in the nucleus and cytosol	2	42	4.7619	0.962558	1	1	1	1	1	1
ALKBH8; CDKAL1; ELAC2; KIAA0391; MT-ND1; MT-ND4; MT-ND5; NUP188;	tRNA processing	8	144	5.55556	0.995773	1	1	1	1	1	1
ELAC2; KIAA0391; MT-ND1; MT-ND4; MT-ND5;	tRNA processing in the mitochondrion	5	42	11.9048	0.603977	1	1	1	1	1	1
ELAC2; NUP188;	tRNA processing in the nucleus	2	58	3.44828	0.992497	1	1	1	1	1	1
AP1M1; AP1S1; AP1S3; AP3B1; APP; BLOC1S4; CLVS1; CLVS2; PIK3C2A; SNX2; TPD52L1;	trans-Golgi Network Vesicle Budding	11	72	15.2778	0.307084	1	1	1	1	1	1
APC; GSK3B;	truncated APC mutants destabilize the destruction complex	2	14	14.2857	0.540716	1	1	1	1	1	1

## Sheet: Supplementary data file 5C
CLL samples vs Nomral Bcell_hyper_GO-Biological processess
Genes	Process~name	num_of_Genes	gene_group	percentage%	P-value	Benjamini and Hochberg (FDR)	Hommel singlewise process	Bonferroni single-step process	Hommel singlewise process	Hochberg step-up process	Benjamini and Yekutieli
WDR43;	GO:0000003~reproduction	1	2	50	0.159437	0.551757	1	1	1	1	1
LIG4;	GO:0000012~single strand break repair	1	10	10	0.471103	0.656406	1	1	1	1	1
WDR45B;	GO:0000045~autophagosome assembly	1	41	2.43902	0.912303	0.936333	1	1	1	1	1
KIF25;	GO:0000070~mitotic sister chromatid segregation	1	25	4	0.778225	0.838801	1	1	1	1	1
CUL2; CUL3; CUL4A; CAMK2A;	GO:0000082~G1/S transition of mitotic cell cycle	4	100	4	0.843387	0.887902	1	1	1	1	1
DNM2; BRSK2; CEP192; PHLDA1; NINL; USH1C;	GO:0000086~G2/M transition of mitotic cell cycle	6	132	4.54545	0.794845	0.852601	1	1	1	1	1
SULT2B1;	GO:0000103~sulfate assimilation	1	3	33.3333	0.206723	0.551757	1	1	1	1	1
AHRR; SUPT5H; ARID1A; CUX2; ZNF536; TP73; SIN3B; SPDEF; ELANE; NFIC; VDR; SCGB1A1; RARG; TAL1; SPI1; RXRA; LMO1; SOX6; NOTCH1; SMARCA4; HMGA2; ATN1; HDAC4; PER3; PCBP3; KLF10; NFATC2; CUL3; CBX2; CHD4; NFIX; ZFHX3; CXXC5; TMPRSS6; ZFPM1; GLIS1; CREBBP; SEMA4D; TCF25; SCRT1; NKX6-2; TGIF2; SAP130; EHMT1; PRDM16; BRMS1; MLXIPL; ZBTB4; RERE; SUFU; NCOR2;	GO:0000122~negative regulation of transcription from RNA polymerase II promoter	51	707	7.21358	0.105417	0.551757	1	1	1	1	1
HTT; WDR43;	GO:0000132~establishment of mitotic spindle orientation	2	20	10	0.353317	0.613506	1	1	1	1	1
KCNH4;	GO:0000160~phosphorelay signal transduction system	1	7	14.2857	0.37074	0.613506	1	1	1	1	1
SPTBN2; GRIN2D; FGF18; ITPKB; MAP2K2; NDST1; DLG4; SHC2; MAP2K1; GRIN1; MAP3K12; CAMK2B; CUL3; RASGRF1; RASA3; DUSP7; KSR1; RASGEF1A; IL31RA; SHC3; SHANK3; CAMK2A;	GO:0000165~MAPK cascade	22	262	8.39695	0.0806126	0.551757	1	1	1	1	1
RPL38;	GO:0000184~nuclear-transcribed mRNA catabolic process, nonsense-mediated decay	1	118	0.847458	0.999001	1	1	1	1	1	1
MAP4K1;	GO:0000185~activation of MAPKKK activity	1	11	9.09091	0.500867	0.670023	1	1	1	1	1
MAP3K12;	GO:0000186~activation of MAPKK activity	1	45	2.22222	0.930465	0.950316	1	1	1	1	1
TP73; CD74; ADORA2B; MAP2K2; WNT5A; ARRB1; CD81; SHC2; MAP2K1; GRM4; DUSP7;	GO:0000187~activation of MAPK activity	11	105	10.4762	0.0620522	0.551757	1	1	1	1	1
DUSP7;	GO:0000188~inactivation of MAPK activity	1	25	4	0.778225	0.838801	1	1	1	1	1
MGRN1; SASH1; CUL3; UBE2V2; RNF213; DDB2; RNF41;	GO:0000209~protein polyubiquitination	7	182	3.84615	0.912232	0.936333	1	1	1	1	1
EML1; PRKCZ; DCLK2; MARK4; CAMSAP3; NINL;	GO:0000226~microtubule cytoskeleton organization	6	70	8.57143	0.255347	0.565918	1	1	1	1	1
DNM2;	GO:0000266~mitochondrial fission	1	19	5.26316	0.686001	0.773742	1	1	1	1	1
NDST1;	GO:0000271~polysaccharide biosynthetic process	1	3	33.3333	0.206723	0.551757	1	1	1	1	1
PAK4; PPP2R2C; STK24;	GO:0000278~mitotic cell cycle	3	36	8.33333	0.377077	0.616985	1	1	1	1	1
RACGAP1; SNX9;	GO:0000281~mitotic cytokinesis	2	30	6.66667	0.544206	0.693768	1	1	1	1	1
ZFP36L2;	GO:0000288~nuclear-transcribed mRNA catabolic process, deadenylation-dependent decay	1	8	12.5	0.406148	0.624312	1	1	1	1	1
TNKS1BP1;	GO:0000289~nuclear-transcribed mRNA poly(A) tail shortening	1	29	3.44828	0.824123	0.874766	1	1	1	1	1
DIS3L2;	GO:0000291~nuclear-transcribed mRNA catabolic process, exonucleolytic	1	2	50	0.159437	0.551757	1	1	1	1	1
GSTP1;	GO:0000302~response to reactive oxygen species	1	38	2.63158	0.895634	0.924321	1	1	1	1	1
RBFOX3; RBFOX1;	GO:0000381~regulation of alternative mRNA splicing, via spliceosome	2	38	5.26316	0.66627	0.760809	1	1	1	1	1
NOVA2;	GO:0000398~mRNA splicing, via spliceosome	1	220	0.454545	0.999997	1	1	1	1	1	1
PIN1; FKBP8; PPP2R4;	GO:0000413~protein peptidyl-prolyl isomerization	3	46	6.52174	0.525514	0.68096	1	1	1	1	1
WDR45B;	GO:0000422~mitophagy	1	34	2.94118	0.868385	0.90512	1	1	1	1	1
RUVBL1;	GO:0000492~box C/D snoRNP assembly	1	7	14.2857	0.37074	0.613506	1	1	1	1	1
FBL;	GO:0000494~box C/D snoRNA 3'-end processing	1	2	50	0.159437	0.551757	1	1	1	1	1
COBL;	GO:0000578~embryonic axis specification	1	7	14.2857	0.37074	0.613506	1	1	1	1	1
CUL4A; DDB2;	GO:0000715~nucleotide-excision repair, DNA damage recognition	2	23	8.69565	0.414407	0.632943	1	1	1	1	1
CUL4A; DDB2;	GO:0000717~nucleotide-excision repair, DNA duplex unwinding	2	22	9.09091	0.394342	0.624312	1	1	1	1	1
SWI5; NSMCE1;	GO:0000724~double-strand break repair via homologous recombination	2	74	2.7027	0.93243	0.951743	1	1	1	1	1
GINS2;	GO:0000727~double-strand break repair via break-induced replication	1	5	20	0.293471	0.574764	1	1	1	1	1
UBE2V2;	GO:0000729~DNA double-strand break processing	1	15	6.66667	0.604103	0.727074	1	1	1	1	1
SWI5;	GO:0000730~DNA recombinase assembly	1	5	20	0.293471	0.574764	1	1	1	1	1
SLC7A7;	GO:0000821~regulation of arginine metabolic process	1	1	100	0.109334	0.551757	1	1	1	1	1
VDR; SOX6; SSH1;	GO:0000902~cell morphogenesis	3	60	5	0.695655	0.782787	1	1	1	1	1
RAB11FIP3; RAB11FIP4; NEK6;	GO:0000910~cytokinesis	3	46	6.52174	0.525514	0.68096	1	1	1	1	1
RACGAP1;	GO:0000915~actomyosin contractile ring assembly	1	2	50	0.159437	0.551757	1	1	1	1	1
SH3PXD2B; VDR; BMP7; GNA11; SOX9; HDAC4; RPL38; KLF10; RAI1; WFIKKN2; ALX4; SUFU;	GO:0001501~skeletal system development	12	137	8.75912	0.134293	0.551757	1	1	1	1	1
SOX9;	GO:0001502~cartilage condensation	1	21	4.7619	0.720363	0.797995	1	1	1	1	1
BMP7; SOX9; RPL38; GDF2;	GO:0001503~ossification	4	75	5.33333	0.655743	0.757983	1	1	1	1	1
SV2A;	GO:0001504~neurotransmitter uptake	1	8	12.5	0.406148	0.624312	1	1	1	1	1
GNA11;	GO:0001508~action potential	1	16	6.25	0.626388	0.739615	1	1	1	1	1
CD74;	GO:0001516~prostaglandin biosynthetic process	1	14	7.14286	0.58049	0.709935	1	1	1	1	1
AGRN; SDC3; GPC1; LRP1;	GO:0001523~retinoid metabolic process	4	59	6.77966	0.476272	0.660044	1	1	1	1	1
LAMA5; FGF18; MMP2; TAL1; COL8A2; EPHB2; NOS3; RORA; COL18A1; VAV2; AAMP; RASIP1; RNF213; TMPRSS6; UNC5B; PLCD3; MYDGF; PRKD2; GDF2; PLXND1; WASF2;	GO:0001525~angiogenesis	21	215	9.76744	0.0256779	0.551757	1	1	1	1	1
TAF4; INHBB; CTNNA1; EIF2B5; LFNG; KMT2B;	GO:0001541~ovarian follicle development	6	42	14.2857	0.0511851	0.551757	1	1	1	1	1
NOS3;	GO:0001542~ovulation from ovarian follicle	1	7	14.2857	0.37074	0.613506	1	1	1	1	1
KMT2D;	GO:0001555~oocyte growth	1	3	33.3333	0.206723	0.551757	1	1	1	1	1
RPS6KA2;	GO:0001556~oocyte maturation	1	18	5.55556	0.667268	0.760809	1	1	1	1	1
FAM107A; IGFBP2;	GO:0001558~regulation of cell growth	2	75	2.66667	0.935554	0.954351	1	1	1	1	1
COL5A1; ANTXR1;	GO:0001568~blood vessel development	2	36	5.55556	0.638456	0.750434	1	1	1	1	1
GDF2; PLXND1;	GO:0001569~branching involved in blood vessel morphogenesis	2	29	6.89655	0.526922	0.68096	1	1	1	1	1
RASIP1; GDF2;	GO:0001570~vasculogenesis	2	55	3.63636	0.838165	0.88407	1	1	1	1	1
MARK4; TPPP3;	GO:0001578~microtubule bundle formation	2	23	8.69565	0.414407	0.632943	1	1	1	1	1
COL6A1; FBL; TPM4; CYP24A1; GDF2; ITGA11;	GO:0001649~osteoblast differentiation	6	101	5.94059	0.562425	0.699587	1	1	1	1	1
SH3PXD2B; SIPA1L3;	GO:0001654~eye development	2	28	7.14286	0.509198	0.677112	1	1	1	1	1
EPHB2;	GO:0001655~urogenital system development	1	11	9.09091	0.500867	0.670023	1	1	1	1	1
BMP7;	GO:0001656~metanephros development	1	27	3.7037	0.802502	0.858615	1	1	1	1	1
BMP7;	GO:0001657~ureteric bud development	1	38	2.63158	0.895634	0.924321	1	1	1	1	1
LAMA5; SOX9; WNT4; CTNNBIP1;	GO:0001658~branching involved in ureteric bud morphogenesis	4	42	9.52381	0.258443	0.57014	1	1	1	1	1
TRPM2; NTSR1;	GO:0001659~temperature homeostasis	2	19	10.5263	0.332432	0.593006	1	1	1	1	1
GRIN1;	GO:0001661~conditioned taste aversion	1	6	16.6667	0.333223	0.593006	1	1	1	1	1
MAPK8IP2;	GO:0001662~behavioral fear response	1	29	3.44828	0.824123	0.874766	1	1	1	1	1
CBFA2T3; MB; MMP2; F7; RYR1; NOS1; SLC6A4; KCNMA1; CREBBP;	GO:0001666~response to hypoxia	9	158	5.6962	0.600688	0.727074	1	1	1	1	1
WASF2;	GO:0001667~ameboidal-type cell migration	1	4	25	0.251351	0.561168	1	1	1	1	1
CPT1A;	GO:0001676~long-chain fatty acid metabolic process	1	21	4.7619	0.720363	0.797995	1	1	1	1	1
POP4;	GO:0001682~tRNA 5'-leader removal	1	10	10	0.471103	0.656406	1	1	1	1	1
PRG3;	GO:0001694~histamine biosynthetic process	1	2	50	0.159437	0.551757	1	1	1	1	1
HRH2;	GO:0001697~histamine-induced gastric acid secretion	1	1	100	0.109334	0.551757	1	1	1	1	1
HRH2;	GO:0001698~gastrin-induced gastric acid secretion	1	1	100	0.109334	0.551757	1	1	1	1	1
LMX1B; MYH6; RXRA; NOS3; SOX6; NOTCH1; LIG4; WNT7B; CUL4A; APBA2; MAFF; MAPK8IP3;	GO:0001701~in utero embryonic development	12	180	6.66667	0.395939	0.624312	1	1	1	1	1
ARID1A;	GO:0001704~formation of primary germ layer	1	3	33.3333	0.206723	0.551757	1	1	1	1	1
BMP7; CRB2;	GO:0001707~mesoderm formation	2	28	7.14286	0.509198	0.677112	1	1	1	1	1
NOTCH1; SOX9; FKBP8;	GO:0001708~cell fate specification	3	19	15.7895	0.123583	0.551757	1	1	1	1	1
DSCAML1;	GO:0001709~cell fate determination	1	17	5.88235	0.64742	0.750434	1	1	1	1	1
WNT5A; CELSR1;	GO:0001736~establishment of planar polarity	2	13	15.3846	0.205185	0.551757	1	1	1	1	1
LAMA5; TRAF3IP1;	GO:0001738~morphogenesis of a polarized epithelium	2	3	66.6667	0.0282094	0.551757	1	1	1	1	1
LAMA5; SEMA4D; SEMA6B; SEMA3G;	GO:0001755~neural crest cell migration	4	46	8.69565	0.309459	0.593006	1	1	1	1	1
WNT5A; CRB2; LFNG;	GO:0001756~somitogenesis	3	40	7.5	0.438391	0.63876	1	1	1	1	1
COBL;	GO:0001757~somite specification	1	5	20	0.293471	0.574764	1	1	1	1	1
MATN2; AXL; KIRREL3; DNER; POMK; CELSR1;	GO:0001764~neuron migration	6	100	6	0.553132	0.693768	1	1	1	1	1
NCK2;	GO:0001771~immunological synapse formation	1	10	10	0.471103	0.656406	1	1	1	1	1
SYT7; DYSF; AHNAK2;	GO:0001778~plasma membrane repair	3	8	37.5	0.0208427	0.551757	1	1	1	1	1
AXL; SLAMF1;	GO:0001779~natural killer cell differentiation	2	12	16.6667	0.184312	0.551757	1	1	1	1	1
SLAMF1;	GO:0001787~natural killer cell proliferation	1	3	33.3333	0.206723	0.551757	1	1	1	1	1
C3;	GO:0001798~positive regulation of type IIa hypersensitivity	1	2	50	0.159437	0.551757	1	1	1	1	1
PTAFR; NFATC2;	GO:0001816~cytokine production	2	22	9.09091	0.394342	0.624312	1	1	1	1	1
CSK; JPH4; LITAF;	GO:0001817~regulation of cytokine production	3	14	21.4286	0.0669235	0.551757	1	1	1	1	1
CARD11;	GO:0001819~positive regulation of cytokine production	1	23	4.34783	0.750968	0.819971	1	1	1	1	1
TP73; BAG6; WNT4; TRAF3IP1; LZTS2; MMP17;	GO:0001822~kidney development	6	85	7.05882	0.405415	0.624312	1	1	1	1	1
BMP7;	GO:0001823~mesonephros development	1	11	9.09091	0.500867	0.670023	1	1	1	1	1
NASP;	GO:0001824~blastocyst development	1	15	6.66667	0.604103	0.727074	1	1	1	1	1
CUL3;	GO:0001831~trophectodermal cellular morphogenesis	1	2	50	0.159437	0.551757	1	1	1	1	1
BOK;	GO:0001836~release of cytochrome c from mitochondria	1	22	4.54545	0.736108	0.809816	1	1	1	1	1
BMP7; WNT5A; NOTCH1; SOX9; HMGA2; WNT4;	GO:0001837~epithelial to mesenchymal transition	6	35	17.1429	0.0260341	0.551757	1	1	1	1	1
WNT4;	GO:0001838~embryonic epithelial tube formation	1	2	50	0.159437	0.551757	1	1	1	1	1
ARID1A; PLXNB2; COBL; RARG; SCRIB; IFT122; CELSR1; SUFU;	GO:0001843~neural tube closure	8	74	10.8108	0.0896449	0.551757	1	1	1	1	1
BMF;	GO:0001844~protein insertion into mitochondrial membrane involved in apoptotic signaling pathway	1	6	16.6667	0.333223	0.593006	1	1	1	1	1
MYO7A;	GO:0001845~phagolysosome assembly	1	4	25	0.251351	0.561168	1	1	1	1	1
ELANE;	GO:0001878~response to yeast	1	7	14.2857	0.37074	0.613506	1	1	1	1	1
FAM109B; ARFGEF2;	GO:0001881~receptor recycling	2	10	20	0.143691	0.551757	1	1	1	1	1
COL18A1;	GO:0001886~endothelial cell morphogenesis	1	10	10	0.471103	0.656406	1	1	1	1	1
COBL; PHF2; NOTCH1; WNT4;	GO:0001889~liver development	4	72	5.55556	0.625409	0.739615	1	1	1	1	1
RXRA; DAZAP1;	GO:0001893~maternal placenta development	2	11	18.1818	0.163776	0.551757	1	1	1	1	1
SOX9;	GO:0001894~tissue homeostasis	1	18	5.55556	0.667268	0.760809	1	1	1	1	1
LCN1;	GO:0001895~retina homeostasis	1	40	2.5	0.907065	0.932958	1	1	1	1	1
FADD;	GO:0001916~positive regulation of T cell mediated cytotoxicity	1	11	9.09091	0.500867	0.670023	1	1	1	1	1
RAMP3; SCRIB; ARAP1;	GO:0001921~positive regulation of receptor recycling	3	14	21.4286	0.0669235	0.551757	1	1	1	1	1
EXOC2;	GO:0001927~exocyst assembly	1	2	50	0.159437	0.551757	1	1	1	1	1
PLXNB2; ITPKB; CCDC88C;	GO:0001932~regulation of protein phosphorylation	3	30	10	0.283201	0.574764	1	1	1	1	1
TRAF3IP1;	GO:0001933~negative regulation of protein phosphorylation	1	60	1.66667	0.970886	0.979952	1	1	1	1	1
C3; FLT4; OPRL1; SOX9; ARRB1; PIN1; KNDC1; SEMA4D; MYDGF;	GO:0001934~positive regulation of protein phosphorylation	9	124	7.25806	0.333029	0.593006	1	1	1	1	1
FGF18;	GO:0001936~regulation of endothelial cell proliferation	1	6	16.6667	0.333223	0.593006	1	1	1	1	1
GDF2;	GO:0001937~negative regulation of endothelial cell proliferation	1	28	3.57143	0.813625	0.86747	1	1	1	1	1
FLT4; WNT5A; MYDGF; PRKD2; GDF2;	GO:0001938~positive regulation of endothelial cell proliferation	5	67	7.46269	0.381127	0.623307	1	1	1	1	1
LAMA5; SOX9; ALX4; CELSR1;	GO:0001942~hair follicle development	4	38	10.5263	0.209366	0.556815	1	1	1	1	1
FLT4;	GO:0001944~vasculature development	1	11	9.09091	0.500867	0.670023	1	1	1	1	1
FLT4; TMEM204;	GO:0001945~lymph vessel development	2	7	28.5714	0.0874778	0.551757	1	1	1	1	1
FLT4;	GO:0001946~lymphangiogenesis	1	11	9.09091	0.500867	0.670023	1	1	1	1	1
WNT5A; NOTCH1; CCDC40; FOXN4; SUFU;	GO:0001947~heart looping	5	58	8.62069	0.280058	0.574764	1	1	1	1	1
CCL25; PRKCZ;	GO:0001954~positive regulation of cell-matrix adhesion	2	22	9.09091	0.394342	0.624312	1	1	1	1	1
MMP2;	GO:0001955~blood vessel maturation	1	8	12.5	0.406148	0.624312	1	1	1	1	1
STX1B; UNC13A;	GO:0001956~positive regulation of neurotransmitter secretion	2	6	33.3333	0.0706036	0.551757	1	1	1	1	1
FGF18; MMP2;	GO:0001957~intramembranous ossification	2	6	33.3333	0.0706036	0.551757	1	1	1	1	1
FGF18;	GO:0001958~endochondral ossification	1	26	3.84615	0.790715	0.848442	1	1	1	1	1
SIGIRR;	GO:0001960~negative regulation of cytokine-mediated signaling pathway	1	8	12.5	0.406148	0.624312	1	1	1	1	1
CD74; AXL;	GO:0001961~positive regulation of cytokine-mediated signaling pathway	2	7	28.5714	0.0874778	0.551757	1	1	1	1	1
GRIN2D;	GO:0001964~startle response	1	13	7.69231	0.55547	0.693768	1	1	1	1	1
GRIN1;	GO:0001967~suckling behavior	1	13	7.69231	0.55547	0.693768	1	1	1	1	1
C3;	GO:0001970~positive regulation of activation of membrane attack complex	1	2	50	0.159437	0.551757	1	1	1	1	1
ADORA2B;	GO:0001973~adenosine receptor signaling pathway	1	9	11.1111	0.439565	0.63876	1	1	1	1	1
LIF; NOS3; AXL;	GO:0001974~blood vessel remodeling	3	32	9.375	0.314497	0.593006	1	1	1	1	1
GRIN1; PPP1R1B;	GO:0001975~response to amphetamine	2	27	7.40741	0.491043	0.670023	1	1	1	1	1
CYP11B2;	GO:0002017~regulation of blood volume by renal aldosterone	1	2	50	0.159437	0.551757	1	1	1	1	1
ACVR1C;	GO:0002021~response to dietary excess	1	9	11.1111	0.439565	0.63876	1	1	1	1	1
MYL3; MYH6;	GO:0002026~regulation of the force of heart contraction	2	18	11.1111	0.311357	0.593006	1	1	1	1	1
MYH6; SNTA1;	GO:0002027~regulation of heart rate	2	31	6.45161	0.561046	0.69813	1	1	1	1	1
NOS3; NOS1;	GO:0002028~regulation of sodium ion transport	2	19	10.5263	0.332432	0.593006	1	1	1	1	1
ARRB1; DNM2;	GO:0002031~G-protein coupled receptor internalization	2	11	18.1818	0.163776	0.551757	1	1	1	1	1
SERPINF2;	GO:0002034~regulation of blood vessel diameter by renin-angiotensin	1	3	33.3333	0.206723	0.551757	1	1	1	1	1
RPS6KA2;	GO:0002035~brain renin-angiotensin system	1	2	50	0.159437	0.551757	1	1	1	1	1
FLT4; NOTCH1; RNF213;	GO:0002040~sprouting angiogenesis	3	25	12	0.206806	0.551757	1	1	1	1	1
SH3PXD2B;	GO:0002051~osteoblast fate commitment	1	4	25	0.251351	0.561168	1	1	1	1	1
NOTCH1; SMARCD3;	GO:0002052~positive regulation of neuroblast proliferation	2	21	9.52381	0.373967	0.614238	1	1	1	1	1
WNT5A; SOX9;	GO:0002053~positive regulation of mesenchymal cell proliferation	2	25	8	0.453495	0.653337	1	1	1	1	1
HMGA2; WNT5B;	GO:0002062~chondrocyte differentiation	2	39	5.12821	0.679515	0.772932	1	1	1	1	1
FGF18;	GO:0002063~chondrocyte development	1	14	7.14286	0.58049	0.709935	1	1	1	1	1
IL31RA;	GO:0002067~glandular epithelial cell differentiation	1	1	100	0.109334	0.551757	1	1	1	1	1
RARG;	GO:0002068~glandular epithelial cell development	1	3	33.3333	0.206723	0.551757	1	1	1	1	1
HDAC4;	GO:0002076~osteoblast development	1	17	5.88235	0.64742	0.750434	1	1	1	1	1
NLGN2;	GO:0002087~regulation of respiratory gaseous exchange by neurological system process	1	13	7.69231	0.55547	0.693768	1	1	1	1	1
WNT5A;	GO:0002088~lens development in camera-type eye	1	32	3.125	0.852201	0.894091	1	1	1	1	1
DLG4;	GO:0002091~negative regulation of receptor internalization	1	6	16.6667	0.333223	0.593006	1	1	1	1	1
ARRB1;	GO:0002092~positive regulation of receptor internalization	1	23	4.34783	0.750968	0.819971	1	1	1	1	1
MOCS3;	GO:0002098~tRNA wobble uridine modification	1	8	12.5	0.406148	0.624312	1	1	1	1	1
KIRREL3;	GO:0002121~inter-male aggressive behavior	1	2	50	0.159437	0.551757	1	1	1	1	1
MOCS3;	GO:0002143~tRNA wobble position uridine thiolation	1	3	33.3333	0.206723	0.551757	1	1	1	1	1
UGT8;	GO:0002175~protein localization to paranode region of axon	1	4	25	0.251351	0.561168	1	1	1	1	1
TRIM5;	GO:0002218~activation of innate immune response	1	10	10	0.471103	0.656406	1	1	1	1	1
TRIM5;	GO:0002221~pattern recognition receptor signaling pathway	1	8	12.5	0.406148	0.624312	1	1	1	1	1
PRKCD; CREBBP; CARD11;	GO:0002223~stimulatory C-type lectin receptor signaling pathway	3	103	2.91262	0.941862	0.957579	1	1	1	1	1
SLAMF1;	GO:0002232~leukocyte chemotaxis involved in inflammatory response	1	3	33.3333	0.206723	0.551757	1	1	1	1	1
EML1; SIPA1L3; KCNAB2; ZNF784;	GO:0002244~hematopoietic progenitor cell differentiation	4	59	6.77966	0.476272	0.660044	1	1	1	1	1
CD7; CSK; OTUB1; PRKD2;	GO:0002250~adaptive immune response	4	153	2.61438	0.979131	0.985679	1	1	1	1	1
ITPKB;	GO:0002262~myeloid cell homeostasis	1	8	12.5	0.406148	0.624312	1	1	1	1	1
SLAMF1;	GO:0002277~myeloid dendritic cell activation involved in immune response	1	3	33.3333	0.206723	0.551757	1	1	1	1	1
TICAM1; SBNO2;	GO:0002281~macrophage activation involved in immune response	2	8	25	0.105395	0.551757	1	1	1	1	1
ZFPM1;	GO:0002295~T-helper cell lineage commitment	1	1	100	0.109334	0.551757	1	1	1	1	1
LFNG;	GO:0002315~marginal zone B cell differentiation	1	7	14.2857	0.37074	0.613506	1	1	1	1	1
MLF1;	GO:0002318~myeloid progenitor cell differentiation	1	6	16.6667	0.333223	0.593006	1	1	1	1	1
SPI1;	GO:0002320~lymphoid progenitor cell differentiation	1	6	16.6667	0.333223	0.593006	1	1	1	1	1
LIG4;	GO:0002328~pro-B cell differentiation	1	4	25	0.251351	0.561168	1	1	1	1	1
BAG6; CD300LG;	GO:0002376~immune system process	2	29	6.89655	0.526922	0.68096	1	1	1	1	1
CARD11;	GO:0002377~immunoglobulin production	1	12	8.33333	0.528958	0.68096	1	1	1	1	1
GALNT2;	GO:0002378~immunoglobulin biosynthetic process	1	2	50	0.159437	0.551757	1	1	1	1	1
IL6R;	GO:0002384~hepatic immune response	1	2	50	0.159437	0.551757	1	1	1	1	1
TRPM2; CCR6;	GO:0002407~dendritic cell chemotaxis	2	17	11.7647	0.290144	0.574764	1	1	1	1	1
CD300LG;	GO:0002414~immunoglobulin transcytosis in epithelial cells	1	1	100	0.109334	0.551757	1	1	1	1	1
KDM6B; NOTCH1;	GO:0002437~inflammatory response to antigenic stimulus	2	12	16.6667	0.184312	0.551757	1	1	1	1	1
ELANE; IL31RA;	GO:0002438~acute inflammatory response to antigenic stimulus	2	7	28.5714	0.0874778	0.551757	1	1	1	1	1
SPON2;	GO:0002448~mast cell mediated immunity	1	2	50	0.159437	0.551757	1	1	1	1	1
CACNA1C;	GO:0002520~immune system development	1	3	33.3333	0.206723	0.551757	1	1	1	1	1
ELANE; CCR6;	GO:0002523~leukocyte migration involved in inflammatory response	2	10	20	0.143691	0.551757	1	1	1	1	1
CTNNBIP1;	GO:0002528~regulation of vascular permeability involved in acute inflammatory response	1	2	50	0.159437	0.551757	1	1	1	1	1
CD96;	GO:0002534~cytokine production involved in inflammatory response	1	3	33.3333	0.206723	0.551757	1	1	1	1	1
CCL25; IL6R;	GO:0002548~monocyte chemotaxis	2	40	5	0.692329	0.77983	1	1	1	1	1
QSOX1; ABCC4; CFD; SERPINF2; ACTN1; PECAM1; STXBP1;	GO:0002576~platelet degranulation	7	101	6.93069	0.406017	0.624312	1	1	1	1	1
CD74;	GO:0002606~positive regulation of dendritic cell antigen processing and presentation	1	7	14.2857	0.37074	0.613506	1	1	1	1	1
GSTP1;	GO:0002674~negative regulation of acute inflammatory response	1	8	12.5	0.406148	0.624312	1	1	1	1	1
SOX9;	GO:0002683~negative regulation of immune system process	1	1	100	0.109334	0.551757	1	1	1	1	1
F7; IL6R; GPSM3;	GO:0002690~positive regulation of leukocyte chemotaxis	3	17	17.6471	0.0992215	0.551757	1	1	1	1	1
BCR; ABR;	GO:0002692~negative regulation of cellular extravasation	2	2	100	0.0175774	0.551757	1	1	1	1	1
SLAMF1;	GO:0002725~negative regulation of T cell cytokine production	1	4	25	0.251351	0.561168	1	1	1	1	1
CD96;	GO:0002728~negative regulation of natural killer cell cytokine production	1	1	100	0.109334	0.551757	1	1	1	1	1
WNT5A;	GO:0002741~positive regulation of cytokine secretion involved in immune response	1	4	25	0.251351	0.561168	1	1	1	1	1
TICAM1;	GO:0002756~MyD88-independent toll-like receptor signaling pathway	1	12	8.33333	0.528958	0.68096	1	1	1	1	1
FGR;	GO:0002768~immune response-regulating cell surface receptor signaling pathway	1	4	25	0.251351	0.561168	1	1	1	1	1
CD74;	GO:0002792~negative regulation of peptide secretion	1	1	100	0.109334	0.551757	1	1	1	1	1
FADD;	GO:0002821~positive regulation of adaptive immune response	1	5	20	0.293471	0.574764	1	1	1	1	1
CD74;	GO:0002830~positive regulation of type 2 immune response	1	6	16.6667	0.333223	0.593006	1	1	1	1	1
NLRP6;	GO:0002862~negative regulation of inflammatory response to antigenic stimulus	1	5	20	0.293471	0.574764	1	1	1	1	1
ADORA2B;	GO:0002882~positive regulation of chronic inflammatory response to non-antigenic stimulus	1	1	100	0.109334	0.551757	1	1	1	1	1
CD74;	GO:0002906~negative regulation of mature B cell apoptotic process	1	4	25	0.251351	0.561168	1	1	1	1	1
CAMK2A;	GO:0002931~response to ischemia	1	30	3.33333	0.834029	0.880262	1	1	1	1	1
COL5A1;	GO:0003007~heart morphogenesis	1	32	3.125	0.852201	0.894091	1	1	1	1	1
TNNI1; MYH14;	GO:0003009~skeletal muscle contraction	2	23	8.69565	0.414407	0.632943	1	1	1	1	1
BCR;	GO:0003014~renal system process	1	10	10	0.471103	0.656406	1	1	1	1	1
FLT4;	GO:0003016~respiratory system process	1	12	8.33333	0.528958	0.68096	1	1	1	1	1
CHRM1;	GO:0003056~regulation of vascular smooth muscle contraction	1	3	33.3333	0.206723	0.551757	1	1	1	1	1
NOS3;	GO:0003057~regulation of the force of heart contraction by chemical signal	1	2	50	0.159437	0.551757	1	1	1	1	1
NTSR1;	GO:0003085~negative regulation of systemic arterial blood pressure	1	7	14.2857	0.37074	0.613506	1	1	1	1	1
ADCY6; ADCY9; CYP11B2; PRKAR1B; MYO5B;	GO:0003091~renal water homeostasis	5	32	15.625	0.0546836	0.551757	1	1	1	1	1
NOS3;	GO:0003100~regulation of systemic arterial blood pressure by endothelin	1	5	20	0.293471	0.574764	1	1	1	1	1
HMGA2;	GO:0003131~mesodermal-endodermal cell signaling	1	1	100	0.109334	0.551757	1	1	1	1	1
SMARCD3;	GO:0003139~secondary heart field specification	1	8	12.5	0.406148	0.624312	1	1	1	1	1
MEGF8;	GO:0003143~embryonic heart tube morphogenesis	1	9	11.1111	0.439565	0.63876	1	1	1	1	1
RYR1; ZFPM1; PLXND1;	GO:0003151~outflow tract morphogenesis	3	44	6.81818	0.497265	0.670023	1	1	1	1	1
NOTCH1;	GO:0003157~endocardium development	1	3	33.3333	0.206723	0.551757	1	1	1	1	1
NOTCH1;	GO:0003160~endocardium morphogenesis	1	2	50	0.159437	0.551757	1	1	1	1	1
NOTCH1;	GO:0003162~atrioventricular node development	1	2	50	0.159437	0.551757	1	1	1	1	1
NOTCH1;	GO:0003169~coronary vein morphogenesis	1	2	50	0.159437	0.551757	1	1	1	1	1
SOX9;	GO:0003170~heart valve development	1	4	25	0.251351	0.561168	1	1	1	1	1
SOX9;	GO:0003179~heart valve morphogenesis	1	6	16.6667	0.333223	0.593006	1	1	1	1	1
NOTCH1;	GO:0003180~aortic valve morphogenesis	1	6	16.6667	0.333223	0.593006	1	1	1	1	1
NOTCH1; ZFPM1;	GO:0003181~atrioventricular valve morphogenesis	2	11	18.1818	0.163776	0.551757	1	1	1	1	1
NOTCH1;	GO:0003184~pulmonary valve morphogenesis	1	10	10	0.471103	0.656406	1	1	1	1	1
SOX9;	GO:0003188~heart valve formation	1	2	50	0.159437	0.551757	1	1	1	1	1
OLFM1;	GO:0003190~atrioventricular valve formation	1	3	33.3333	0.206723	0.551757	1	1	1	1	1
NOTCH1; ZFPM1;	GO:0003192~mitral valve formation	2	3	66.6667	0.0282094	0.551757	1	1	1	1	1
ZFPM1;	GO:0003195~tricuspid valve formation	1	2	50	0.159437	0.551757	1	1	1	1	1
ERG;	GO:0003197~endocardial cushion development	1	9	11.1111	0.439565	0.63876	1	1	1	1	1
NOTCH1;	GO:0003198~epithelial to mesenchymal transition involved in endocardial cushion formation	1	13	7.69231	0.55547	0.693768	1	1	1	1	1
ERG;	GO:0003199~endocardial cushion to mesenchymal transition involved in heart valve formation	1	3	33.3333	0.206723	0.551757	1	1	1	1	1
NOTCH1; SOX9;	GO:0003203~endocardial cushion morphogenesis	2	16	12.5	0.26885	0.574764	1	1	1	1	1
ARID1A;	GO:0003205~cardiac chamber development	1	1	100	0.109334	0.551757	1	1	1	1	1
NOTCH1;	GO:0003207~cardiac chamber formation	1	2	50	0.159437	0.551757	1	1	1	1	1
NOTCH1;	GO:0003208~cardiac ventricle morphogenesis	1	9	11.1111	0.439565	0.63876	1	1	1	1	1
NOTCH1;	GO:0003209~cardiac atrium morphogenesis	1	7	14.2857	0.37074	0.613506	1	1	1	1	1
NOTCH1;	GO:0003213~cardiac right atrium morphogenesis	1	1	100	0.109334	0.551757	1	1	1	1	1
NOTCH1;	GO:0003214~cardiac left ventricle morphogenesis	1	10	10	0.471103	0.656406	1	1	1	1	1
NOTCH1; SMARCD3;	GO:0003219~cardiac right ventricle formation	2	4	50	0.0407531	0.551757	1	1	1	1	1
NOTCH1;	GO:0003222~ventricular trabecula myocardium morphogenesis	1	16	6.25	0.626388	0.739615	1	1	1	1	1
NOTCH1;	GO:0003241~growth involved in heart morphogenesis	1	2	50	0.159437	0.551757	1	1	1	1	1
NTSR1;	GO:0003254~regulation of membrane depolarization	1	9	11.1111	0.439565	0.63876	1	1	1	1	1
NOTCH1;	GO:0003256~regulation of transcription from RNA polymerase II promoter involved in myocardial precursor cell differentiation	1	3	33.3333	0.206723	0.551757	1	1	1	1	1
NOTCH1;	GO:0003270~Notch signaling pathway involved in regulation of secondary heart field cardioblast proliferation	1	1	100	0.109334	0.551757	1	1	1	1	1
BMP7;	GO:0003272~endocardial cushion formation	1	4	25	0.251351	0.561168	1	1	1	1	1
NOTCH1;	GO:0003273~cell migration involved in endocardial cushion formation	1	4	25	0.251351	0.561168	1	1	1	1	1
NDST1; PLXND1;	GO:0003279~cardiac septum development	2	11	18.1818	0.163776	0.551757	1	1	1	1	1
DNM2; SUFU;	GO:0003281~ventricular septum development	2	28	7.14286	0.509198	0.677112	1	1	1	1	1
WNT5A;	GO:0003323~type B pancreatic cell development	1	11	9.09091	0.500867	0.670023	1	1	1	1	1
SLC6A12; SLC1A5; SLC6A19;	GO:0003333~amino acid transmembrane transport	3	25	12	0.206806	0.551757	1	1	1	1	1
WNT7B;	GO:0003338~metanephros morphogenesis	1	4	25	0.251351	0.561168	1	1	1	1	1
CCDC151; CCDC40; DNAAF5;	GO:0003341~cilium movement	3	27	11.1111	0.236886	0.561168	1	1	1	1	1
BMP7; NOTCH1;	GO:0003344~pericardium morphogenesis	2	7	28.5714	0.0874778	0.551757	1	1	1	1	1
CCDC40;	GO:0003351~epithelial cilium movement	1	12	8.33333	0.528958	0.68096	1	1	1	1	1
CCDC40;	GO:0003356~regulation of cilium beat frequency	1	5	20	0.293471	0.574764	1	1	1	1	1
PHOX2A;	GO:0003357~noradrenergic neuron differentiation	1	5	20	0.293471	0.574764	1	1	1	1	1
DNM2;	GO:0003374~dynamin family protein polymerization involved in mitochondrial fission	1	7	14.2857	0.37074	0.613506	1	1	1	1	1
SIPA1L3; HRH2;	GO:0003382~epithelial cell morphogenesis	2	14	14.2857	0.226292	0.561168	1	1	1	1	1
WNT5A;	GO:0003402~planar cell polarity pathway involved in axis elongation	1	4	25	0.251351	0.561168	1	1	1	1	1
RARG;	GO:0003406~retinal pigment epithelium development	1	5	20	0.293471	0.574764	1	1	1	1	1
ATP2B4; SMARCA4; SMARCD3; RAB11FIP4;	GO:0003407~neural retina development	4	14	28.5714	0.0161714	0.551757	1	1	1	1	1
ARID1A; WNT5A;	GO:0003408~optic cup formation involved in camera-type eye development	2	3	66.6667	0.0282094	0.551757	1	1	1	1	1
SOX9;	GO:0003413~chondrocyte differentiation involved in endochondral bone morphogenesis	1	3	33.3333	0.206723	0.551757	1	1	1	1	1
SOX9;	GO:0003415~chondrocyte hypertrophy	1	2	50	0.159437	0.551757	1	1	1	1	1
RARG;	GO:0003430~growth plate cartilage chondrocyte growth	1	2	50	0.159437	0.551757	1	1	1	1	1
POC1A;	GO:0003431~growth plate cartilage chondrocyte development	1	2	50	0.159437	0.551757	1	1	1	1	1
HAS3; B4GALT5; B4GALT2; TFF1; FUT2; FUT5; HHIPL1; B3GAT1; A3GALT2;	GO:0005975~carbohydrate metabolic process	9	139	6.47482	0.454091	0.653914	1	1	1	1	1
PRKAG2;	GO:0005977~glycogen metabolic process	1	28	3.57143	0.813625	0.86747	1	1	1	1	1
PFKP;	GO:0006002~fructose 6-phosphate metabolic process	1	8	12.5	0.406148	0.624312	1	1	1	1	1
H6PD; CPT1A;	GO:0006006~glucose metabolic process	2	63	3.1746	0.887223	0.919174	1	1	1	1	1
AGRN; SDC3; GPC1; NDST1;	GO:0006024~glycosaminoglycan biosynthetic process	4	41	9.7561	0.245947	0.561168	1	1	1	1	1
AGRN; SDC3; GPC1;	GO:0006027~glycosaminoglycan catabolic process	3	25	12	0.206806	0.551757	1	1	1	1	1
ACSS2;	GO:0006069~ethanol oxidation	1	12	8.33333	0.528958	0.68096	1	1	1	1	1
FDXR;	GO:0006091~generation of precursor metabolites and energy	1	53	1.88679	0.95629	0.968135	1	1	1	1	1
H6PD;	GO:0006098~pentose-phosphate shunt	1	11	9.09091	0.500867	0.670023	1	1	1	1	1
PRKAG2;	GO:0006110~regulation of glycolytic process	1	7	14.2857	0.37074	0.613506	1	1	1	1	1
NDUFA10; NDUFB7;	GO:0006120~mitochondrial electron transport, NADH to ubiquinone	2	49	4.08163	0.789449	0.848442	1	1	1	1	1
UQCRHL;	GO:0006122~mitochondrial electron transport, ubiquinol to cytochrome c	1	15	6.66667	0.604103	0.727074	1	1	1	1	1
AK1;	GO:0006165~nucleoside diphosphate phosphorylation	1	17	5.88235	0.64742	0.750434	1	1	1	1	1
ADCY6; ADCY9;	GO:0006171~cAMP biosynthetic process	2	17	11.7647	0.290144	0.574764	1	1	1	1	1
AMPD3;	GO:0006196~AMP catabolic process	1	2	50	0.159437	0.551757	1	1	1	1	1
PDE4C;	GO:0006198~cAMP catabolic process	1	15	6.66667	0.604103	0.727074	1	1	1	1	1
TET3;	GO:0006211~5-methylcytosine catabolic process	1	3	33.3333	0.206723	0.551757	1	1	1	1	1
NFIC; NASP; NFIX; TOP1MT;	GO:0006260~DNA replication	4	143	2.7972	0.968651	0.978285	1	1	1	1	1
TOP3B; TOP1MT;	GO:0006265~DNA topological change	2	9	22.2222	0.124184	0.551757	1	1	1	1	1
MGMT; LIG4;	GO:0006266~DNA ligation	2	5	40	0.05496	0.551757	1	1	1	1	1
GINS2;	GO:0006271~DNA strand elongation involved in DNA replication	1	15	6.66667	0.604103	0.727074	1	1	1	1	1
LIG4;	GO:0006273~lagging strand elongation	1	6	16.6667	0.333223	0.593006	1	1	1	1	1
ZBTB38;	GO:0006275~regulation of DNA replication	1	15	6.66667	0.604103	0.727074	1	1	1	1	1
DDB2; OTUB1; PAGR1; FZR1; RUVBL1; TRRAP;	GO:0006281~DNA repair	6	200	3	0.977146	0.98469	1	1	1	1	1
UBE2V2;	GO:0006282~regulation of DNA repair	1	6	16.6667	0.333223	0.593006	1	1	1	1	1
CUL4A; UVSSA;	GO:0006283~transcription-coupled nucleotide-excision repair	2	73	2.73973	0.929163	0.949566	1	1	1	1	1
HMGA2;	GO:0006284~base-excision repair	1	31	3.22581	0.843379	0.887902	1	1	1	1	1
DDB2;	GO:0006289~nucleotide-excision repair	1	36	2.77778	0.882798	0.915586	1	1	1	1	1
DDB2;	GO:0006290~pyrimidine dimer repair	1	4	25	0.251351	0.561168	1	1	1	1	1
CUL4A; DDB2;	GO:0006293~nucleotide-excision repair, preincision complex stabilization	2	21	9.52381	0.373967	0.614238	1	1	1	1	1
CUL4A; DDB2;	GO:0006294~nucleotide-excision repair, preincision complex assembly	2	29	6.89655	0.526922	0.68096	1	1	1	1	1
CUL4A; DDB2;	GO:0006295~nucleotide-excision repair, DNA incision, 3'-to lesion	2	23	8.69565	0.414407	0.632943	1	1	1	1	1
CUL4A; DDB2;	GO:0006296~nucleotide-excision repair, DNA incision, 5'-to lesion	2	37	5.40541	0.652585	0.755115	1	1	1	1	1
LIG4;	GO:0006297~nucleotide-excision repair, DNA gap filling	1	24	4.16667	0.764991	0.830951	1	1	1	1	1
TP73;	GO:0006298~mismatch repair	1	33	3.0303	0.860528	0.899167	1	1	1	1	1
UBE2V2; NSMCE1;	GO:0006301~postreplication repair	2	13	15.3846	0.205185	0.551757	1	1	1	1	1
APBB1; LIG4;	GO:0006302~double-strand break repair	2	63	3.1746	0.887223	0.919174	1	1	1	1	1
LIG4; UBE2V2;	GO:0006303~double-strand break repair via nonhomologous end joining	2	49	4.08163	0.789449	0.848442	1	1	1	1	1
MGMT; KMT2A; EHMT1; DNMT3L;	GO:0006306~DNA methylation	4	24	16.6667	0.0696396	0.551757	1	1	1	1	1
MGMT;	GO:0006307~DNA dealkylation involved in DNA repair	1	9	11.1111	0.439565	0.63876	1	1	1	1	1
PAGR1; RUVBL1;	GO:0006310~DNA recombination	2	72	2.77778	0.925747	0.947229	1	1	1	1	1
RNF212;	GO:0006311~meiotic gene conversion	1	4	25	0.251351	0.561168	1	1	1	1	1
HMGA2; EHMT1; PADI4;	GO:0006325~chromatin organization	3	41	7.31707	0.453376	0.653337	1	1	1	1	1
SOX9; NAP1L5; PADI4;	GO:0006334~nucleosome assembly	3	87	3.44828	0.888082	0.919359	1	1	1	1	1
NASP;	GO:0006335~DNA replication-dependent nucleosome assembly	1	10	10	0.471103	0.656406	1	1	1	1	1
NASP;	GO:0006336~DNA replication-independent nucleosome assembly	1	12	8.33333	0.528958	0.68096	1	1	1	1	1
ARID1A; SMARCA4; SMARCD3;	GO:0006337~nucleosome disassembly	3	17	17.6471	0.0992215	0.551757	1	1	1	1	1
SUPT5H; ARID1A; PAX7; SOX9; SMARCA4; HDAC4; SMARCD3; TOP1MT; RERE; PADI4; RUVBL1;	GO:0006338~chromatin remodeling	11	84	13.0952	0.017589	0.551757	1	1	1	1	1
KMT2D; TNRC18;	GO:0006342~chromatin silencing	2	38	5.26316	0.66627	0.760809	1	1	1	1	1
ARID1A;	GO:0006344~maintenance of chromatin silencing	1	4	25	0.251351	0.561168	1	1	1	1	1
KCNQ1; CTCFL; DNMT3L;	GO:0006349~regulation of gene expression by genetic imprinting	3	16	18.75	0.087852	0.551757	1	1	1	1	1
ZNF316; AHRR; APBB1; HIP1; FOXN3; ARID1A; CUX2; ZNF195; KMT2D; PHOX2A; ZNF536; LMX1B; EDF1; CBFA2T3; ZNF623; PHF2; SS18L1; SIN3B; KDM4B; SPDEF; ERG; TAL1; PAX7; SOX6; SMARCA4; ATN1; HDAC4; PER3; PRDM15; MLF1; PRAME; FOXK1; MYT1; ZNF85; PRDM2; KLF10; TFDP1; CBX2; ZNF846; CHD4; ZNF423; PCGF3; SP6; ZNF628; ABLIM2; ADNP2; TRNP1; SMARCD3; CRTC1; FOXI2; CXXC5; ZFHX4; ZBTB46; CASZ1; DTX1; ZFPM1; BANP; L…	GO:0006351~transcription, DNA-templated	103	1791	5.75098	0.659451	0.760809	1	1	1	1	1
TAF4;	GO:0006352~DNA-templated transcription, initiation	1	18	5.55556	0.667268	0.760809	1	1	1	1	1
SUPT5H;	GO:0006354~DNA-templated transcription, elongation	1	3	33.3333	0.206723	0.551757	1	1	1	1	1
ZNF316; APBB1; HIP1; ZNF195; KMT2D; LMX1B; GAS7; EDF1; ZNF623; KDM4B; RORA; SOX5; SOX6; NOTCH1; ZFP36L2; DNM2; HMGA2; PRDM15; MLF1; MYT1; MLLT1; ZNF85; PRDM2; NFATC2; SNAPC2; ZNF846; NKX1-1; ZFHX3; PCGF3; SP6; ZNF628; SFMBT2; ADNP2; TRNP1; USP34; ZFHX4; ZBTB46; L3MBTL4; ZNF579; ZNF784; BHLHE23; CREBBP; ZNF775; PHF21B; FAM120B; ZNF469; ZFP42; ZNF558; TOX2; FOXN4; SCRT1; WHSC1L1; NKX6-2; TGIF2; MLX…	GO:0006355~regulation of transcription, DNA-templated	66	1333	4.95124	0.946248	0.961455	1	1	1	1	1
ARID1A; MAFK; MED6; ERG; TAL1; ATP2B4; PTAFR; SMARCA4; FOXK1; TFDP1; CHD4; SNAPC4; SMARCD3; ZNF704; FOXI2; LCORL; ZSCAN1; ZSCAN18; LITAF; FOXQ1; BARX1; MLXIPL; POU2F3; MAFF; TRAK1; FOXJ3; RUVBL1; MED16;	GO:0006357~regulation of transcription from RNA polymerase II promoter	28	403	6.94789	0.240736	0.561168	1	1	1	1	1
POP4; FBL; RPL38; WDR43; DHX37; DIS3L2;	GO:0006364~rRNA processing	6	205	2.92683	0.980957	0.98655	1	1	1	1	1
SUPT5H; TAF4; TP73; ONECUT3; MAFK; NFATC1; NFIC; SPI1; OTX1; SOX5; CDX1; SOX9; ARRB1; HMGA2; CREB5; MLLT1; KMT2A; NFATC2; SNAPC2; NFIX; ZFHX3; ZNF750; SNAPC4; HIVEP3; PLAG1; DTX1; LCORL; GLIS1; CTCFL; NELFB; ZNF516; ALX4; BARX1; POU2F3; TCFL5; MAFF; MED16; CTDP1; CAMTA1;	GO:0006366~transcription from RNA polymerase II promoter	39	513	7.60234	0.0847901	0.551757	1	1	1	1	1
TAF4; MED6; VDR; RARG; RXRA; TEAD1; RORA; NOTCH1; CREBBP; MAML3; MED16;	GO:0006367~transcription initiation from RNA polymerase II promoter	11	152	7.23684	0.310747	0.593006	1	1	1	1	1
SUPT5H; TAF4; NELFB; CTDP1;	GO:0006368~transcription elongation from RNA polymerase II promoter	4	83	4.81928	0.728288	0.80517	1	1	1	1	1
SUPT5H;	GO:0006370~7-methylguanosine mRNA capping	1	33	3.0303	0.860528	0.899167	1	1	1	1	1
ZC3H3;	GO:0006378~mRNA polyadenylation	1	27	3.7037	0.802502	0.858615	1	1	1	1	1
POP4;	GO:0006379~mRNA cleavage	1	13	7.69231	0.55547	0.693768	1	1	1	1	1
ADARB1;	GO:0006382~adenosine to inosine editing	1	4	25	0.251351	0.561168	1	1	1	1	1
SNAPC2; SNAPC4;	GO:0006383~transcription from RNA polymerase III promoter	2	32	6.25	0.577434	0.709935	1	1	1	1	1
DHX37; TDRD9;	GO:0006396~RNA processing	2	67	2.98507	0.906212	0.932958	1	1	1	1	1
RBFOX3; ADARB1; RBMXL1; ADARB2; RBFOX1;	GO:0006397~mRNA processing	5	165	3.0303	0.965606	0.976092	1	1	1	1	1
RNASET2;	GO:0006401~RNA catabolic process	1	20	5	0.703679	0.786009	1	1	1	1	1
ZFP36L2;	GO:0006402~mRNA catabolic process	1	16	6.25	0.626388	0.739615	1	1	1	1	1
RPL38; MRPL36;	GO:0006412~translation	2	186	1.07527	0.99978	1	1	1	1	1	1
RPL38; EIF2B5;	GO:0006413~translational initiation	2	133	1.50376	0.996421	0.998208	1	1	1	1	1
EEF1A2;	GO:0006414~translational elongation	1	19	5.26316	0.686001	0.773742	1	1	1	1	1
RPL38;	GO:0006417~regulation of translation	1	51	1.96078	0.95091	0.964728	1	1	1	1	1
FARS2;	GO:0006418~tRNA aminoacylation for protein translation	1	36	2.77778	0.882798	0.915586	1	1	1	1	1
FARS2;	GO:0006432~phenylalanyl-tRNA aminoacylation	1	5	20	0.293471	0.574764	1	1	1	1	1
RGS9; GNAO1; PRKCSH; PDIA2; TBCD; HSPBP1;	GO:0006457~protein folding	6	160	3.75	0.910581	0.935999	1	1	1	1	1
LIN7A; CLDN14; CD74; SOX9; DLG4; KMT2A; CREBBP; SLC7A7; SHANK1;	GO:0006461~protein complex assembly	9	116	7.75862	0.270784	0.574764	1	1	1	1	1
CHRM1; UBE2M; TTLL9; MSRA; PADI4;	GO:0006464~cellular protein modification process	5	94	5.31915	0.66057	0.760809	1	1	1	1	1
F7; SPPL2B;	GO:0006465~signal peptide processing	2	25	8	0.453495	0.653337	1	1	1	1	1
GAK; ULK1; STK10; FGR; BCR; ERG; TYK2; PRKAR1B; CSK; MATK; CLK3; CSNK1G2; LIPE; PRKCZ; PRKCD; MAP3K12; CAMK2B; IKBKE; SPEG; OBSCN; KSR1; BRSK2; FAM20C; MMD2; ACVR1C; BRSK1; MAP4K1; MARK4; LMTK3; TRPM6; PRKD2; NUAK2; POMK; NEK6; PRKAG2; CAMK2A; WNK2; CDC42BPB; STK24;	GO:0006468~protein phosphorylation	39	450	8.66667	0.0180987	0.551757	1	1	1	1	1
GSTP1; MLLT1; PODN; RTN4RL1; RTN4RL2; TESC; LRRC4B; PRKAG2;	GO:0006469~negative regulation of protein kinase activity	8	97	8.24742	0.238402	0.561168	1	1	1	1	1
PLPP1; MYH6; PTPRE; PTPN4; PPM1K; SSH1; PTPRU; PTPRN2; CTDP1;	GO:0006470~protein dephosphorylation	9	125	7.2	0.341	0.605881	1	1	1	1	1
PARP10;	GO:0006471~protein ADP-ribosylation	1	20	5	0.703679	0.786009	1	1	1	1	1
CREBBP;	GO:0006473~protein acetylation	1	9	11.1111	0.439565	0.63876	1	1	1	1	1
NDST1; UST;	GO:0006477~protein sulfation	2	5	40	0.05496	0.551757	1	1	1	1	1
TPST2;	GO:0006478~peptidyl-tyrosine sulfation	1	2	50	0.159437	0.551757	1	1	1	1	1
PCMTD2;	GO:0006479~protein methylation	1	19	5.26316	0.686001	0.773742	1	1	1	1	1
PHF2;	GO:0006482~protein demethylation	1	4	25	0.251351	0.561168	1	1	1	1	1
B4GALT2; FUT2; FUT5; B3GAT1;	GO:0006486~protein glycosylation	4	79	5.06329	0.693544	0.780936	1	1	1	1	1
FUT5;	GO:0006487~protein N-linked glycosylation	1	39	2.5641	0.901515	0.929504	1	1	1	1	1
PRKCSH;	GO:0006491~N-glycan processing	1	19	5.26316	0.686001	0.773742	1	1	1	1	1
TET3; GALNT2; POMK; GALNT9; TRAK1;	GO:0006493~protein O-linked glycosylation	5	33	15.1515	0.0601787	0.551757	1	1	1	1	1
WDR45B;	GO:0006497~protein lipidation	1	10	10	0.471103	0.656406	1	1	1	1	1
TMPRSS2; CAPN5; ADAM12; CFD; C3; CAPNS1; ELANE; MMP2; PEPD; DPEP1; LCN1; DPP6; GZMM; THOP1; PITRM1; ASTL; PRSS57; ADAMTS13; TMPRSS6; KY; PRSS33; ADAMTS17; TRAPPC12; ADAMTS14; COLEC11; KLK14; PRSS50; DNPEP; MMP17; SUFU; MYRF;	GO:0006508~proteolysis	31	508	6.10236	0.475601	0.660044	1	1	1	1	1
SPPL2B;	GO:0006509~membrane protein ectodomain proteolysis	1	22	4.54545	0.736108	0.809816	1	1	1	1	1
BAG6; RNF213; USP34; USP20;	GO:0006511~ubiquitin-dependent protein catabolic process	4	151	2.64901	0.977343	0.98469	1	1	1	1	1
MGRN1; CUL3;	GO:0006513~protein monoubiquitination	2	28	7.14286	0.509198	0.677112	1	1	1	1	1
THOP1; DNPEP;	GO:0006518~peptide metabolic process	2	12	16.6667	0.184312	0.551757	1	1	1	1	1
PEPD; BPHL; SDSL; SLC7A7;	GO:0006520~cellular amino acid metabolic process	4	30	13.3333	0.121731	0.551757	1	1	1	1	1
NOS3; NOS1;	GO:0006527~arginine catabolic process	2	8	25	0.105395	0.551757	1	1	1	1	1
ASPG;	GO:0006530~asparagine catabolic process	1	1	100	0.109334	0.551757	1	1	1	1	1
BCAT2;	GO:0006532~aspartate biosynthetic process	1	5	20	0.293471	0.574764	1	1	1	1	1
UROC1;	GO:0006548~histidine catabolic process	1	7	14.2857	0.37074	0.613506	1	1	1	1	1
BCAT2;	GO:0006550~isoleucine catabolic process	1	2	50	0.159437	0.551757	1	1	1	1	1
MSRA;	GO:0006555~methionine metabolic process	1	6	16.6667	0.333223	0.593006	1	1	1	1	1
IL4I1;	GO:0006559~L-phenylalanine catabolic process	1	11	9.09091	0.500867	0.670023	1	1	1	1	1
TPO; DIO3;	GO:0006590~thyroid hormone generation	2	11	18.1818	0.163776	0.551757	1	1	1	1	1
SYNGR1; TRAK1;	GO:0006605~protein targeting	2	34	5.88235	0.608851	0.730752	1	1	1	1	1
NCKIPSD; RERE;	GO:0006607~NLS-bearing protein import into nucleus	2	22	9.09091	0.394342	0.624312	1	1	1	1	1
RPL38;	GO:0006614~SRP-dependent cotranslational protein targeting to membrane	1	92	1.08696	0.995465	0.997549	1	1	1	1	1
PDIA2;	GO:0006621~protein retention in ER lumen	1	9	11.1111	0.439565	0.63876	1	1	1	1	1
VPS13A;	GO:0006623~protein targeting to vacuole	1	8	12.5	0.406148	0.624312	1	1	1	1	1
PLPP1; PITPNA; NKX1-1; PTPRN2; MGLL;	GO:0006629~lipid metabolic process	5	123	4.06504	0.85292	0.894285	1	1	1	1	1
C3; FABP3; ACSF3; ALKBH7; CRYL1;	GO:0006631~fatty acid metabolic process	5	44	11.3636	0.139719	0.551757	1	1	1	1	1
ACSF3; MGLL; PRKAG2;	GO:0006633~fatty acid biosynthetic process	3	46	6.52174	0.525514	0.68096	1	1	1	1	1
CPT1A;	GO:0006635~fatty acid beta-oxidation	1	40	2.5	0.907065	0.932958	1	1	1	1	1
CPT1A; LMF1;	GO:0006641~triglyceride metabolic process	2	34	5.88235	0.608851	0.730752	1	1	1	1	1
PLPP1; LCAT;	GO:0006644~phospholipid metabolic process	2	48	4.16667	0.780171	0.840358	1	1	1	1	1
LPCAT1; AGPAT4; AGPAT3;	GO:0006654~phosphatidic acid biosynthetic process	3	34	8.82353	0.345858	0.612887	1	1	1	1	1
PGS1;	GO:0006655~phosphatidylglycerol biosynthetic process	1	4	25	0.251351	0.561168	1	1	1	1	1
LCAT; CHAT;	GO:0006656~phosphatidylcholine biosynthetic process	2	25	8	0.453495	0.653337	1	1	1	1	1
INPP5D; INPP4A; INPP5E;	GO:0006661~phosphatidylinositol biosynthetic process	3	58	5.17241	0.674495	0.768264	1	1	1	1	1
LPCAT2;	GO:0006663~platelet activating factor biosynthetic process	1	4	25	0.251351	0.561168	1	1	1	1	1
SFTPB;	GO:0006665~sphingolipid metabolic process	1	13	7.69231	0.55547	0.693768	1	1	1	1	1
DEGS2;	GO:0006667~sphinganine metabolic process	1	1	100	0.109334	0.551757	1	1	1	1	1
SGPP2;	GO:0006670~sphingosine metabolic process	1	3	33.3333	0.206723	0.551757	1	1	1	1	1
UGT8;	GO:0006682~galactosylceramide biosynthetic process	1	2	50	0.159437	0.551757	1	1	1	1	1
ENPP7;	GO:0006684~sphingomyelin metabolic process	1	4	25	0.251351	0.561168	1	1	1	1	1
ENPP7;	GO:0006685~sphingomyelin catabolic process	1	6	16.6667	0.333223	0.593006	1	1	1	1	1
UGT8; ENPP7;	GO:0006687~glycosphingolipid metabolic process	2	45	4.44444	0.750159	0.819971	1	1	1	1	1
A3GALT2;	GO:0006688~glycosphingolipid biosynthetic process	1	9	11.1111	0.439565	0.63876	1	1	1	1	1
TBXAS1;	GO:0006690~icosanoid metabolic process	1	8	12.5	0.406148	0.624312	1	1	1	1	1
DPEP1;	GO:0006691~leukotriene metabolic process	1	15	6.66667	0.604103	0.727074	1	1	1	1	1
PRLR; FDXR;	GO:0006694~steroid biosynthetic process	2	29	6.89655	0.526922	0.68096	1	1	1	1	1
CFTR;	GO:0006695~cholesterol biosynthetic process	1	38	2.63158	0.895634	0.924321	1	1	1	1	1
CYP11B2; FDXR;	GO:0006700~C21-steroid hormone biosynthetic process	2	9	22.2222	0.124184	0.551757	1	1	1	1	1
WNT4;	GO:0006702~androgen biosynthetic process	1	11	9.09091	0.500867	0.670023	1	1	1	1	1
CYP11B2;	GO:0006705~mineralocorticoid biosynthetic process	1	4	25	0.251351	0.561168	1	1	1	1	1
AP3D1; OCA2;	GO:0006726~eye pigment biosynthetic process	2	4	50	0.0407531	0.551757	1	1	1	1	1
PDSS2;	GO:0006744~ubiquinone biosynthetic process	1	14	7.14286	0.58049	0.709935	1	1	1	1	1
OPLAH; GSTP1; DPEP1;	GO:0006749~glutathione metabolic process	3	55	5.45455	0.640758	0.750434	1	1	1	1	1
OPLAH;	GO:0006750~glutathione biosynthetic process	1	17	5.88235	0.64742	0.750434	1	1	1	1	1
PRKAG2;	GO:0006754~ATP biosynthetic process	1	29	3.44828	0.824123	0.874766	1	1	1	1	1
RXRA; CYP24A1;	GO:0006766~vitamin metabolic process	2	7	28.5714	0.0874778	0.551757	1	1	1	1	1
MOCS3;	GO:0006777~Mo-molybdopterin cofactor biosynthetic process	1	6	16.6667	0.333223	0.593006	1	1	1	1	1
INPP5D;	GO:0006796~phosphate-containing compound metabolic process	1	17	5.88235	0.64742	0.750434	1	1	1	1	1
SH3PXD2B;	GO:0006801~superoxide metabolic process	1	20	5	0.703679	0.786009	1	1	1	1	1
GSTP1; DPEP1; RORA; BPHL;	GO:0006805~xenobiotic metabolic process	4	75	5.33333	0.655743	0.757983	1	1	1	1	1
NOS3; NOS1; RORA;	GO:0006809~nitric oxide biosynthetic process	3	13	23.0769	0.0574344	0.551757	1	1	1	1	1
CACNA1H; CFTR; BAG6; SLC6A12; PITPNA; CACNA1B; LAPTM5; GRIK4; GET4; RAB11FIP4; SLC6A7; OBP2B; CACNA1I; SLC7A7; TRPV2; SLC12A7; CACNG2;	GO:0006810~transport	17	295	5.76271	0.589389	0.720292	1	1	1	1	1
SLC1A7; SLC9A1; SLC9A3; LRRC55; SLC12A7;	GO:0006811~ion transport	5	106	4.71698	0.754907	0.823736	1	1	1	1	1
GRIN1; ANO10; TMEM63C;	GO:0006812~cation transport	3	22	13.6364	0.163591	0.551757	1	1	1	1	1
KCNQ2; HCN1; KCNJ4; KCNC1; KCNMA1; KCNF1; KCNG2; KCNS2; KCNH4;	GO:0006813~potassium ion transport	9	78	11.5385	0.055528	0.551757	1	1	1	1	1
TRAPPC10;	GO:0006814~sodium ion transport	1	74	1.35135	0.987089	0.991527	1	1	1	1	1
ATP2A1; CACNG3; RAMP3; TRPM2; VDR; RYR1; CACNA1D; CACNA1S; CDH23; NMUR1; CAMK2A;	GO:0006816~calcium ion transport	11	73	15.0685	0.00729292	0.551757	1	1	1	1	1
SLC4A2;	GO:0006820~anion transport	1	14	7.14286	0.58049	0.709935	1	1	1	1	1
NMUR1; ANO10;	GO:0006821~chloride transport	2	31	6.45161	0.561046	0.69813	1	1	1	1	1
ATP7B;	GO:0006825~copper ion transport	1	14	7.14286	0.58049	0.709935	1	1	1	1	1
SLC1A7;	GO:0006835~dicarboxylic acid transport	1	3	33.3333	0.206723	0.551757	1	1	1	1	1
SLC6A12; SLC6A19; SLC6A7;	GO:0006836~neurotransmitter transport	3	24	12.5	0.192109	0.551757	1	1	1	1	1
SLC6A4;	GO:0006837~serotonin transport	1	3	33.3333	0.206723	0.551757	1	1	1	1	1
CPT1A; PRKAG2;	GO:0006853~carnitine shuttle	2	9	22.2222	0.124184	0.551757	1	1	1	1	1
SLC1A5;	GO:0006860~extracellular amino acid transport	1	1	100	0.109334	0.551757	1	1	1	1	1
SLC6A12; SLC1A5; SLC6A19; SLC7A7;	GO:0006865~amino acid transport	4	34	11.7647	0.163401	0.551757	1	1	1	1	1
SLC1A5;	GO:0006868~glutamine transport	1	5	20	0.293471	0.574764	1	1	1	1	1
GPIHBP1; SLCO2A1; OSBPL7;	GO:0006869~lipid transport	3	69	4.34783	0.778031	0.838801	1	1	1	1	1
ELANE; VDR; ATP2B4; GRIN1; SV2A;	GO:0006874~cellular calcium ion homeostasis	5	87	5.74713	0.595811	0.726551	1	1	1	1	1
ATP7B;	GO:0006878~cellular copper ion homeostasis	1	13	7.69231	0.55547	0.693768	1	1	1	1	1
TMPRSS6; GDF2;	GO:0006879~cellular iron ion homeostasis	2	45	4.44444	0.750159	0.819971	1	1	1	1	1
ATP7B;	GO:0006882~cellular zinc ion homeostasis	1	17	5.88235	0.64742	0.750434	1	1	1	1	1
SLC9A1;	GO:0006883~cellular sodium ion homeostasis	1	19	5.26316	0.686001	0.773742	1	1	1	1	1
SLC12A7;	GO:0006884~cell volume homeostasis	1	10	10	0.471103	0.656406	1	1	1	1	1
SLC9A1;	GO:0006885~regulation of pH	1	12	8.33333	0.528958	0.68096	1	1	1	1	1
AP3D1; RAMP3; AP2A2; CD74; CLTB; STX1B; MYO7A; CTTN; GRTP1; GPIHBP1; ADPRHL1; TBC1D22A; EVI5L; TSNARE1; SYNDIG1; TBC1D14; RPH3AL; RPH3A; SNX9; SNX8;	GO:0006886~intracellular protein transport	20	210	9.52381	0.03564	0.551757	1	1	1	1	1
LIN7A; ANK1; SYCN; EXOC3L2; BRSK2; SRCIN1; RPH3AL; EXOC7; ARFGEF2;	GO:0006887~exocytosis	9	75	12	0.0461352	0.551757	1	1	1	1	1
SPTBN2; CD55; F7; ANK1; CUL3; LMF1; LMAN1L;	GO:0006888~ER to Golgi vesicle-mediated transport	7	158	4.43038	0.826473	0.876982	1	1	1	1	1
HTT; BNIP1; RACGAP1;	GO:0006890~retrograde vesicle-mediated transport, Golgi to ER	3	81	3.7037	0.858409	0.898994	1	1	1	1	1
TRAPPC10; GOLGA3;	GO:0006891~intra-Golgi vesicle-mediated transport	2	27	7.40741	0.491043	0.670023	1	1	1	1	1
DNM2; EXOC2; ARFGEF2;	GO:0006893~Golgi to plasma membrane transport	3	16	18.75	0.087852	0.551757	1	1	1	1	1
VPS13A;	GO:0006895~Golgi to endosome transport	1	19	5.26316	0.686001	0.773742	1	1	1	1	1
BIN1; DNM2; CSNK1G2; ARC; DNER; CALY; RAB22A; USP20; SNX9; SNX8;	GO:0006897~endocytosis	10	129	7.75194	0.256384	0.56784	1	1	1	1	1
SSC5D; GAK; TMPRSS2; ASGR2; DNM2; LRP1; CTTN; LOXL4; HHIPL1; COLEC11; SNX9;	GO:0006898~receptor-mediated endocytosis	11	185	5.94595	0.547136	0.693768	1	1	1	1	1
CFTR; STX1B; STXBP1; CPLX2; SCFD2;	GO:0006904~vesicle docking involved in exocytosis	5	27	18.5185	0.0317307	0.551757	1	1	1	1	1
SYT7; DYSF; C2CD4C; TSNARE1; RPH3AL; RPH3A;	GO:0006906~vesicle fusion	6	58	10.3448	0.149877	0.551757	1	1	1	1	1
SYT7; ELANE; PECAM1; AXL; DNM2; ANXA11; SLAMF1; ABCA7;	GO:0006909~phagocytosis	8	45	17.7778	0.00909074	0.551757	1	1	1	1	1
DOCK1;	GO:0006911~phagocytosis, engulfment	1	32	3.125	0.852201	0.894091	1	1	1	1	1
ULK1; ITGB4; BNIP1; VPS37D; VPS13A; TRIM5; RNF41; C19orf12; TRIM17;	GO:0006914~autophagy	9	121	7.43802	0.309333	0.593006	1	1	1	1	1
APBB1; HIP1; PAK4; DPEP1; GRK5; TNFSF9; HTT; ARRB1; GZMM; DIO3; PRAME; KMT2A; PRKCD; BNIP1; FADD; DOCK1; FKBP8; GRAMD4; UNC5A; UNC5B; PHLDA1; INPP5D; MYDGF; LITAF; NUAK2; NEK6; TP53AIP1; BRMS1; C19orf12; BOK;	GO:0006915~apoptotic process	30	530	5.66038	0.636352	0.750434	1	1	1	1	1
HIP1; FADD; BOK;	GO:0006919~activation of cysteine-type endopeptidase activity involved in apoptotic process	3	78	3.84615	0.841131	0.886641	1	1	1	1	1
PRKCD; BOK; STK24;	GO:0006921~cellular component disassembly involved in execution phase of apoptosis	3	21	14.2857	0.149846	0.551757	1	1	1	1	1
PAK4; LSP1; CCR6; TPM4; MAP2K1;	GO:0006928~movement of cell or subcellular component	5	85	5.88235	0.576093	0.709935	1	1	1	1	1
EPHA8; ITGA11;	GO:0006929~substrate-dependent cell migration	2	6	33.3333	0.0706036	0.551757	1	1	1	1	1
CTTN;	GO:0006930~substrate-dependent cell migration, cell extension	1	9	11.1111	0.439565	0.63876	1	1	1	1	1
CCL25; RAC2; PTAFR; LSP1; CCR6; MAP2K1;	GO:0006935~chemotaxis	6	117	5.12821	0.69675	0.783756	1	1	1	1	1
DYSF; CACNA1H; GNAO1; MYH6; RYR1; PXN; TPM4; SNTA1; CACNA1S;	GO:0006936~muscle contraction	9	101	8.91089	0.16632	0.551757	1	1	1	1	1
NMUR1;	GO:0006939~smooth muscle contraction	1	16	6.25	0.626388	0.739615	1	1	1	1	1
MYH6; NOS1;	GO:0006941~striated muscle contraction	2	13	15.3846	0.205185	0.551757	1	1	1	1	1
MYL3; TNNI1;	GO:0006942~regulation of striated muscle contraction	2	8	25	0.105395	0.551757	1	1	1	1	1
MAP4K1;	GO:0006950~response to stress	1	55	1.81818	0.961081	0.972398	1	1	1	1	1
CST3; CD74; INHBB; IL31RA;	GO:0006952~defense response	4	59	6.77966	0.476272	0.660044	1	1	1	1	1
SERPINF2; IL6R; SIGIRR;	GO:0006953~acute-phase response	3	37	8.10811	0.392576	0.624312	1	1	1	1	1
CCL25; C3; PTAFR; AXL; PTGER1; PTGIR; NDST1; HDAC4; GSDMD; NLRP6; PRKCZ; THEMIS2; CAMK1D; TICAM1; SCUBE1; NLRP4; MGLL; IL17C;	GO:0006954~inflammatory response	18	370	4.86486	0.831586	0.880262	1	1	1	1	1
CCL25; CST7; C3; CD7; LIF; HRH2; PTAFR; CD96; TNFSF9; NOTCH1; CCR6; IKBKE; SECTM1; SEMA4D; PRG3;	GO:0006955~immune response	15	385	3.8961	0.966558	0.97676	1	1	1	1	1
CFD; C3; COLEC11;	GO:0006956~complement activation	3	87	3.44828	0.888082	0.919359	1	1	1	1	1
CFD; C3;	GO:0006957~complement activation, alternative pathway	2	13	15.3846	0.205185	0.551757	1	1	1	1	1
C3; CD55;	GO:0006958~complement activation, classical pathway	2	96	2.08333	0.97671	0.98469	1	1	1	1	1
NOTCH1; CCR6;	GO:0006959~humoral immune response	2	56	3.57143	0.845215	0.889267	1	1	1	1	1
ADORA2B; LSP1; CCR6;	GO:0006968~cellular defense response	3	59	5.08475	0.685208	0.773742	1	1	1	1	1
KCNMA1;	GO:0006970~response to osmotic stress	1	18	5.55556	0.667268	0.760809	1	1	1	1	1
APBB1; TP73; NFATC2; CUL4A; ZBTB38; BRSK1; OTUB1; ALKBH7; FMN2; ZBTB4;	GO:0006974~cellular response to DNA damage stimulus	10	203	4.92611	0.764811	0.830951	1	1	1	1	1
TFDP1; TNKS1BP1;	GO:0006977~DNA damage response, signal transduction by p53 class mediator resulting in cell cycle arrest	2	60	3.33333	0.870705	0.906973	1	1	1	1	1
TP73;	GO:0006978~DNA damage response, signal transduction by p53 class mediator resulting in transcription of p21 class mediator	1	15	6.66667	0.604103	0.727074	1	1	1	1	1
TPO; OXR1; C19orf12; MSRA;	GO:0006979~response to oxidative stress	4	101	3.9604	0.848653	0.892044	1	1	1	1	1
KIF25;	GO:0006996~organelle organization	1	14	7.14286	0.58049	0.709935	1	1	1	1	1
BIN1; GOLM1;	GO:0006997~nucleus organization	2	25	8	0.453495	0.653337	1	1	1	1	1
TNKS1BP1;	GO:0007004~telomere maintenance via telomerase	1	18	5.55556	0.667268	0.760809	1	1	1	1	1
NOS3;	GO:0007005~mitochondrion organization	1	75	1.33333	0.987818	0.991962	1	1	1	1	1
BAIAP2L2;	GO:0007009~plasma membrane organization	1	13	7.69231	0.55547	0.693768	1	1	1	1	1
HIP1; AGRN; SPTBN2; LAMA5; SIPA1L3; PAK4; ANK1; SOX9; DOCK1; UGT8; CAMSAP1; ARC; NCKIPSD; CDC42BPB;	GO:0007010~cytoskeleton organization	14	160	8.75	0.113235	0.551757	1	1	1	1	1
NCK2; ACTN1; RAC2; CTNNA1; TPM4; PACSIN1;	GO:0007015~actin filament organization	6	63	9.52381	0.191266	0.551757	1	1	1	1	1
TLN2; SHANK1;	GO:0007016~cytoskeletal anchoring at plasma membrane	2	10	20	0.143691	0.551757	1	1	1	1	1
KIF21B; AP2A2; KIF26B; KIFC3; RACGAP1; KIF25;	GO:0007018~microtubule-based movement	6	77	7.79221	0.324225	0.593006	1	1	1	1	1
TUBGCP3; TUBGCP6;	GO:0007020~microtubule nucleation	2	17	11.7647	0.290144	0.574764	1	1	1	1	1
TBCD;	GO:0007021~tubulin complex assembly	1	6	16.6667	0.333223	0.593006	1	1	1	1	1
TBCD;	GO:0007023~post-chaperonin tubulin folding pathway	1	5	20	0.293471	0.574764	1	1	1	1	1
GAK; BNIP1; LMAN1L;	GO:0007029~endoplasmic reticulum organization	3	26	11.5385	0.221744	0.561168	1	1	1	1	1
GAK; ATP8B3; HTT; KIFC3; LMAN1L;	GO:0007030~Golgi organization	5	76	6.57895	0.481717	0.666213	1	1	1	1	1
FAM109B; RAB22A; ARFGEF2;	GO:0007032~endosome organization	3	31	9.67742	0.298828	0.58321	1	1	1	1	1
MYO7A;	GO:0007040~lysosome organization	1	34	2.94118	0.868385	0.90512	1	1	1	1	1
TLN2;	GO:0007043~cell-cell junction assembly	1	17	5.88235	0.64742	0.750434	1	1	1	1	1
TNS1;	GO:0007044~cell-substrate junction assembly	1	7	14.2857	0.37074	0.613506	1	1	1	1	1
SUPT5H; GAK; STK10; NASP; LIG4; ANXA11; PRKCD; PIN1; TRNP1; BANP; CTCFL; CABLES2; SEPT3;	GO:0007049~cell cycle	13	196	6.63265	0.395098	0.624312	1	1	1	1	1
APBB1; TP73; GAS7; AK1; MLF1; MAP2K1; CUL2; CUL3; CUL4A; ZFHX3; PRKAG2;	GO:0007050~cell cycle arrest	11	138	7.97101	0.217832	0.561168	1	1	1	1	1
NTMT1;	GO:0007051~spindle organization	1	16	6.25	0.626388	0.739615	1	1	1	1	1
EML1; POC1A;	GO:0007052~mitotic spindle organization	2	31	6.45161	0.561046	0.69813	1	1	1	1	1
TOP3B; TOP1MT; NTMT1; NEK6;	GO:0007059~chromosome segregation	4	64	6.25	0.53671	0.690144	1	1	1	1	1
B9D2; MAD1L1;	GO:0007062~sister chromatid cohesion	2	101	1.9802	0.981825	0.987127	1	1	1	1	1
HMGA2; CDC16; ANKLE2; BRSK2; DIS3L2; MARK4; LZTS2; NEK6; FZR1; RUVBL1; SNX9;	GO:0007067~mitotic nuclear division	11	238	4.62185	0.833873	0.880262	1	1	1	1	1
SMARCA4;	GO:0007070~negative regulation of transcription from RNA polymerase II promoter during mitotic cell cycle	1	2	50	0.159437	0.551757	1	1	1	1	1
NEK6;	GO:0007077~mitotic nuclear envelope disassembly	1	44	2.27273	0.926311	0.947229	1	1	1	1	1
CUL3;	GO:0007080~mitotic metaphase plate congression	1	37	2.7027	0.889402	0.919873	1	1	1	1	1
ANKLE2;	GO:0007084~mitotic nuclear envelope reassembly	1	10	10	0.471103	0.656406	1	1	1	1	1
CDC16; PIN1;	GO:0007088~regulation of mitotic nuclear division	2	24	8.33333	0.434133	0.63876	1	1	1	1	1
MAD1L1;	GO:0007093~mitotic cell cycle checkpoint	1	30	3.33333	0.834029	0.880262	1	1	1	1	1
MAD1L1;	GO:0007094~mitotic spindle assembly checkpoint	1	17	5.88235	0.64742	0.750434	1	1	1	1	1
FOXN3; HMGA2;	GO:0007095~mitotic G2 DNA damage checkpoint	2	15	13.3333	0.247542	0.561168	1	1	1	1	1
WDR43;	GO:0007097~nuclear migration	1	9	11.1111	0.439565	0.63876	1	1	1	1	1
TUBGCP3; ZFP42; TUBGCP6;	GO:0007126~meiotic nuclear division	3	24	12.5	0.192109	0.551757	1	1	1	1	1
RNF212;	GO:0007129~synapsis	1	21	4.7619	0.720363	0.797995	1	1	1	1	1
SYCE3; BAG6;	GO:0007130~synaptonemal complex assembly	2	20	10	0.353317	0.613506	1	1	1	1	1
SYCE3; RNF212;	GO:0007131~reciprocal meiotic recombination	2	30	6.66667	0.544206	0.693768	1	1	1	1	1
TDRD12; TDRD9;	GO:0007140~male meiosis	2	23	8.69565	0.414407	0.632943	1	1	1	1	1
LFNG;	GO:0007143~female meiotic division	1	9	11.1111	0.439565	0.63876	1	1	1	1	1
SSPO; HAS3; ADAM12; PTPRF; COL6A1; COL6A2; GP1BB; ITGB4; PECAM1; COL5A1; EPHA8; CTNNA1; THBS2; COL18A1; CD96; PXN; CDH4; CDH15; COL16A1; SLAMF1; PTPRS; ITGA9; SELPLG; MYBPC2; OPCML; THEMIS2; ASTL; MUC16; PTPRU; SEMA4D; SPON2; PRKD2; AJAP1; ITGA11; TLN2;	GO:0007155~cell adhesion	35	452	7.74336	0.0822085	0.551757	1	1	1	1	1
PLXNB2; CDH4; CDH15; SDK2; SDK1; KIRREL3; CADM2; CADM4; DSCAML1; CDHR2; CDH23; CELSR1; CDH22; IGSF9B;	GO:0007156~homophilic cell adhesion via plasma membrane adhesion molecules	14	155	9.03226	0.0951042	0.551757	1	1	1	1	1
CDH4; CADM2; CADM4;	GO:0007157~heterophilic cell-cell adhesion via plasma membrane cell adhesion molecules	3	47	6.38298	0.539304	0.692948	1	1	1	1	1
NLGN2; NRXN2;	GO:0007158~neuron cell-cell adhesion	2	16	12.5	0.26885	0.574764	1	1	1	1	1
TECTA; ITGB4; COL5A3; CD96; PXN; ADAMTS13; SNED1; MUC4; ITGA11;	GO:0007160~cell-matrix adhesion	9	91	9.89011	0.109813	0.551757	1	1	1	1	1
PLXNB2; PLXNB1; CLDN7; SEMA4D; ARHGDIG;	GO:0007162~negative regulation of cell adhesion	5	36	13.8889	0.0784668	0.551757	1	1	1	1	1
CTNNA1; CDC42BPB;	GO:0007163~establishment or maintenance of cell polarity	2	27	7.40741	0.491043	0.670023	1	1	1	1	1
APBB1; AGRN; SH2B2; ZNF536; GRIN2D; CAPN5; PLXNB1; NCK2; ADCY9; NPHP4; ULK1; PDE9A; FGF18; PAK4; C3; CD74; CHRM1; BCR; ERG; VDR; SCGB1A1; RAC2; ANK1; PECAM1; IGFBP2; ITPKB; GNA11; AXL; LSP1; RCVRN; TNFSF9; VIPR2; SOX9; PXN; DNM2; CCR6; RND2; VAV2; DLG4; CSNK1G2; MAP2K1; PRKCZ; PRKCD; PDE4C; SLAMF1; CAMK2B; ITPK1; RASGRF1; MPP2; DOCK1; RASA3; RPS6KA2; HIVEP3; ARHGAP40; RASIP1; SIGIRR; CXXC5; ADGRA…	GO:0007165~signal transduction	81	1073	7.54893	0.0228055	0.551757	1	1	1	1	1
TSPAN11; CCL25; ADAP1; PRL; ASGR2; CD37; GP1BB; PRLR; ITPKB; VIPR2; PRLHR; CD81; FADD; LY6E; ADGRA1; DTX1; IL17C;	GO:0007166~cell surface receptor signaling pathway	17	269	6.3197	0.442897	0.643323	1	1	1	1	1
CNPY1;	GO:0007167~enzyme linked receptor protein signaling pathway	1	9	11.1111	0.439565	0.63876	1	1	1	1	1
CD7; FGR; TYK2; FLT4; CSK; MATK; SHC2; IL31RA; SHC3; GAB2;	GO:0007169~transmembrane receptor protein tyrosine kinase signaling pathway	10	87	11.4943	0.0460268	0.551757	1	1	1	1	1
PRLR;	GO:0007171~activation of transmembrane receptor protein tyrosine kinase activity	1	13	7.69231	0.55547	0.693768	1	1	1	1	1
NCK2; PXN; MAPK8IP2;	GO:0007172~signal complex assembly	3	8	37.5	0.0208427	0.551757	1	1	1	1	1
NCK2; CSK; SOX9; PXN; SHC3;	GO:0007173~epidermal growth factor receptor signaling pathway	5	55	9.09091	0.24752	0.561168	1	1	1	1	1
ZFYVE28;	GO:0007175~negative regulation of epidermal growth factor-activated receptor activity	1	11	9.09091	0.500867	0.670023	1	1	1	1	1
NCK2;	GO:0007176~regulation of epidermal growth factor-activated receptor activity	1	3	33.3333	0.206723	0.551757	1	1	1	1	1
PXN; UBE2M; PRKCZ; KLF10; WFIKKN2; DUSP15;	GO:0007179~transforming growth factor beta receptor signaling pathway	6	90	6.66667	0.45595	0.656028	1	1	1	1	1
PTPRF; PTPRE; PTPRU;	GO:0007185~transmembrane receptor protein tyrosine phosphatase signaling pathway	3	7	42.8571	0.0158098	0.551757	1	1	1	1	1
CCL25; RGS16; GABBR2; C3; CHRM1; RAC2; PTAFR; ADORA2B; NTSR1; PTGER1; VIPR2; NPBWR2; PRLHR; GNG4; CCR6; NLRP6; ADGRA1; OR2V1; NMUR1; CELSR1; GNG8;	GO:0007186~G-protein coupled receptor signaling pathway	21	873	2.4055	1	1	1	1	1	1	1
HRH2; PTGIR; NPBWR2; HRH3;	GO:0007187~G-protein coupled receptor signaling pathway, coupled to cyclic nucleotide second messenger	4	45	8.88889	0.296585	0.580185	1	1	1	1	1
GNAO1; GRK5; CACNA1D; WASF2;	GO:0007188~adenylate cyclase-modulating G-protein coupled receptor signaling pathway	4	36	11.1111	0.18592	0.551757	1	1	1	1	1
ADCY6; ADCY9; ADORA2B; PTGER1; PTGIR;	GO:0007189~adenylate cyclase-activating G-protein coupled receptor signaling pathway	5	47	10.6383	0.166837	0.551757	1	1	1	1	1
ADCY6; ADCY9; ADORA2B; VIPR2;	GO:0007190~activation of adenylate cyclase activity	4	36	11.1111	0.18592	0.551757	1	1	1	1	1
ADCY6; ADCY9; OPRL1;	GO:0007193~adenylate cyclase-inhibiting G-protein coupled receptor signaling pathway	3	47	6.38298	0.539304	0.692948	1	1	1	1	1
GABBR2; GRM2;	GO:0007194~negative regulation of adenylate cyclase activity	2	23	8.69565	0.414407	0.632943	1	1	1	1	1
GRM2; GRM4;	GO:0007196~adenylate cyclase-inhibiting G-protein coupled glutamate receptor signaling pathway	2	7	28.5714	0.0874778	0.551757	1	1	1	1	1
CHRM1; HRH3;	GO:0007197~adenylate cyclase-inhibiting G-protein coupled acetylcholine receptor signaling pathway	2	7	28.5714	0.0874778	0.551757	1	1	1	1	1
NMUR1;	GO:0007200~phospholipase C-activating G-protein coupled receptor signaling pathway	1	66	1.51515	0.979451	0.985679	1	1	1	1	1
PRKCD; NMUR1;	GO:0007202~activation of phospholipase C activity	2	25	8	0.453495	0.653337	1	1	1	1	1
CD55; PTGER1; OPRL1; PTGIR; CCR6; DLG4; CACNA1C;	GO:0007204~positive regulation of cytosolic calcium ion concentration	7	133	5.26316	0.67871	0.772802	1	1	1	1	1
PLPP1; CHRM1; LRP1;	GO:0007205~protein kinase C-activating G-protein coupled receptor signaling pathway	3	31	9.67742	0.298828	0.58321	1	1	1	1	1
CHRM1; HRH3;	GO:0007207~phospholipase C-activating G-protein coupled acetylcholine receptor signaling pathway	2	8	25	0.105395	0.551757	1	1	1	1	1
ADCY6; RGS9; GNAO1; CALY;	GO:0007212~dopamine receptor signaling pathway	4	13	30.7692	0.013152	0.551757	1	1	1	1	1
AGRN; CHRM1; GNA11;	GO:0007213~G-protein coupled acetylcholine receptor signaling pathway	3	15	20	0.077074	0.551757	1	1	1	1	1
GABBR2;	GO:0007214~gamma-aminobutyric acid signaling pathway	1	25	4	0.778225	0.838801	1	1	1	1	1
GRIK4;	GO:0007215~glutamate receptor signaling pathway	1	15	6.66667	0.604103	0.727074	1	1	1	1	1
GRK5;	GO:0007217~tachykinin receptor signaling pathway	1	8	12.5	0.406148	0.624312	1	1	1	1	1
NTSR1; OPRL1; NPBWR2; PRLHR; SORCS2; NMUR1;	GO:0007218~neuropeptide signaling pathway	6	99	6.06061	0.543749	0.693768	1	1	1	1	1
NOTCH1; SOX9; ZNF423; DTX1; DNER; CREBBP; MAML3;	GO:0007219~Notch signaling pathway	7	112	6.25	0.507087	0.677112	1	1	1	1	1
DNER;	GO:0007220~Notch receptor processing	1	17	5.88235	0.64742	0.750434	1	1	1	1	1
NOTCH1; MAML3;	GO:0007221~positive regulation of transcription of Notch receptor target	2	7	28.5714	0.0874778	0.551757	1	1	1	1	1
NFATC1; GNAO1; PDE6B; WNT5A; CAMK2A;	GO:0007223~Wnt signaling pathway, calcium modulating pathway	5	37	13.5135	0.0851547	0.551757	1	1	1	1	1
NDST1; FKBP8;	GO:0007224~smoothened signaling pathway	2	67	2.98507	0.906212	0.932958	1	1	1	1	1
IFT122;	GO:0007227~signal transduction downstream of smoothened	1	1	100	0.109334	0.551757	1	1	1	1	1
LAMA5; FGR; ITGB4; COL16A1; CUL3; ITGA9; DOCK1; ADAMTS13; ITGA11;	GO:0007229~integrin-mediated signaling pathway	9	83	10.8434	0.073769	0.551757	1	1	1	1	1
TICAM1;	GO:0007249~I-kappaB kinase/NF-kappaB signaling	1	59	1.69492	0.969146	0.97849	1	1	1	1	1
IKBKE;	GO:0007252~I-kappaB phosphorylation	1	12	8.33333	0.528958	0.68096	1	1	1	1	1
ADORA2B; MAP3K12; MAPK8IP2; SH2D3C;	GO:0007254~JNK cascade	4	46	8.69565	0.309459	0.593006	1	1	1	1	1
WNT5A; WNT7B; MAP4K1; MAPK8IP3;	GO:0007257~activation of JUN kinase activity	4	36	11.1111	0.18592	0.551757	1	1	1	1	1
IL31RA;	GO:0007259~JAK-STAT cascade	1	30	3.33333	0.834029	0.880262	1	1	1	1	1
NOS3; NOS1;	GO:0007263~nitric oxide mediated signal transduction	2	19	10.5263	0.332432	0.593006	1	1	1	1	1
RAB27B; ARHGAP33; DIRAS1; RAC2; RAB3B; RND2; VAV2; RAB4B; RAB40B; ABR; RASGRF1; DOCK1; ITSN1; KNDC1; DOCK3; RASGEF1C; SH2D3C; RASGEF1A; RAB7B; DOCK6; AGAP2; RAB22A; AGAP1;	GO:0007264~small GTPase mediated signal transduction	23	225	10.2222	0.0130047	0.551757	1	1	1	1	1
SHC2; KSR1; SHC3;	GO:0007265~Ras protein signal transduction	3	70	4.28571	0.785942	0.846302	1	1	1	1	1
MYO9B; ARHGEF1; ARHGDIG; EPS8L2; ARHGEF3; CELSR1;	GO:0007266~Rho protein signal transduction	6	48	12.5	0.0815643	0.551757	1	1	1	1	1
FGF18; IL11; TNFSF9; VIPR2; PTGIR; KLF10; BARX1; IL17C; HCN2;	GO:0007267~cell-cell signaling	9	298	3.02013	0.991132	0.994694	1	1	1	1	1
GRIN2D; KCNQ2; GABBR2; PTPRF; NTSR1; SLC6A4; OPRL1; SLC6A12; NPBWR2; DLG4; CACNA1B; GRIN1; PTPRS; GRM2; GRM4; GRIK4; TPGS1; APBA2; NRXN2; LRFN2; BSN; SLC12A7;	GO:0007268~chemical synaptic transmission	22	243	9.0535	0.0443167	0.551757	1	1	1	1	1
LIN7A; PPFIA4; CHAT; STXBP1; CACNA1B; GRM4; BRSK1; PTPRN2; NRXN2; UNC13A; HRH3;	GO:0007269~neurotransmitter secretion	11	50	22	0.000531065	0.23211	1	1	0.885975	1	1
ARID1B; DLGAP2;	GO:0007270~neuron-neuron synaptic transmission	2	7	28.5714	0.0874778	0.551757	1	1	1	1	1
CHRM1; LYNX1; HRH3;	GO:0007271~synaptic transmission, cholinergic	3	37	8.10811	0.392576	0.624312	1	1	1	1	1
CHRM1; STXBP1;	GO:0007274~neuromuscular synaptic transmission	2	26	7.69231	0.472471	0.656406	1	1	1	1	1
SSC5D; CUX2; ZNF536; LMX1B; EDF1; SPDEF; ERG; LIF; HMGA2; SPRED3; TDRD12; HIVEP3; OBSCN; CATSPERG; TPGS1; PHC2; TMEFF1; BANP; TDRD9; CATSPER1; ZNF516; STRBP; COLEC11; FMN2; PLXNA1; TCFL5; SUFU; RBM19;	GO:0007275~multicellular organism development	28	462	6.06061	0.493636	0.670023	1	1	1	1	1
SYCE3; ADAMTS2; SLC4A2; ATP2B4; AXL; BAG6; NOTCH1; SOX9; DNM2; GOLGA3; TDRD12; CATSPERG; TDRP; PHC2; POC1A; TDRD9; CATSPER1; DAZAP1; RACGAP1; DNMT3L; TCFL5; RUVBL1;	GO:0007283~spermatogenesis	22	371	5.92992	0.540825	0.693768	1	1	1	1	1
OCA2; NUP210L; PACRG; STRBP;	GO:0007286~spermatid development	4	74	5.40541	0.645818	0.750434	1	1	1	1	1
TPGS1;	GO:0007288~sperm axoneme assembly	1	9	11.1111	0.439565	0.63876	1	1	1	1	1
UMODL1; TUBGCP3;	GO:0007338~single fertilization	2	56	3.57143	0.845215	0.889267	1	1	1	1	1
ATP8B3; ZP1;	GO:0007339~binding of sperm to zona pellucida	2	34	5.88235	0.608851	0.730752	1	1	1	1	1
CATSPER1;	GO:0007342~fusion of sperm to egg plasma membrane	1	12	8.33333	0.528958	0.68096	1	1	1	1	1
TP73; NEK6;	GO:0007346~regulation of mitotic cell cycle	2	36	5.55556	0.638456	0.750434	1	1	1	1	1
PCSK6;	GO:0007354~zygotic determination of anterior/posterior axis, embryo	1	1	100	0.109334	0.551757	1	1	1	1	1
CCDC151; PCSK6; NOTCH1;	GO:0007368~determination of left/right symmetry	3	54	5.55556	0.62898	0.742413	1	1	1	1	1
CUL3;	GO:0007369~gastrulation	1	21	4.7619	0.720363	0.797995	1	1	1	1	1
NOTCH1; LFNG;	GO:0007386~compartment pattern specification	2	4	50	0.0407531	0.551757	1	1	1	1	1
MSI1; KCNQ2; MAFK; GAS7; RGS9; LY6H; CHRM1; EPHB2; NBL1; SMARCA4; HDAC4; DLG4; MYT1; ZNF423; CPLX2; MARK4; VPS13A; APBA2; OLFM1; BARX1; RBFOX1; GNG8; IGSF9B; CAMK2A;	GO:0007399~nervous system development	24	311	7.71704	0.134017	0.551757	1	1	1	1	1
EML1; PLXNB2; RACGAP1;	GO:0007405~neuroblast proliferation	3	16	18.75	0.087852	0.551757	1	1	1	1	1
CTNNA1;	GO:0007406~negative regulation of neuroblast proliferation	1	5	20	0.293471	0.574764	1	1	1	1	1
APBB1; NOTCH1; PITPNA; LRRC55; BRSK2; DSCAML1; BRSK1; NTNG2; LINGO1; LRFN2;	GO:0007409~axonogenesis	10	95	10.5263	0.0712486	0.551757	1	1	1	1	1
MATN2; SPTBN2; SLIT1; SLIT3; BMP7; EPHA8; EPHB2; GPC1; WNT5A; CDH4; KIF26B; UNC5A; SPON2; MAPK8IP3;	GO:0007411~axon guidance	14	156	8.97436	0.0985769	0.551757	1	1	1	1	1
STXBP1;	GO:0007412~axon target recognition	1	3	33.3333	0.206723	0.551757	1	1	1	1	1
EPHB2;	GO:0007413~axonal fasciculation	1	18	5.55556	0.667268	0.760809	1	1	1	1	1
SPTBN2; SDK2; SDK1; KIRREL3; DNER; NLGN2; SHANK3; NRXN2; BSN; SHANK2; PLXND1;	GO:0007416~synapse assembly	11	63	17.4603	0.002729	0.43231	1	1	1	1	1
GSTP1; CSK; LIG4; ATN1; UGT8; CASZ1; ANKLE2; DNER; DSCAML1; SHC3; KLK6; SNTG2; CELSR1;	GO:0007417~central nervous system development	13	117	11.1111	0.0314269	0.551757	1	1	1	1	1
EML1; PLXNB2; SCT; BCR; CSK; BAG6; ABR; ZFHX3; DSCAML1; POMK; CDH22; BOK;	GO:0007420~brain development	12	183	6.55738	0.416752	0.635946	1	1	1	1	1
UGT8;	GO:0007422~peripheral nervous system development	1	23	4.34783	0.750968	0.819971	1	1	1	1	1
NOTCH1;	GO:0007440~foregut morphogenesis	1	1	100	0.109334	0.551757	1	1	1	1	1
WNT5A;	GO:0007442~hindgut morphogenesis	1	4	25	0.251351	0.561168	1	1	1	1	1
NOTCH1; ARC;	GO:0007492~endoderm development	2	22	9.09091	0.394342	0.624312	1	1	1	1	1
WNT5A;	GO:0007494~midgut development	1	9	11.1111	0.439565	0.63876	1	1	1	1	1
MATK; SECTM1;	GO:0007498~mesoderm development	2	32	6.25	0.577434	0.709935	1	1	1	1	1
SH3PXD2B; MB; GNA11; NOTCH1; MAP2K1; CACNA1C; RPS6KA2; ZFPM1; TCF25;	GO:0007507~heart development	9	172	5.23256	0.695047	0.782365	1	1	1	1	1
MYH6; SCUBE1;	GO:0007512~adult heart development	2	13	15.3846	0.205185	0.551757	1	1	1	1	1
LAMA5; CACNA1H; SOX6; FOXK1; SPEG; ZFHX3; ALX4; ITGA11;	GO:0007517~muscle organ development	8	86	9.30233	0.158757	0.551757	1	1	1	1	1
MYL3; MYH14;	GO:0007519~skeletal muscle tissue development	2	44	4.54545	0.739397	0.812634	1	1	1	1	1
ADAM12; CACNA1H; NOS1;	GO:0007520~myoblast fusion	3	19	15.7895	0.123583	0.551757	1	1	1	1	1
MYH6;	GO:0007522~visceral muscle development	1	1	100	0.109334	0.551757	1	1	1	1	1
CACNA2D2; UNC13A; CACNG2;	GO:0007528~neuromuscular junction development	3	28	10.7143	0.252199	0.561168	1	1	1	1	1
PRL; SCGB1A1; IGFBP2; PRLHR; COL16A1;	GO:0007565~female pregnancy	5	84	5.95238	0.566045	0.703829	1	1	1	1	1
ARID1A; MMP2; SCGB1A1; LIF; PRLR; RXRA;	GO:0007566~embryo implantation	6	40	15	0.0428918	0.551757	1	1	1	1	1
PRL; PTAFR; MAFF;	GO:0007567~parturition	3	10	30	0.0332247	0.551757	1	1	1	1	1
KRT14; GNAO1; IGFBP2; CTNNA1; SLC6A3; LRP1; EIF2B5; LITAF;	GO:0007568~aging	8	159	5.03145	0.728522	0.80517	1	1	1	1	1
PRL; IGFBP2; SLC6A4; SLC6A19;	GO:0007584~response to nutrient	4	72	5.55556	0.625409	0.739615	1	1	1	1	1
SFTPB; CFTR; NDST1; GRIN1; MAPK8IP3;	GO:0007585~respiratory gaseous exchange	5	34	14.7059	0.0659756	0.551757	1	1	1	1	1
TFF1; TFF2;	GO:0007586~digestion	2	57	3.50877	0.851985	0.894091	1	1	1	1	1
ADORA2B;	GO:0007588~excretion	1	36	2.77778	0.882798	0.915586	1	1	1	1	1
PRL; VDR; PRLR; ATP7B; SLC6A3;	GO:0007595~lactation	5	42	11.9048	0.122814	0.551757	1	1	1	1	1
SH2B2; MAFK; F7; GP1BB; PRKAR1B; ITPK1; DOCK1; SCUBE1; ZFPM1; AKAP1; DOCK6; MAFF;	GO:0007596~blood coagulation	12	169	7.10059	0.320704	0.593006	1	1	1	1	1
GP1BB;	GO:0007597~blood coagulation, intrinsic pathway	1	18	5.55556	0.667268	0.760809	1	1	1	1	1
F7;	GO:0007598~blood coagulation, extrinsic pathway	1	5	20	0.293471	0.574764	1	1	1	1	1
OPRL1; TRPV2;	GO:0007600~sensory perception	2	12	16.6667	0.184312	0.551757	1	1	1	1	1
RGS16; RGS9; OLFM2; RCVRN; PDE6B; COL18A1; PITPNA; MYO7A; BFSP2; GRK1; CNNM4; RP1L1; KIFC3; CDH23;	GO:0007601~visual perception	14	198	7.07071	0.306565	0.593006	1	1	1	1	1
RCVRN; ARRB1;	GO:0007602~phototransduction	2	25	8	0.453495	0.653337	1	1	1	1	1
GNA11; PDE6B;	GO:0007603~phototransduction, visible light	2	9	22.2222	0.124184	0.551757	1	1	1	1	1
TECTA; KCNQ1; RPL38; CACNA1D; MYO7A; MYH14; LOXHD1; OTOS; TSPEAR; CDH23; OTOF; USH1C;	GO:0007605~sensory perception of sound	12	132	9.09091	0.112188	0.551757	1	1	1	1	1
SLC6A3; OR2V1; OBP2B;	GO:0007608~sensory perception of smell	3	154	1.94805	0.994048	0.996725	1	1	1	1	1
PRKAR1B; SHC3; POMK;	GO:0007611~learning or memory	3	36	8.33333	0.377077	0.616985	1	1	1	1	1
EPHB2; NTSR1; DLG4; ARC; JPH3; JPH4; SHANK3; SHANK2;	GO:0007612~learning	8	55	14.5455	0.0243419	0.551757	1	1	1	1	1
B4GALT2; HRH2; SLC6A4; CRTC1; ABCA7; JPH3; SHANK3; KMT2B;	GO:0007613~memory	8	61	13.1148	0.0392694	0.551757	1	1	1	1	1
CUX2;	GO:0007614~short-term memory	1	9	11.1111	0.439565	0.63876	1	1	1	1	1
PRKCZ; GRIN1; RASGRF1; SHANK1;	GO:0007616~long-term memory	4	29	13.7931	0.112117	0.551757	1	1	1	1	1
MAPK8IP2;	GO:0007617~mating behavior	1	7	14.2857	0.37074	0.613506	1	1	1	1	1
PPP1R1B;	GO:0007621~negative regulation of female receptivity	1	4	25	0.251351	0.561168	1	1	1	1	1
PRL; F7; SLC6A4; CPT1A; KLF10;	GO:0007623~circadian rhythm	5	76	6.57895	0.481717	0.666213	1	1	1	1	1
B4GALT2; OLFM2; GNAO1; TAL1; CACNA1B; SLC6A3; VPS13A; APBA2; CDH23; CELSR1;	GO:0007626~locomotory behavior	10	82	12.1951	0.0337912	0.551757	1	1	1	1	1
OXR1;	GO:0007628~adult walking behavior	1	27	3.7037	0.802502	0.858615	1	1	1	1	1
PRLHR;	GO:0007631~feeding behavior	1	35	2.85714	0.875801	0.9103	1	1	1	1	1
NPHP4;	GO:0007632~visual behavior	1	4	25	0.251351	0.561168	1	1	1	1	1
OBP2B;	GO:0007635~chemosensory behavior	1	6	16.6667	0.333223	0.593006	1	1	1	1	1
STRBP;	GO:0007638~mechanosensory behavior	1	2	50	0.159437	0.551757	1	1	1	1	1
CACNA1H; GNAO1; MYH6; KCNQ1; CACNA1B; FOXN4; KCNG2;	GO:0008016~regulation of heart contraction	7	30	23.3333	0.00407913	0.551757	1	1	1	1	1
FARS2; POP4; FBL;	GO:0008033~tRNA processing	3	27	11.1111	0.236886	0.561168	1	1	1	1	1
LAMA5; PECAM1; CADM2; CADM4;	GO:0008037~cell recognition	4	22	18.1818	0.0554851	0.551757	1	1	1	1	1
OPCML;	GO:0008038~neuron recognition	1	4	25	0.251351	0.561168	1	1	1	1	1
SLIT1;	GO:0008045~motor neuron axon guidance	1	18	5.55556	0.667268	0.760809	1	1	1	1	1
SSH1;	GO:0008064~regulation of actin polymerization or depolymerization	1	7	14.2857	0.37074	0.613506	1	1	1	1	1
AP3D1; KIF1A;	GO:0008089~anterograde axonal transport	2	25	8	0.453495	0.653337	1	1	1	1	1
ULK1; CD81; KIF26B; STK11IP; VPS13A; MAPK8IP3;	GO:0008104~protein localization	6	58	10.3448	0.149877	0.551757	1	1	1	1	1
SCRIB;	GO:0008105~asymmetric protein localization	1	3	33.3333	0.206723	0.551757	1	1	1	1	1
TMEM120B; MATN2; ABCC4; MPPED1; PLCH2; MEGF6; DIO3; COTL1; FAM53B; TMEM132B; NKX1-1; EXOC3L2; TDRD12; TTC39A; KNDC1; TMEM132C; SCFD2; AUTS2; TMEM131; DCUN1D4; TMEM143; SDSL; HHIPL1; ZNF558; UBXN6; NRDE2; CD248; APMAP; INPP5E; GLTSCR2; GPATCH8; DIP2C; GPSM3;	GO:0008150~biological_process	33	638	5.17241	0.812788	0.86747	1	1	1	1	1
DIP2C;	GO:0008152~metabolic process	1	46	2.17391	0.934385	0.953448	1	1	1	1	1
ENPP7; GDF2;	GO:0008156~negative regulation of DNA replication	2	19	10.5263	0.332432	0.593006	1	1	1	1	1
SULT2B1;	GO:0008202~steroid metabolic process	1	40	2.5	0.907065	0.932958	1	1	1	1	1
LCAT; CYP11B2; RXRA; FDXR; LIPE;	GO:0008203~cholesterol metabolic process	5	65	7.69231	0.358468	0.613506	1	1	1	1	1
MYH6; NOS3; CACNA1B;	GO:0008217~regulation of blood pressure	3	63	4.7619	0.725414	0.803325	1	1	1	1	1
GZMM; PRKD2;	GO:0008219~cell death	2	36	5.55556	0.638456	0.750434	1	1	1	1	1
SPON2;	GO:0008228~opsonization	1	9	11.1111	0.439565	0.63876	1	1	1	1	1
RACGAP1;	GO:0008272~sulfate transport	1	10	10	0.471103	0.656406	1	1	1	1	1
RGS16; RAMP3; RGS9; GRK5; GNG4; GRK1; USP20;	GO:0008277~regulation of G-protein coupled receptor protein signaling pathway	7	40	17.5	0.015332	0.551757	1	1	1	1	1
BIN1; LAMA5; CBFA2T3; PAK4; PRL; CD74; CHRM1; ERG; TNFSF9; MATK; ZFP36L2; NASP; LIG4; CD81; OCA2; LRP1; CDC16; KLF10; RASGRF1; SCRIB; TFDP1; UBE2V2; ARHGEF1; MAP4K1; DAZAP1; BOK;	GO:0008283~cell proliferation	26	358	7.26257	0.189325	0.551757	1	1	1	1	1
KMT2D; FGF18; CLDN7; CAPNS1; IL6R; CHRM1; RARG; LIF; RAC2; IL11; GRK5; FLT4; COL18A1; MATK; NOTCH1; SOX9; HDAC4; CD81; PRAME; PRKCZ; SLAMF1; CUL3; CUL4A; SP6; TNS3; IL31RA; NACC2; CD248; MLXIPL; FZR1; GAB2;	GO:0008284~positive regulation of cell proliferation	31	454	6.82819	0.255091	0.565918	1	1	1	1	1
PLPP1; NCK2; CBFA2T3; SLIT3; TFF1; FABP3; VDR; RARG; LIF; NOS3; COL18A1; CSK; NOTCH1; HDAC4; ADARB1; MAP2K1; KMT2A; KLF10; CUL2; CUL4A; RPS6KA2; SPEG; ENPP7; PODN; P3H3; DIS3L2; NDRG1; PTPRU; NACC2; TESC; LZTS2; RNF41; WNK2;	GO:0008285~negative regulation of cell proliferation	33	377	8.75332	0.024902	0.551757	1	1	1	1	1
SH2B2; PRKCZ; BAIAP2L2;	GO:0008286~insulin receptor signaling pathway	3	77	3.8961	0.834979	0.880987	1	1	1	1	1
PDSS2;	GO:0008299~isoprenoid biosynthetic process	1	11	9.09091	0.500867	0.670023	1	1	1	1	1
SHANK1;	GO:0008306~associative learning	1	22	4.54545	0.736108	0.809816	1	1	1	1	1
MGRN1; TRAK1;	GO:0008333~endosome to lysosome transport	2	40	5	0.692329	0.77983	1	1	1	1	1
PRDM2; INPP5D;	GO:0008340~determination of adult lifespan	2	12	16.6667	0.184312	0.551757	1	1	1	1	1
GRIN2D; NTSR1; GRIN1;	GO:0008344~adult locomotory behavior	3	52	5.76923	0.604633	0.727252	1	1	1	1	1
MATN2;	GO:0008347~glial cell migration	1	9	11.1111	0.439565	0.63876	1	1	1	1	1
PLPP1;	GO:0008354~germ cell migration	1	9	11.1111	0.439565	0.63876	1	1	1	1	1
GRIN1;	GO:0008355~olfactory learning	1	2	50	0.159437	0.551757	1	1	1	1	1
PLXNB2; PLXNB1; FGR; CSNK1G2; TTBK1; MYH14; VRK3; SEMA4D; ARAP1;	GO:0008360~regulation of cell shape	9	137	6.56934	0.437946	0.63876	1	1	1	1	1
RARG; VAV2; RAP1GAP2;	GO:0008361~regulation of cell size	3	20	15	0.136497	0.551757	1	1	1	1	1
RBFOX3; RBMXL1; RBFOX1;	GO:0008380~RNA splicing	3	158	1.89873	0.995067	0.997448	1	1	1	1	1
B4GALT2; HRH2; KMT2A; GRIN1; PPP1R1B;	GO:0008542~visual learning	5	45	11.1111	0.148533	0.551757	1	1	1	1	1
FGF18; NDST1;	GO:0008543~fibroblast growth factor receptor signaling pathway	2	82	2.43902	0.953876	0.966275	1	1	1	1	1
KRT14; ZNF750; EVPL; POU2F3;	GO:0008544~epidermis development	4	80	5	0.702517	0.786009	1	1	1	1	1
CTNNA1; WNT5A; SOX9; NASP; WNT4; TESC; ZFP42; BOK;	GO:0008584~male gonad development	8	92	8.69565	0.200561	0.551757	1	1	1	1	1
WNT4; ZFP42;	GO:0008585~female gonad development	2	16	12.5	0.26885	0.574764	1	1	1	1	1
RORA; CREBBP;	GO:0008589~regulation of smoothened signaling pathway	2	19	10.5263	0.332432	0.593006	1	1	1	1	1
DTX1; LFNG;	GO:0008593~regulation of Notch signaling pathway	2	10	20	0.143691	0.551757	1	1	1	1	1
WNT5A;	GO:0008595~anterior/posterior axis specification, embryo	1	7	14.2857	0.37074	0.613506	1	1	1	1	1
ACSS2;	GO:0008610~lipid biosynthetic process	1	12	8.33333	0.528958	0.68096	1	1	1	1	1
FADD;	GO:0008625~extrinsic apoptotic signaling pathway via death domain receptors	1	38	2.63158	0.895634	0.924321	1	1	1	1	1
TP73; IKBKE; BOK;	GO:0008630~intrinsic apoptotic signaling pathway in response to DNA damage	3	43	6.97674	0.482827	0.666647	1	1	1	1	1
PRKCD; STK24;	GO:0008631~intrinsic apoptotic signaling pathway in response to oxidative stress	2	14	14.2857	0.226292	0.561168	1	1	1	1	1
BOK;	GO:0008635~activation of cysteine-type endopeptidase activity involved in apoptotic process by cytochrome c	1	9	11.1111	0.439565	0.63876	1	1	1	1	1
ATP2A1;	GO:0008637~apoptotic mitochondrial changes	1	18	5.55556	0.667268	0.760809	1	1	1	1	1
ASPG;	GO:0008652~cellular amino acid biosynthetic process	1	22	4.54545	0.736108	0.809816	1	1	1	1	1
LPCAT1; AGPAT4; AGPAT3;	GO:0008654~phospholipid biosynthetic process	3	26	11.5385	0.221744	0.561168	1	1	1	1	1
RPEL1;	GO:0009052~pentose-phosphate shunt, non-oxidative branch	1	6	16.6667	0.333223	0.593006	1	1	1	1	1
APMAP;	GO:0009058~biosynthetic process	1	12	8.33333	0.528958	0.68096	1	1	1	1	1
UQCRHL;	GO:0009060~aerobic respiration	1	33	3.0303	0.860528	0.899167	1	1	1	1	1
BCAT2;	GO:0009082~branched-chain amino acid biosynthetic process	1	2	50	0.159437	0.551757	1	1	1	1	1
BCAT2; BCKDHA; PPM1K;	GO:0009083~branched-chain amino acid catabolic process	3	19	15.7895	0.123583	0.551757	1	1	1	1	1
BCAT2;	GO:0009098~leucine biosynthetic process	1	2	50	0.159437	0.551757	1	1	1	1	1
BCAT2;	GO:0009099~valine biosynthetic process	1	2	50	0.159437	0.551757	1	1	1	1	1
ASGR2; PCSK6; ADAMTS13;	GO:0009100~glycoprotein metabolic process	3	11	27.2727	0.0405601	0.551757	1	1	1	1	1
ENTPD8;	GO:0009124~nucleoside monophosphate biosynthetic process	1	1	100	0.109334	0.551757	1	1	1	1	1
ENTPD8;	GO:0009133~nucleoside diphosphate biosynthetic process	1	1	100	0.109334	0.551757	1	1	1	1	1
AK1;	GO:0009142~nucleoside triphosphate biosynthetic process	1	13	7.69231	0.55547	0.693768	1	1	1	1	1
A3GALT2;	GO:0009247~glycolipid biosynthetic process	1	9	11.1111	0.439565	0.63876	1	1	1	1	1
SPACA3;	GO:0009253~peptidoglycan catabolic process	1	7	14.2857	0.37074	0.613506	1	1	1	1	1
TRPV2;	GO:0009266~response to temperature stimulus	1	6	16.6667	0.333223	0.593006	1	1	1	1	1
INHBB; WNT4; KLF10;	GO:0009267~cellular response to starvation	3	48	6.25	0.552862	0.693768	1	1	1	1	1
SNAPC2; SNAPC4;	GO:0009301~snRNA transcription	2	4	50	0.0407531	0.551757	1	1	1	1	1
OLFM2; LMF1;	GO:0009306~protein secretion	2	30	6.66667	0.544206	0.693768	1	1	1	1	1
TMEM181;	GO:0009405~pathogenesis	1	2	50	0.159437	0.551757	1	1	1	1	1
NOS3; NOS1; EIF2B5; TRPV2;	GO:0009408~response to heat	4	45	8.88889	0.296585	0.580185	1	1	1	1	1
ZNF516;	GO:0009409~response to cold	1	35	2.85714	0.875801	0.9103	1	1	1	1	1
AHRR; SCGB1A1;	GO:0009410~response to xenobiotic stimulus	2	10	20	0.143691	0.551757	1	1	1	1	1
ELANE; UVSSA; BRSK1; DDB2;	GO:0009411~response to UV	4	39	10.2564	0.221391	0.561168	1	1	1	1	1
DNM2;	GO:0009416~response to light stimulus	1	17	5.88235	0.64742	0.750434	1	1	1	1	1
CPT1A;	GO:0009437~carnitine metabolic process	1	6	16.6667	0.333223	0.593006	1	1	1	1	1
TDRD12; ASTL; TDRD9; KLK14;	GO:0009566~fertilization	4	36	11.1111	0.18592	0.551757	1	1	1	1	1
TUSC5; SYNDIG1;	GO:0009607~response to biotic stimulus	2	15	13.3333	0.247542	0.561168	1	1	1	1	1
PTAFR;	GO:0009609~response to symbiotic bacterium	1	2	50	0.159437	0.551757	1	1	1	1	1
ITGB4; ZFP36L2; KLK6;	GO:0009611~response to wounding	3	61	4.91803	0.705837	0.786846	1	1	1	1	1
INHBB; IGFBP2;	GO:0009612~response to mechanical stimulus	2	54	3.7037	0.830825	0.880207	1	1	1	1	1
FGR; HMGA2; SPACA3;	GO:0009615~response to virus	3	108	2.77778	0.952962	0.966225	1	1	1	1	1
NLRP6;	GO:0009617~response to bacterium	1	23	4.34783	0.750968	0.819971	1	1	1	1	1
MGMT; SLC6A4; KCNC1; ADAMTS13; BPHL; TRPM6;	GO:0009636~response to toxic substance	6	85	7.05882	0.405415	0.624312	1	1	1	1	1
KCNC1;	GO:0009642~response to light intensity	1	6	16.6667	0.333223	0.593006	1	1	1	1	1
GNA11;	GO:0009649~entrainment of circadian clock	1	7	14.2857	0.37074	0.613506	1	1	1	1	1
SDF4;	GO:0009650~UV protection	1	12	8.33333	0.528958	0.68096	1	1	1	1	1
FGF18; PAX7; MLXIPL;	GO:0009653~anatomical structure morphogenesis	3	93	3.22581	0.912066	0.936333	1	1	1	1	1
MB; PIAS3;	GO:0009725~response to hormone	2	38	5.26316	0.66627	0.760809	1	1	1	1	1
COL6A2; EIF2B5; ACVR1C;	GO:0009749~response to glucose	3	66	4.54545	0.752847	0.821755	1	1	1	1	1
LAMA5; BAG6; RACGAP1; EHMT1;	GO:0009790~embryo development	4	38	10.5263	0.209366	0.556815	1	1	1	1	1
SOX6; KMT2A; SCUBE1; ALX4; MAPK8IP3;	GO:0009791~post-embryonic development	5	71	7.04225	0.42628	0.63876	1	1	1	1	1
UGT8;	GO:0009813~flavonoid biosynthetic process	1	19	5.26316	0.686001	0.773742	1	1	1	1	1
BMP7;	GO:0009880~embryonic pattern specification	1	22	4.54545	0.736108	0.809816	1	1	1	1	1
SLIT3; LY6H; SFTPB; COL18A1; CDX1; LFNG;	GO:0009887~animal organ morphogenesis	6	90	6.66667	0.45595	0.656028	1	1	1	1	1
CNPY1; BARX1;	GO:0009888~tissue development	2	16	12.5	0.26885	0.574764	1	1	1	1	1
GSTP1;	GO:0009890~negative regulation of biosynthetic process	1	2	50	0.159437	0.551757	1	1	1	1	1
NOTCH1;	GO:0009912~auditory receptor cell fate commitment	1	3	33.3333	0.206723	0.551757	1	1	1	1	1
CDX1;	GO:0009948~anterior/posterior axis specification	1	17	5.88235	0.64742	0.750434	1	1	1	1	1
RARG; OTX1; KMT2A; ARC; ALX4; BARX1; CTNNBIP1; CELSR1;	GO:0009952~anterior/posterior pattern specification	8	77	10.3896	0.104946	0.551757	1	1	1	1	1
LMX1B; DSCAML1;	GO:0009953~dorsal/ventral pattern formation	2	30	6.66667	0.544206	0.693768	1	1	1	1	1
SPRED3; AFAP1; MGLL;	GO:0009966~regulation of signal transduction	3	26	11.5385	0.221744	0.561168	1	1	1	1	1
SH2B2; SH2D3C;	GO:0009967~positive regulation of signal transduction	2	59	3.38983	0.864721	0.903267	1	1	1	1	1
RGS16; RGS9; INPP5D;	GO:0009968~negative regulation of signal transduction	3	37	8.10811	0.392576	0.624312	1	1	1	1	1
KMT2B;	GO:0009994~oocyte differentiation	1	3	33.3333	0.206723	0.551757	1	1	1	1	1
DTX1; DNER;	GO:0010001~glial cell differentiation	2	13	15.3846	0.205185	0.551757	1	1	1	1	1
SUPT5H; SERPINF2; WNT5A;	GO:0010033~response to organic substance	3	27	11.1111	0.236886	0.561168	1	1	1	1	1
EEF1A2;	GO:0010035~response to inorganic substance	1	6	16.6667	0.333223	0.593006	1	1	1	1	1
F7;	GO:0010037~response to carbon dioxide	1	1	100	0.109334	0.551757	1	1	1	1	1
NDRG1;	GO:0010038~response to metal ion	1	10	10	0.471103	0.656406	1	1	1	1	1
APBB1; TFF1; SLC6A3;	GO:0010039~response to iron ion	3	17	17.6471	0.0992215	0.551757	1	1	1	1	1
KRT14;	GO:0010043~response to zinc ion	1	36	2.77778	0.882798	0.915586	1	1	1	1	1
KCNJ4;	GO:0010107~potassium ion import	1	27	3.7037	0.802502	0.858615	1	1	1	1	1
TP73; LIG4;	GO:0010165~response to X-ray	2	21	9.52381	0.373967	0.614238	1	1	1	1	1
IFT122;	GO:0010172~embryonic body morphogenesis	1	6	16.6667	0.333223	0.593006	1	1	1	1	1
SCGB1A1;	GO:0010193~response to ozone	1	5	20	0.293471	0.574764	1	1	1	1	1
KRT14; BRSK1;	GO:0010212~response to ionizing radiation	2	50	4	0.79838	0.856119	1	1	1	1	1
IGFBP2; EIF2B5;	GO:0010226~response to lithium ion	2	10	20	0.143691	0.551757	1	1	1	1	1
TP73; ABCC4;	GO:0010243~response to organonitrogen compound	2	13	15.3846	0.205185	0.551757	1	1	1	1	1
MLXIPL;	GO:0010255~glucose mediated signaling pathway	1	1	100	0.109334	0.551757	1	1	1	1	1
ARFGEF2;	GO:0010256~endomembrane system organization	1	2	50	0.159437	0.551757	1	1	1	1	1
RAC2;	GO:0010310~regulation of hydrogen peroxide metabolic process	1	5	20	0.293471	0.574764	1	1	1	1	1
TP73; LIG4;	GO:0010332~response to gamma radiation	2	26	7.69231	0.472471	0.656406	1	1	1	1	1
SLC9A1;	GO:0010447~response to acidic pH	1	12	8.33333	0.528958	0.68096	1	1	1	1	1
PAX7;	GO:0010453~regulation of cell fate commitment	1	4	25	0.251351	0.561168	1	1	1	1	1
SPDEF; NKX6-2;	GO:0010454~negative regulation of cell fate commitment	2	3	66.6667	0.0282094	0.551757	1	1	1	1	1
SPDEF; NKX6-2;	GO:0010455~positive regulation of cell fate commitment	2	2	100	0.0175774	0.551757	1	1	1	1	1
CTDP1;	GO:0010458~exit from mitosis	1	12	8.33333	0.528958	0.68096	1	1	1	1	1
KCNQ1;	GO:0010460~positive regulation of heart rate	1	19	5.26316	0.686001	0.773742	1	1	1	1	1
SSPO; CST3; UMODL1;	GO:0010466~negative regulation of peptidase activity	3	16	18.75	0.087852	0.551757	1	1	1	1	1
FMN1;	GO:0010467~gene expression	1	48	2.08333	0.941574	0.957577	1	1	1	1	1
TP73; VAV2; STX1B; UMODL1; MEGF8; APBA2; MAPK8IP3;	GO:0010468~regulation of gene expression	7	92	7.6087	0.322526	0.593006	1	1	1	1	1
PRKCD; MAPK8IP2;	GO:0010469~regulation of receptor activity	2	9	22.2222	0.124184	0.551757	1	1	1	1	1
TGIF2;	GO:0010470~regulation of gastrulation	1	8	12.5	0.406148	0.624312	1	1	1	1	1
RNF41;	GO:0010498~proteasomal protein catabolic process	1	8	12.5	0.406148	0.624312	1	1	1	1	1
TDRD12;	GO:0010501~RNA secondary structure unwinding	1	44	2.27273	0.926311	0.947229	1	1	1	1	1
NLRP6; OSBPL7; BOK;	GO:0010506~regulation of autophagy	3	50	6	0.57925	0.709935	1	1	1	1	1
RASIP1; TBC1D14; KIF25;	GO:0010507~negative regulation of autophagy	3	35	8.57143	0.361497	0.613506	1	1	1	1	1
ULK1; TICAM1;	GO:0010508~positive regulation of autophagy	2	38	5.26316	0.66627	0.760809	1	1	1	1	1
NOS1;	GO:0010523~negative regulation of calcium ion transport into cytosol	1	3	33.3333	0.206723	0.551757	1	1	1	1	1
NOS3;	GO:0010544~negative regulation of platelet activation	1	8	12.5	0.406148	0.624312	1	1	1	1	1
SOX9; HMGA2;	GO:0010564~regulation of cell cycle process	2	6	33.3333	0.0706036	0.551757	1	1	1	1	1
C3; ADORA2B; RORA; FLT4;	GO:0010575~positive regulation of vascular endothelial growth factor production	4	27	14.8148	0.0939664	0.551757	1	1	1	1	1
DIS3L2;	GO:0010587~miRNA catabolic process	1	4	25	0.251351	0.561168	1	1	1	1	1
SSH1;	GO:0010591~regulation of lamellipodium assembly	1	8	12.5	0.406148	0.624312	1	1	1	1	1
RAC2; DNM2; HDAC4; WASF2;	GO:0010592~positive regulation of lamellipodium assembly	4	16	25	0.0234246	0.551757	1	1	1	1	1
SASH1; FLT4; WNT5A; AAMP; PRKD2;	GO:0010595~positive regulation of endothelial cell migration	5	45	11.1111	0.148533	0.551757	1	1	1	1	1
GDF2;	GO:0010596~negative regulation of endothelial cell migration	1	18	5.55556	0.667268	0.760809	1	1	1	1	1
NACC2;	GO:0010608~posttranscriptional regulation of gene expression	1	16	6.25	0.626388	0.739615	1	1	1	1	1
PDE9A; SLC9A1;	GO:0010613~positive regulation of cardiac muscle hypertrophy	2	16	12.5	0.26885	0.574764	1	1	1	1	1
SH3PXD2B; CUX2; VDR; SLC6A4; HMGA2; MAP2K1; RPS6KA2; CTCFL; TESC; OLFM1; PIAS3;	GO:0010628~positive regulation of gene expression	11	250	4.4	0.873934	0.909771	1	1	1	1	1
SLIT3; MAP2K2; WNT4; MAP2K1; PARP10; SFMBT2; PLAG1; OLFM1;	GO:0010629~negative regulation of gene expression	8	131	6.10687	0.525172	0.68096	1	1	1	1	1
SOX9; CCR6; DOCK1;	GO:0010634~positive regulation of epithelial cell migration	3	34	8.82353	0.345858	0.612887	1	1	1	1	1
ANK1;	GO:0010638~positive regulation of organelle organization	1	4	25	0.251351	0.561168	1	1	1	1	1
F7;	GO:0010641~positive regulation of platelet-derived growth factor receptor signaling pathway	1	3	33.3333	0.206723	0.551757	1	1	1	1	1
PTGIR;	GO:0010642~negative regulation of platelet-derived growth factor receptor signaling pathway	1	7	14.2857	0.37074	0.613506	1	1	1	1	1
RPS6KA2;	GO:0010659~cardiac muscle cell apoptotic process	1	6	16.6667	0.333223	0.593006	1	1	1	1	1
BMP7;	GO:0010664~negative regulation of striated muscle cell apoptotic process	1	3	33.3333	0.206723	0.551757	1	1	1	1	1
CAMK2A;	GO:0010666~positive regulation of cardiac muscle cell apoptotic process	1	8	12.5	0.406148	0.624312	1	1	1	1	1
SEMA4D;	GO:0010693~negative regulation of alkaline phosphatase activity	1	3	33.3333	0.206723	0.551757	1	1	1	1	1
CST3;	GO:0010711~negative regulation of collagen catabolic process	1	1	100	0.109334	0.551757	1	1	1	1	1
LRP1;	GO:0010715~regulation of extracellular matrix disassembly	1	5	20	0.293471	0.574764	1	1	1	1	1
CST3;	GO:0010716~negative regulation of extracellular matrix disassembly	1	4	25	0.251351	0.561168	1	1	1	1	1
NOTCH1; CRB2; OLFM1;	GO:0010718~positive regulation of epithelial to mesenchymal transition	3	33	9.09091	0.330183	0.593006	1	1	1	1	1
LDLRAD4;	GO:0010719~negative regulation of epithelial to mesenchymal transition	1	23	4.34783	0.750968	0.819971	1	1	1	1	1
ZFPM1;	GO:0010724~regulation of definitive erythrocyte differentiation	1	4	25	0.251351	0.561168	1	1	1	1	1
AKAP1;	GO:0010738~regulation of protein kinase A signaling	1	14	7.14286	0.58049	0.709935	1	1	1	1	1
ATP2B4;	GO:0010751~negative regulation of nitric oxide mediated signal transduction	1	3	33.3333	0.206723	0.551757	1	1	1	1	1
SERPINF2;	GO:0010757~negative regulation of plasminogen activation	1	5	20	0.293471	0.574764	1	1	1	1	1
SLAMF1;	GO:0010759~positive regulation of macrophage chemotaxis	1	11	9.09091	0.500867	0.670023	1	1	1	1	1
TNS1;	GO:0010761~fibroblast migration	1	10	10	0.471103	0.656406	1	1	1	1	1
ZC3H3;	GO:0010793~regulation of mRNA export from nucleus	1	6	16.6667	0.333223	0.593006	1	1	1	1	1
BMP7; WNT5A; PRKAG2;	GO:0010800~positive regulation of peptidyl-threonine phosphorylation	3	25	12	0.206806	0.551757	1	1	1	1	1
GSTP1;	GO:0010804~negative regulation of tumor necrosis factor-mediated signaling pathway	1	16	6.25	0.626388	0.739615	1	1	1	1	1
STX1B; STXBP1;	GO:0010807~regulation of synaptic vesicle priming	2	4	50	0.0407531	0.551757	1	1	1	1	1
RAC2;	GO:0010810~regulation of cell-substrate adhesion	1	4	25	0.251351	0.561168	1	1	1	1	1
FBLN2; COL26A1; SMOC2;	GO:0010811~positive regulation of cell-substrate adhesion	3	36	8.33333	0.377077	0.616985	1	1	1	1	1
NOTCH1; TBCD;	GO:0010812~negative regulation of cell-substrate adhesion	2	14	14.2857	0.226292	0.561168	1	1	1	1	1
BCAT2;	GO:0010817~regulation of hormone levels	1	3	33.3333	0.206723	0.551757	1	1	1	1	1
WNT5A;	GO:0010820~positive regulation of T cell chemotaxis	1	10	10	0.471103	0.656406	1	1	1	1	1
POC1A;	GO:0010825~positive regulation of centrosome duplication	1	3	33.3333	0.206723	0.551757	1	1	1	1	1
C3;	GO:0010828~positive regulation of glucose transport	1	5	20	0.293471	0.574764	1	1	1	1	1
NOTCH1; HDAC4;	GO:0010832~negative regulation of myotube differentiation	2	16	12.5	0.26885	0.574764	1	1	1	1	1
VDR;	GO:0010839~negative regulation of keratinocyte proliferation	1	14	7.14286	0.58049	0.709935	1	1	1	1	1
MEGF11; SDK2; SDK1; FOXN4;	GO:0010842~retina layer formation	4	22	18.1818	0.0554851	0.551757	1	1	1	1	1
PARP10;	GO:0010847~regulation of chromatin assembly	1	2	50	0.159437	0.551757	1	1	1	1	1
INHBB; BMP7; GDF2;	GO:0010862~positive regulation of pathway-restricted SMAD protein phosphorylation	3	48	6.25	0.552862	0.693768	1	1	1	1	1
PTAFR;	GO:0010863~positive regulation of phospholipase C activity	1	9	11.1111	0.439565	0.63876	1	1	1	1	1
C3;	GO:0010866~regulation of triglyceride biosynthetic process	1	3	33.3333	0.206723	0.551757	1	1	1	1	1
LRP1; ABCA7;	GO:0010875~positive regulation of cholesterol efflux	2	14	14.2857	0.226292	0.561168	1	1	1	1	1
CACNA1C;	GO:0010881~regulation of cardiac muscle contraction by regulation of the release of sequestered calcium ion	1	16	6.25	0.626388	0.739615	1	1	1	1	1
SLC9A1; HDAC4;	GO:0010882~regulation of cardiac muscle contraction by calcium ion signaling	2	7	28.5714	0.0874778	0.551757	1	1	1	1	1
ALKBH7;	GO:0010883~regulation of lipid storage	1	5	20	0.293471	0.574764	1	1	1	1	1
C3; IKBKE;	GO:0010884~positive regulation of lipid storage	2	10	20	0.143691	0.551757	1	1	1	1	1
WNT4;	GO:0010894~negative regulation of steroid biosynthetic process	1	5	20	0.293471	0.574764	1	1	1	1	1
RORA; NKX1-1;	GO:0010906~regulation of glucose metabolic process	2	21	9.52381	0.373967	0.614238	1	1	1	1	1
BNIP3L;	GO:0010917~negative regulation of mitochondrial membrane potential	1	9	11.1111	0.439565	0.63876	1	1	1	1	1
RIMBP2; TMEM132D; ELFN2; CEP192; LMTK3; CAMSAP3;	GO:0010923~negative regulation of phosphatase activity	6	51	11.7647	0.0998243	0.551757	1	1	1	1	1
C3; SERPINF2; ITIH2; LCN1; CRB2; CPAMD8; WFIKKN2;	GO:0010951~negative regulation of endopeptidase activity	7	124	5.64516	0.60979	0.731094	1	1	1	1	1
ASTL;	GO:0010954~positive regulation of protein processing	1	8	12.5	0.406148	0.624312	1	1	1	1	1
CNNM4;	GO:0010960~magnesium ion homeostasis	1	6	16.6667	0.333223	0.593006	1	1	1	1	1
SMARCD3;	GO:0010971~positive regulation of G2/M transition of mitotic cell cycle	1	17	5.88235	0.64742	0.750434	1	1	1	1	1
KLK6;	GO:0010975~regulation of neuron projection development	1	17	5.88235	0.64742	0.750434	1	1	1	1	1
APBB1; PLXNB2; WNT5A; CAMK2B; UBE2V2; CAMK1D; NCKIPSD;	GO:0010976~positive regulation of neuron projection development	7	88	7.95455	0.286294	0.574764	1	1	1	1	1
GAK; ADCY6; STX1B; LRP1; RAP1GAP2;	GO:0010977~negative regulation of neuron projection development	5	41	12.1951	0.114741	0.551757	1	1	1	1	1
VDR;	GO:0010980~positive regulation of vitamin D 24-hydroxylase activity	1	3	33.3333	0.206723	0.551757	1	1	1	1	1
CSK;	GO:0010989~negative regulation of low-density lipoprotein particle clearance	1	4	25	0.251351	0.561168	1	1	1	1	1
LDLRAD4; PMEPA1;	GO:0010991~negative regulation of SMAD protein complex assembly	2	5	40	0.05496	0.551757	1	1	1	1	1
KCNC1;	GO:0010996~response to auditory stimulus	1	11	9.09091	0.500867	0.670023	1	1	1	1	1
EIF2B5;	GO:0014002~astrocyte development	1	18	5.55556	0.667268	0.760809	1	1	1	1	1
GSTP1; EIF2B5; ZNF488; PRDM8; MYRF;	GO:0014003~oligodendrocyte development	5	23	21.7391	0.0186126	0.551757	1	1	1	1	1
CRB2;	GO:0014028~notochord formation	1	4	25	0.251351	0.561168	1	1	1	1	1
NOTCH1;	GO:0014031~mesenchymal cell development	1	5	20	0.293471	0.574764	1	1	1	1	1
SOX9;	GO:0014032~neural crest cell development	1	13	7.69231	0.55547	0.693768	1	1	1	1	1
GPC1;	GO:0014037~Schwann cell differentiation	1	7	14.2857	0.37074	0.613506	1	1	1	1	1
SLC1A7; PPFIA4; STXBP1; GRM2;	GO:0014047~glutamate secretion	4	28	14.2857	0.102857	0.551757	1	1	1	1	1
NTSR1;	GO:0014049~positive regulation of glutamate secretion	1	8	12.5	0.406148	0.624312	1	1	1	1	1
HRH3;	GO:0014050~negative regulation of glutamate secretion	1	5	20	0.293471	0.574764	1	1	1	1	1
NTSR1;	GO:0014054~positive regulation of gamma-aminobutyric acid secretion	1	4	25	0.251351	0.561168	1	1	1	1	1
SYT7;	GO:0014059~regulation of dopamine secretion	1	16	6.25	0.626388	0.739615	1	1	1	1	1
HRH3;	GO:0014061~regulation of norepinephrine secretion	1	4	25	0.251351	0.561168	1	1	1	1	1
HRH3;	GO:0014063~negative regulation of serotonin secretion	1	4	25	0.251351	0.561168	1	1	1	1	1
SLC6A4;	GO:0014064~positive regulation of serotonin secretion	1	1	100	0.109334	0.551757	1	1	1	1	1
NYAP1;	GO:0014065~phosphatidylinositol 3-kinase signaling	1	26	3.84615	0.790715	0.848442	1	1	1	1	1
FGF18;	GO:0014066~regulation of phosphatidylinositol 3-kinase signaling	1	78	1.28205	0.989767	0.993621	1	1	1	1	1
PLXNB1; FGR; SOX9; UNC5B; SEMA4D; MYDGF;	GO:0014068~positive regulation of phosphatidylinositol 3-kinase signaling	6	64	9.375	0.200026	0.551757	1	1	1	1	1
ABCC4; CPT1A;	GO:0014070~response to organic cyclic compound	2	44	4.54545	0.739397	0.812634	1	1	1	1	1
TRPM2;	GO:0014074~response to purine-containing compound	1	5	20	0.293471	0.574764	1	1	1	1	1
KCNC1; ADAMTS13;	GO:0014075~response to amine	2	11	18.1818	0.163776	0.551757	1	1	1	1	1
CAMK2B;	GO:0014733~regulation of skeletal muscle adaptation	1	2	50	0.159437	0.551757	1	1	1	1	1
NOS3;	GO:0014740~negative regulation of muscle hyperplasia	1	2	50	0.159437	0.551757	1	1	1	1	1
NOS3;	GO:0014806~smooth muscle hyperplasia	1	2	50	0.159437	0.551757	1	1	1	1	1
NOTCH1; CDX1; LFNG;	GO:0014807~regulation of somitogenesis	3	7	42.8571	0.0158098	0.551757	1	1	1	1	1
RYR1;	GO:0014808~release of sequestered calcium ion into cytosol by sarcoplasmic reticulum	1	7	14.2857	0.37074	0.613506	1	1	1	1	1
PAX7;	GO:0014813~skeletal muscle satellite cell commitment	1	1	100	0.109334	0.551757	1	1	1	1	1
KDM6B;	GO:0014823~response to activity	1	38	2.63158	0.895634	0.924321	1	1	1	1	1
TNNI1;	GO:0014883~transition between fast and slow fiber	1	7	14.2857	0.37074	0.613506	1	1	1	1	1
HDAC4;	GO:0014894~response to denervation involved in regulation of muscle adaptation	1	10	10	0.471103	0.656406	1	1	1	1	1
HDAC4;	GO:0014898~cardiac muscle hypertrophy in response to stress	1	14	7.14286	0.58049	0.709935	1	1	1	1	1
NFATC2;	GO:0014904~myotube cell development	1	4	25	0.251351	0.561168	1	1	1	1	1
AAMP;	GO:0014909~smooth muscle cell migration	1	8	12.5	0.406148	0.624312	1	1	1	1	1
PLXNA1;	GO:0014910~regulation of smooth muscle cell migration	1	6	16.6667	0.333223	0.593006	1	1	1	1	1
HDAC4;	GO:0014911~positive regulation of smooth muscle cell migration	1	19	5.26316	0.686001	0.773742	1	1	1	1	1
LRP1;	GO:0014912~negative regulation of smooth muscle cell migration	1	14	7.14286	0.58049	0.709935	1	1	1	1	1
NDST1;	GO:0015012~heparan sulfate proteoglycan biosynthetic process	1	17	5.88235	0.64742	0.750434	1	1	1	1	1
ARHGAP33; LIN7A; RAMP3; RAB3B; NASP; ARRB1; RAB4B; STXBP1; SFT2D3; VPS13B; VPS37D; SCFD2; RAB7B; EXOC2; JAKMIP1; AGAP2; APBA2; FMN2; RAB22A; MYO5B; AGAP1; EXOC7; ARFGEF2;	GO:0015031~protein transport	23	365	6.30137	0.428071	0.63876	1	1	1	1	1
MB;	GO:0015671~oxygen transport	1	14	7.14286	0.58049	0.709935	1	1	1	1	1
ATP7B;	GO:0015677~copper ion import	1	7	14.2857	0.37074	0.613506	1	1	1	1	1
ATP7B;	GO:0015680~intracellular copper ion transport	1	3	33.3333	0.206723	0.551757	1	1	1	1	1
CNNM4; NIPAL2;	GO:0015693~magnesium ion transport	2	13	15.3846	0.205185	0.551757	1	1	1	1	1
SLC22A12;	GO:0015698~inorganic anion transport	1	16	6.25	0.626388	0.739615	1	1	1	1	1
SLC4A2; CFTR;	GO:0015701~bicarbonate transport	2	43	4.65116	0.728242	0.80517	1	1	1	1	1
SLC22A23;	GO:0015711~organic anion transport	1	12	8.33333	0.528958	0.68096	1	1	1	1	1
RXRA;	GO:0015721~bile acid and bile salt transport	1	26	3.84615	0.790715	0.848442	1	1	1	1	1
SLCO2A1;	GO:0015732~prostaglandin transport	1	3	33.3333	0.206723	0.551757	1	1	1	1	1
SFXN5;	GO:0015746~citrate transport	1	4	25	0.251351	0.561168	1	1	1	1	1
SLC22A12;	GO:0015747~urate transport	1	3	33.3333	0.206723	0.551757	1	1	1	1	1
SLC45A4;	GO:0015770~sucrose transport	1	3	33.3333	0.206723	0.551757	1	1	1	1	1
SLC1A5; SLC6A19;	GO:0015804~neutral amino acid transport	2	12	16.6667	0.184312	0.551757	1	1	1	1	1
SLC6A12;	GO:0015812~gamma-aminobutyric acid transport	1	5	20	0.293471	0.574764	1	1	1	1	1
SLC6A7;	GO:0015824~proline transport	1	6	16.6667	0.333223	0.593006	1	1	1	1	1
SLC1A5;	GO:0015825~L-serine transport	1	10	10	0.471103	0.656406	1	1	1	1	1
OCA2;	GO:0015828~tyrosine transport	1	1	100	0.109334	0.551757	1	1	1	1	1
SLC6A4; SLC6A3;	GO:0015844~monoamine transport	2	8	25	0.105395	0.551757	1	1	1	1	1
SLC28A3;	GO:0015855~pyrimidine nucleobase transport	1	3	33.3333	0.206723	0.551757	1	1	1	1	1
SLC28A3;	GO:0015860~purine nucleoside transmembrane transport	1	2	50	0.159437	0.551757	1	1	1	1	1
SLC28A3;	GO:0015864~pyrimidine nucleoside transport	1	1	100	0.109334	0.551757	1	1	1	1	1
SLC25A42;	GO:0015866~ADP transport	1	3	33.3333	0.206723	0.551757	1	1	1	1	1
SLC25A42;	GO:0015867~ATP transport	1	6	16.6667	0.333223	0.593006	1	1	1	1	1
SLC6A3;	GO:0015872~dopamine transport	1	7	14.2857	0.37074	0.613506	1	1	1	1	1
SLC19A1;	GO:0015884~folic acid transport	1	8	12.5	0.406148	0.624312	1	1	1	1	1
LCN1;	GO:0015909~long-chain fatty acid transport	1	10	10	0.471103	0.656406	1	1	1	1	1
PITPNA; PITPNM3; STARD10;	GO:0015914~phospholipid transport	3	23	13.0435	0.177692	0.551757	1	1	1	1	1
ABCA7;	GO:0015917~aminophospholipid transport	1	3	33.3333	0.206723	0.551757	1	1	1	1	1
ACOT7;	GO:0015937~coenzyme A biosynthetic process	1	10	10	0.471103	0.656406	1	1	1	1	1
AK1;	GO:0015949~nucleobase-containing small molecule interconversion	1	24	4.16667	0.764991	0.830951	1	1	1	1	1
SLC2A6;	GO:0015992~proton transport	1	48	2.08333	0.941574	0.957577	1	1	1	1	1
[truncated: 2,422 more rows]

## Sheet: Supplementary data file 5D
CLL samples vs Nomral Bcell_hypo_GO-Biological processess
[truncated: 4,932 more rows]

[truncated: 3 more sheets: Supplementary data file 5E, Supplementary data file 5F, Supplementary data file 5G]
