# Supplementary material for: Global distribution of DNA hydroxymethylation and DNA methylation in chronic lymphocytic leukemia
Source: Epigenetics Chromatin. 2019 Jan 7;12:4. doi: 10.1186/s13072-018-0252-7 (PMC6322269; doi:10.1186/s13072-018-0252-7)
Supplement: Supplementary file 7 — Additional file 7. Mass spectrometry data and list of primer sequences used in this study [file 13072_2018_252_MOESM7_ESM.xlsx]

## Sheet: Supplementary data file 6A
5-mC SRM-MS data							5-hmC data SRM-MS data
Sample Name	Sample ID	Area	ISTD Area	Area Ratio	Calculated Amt	RT(min.)	Sample Name	Sample ID	Area	ISTD Area	Area Ratio	Calculated Amt	RT(min.)
CLL UM1	01_1	219136	900405	0.243	5.234	3.63	CLL UM1	01_1	139	900405	0	0.015	2.43
	01_2	206850	862649	0.24	5.157	3.61		01_2	160	862649	0	0.017	2.41
	01_3	214849	857848	0.25	5.385	3.61		01_3	149	857848	0	0.016	2.41
CLL UM2	02_1	183370	787503	0.233	5.009	3.61	CLL UM2	02_1	105	787503	0	0.013	2.35
	02_2	180101	786616	0.229	4.926	3.61		02_2	140	786616	0	0.017	2.45
	02_3	180156	781384	0.231	4.96	3.63		02_3	106	781384	0	0.014	2.45
CLL UM3	03_1	171743	814874	0.211	4.537	3.61	CLL UM3	03_1	39	814874	0	0.007	2.41
	03_2	178987	833911	0.215	4.62	3.61		03_2	47	833911	0	0.008	2.41
	03_3	174858	806543	0.217	4.666	3.61		03_3	26	806543	0	0.006	2.41
CLL UM4	04_1	216557	935899	0.231	4.978	3.61	CLL UM4	04_1	62	935899	0	0.009	2.43
	04_2	217424	923165	0.236	5.066	3.61		04_2	83	923165	0	0.01	2.45
	04_3	216402	911847	0.237	5.105	3.62		04_3	58	911847	0	0.008	2.37
CLL M1	05_1	178726	816607	0.219	4.71	3.61	CLL M1	05_1	123	816607	0	0.015	2.43
	05_2	180771	812257	0.223	4.789	3.61		05_2	76	812257	0	0.011	2.43
	05_3	180088	815979	0.221	4.75	3.63		05_3	150	815979	0	0.017	2.43
CLL M2	06_1	207055	875090	0.237	5.089	3.61	CLL M2	06_1	129	875090	0	0.014	2.39
	06_2	208848	869172	0.24	5.168	3.61		06_2	128	869172	0	0.014	2.35
	06_3	207528	881058	0.236	5.067	3.61		06_3	115	881058	0	0.013	2.37
CLL M3	07_1	193196	830490	0.233	5.004	3.61	CLL M3	07_1	55	830490	0	0.009	2.41
	07_2	191764	825964	0.232	4.995	3.61		07_2	73	825964	0	0.01	2.41
	07_3	190552	828016	0.23	4.951	3.61		07_3	70	828016	0	0.01	2.39
CLL M4	08_1	196709	804128	0.245	5.261	3.61	CLL M4	08_1	142	804128	0	0.017	2.53
	08_2	198319	807479	0.246	5.282	3.61		08_2	123	807479	0	0.015	2.41
	08_3	198899	809364	0.246	5.285	3.61		08_3	121	809364	0	0.015	2.39
Normal B cell1	09_1	2462	15967	0.217	4.667	3.54	Normal B cell1	09_1	NF	15967	NF	NF	NF
	09_2	3372	15839	0.213	4.582	3.54		09_2	NF	15839	NF	NF	NF
	09_3	3536	16031	0.221	4.746	3.56		09_3	NF	16031	NF	NF	NF
Normal B cell2	10_1	199612	796201	0.251	5.391	3.61	Normal B cell2	10_1	264	796201	0	0.028	2.41
	10_2	197415	788854	0.25	5.381	3.62		10_2	175	788854	0	0.02	2.39
	10_3	198968	783135	0.254	5.463	3.61		10_3	236	783135	0	0.025	2.41
Normal B cell3	11_1	219246	893890	0.245	5.275	3.61	Normal B cell3	11_1	215	893890	0	0.021	2.39
	11_2	212207	867937	0.244	5.258	3.59		11_2	217	867937	0	0.022	2.39
	11_3	212161	857729	0.247	5.319	3.61		11_3	248	857729	0	0.025	2.41
Normal B cell4	12_1	5058	22511	0.225	4.834	3.4	Normal B cell4	12_1	NF	22511	NF	NF	NF
	12_2	4942	22355	0.221	4.757	3.56		12_2	NF	22355	NF	NF	NF
	12_3	4835	22832	0.212	4.559	3.36		12_3	NF	22832	NF	NF	NF
Normal B cell5	13_1	216503	812299	0.267	5.729	3.6	Normal B cell5	13_1	270	812299	0	0.028	2.37
	13_2	219271	834310	0.263	5.65	3.61		13_2	301	834310	0	0.03	2.43
	13_3	216287	816019	0.265	5.697	3.61		13_3	232	816019	0	0.024	2.43
Naive B cell	14_1	201680	798675	0.253	5.429	3.61	Naive B cell	14_1	194	798675	0	0.021	2.39
	14_2	200275	806841	0.248	5.338	3.61		14_2	316	806841	0	0.032	2.39
	14_3	206011	798181	0.258	5.549	3.61		14_3	297	798181	0	0.031	2.45
Memory B cell	15_1	172520	717285	0.241	5.173	3.61	Memory B cell	15_1	75	717285	0	0.011	2.37
	15_2	171941	712741	0.241	5.188	3.61		15_2	109	712741	0	0.015	2.41
	15_3	173170	714271	0.242	5.214	3.62		15_3	105	714271	0	0.014	2.41
Methylated DNA	16_1	3658496	735381	4.975	106.356	3.61	Methylated DNA	16_1	46	735381	0	0.008	2.41
	16_2	3712975	739709	5.02	107.308	3.61		16_2	63	739709	0	0.01	2.45
	16_3	3760509	730722	5.146	110.017	3.61		16_3	77	730722	0	0.011	2.41
Hydroxymethylated DNA	17_1	935	686802	0.001	0.062	3.61	Hydroxymethylated DNA	17_1	466866	686802	0.68	48.775	2.41
	17_2	852	684048	0.001	0.059	3.61		17_2	468798	684048	0.685	49.174	2.41
	17_3	768	697937	0.001	0.056	3.61		17_3	477227	697937	0.684	49.062	2.39

## Sheet: Supplementary data file 6 B
Primer sequences used for validation of 5-hmC levels
Gene name	Primer type	Primer sequence 5' - 3'	Amplicon size
NSMCE1	hMeDIP primer FP	CATGGTACTCCACCTCTCCA	241
	hMeDIP primer RP	AGAGTGGGCTCAGAGAGCAG
TUBGCP3	hMeDIP primer FP	CTAGCCACATTCCCAACCAC	226
	hMeDIP primer RP	GGGAGGAGTGTGGTGCTGTA
TUBGCP6	hMeDIP primer FP	CTAGCCACATTCCCAACCAC	226
	hMeDIP primer RP	GGGAGGAGTGTGGTGCTGTA
CST3	hMeDIP primer FP	ACTGCGGTTTTATCCCTTCC	175
	hMeDIP primer RP	GATGGGAGGAGACTGATAGGG
CTDP1	hMeDIP primer FP	GGTGAGAATCCTGACCTTCC	101
	hMeDIP primer RP	CCTCTGGGGTCTCAGAGAAG
CABLES2	hMeDIP primer FP	TCAGCGTGTCAACAGTAGCC	180
	hMeDIP primer RP	GTGCACCAGGTCTTGTGTGT
CFAP74	hMeDIP primer FP	CACCACCCTCACCTCTTCTG	173
	hMeDIP primer RP	AAGGACACACTGCGGAAGTT
PRKAR1B	hMeDIP primer FP	CGACAACGTCGTGTGTAGACT	104
	hMeDIP primer RP	CGGGTCTTTCCATTGTGGTA
NSMCE1	RTPCR Primer FP	GCTAGAGGAATGGGACGTGA	178 bp
	RTPCR Primer RP	CAACGCATAAATGGGTCTCC
TUBGCP3	RTPCR Primer FP	GACCCCGGACCAGAAGTC	162 bp
	RTPCR Primer RP	TCAGCTACTAAAAATTCATCTCTTTCA
TUBGCP6	RTPCR Primer FP	AGACAATGCGGACCTCTCTG	161 bp
	RTPCR Primer RP	CATAGGTAAGTGCGGCTTCC
GAPDH	RTPCR Primer FP	TGCACCACCAACTGCTTAGC	85 bp
	RTPCR Primer RP	GGCATGGACTGTGGTCATGAG
